# Supplementary material for: Comprehensive identification of long noncoding RNAs in colorectal cancer
Source: Oncotarget. 2018 Jun 12;9(45):27605–29. doi: 10.18632/oncotarget.25218 (PMC6021240; doi:10.18632/oncotarget.25218)
Supplement: Supplementary file 2 [file oncotarget-09-27605-s002.xlsx]

## Sheet: Sheet1
chr	Start	End	lncipedia_name	Score	Strand	RGB	Probes	Primary_ID	RefSeq_ID	Hugo_Name	Promo	5UTR	Coding	3UTR	In_Broad_Inst	In_STRINGENT_Broad_Inst	nearest_left_coding	dist_nearest_left	nearest_right_coding	dist_nearest_right	nearest_left_AgilCod	dist_left_AgilCod	nearest_right_AgilCod	dist_right_AgilCod	2kb_before	2kb_after	lincRNA	Desert
chr19	58825844	58838634	lnc-A1BG-2	0	-	0,0,0	227479_at	AV712413	---	---	ENST00000329665.4	ENST00000329665.4	NA	ENST00000591325.1	NA	NA	ENST00000608843.1	18590	ENST00000263100.3	19582	ENSG00000198131.9	37029	ENSG00000121410.7	17910	ENST00000591325.1	ENST00000329665.4	0	0
chr12	8929963	8935691	lnc-A2ML1-1	0	+	0,0,0	226164_x_at	AI760919	chr12:8931626-8935689 (+) // 98.39 // p13.31	RIMKLB	NA	NA	ENST00000544257.1	ENST00000544257.1	NA	NA	ENST00000357529.3	176	ENST00000299698.7	39377	ENSG00000197614.6	114479	ENSG00000166535.15	39377	ENST00000357529.3;ENST00000538135.1;lnc-MFAP5-1	NA	0	0
chr4	170952924	170954182	lnc-AADAT-1	0	-	0,0,0	1569300_at	BG718733	chr4:170952924-170954179 (-) // 94.44 // q33	MFAP3L	ENST00000506110.1	ENST00000506110.1	NA	NA	NA	NA	ENST00000393702.3	4563	ENST00000515480.1	27191	ENSG00000056050.6	273820	ENSG00000109576.9	27191	ENST00000506110.1	NA	0	0
chr2	219080692	219081873	lnc-AAMP-2	0	-	0,0,0	231312_at	W87470	chr2:219080815-219081242 (-) // 99.77 // q35	---	ENST00000295685.10;NM_005731;ENST00000420201.1;ENST00000414983.1;ENST00000315717.5;ENST00000420104.1;uc002vhd.3	ENST00000315717.5;ENST00000420104.1;uc002vhd.3	NA	NA	NA	NA	ENST00000295683.2	48974	ENST00000479077.1	42346	ENSG00000163464.7	48974	ENSG00000179921.10	42346	NA	ENST00000414983.1;ENST00000295685.10;NM_005731;ENST00000315717.5;ENST00000420201.1;ENST00000420104.1;uc002vhd.3	0	0
chr16	70349542	70380650	lnc-AARS-1	0	-	0,0,0	1568787_at	R64146	chr16:70349522-70380672 (-) // 69.46 // q22.1	LOC100506083	ENST00000302243.7;ENST00000569771.1;uc002eyu.3;ENST00000566167.1;ENST00000561574.1;ENST00000562649.2;ENST00000569319.1;ENST00000417604.2	NM_001257174;NM_001257173;ENST00000393657.2;ENST00000563392.1;NM_001014449;uc010vlx.2;ENST00000568625.1;uc010vlw.2;uc002eyq.3	ENST00000562912.1;NM_001257172;NM_001014451;ENST00000562519.1;ENST00000566216.1;ENST00000355992.3;uc002eys.3;ENST00000451014.3;ENST00000288071.6;NM_007242;ENST00000563206.1;ENST00000565116.1;ENST00000568008.1;uc002eyo.3;ENST00000567706.1;ENST00000568460.1;uc010vlv.2;uc002eyp.3;NM_001014449;NM_001257173;NM_001257174;uc002eyq.3;uc010vlw.2;ENST00000393657.2;ENST00000563392.1;ENST00000568625.1;uc010v…	ENST00000568408.1;ENST00000562519.1;ENST00000562912.1;ENST00000565116.1;ENST00000568460.1;ENST00000568008.1;ENST00000566216.1;ENST00000288071.6;ENST00000355992.3;ENST00000393657.2;ENST00000451014.3;ENST00000563206.1;ENST00000563392.1;ENST00000568625.1;NM_001014449;NM_001014451;NM_001257172;NM_001257173;NM_001257174;NM_007242;uc002eyo.3;uc002eyp.3;uc002eyq.3;uc010vlv.2;uc010vlw.2;uc010vlx.2	NA	NA	ENST00000261772.8	26096	ENST00000302243.7	82	ENSG00000090861.11	26096	ENSG00000168872.11	82	ENST00000562912.1;ENST00000568460.1;ENST00000566216.1;ENST00000568408.1;ENST00000568008.1;ENST00000568625.1;ENST00000451014.3;ENST00000563392.1;ENST00000355992.3;ENST00000563206.1;ENST00000393657.2;uc002eyo.3;uc002eyp.3;uc002eyq.3;uc010vlv.2;uc010vlw.2;uc010vlx.2;NM_001014449;NM_001014451;NM_001257172;NM_001257173;NM_001257174;NM_007242;ENST00000562519.1;ENST00000288071.6	ENST00000302243.7;ENST00000569771.1;uc002eyu.3;ENST00000566167.1;ENST00000561574.1;ENST00000562649.2;ENST00000569319.1;ENST00000417604.2	0	0
chr6	44446536	44538292	lnc-AARS2-2	0	-	0,0,0	240749_at	AI685072	chr6:44513897-44514193 (-) // 99.66 // p21.1	LOC100505862	NA	NA	NA	NA	NA	NA	ENST00000371477.3	28373	ENST00000475057.1	238762	ENSG00000096401.7	28373	ENSG00000196284.9	238762	lnc-CDC5L-4	lnc-CDC5L-4	1	1
chr17	41026690	41050751	lnc-AARSD1-1	0	-	0,0,0	1556737_at	AK055784	chr17:41029743-41050721 (-) // 69.79 // q21.31	LOC388387	NA	NA	NA	NA	NA	NA	uc002ibx.3	5326	uc010whf.1	2063	ENSG00000131471.2	16543	ENSG00000131482.5	2063	NA	NA	0	0
chr4	57095799	57112587	lnc-AASDH-1	0	-	0,0,0	1557768_at	BC034324	chr4:57095800-57112588 (-) // 89.43 // q12	---	NA	ENST00000264229.6	NA	NA	NA	NA	ENST00000257287.4	196270	NM_002703	146941	ENSG00000174799.6	196270	ENSG00000128059.4	146941	NA	NA	0	0
chr11	106120690	106135632	lnc-AASDHPPT-1	0	+	0,0,0	1557758_at;1561443_at	BC043242	chr11:106123516-106135632 (+) // 79.61 // q22.3	---	NA	NA	NA	NA	NA	NA	ENST00000278618.4	151253	ENST00000526355.2	409106	ENSG00000149313.6	151253	ENSG00000152402.6	409106	NA	NA	1	1
chr17	79084282	79086760	lnc-AATK-2	0	-	0,0,0	1556145_a_at	AK096606	chr17:79084276-79086860 (-) // 88.44 // q25.3	LOC100131170	NA	NA	ENST00000392411.3;ENST00000321300.6;NM_017451;ENST00000575245.1;ENST00000435091.3;ENST00000572498.1;ENST00000428708.2	ENST00000575841.1;ENST00000435091.3;ENST00000575245.1	NA	NA	ENST00000575712.1	1095	NM_001080395	4335	ENSG00000176108.5	100965	ENSG00000181409.7	4335	ENST00000321280.7;ENST00000416299.2;ENST00000572329.1;ENST00000575712.1;ENST00000575841.1	NA	0	0
chr7	48748091	48751116	lnc-ABCA13-1	0	+	0,0,0	1556976_s_at	BC042120	---	---	NA	NA	NA	NA	TCONS_00013442	TCONS_00013442	ENST00000544596.1	60999	ENST00000340652.4	1062141	ENSG00000179869.10	60999	ENSG00000188730.4	1062141	NA	NA	1	1
chr17	68160283	68165543	lnc-ABCA5-12	0	-	0,0,0	1558234_at	BU783259	chr17:68163101-68165543 (-) // 97.42 // q24.3	KCNJ2-AS1	ENST00000535240.1;ENST00000243457.3	ENST00000535240.1	NA	NA	NA	NA	ENST00000589377.1	28534	ENST00000245479.2	1951618	ENSG00000153822.9	28534	ENSG00000125398.5	1951618	NA	ENST00000535240.1;ENST00000243457.3	0	0
chr2	169702752	169703344	lnc-ABCB11-1	0	-	0,0,0	235506_at	AI076788	chr2:169702752-169703363 (-) // 76.73 // q31.1	---	NA	NA	ENST00000397206.2;ENST00000458381.2;ENST00000447264.2;ENST00000317647.7;ENST00000445023.2;NM_001171631;ENST00000444448.2;ENST00000397209.2;ENST00000421711.2	NA	NA	NA	ENST00000439509.1	14709	ENST00000375363.3	54406	ENSG00000172292.10	71108	ENSG00000152254.6	54406	NA	NA	0	0
chr7	86953597	86974883	lnc-ABCB4-1	0	-	0,0,0	209917_s_at;210886_x_at;210241_s_at	BC002709	chr7:86970838-86974808 (-) // 80.53 // q21.12	TP53TG1	NM_001143935;NM_001243745;NM_021151;ENST00000419147.2;ENST00000412227.2;ENST00000331536.3;ENST00000442291.1	NA	NA	NA	NA	NA	ENST00000433078.1	103694	ENST00000419147.2	114	ENSG00000135185.7	103694	ENSG00000005469.7	114	NA	NM_001143935;NM_001243745;NM_021151;ENST00000419147.2;ENST00000412227.2;ENST00000331536.3;ENST00000442291.1	0	0
chr7	20371599	20392980	lnc-ABCB5-7	0	+	0,0,0	1563010_at	BC038209	chr7:20371598-20392979 (+) // 84.68 // p21.1	ITGB8	ENST00000222573.4	ENST00000537992.1	ENST00000222573.4	NA	NA	NA	ENST00000332878.4	114572	ENST00000404938.2	261850	ENSG00000183742.8	114572	ENSG00000004846.12	261850	lnc-MACC1-3	NA	0	0
chr16	47883224	47921041	lnc-ABCC12-1	0	-	0,0,0	1561055_at	BC039433	chr16:47883224-47921041 (-) // 64.72 // q12.1	LOC100507534	NA	NA	NA	NA	TCONS_00024268	TCONS_00024268	NM_000293	147790	ENST00000311303.3	195843	ENSG00000129636.8	385164	ENSG00000140798.11	195843	NA	NA	1	1
chr16	17320882	17321857	lnc-ABCC6-9	0	-	0,0,0	233088_at	AK025384	chr16:17320879-17321857 (-) // 17.98 // p12.3	---	NA	NA	ENST00000261381.6;NM_022166	NA	NA	NA	ENST00000530217.2	833071	ENST00000322989.4	1470760	ENSG00000091262.10	1003503	ENSG00000134419.11	1470760	NA	NA	0	0
chr4	145607899	145609768	lnc-ABCE1-5	0	+	0,0,0	234144_at	AK024689	chr4:145607899-145609768 (+) // 89.88 // q31.21	---	NA	NA	ENST00000296575.3	NA	NA	NA	ENST00000434550.2	26474	NM_001256706	305958	ENSG00000170180.15	545995	ENSG00000164162.8	278496	NA	NA	0	0
chr21	43719103	43720919	lnc-ABCG1-1	0	+	0,0,0	232081_at	AL355688	chr21:43718857-43720918 (+) // 80.87 // q22.3	---	NA	NA	NA	NA	NA	NA	NM_207629	1749	ENST00000518498.1	10858	ENSG00000177398.14	155540	ENSG00000160180.14	10858	ENST00000398449.3;NM_207627;ENST00000347800.2;ENST00000398457.2;NM_207174;ENST00000361802.2;ENST00000398437.1;NM_016818;NM_207629;ENST00000340588.4;ENST00000343687.3	NA	0	0
chr2	44223123	44223762	lnc-ABCG8-1	0	+	0,0,0	1570344_at	BG772870	chr2:44223127-44223762 (+) // 95.2 // p21	---	ENST00000260665.7;ENST00000409659.1;ENST00000409946.1;ENST00000447246.1	ENST00000260665.7;ENST00000409659.1	NA	NA	NA	NA	ENST00000409946.1	6	ENST00000419807.1	171346	ENSG00000143921.6	117518	ENSG00000138032.16	171346	ENST00000409946.1;ENST00000447246.1;ENST00000409659.1;ENST00000260665.7	NA	0	0
chr20	62439428	62454360	lnc-ABHD16B-1	0	+	0,0,0	224119_at	BC002534	chr20:62439440-62454358 (+) // 61.49 // q13.33	---	NA	ENST00000245663.4;ENST00000302995.2	NA	NA	NA	NA	ENST00000395104.1	17281	ENST00000369916.3	38206	ENSG00000125520.9	64570	ENSG00000183260.5	38206	NA	NA	0	0
chr18	19405439	19411371	lnc-ABHD3-1	0	-	0,0,0	236573_at	AI819052	chr18:19405444-19406011 (-) // 98.1 // q11.2	MIB1	NA	NA	ENST00000261537.6	NA	NA	NA	ENST00000289119.2	120673	ENST00000269216.3	338033	ENSG00000158201.5	120673	ENSG00000141448.4	338033	NA	NA	0	0
chr10	26213306	26223260	lnc-ABI1-5	0	-	0,0,0	1563771_a_at	AL137590	chr10:26213306-26530990 (-) // 51.08 // p12.1	---	ENST00000265944.5;ENST00000376302.1;ENST00000543632.1	ENST00000265944.5;ENST00000376302.1	NA	NA	NA	NA	ENST00000376351.3	322151	ENST00000376261.3	281976	ENSG00000151025.9	322151	ENSG00000136750.7	281976	NA	ENST00000265944.5;ENST00000376302.1;ENST00000543632.1	0	0
chr6	26602960	26606885	lnc-ABT1-1	0	+	0,0,0	1556500_a_at	BC042562	chr6:26603694-26606885 (+) // 78.12 // p22.2	---	NA	NA	NA	NA	TCONS_00011165	NA	ENST00000274849.1	2682	ENST00000415922.2	29633	ENSG00000146109.3	2682	ENSG00000181315.6	29633	NA	NA	0	0
chr6	26673486	26688192	lnc-ABT1-3	0	+	0,0,0	236353_at	AA766296	chr6:26680525-26681209 (+) // 75.6 // p22.2 /// chr6:58189011-58189701 (-) // 75.46 // p11.2	---	NA	NA	NA	NA	TCONS_00011747	TCONS_00011747	NM_024639	13506	ENST00000359193.2	412640	ENSG00000181315.6	13506	ENSG00000196787.2	412640	NA	lnc-multi-ABT1-3	1	1
chr17	15943785	15944587	lnc-AC002553.1-1	0	+	0,0,0	1568748_at	BC031588	chr17:15943785-15944587 (+) // 54.15 // p12	LOC100508869	ENST00000603989.1;ENST00000442828.1	NA	ENST00000395857.3;ENST00000470649.1;ENST00000395849.2;ENST00000579606.1;ENST00000579573.2;ENST00000442828.1;ENST00000580554.1;ENST00000268712.3;ENST00000395851.1	ENST00000442828.1	NA	NA	ENST00000603989.1	1005	ENST00000430577.2	130590	ENSG00000214941.3	40754	ENSG00000108474.12	175918	ENST00000603989.1;ENST00000442828.1	NA	0	0
chr17	33332106	33336762	lnc-AC004223.1-1	0	+	0,0,0	229861_at;1554597_at	N66669	chr17:33336129-33336992 (+) // 99.88 // q12	---	NA	NA	NA	ENST00000315249.7;ENST00000268850.7;ENST00000378516.2;ENST00000584655.1;ENST00000394597.2	NA	NA	NM_013975	18	ENST00000158009.5	111836	ENSG00000005156.7	23	ENSG00000073598.5	111836	NM_013975;ENST00000378526.4;ENST00000262327.5	ENST00000315249.7;ENST00000268850.7;ENST00000378516.2;ENST00000584655.1;ENST00000394597.2;ENST00000593039.1;ENST00000447669.2;ENST00000415395.2	0	0
chr19	56988618	57012035	lnc-AC004696.1-1	0	+	0,0,0	244740_at;244741_s_at	BE855713	chr19:56989518-57005713 (+) // 43.95 // q13.43	---	ENST00000589946.1;ENST00000592189.1;ENST00000504904.3;ENST00000587555.1;ENST00000292069.6	ENST00000592189.1;ENST00000504904.3;ENST00000587555.1;ENST00000292069.6	NA	NA	NA	NA	ENST00000589946.1	131	ENST00000308031.5	7177	ENSG00000198440.5	41214	ENSG00000196263.3	7177	ENST00000589946.1;ENST00000504904.3;ENST00000592189.1;ENST00000292069.6;ENST00000587555.1	NA	0	0
chr7	157647220	157658784	lnc-AC005481.5.1-1	0	+	0,0,0	1570375_at	BC034557	chr7:157647276-157658780 (+) // 86.08 // q36.3	LOC100506585	NA	NA	NM_130843;NM_130842;ENST00000404321.2;ENST00000389416.4;ENST00000389413.3;ENST00000409483.1;ENST00000389418.4	NA	NA	NA	ENST00000409610.1	235763	ENST00000251527.5	864902	ENSG00000105993.10	437087	ENSG00000117868.11	864902	NA	NA	0	0
chr7	34386123	34911194	lnc-AC005493.1-1	0	-	0,0,0	1561490_at	BC031961	chr7:34758478-34873944 (-) // 59.3 // p14.3	NPSR1-AS1	ENST00000381553.3;ENST00000359791.1;ENST00000360581.1;ENST00000381542.1;ENST00000381544.2;ENST00000396095.2;ENST00000465305.1;ENST00000531252.1;ENST00000381539.3;ENST00000399077.1	ENST00000381553.3;ENST00000359791.1;ENST00000360581.1;ENST00000381542.1;ENST00000381544.2;ENST00000396095.2;ENST00000465305.1;ENST00000531252.1;ENST00000381539.3;ENST00000399077.1	ENST00000399077.1;ENST00000359791.1;ENST00000360581.1;ENST00000381539.3;ENST00000381542.1;ENST00000381544.2;ENST00000381553.3;ENST00000396095.2;ENST00000465305.1;ENST00000531252.1	ENST00000399077.1;ENST00000465305.1;ENST00000381553.3;ENST00000396095.2;ENST00000381544.2;ENST00000381539.3;ENST00000360581.1;ENST00000381542.1	NA	NA	NM_133468	190639	ENST00000310974.4	57294	ENSG00000164619.4	190639	ENSG00000173852.9	57294	ENST00000399077.1;ENST00000465305.1;ENST00000381553.3;ENST00000381539.3;ENST00000360581.1;ENST00000381542.1;ENST00000381544.2;ENST00000396095.2	ENST00000399077.1;ENST00000381553.3;ENST00000359791.1;ENST00000360581.1;ENST00000381542.1;ENST00000381544.2;ENST00000396095.2;ENST00000465305.1;ENST00000531252.1;ENST00000381539.3	0	0
chr17	58036744	58042098	lnc-AC005702.1-2	0	-	0,0,0	221195_at	NM_016125	chr17:58039690-58042098 (-) // 93.34 // q23.1	RNFT1	ENST00000484257.1;ENST00000305783.8;ENST00000482446.1;ENST00000589113.1;ENST00000442346.2;uc002iyc.3;ENST00000466544.1	uc002iyc.3;ENST00000484257.1;ENST00000442346.2;ENST00000305783.8;ENST00000466544.1;ENST00000482446.1;ENST00000589113.1	ENST00000442346.2;ENST00000466544.1;ENST00000482446.1;ENST00000484257.1;ENST00000305783.8;ENST00000589113.1;ENST00000591035.1	NA	NA	NA	ENST00000225577.4	8819	ENST00000184956.6	78457	ENSG00000108443.9	8819	ENSG00000068097.10	78457	ENST00000484257.1;ENST00000305783.8;ENST00000482446.1;ENST00000589113.1	NA	0	0
chr7	16216642	16310643	lnc-AC006035.2-1	0	+	0,0,0	1568872_at;233594_at	BC034288	chr7:16305851-16310227 (+) // 78.87 // p21.2	LOC100506025	NA	NA	ENST00000407010.2;NM_001101426;NM_001101417;ENST00000399310.3	NA	NA	NA	ENST00000262041.5	490205	ENST00000307068.4	190463	ENSG00000136267.9	1202240	ENSG00000171243.7	190463	NA	NA	0	0
chr17	28900488	28901438	lnc-AC006050.2.1-5	0	-	0,0,0	237576_x_at	AA417252	chr17:28900490-28903096 (-) // 98.61 // q11.2	LOC100506480	NA	NA	NA	NA	NA	NA	ENST00000580161.1	9977	ENST00000583527.1	197943	ENSG00000266733.1	9977	ENSG00000176390.10	194968	NA	lnc-multi-AC006050.2.1-5	1	0
chrY	9448179	9458885	lnc-AC006156.1-6	0	-	0,0,0	1565132_at	U94385	chrY:9148888-9452762 (-) // 96.5 // p11.2	RBMY3AP	NA	NA	NA	NA	NA	NA	ENST00000421178.1	63486	ENST00000338981.3	5354275	ENSG00000092377.9	2488455	ENSG00000114374.8	5354275	NA	NA	1	1
chrY	8607608	8608010	lnc-AC006156.2-13	0	-	0,0,0	1567140_at	AJ297963	chrY:8607608-8608010 (-) // 99.0 // p11.2	---	NA	NA	NA	NA	NA	NA	NM_134259	1647884	ENST00000338981.3	6205150	ENSG00000092377.9	1647884	ENSG00000114374.8	6205150	NA	NA	1	1
chrY	8651350	8685423	lnc-AC006156.2-5	0	-	0,0,0	224174_at	AF332240	chrY:8651362-8685423 (-) // 84.83 // p11.2	TTTY11	NA	NA	NA	NA	NA	NA	NM_134259	1691626	ENST00000338981.3	6127737	ENSG00000092377.9	1691626	ENSG00000114374.8	6127737	NA	NA	1	1
chr18	53548918	53587430	lnc-AC006305.1-1	0	-	0,0,0	1561339_at	BC043263	chr18:53548919-53587427 (-) // 68.71 // q21.2	---	NA	NA	NA	NA	NA	NA	ENST00000568169.1	216900	ENST00000217515.6	677009	ENSG00000196628.9	216900	ENSG00000091164.8	677009	NA	NA	1	1
chr7	157258922	157292410	lnc-AC006372.1-2	0	+	0,0,0	1562272_at	BC039304	chr7:157258924-157292410 (+) // 91.56 // q36.3	---	NA	NA	NA	NA	NA	NA	ENST00000262177.4	48789	ENST00000409483.1	39340	ENSG00000105993.10	48789	ENSG00000155093.13	39340	NA	NA	1	1
chr22	17640261	17646335	lnc-AC006946.15.1-1	0	+	0,0,0	1559920_a_at	AF307448	chr22:17640223-17646334 (+) // 78.1 // q11.1	CECR5-AS1	uc011agh.2;ENST00000399852.3;NM_033070;ENST00000336737.4;ENST00000155674.5;NM_017829	uc011agh.2;ENST00000155674.5;NM_017829	NM_017829;ENST00000155674.5;uc011agh.2	uc011agh.2	NA	NA	NM_033070	92	ENST00000399839.1	13859	ENSG00000183307.3	38004	ENSG00000093072.11	13859	ENST00000399852.3;NM_033070;ENST00000336737.4;ENST00000155674.5;NM_017829	uc011agh.2	0	0
chr2	36581477	36582763	lnc-AC007401.2.1-1	0	-	0,0,0	236657_at;236656_s_at	AW014647	chr2:36581891-36582373 (-) // 100.0 // p22.3	LOC100288911	ENST00000280527.2;NM_016441;ENST00000426856.1;ENST00000428774.1	NA	NA	NA	NA	NA	ENST00000238823.8	2757048	ENST00000280527.2	306	ENSG00000119812.14	2757028	ENSG00000150938.5	306	NA	ENST00000280527.2;NM_016441;ENST00000426856.1;ENST00000428774.1	0	0
chr2	171556877	171627276	lnc-AC007405.2.1-1	0	-	0,0,0	215627_at	AK023515	chr2:171579718-171627276 (-) // 38.98 // q31.1	---	NM_001003845;ENST00000375281.3;ENST00000409786.1	ENST00000409786.1;NM_001003845;ENST00000375281.3	ENST00000409786.1;NM_001003845;ENST00000375281.3	ENST00000409786.1;ENST00000375281.3;NM_001003845	NA	NA	NM_138995	45203	ENST00000454603.1	42447	ENSG00000071909.14	45196	ENSG00000128683.9	42447	ENST00000409786.1;NM_001003845;ENST00000375281.3	ENST00000409786.1;NM_001003845;ENST00000375281.3	0	0
chr17	55678216	55685773	lnc-AC007431.1.1-1	0	-	0,0,0	1570182_at	BC029915	chr17:55678233-55685773 (-) // 65.16 // q22	---	NA	NA	ENST00000579180.1;ENST00000284073.2;ENST00000442934.2;ENST00000322684.3;ENST00000416426.2	NA	NA	NA	ENST00000579590.1	168241	ENST00000299415.2	136069	ENSG00000121057.8	479506	ENSG00000166329.2	136069	NA	NA	0	0
chr22	20193854	20196060	lnc-AC007663.1-6	0	+	0,0,0	1553658_at	NM_152508	chr22:20193919-20196060 (+) // 99.53 // q11.21	LOC150197	NA	NA	NA	NA	NA	NA	ENST00000439765.2	55455	ENST00000416372.1	32878	ENSG00000099904.11	58324	ENSG00000040608.9	32878	lnc-RTN4R-1	NA	1	1
chr17	19064101	19065587	lnc-AC007952.1-1	0	+	0,0,0	1559689_a_at;1559688_at;239074_at	AK000842	chr17:19063856-19064773 (+) // 17.29 // p11.2 /// chr17:19120106-19121023 (-) // 17.29 // p11.2 /// chr17:18993937-18994854 (-) // 17.29 // p11.2	GRAPL	ENST00000436381.1;ENST00000399083.1;ENST00000399087.1	NA	NA	NA	NA	NA	ENST00000344415.4	1612	ENST00000582015.1	53341	ENSG00000189152.6	1612	ENSG00000072134.11	53341	ENST00000344415.4;ENST00000574324.1;ENST00000399083.1;ENST00000436381.1;ENST00000399087.1;NM_001129778	NA	0	0
chr7	132642525	132644331	lnc-AC008038.1-1	0	-	0,0,0	215866_at	AK024938	chr7:132642525-132644331 (-) // 88.84 // q33	---	NA	NA	ENST00000262570.5;ENST00000423635.1;ENST00000448878.1	NA	NA	NA	ENST00000332558.4	228997	ENST00000285928.2	1167721	ENSG00000221866.5	309078	ENSG00000155530.2	1167721	NA	NA	0	0
chr2	24281862	24284864	lnc-AC008073.6.1-1	0	+	0,0,0	216785_at	AK026273	chr2:24281862-24284864 (+) // 37.55 // p23.3	---	NA	ENST00000452109.1	ENST00000380991.4;NM_004116;ENST00000380986.4;ENST00000452109.1	ENST00000421839.1;ENST00000438630.1;ENST00000453731.1	NA	NA	ENST00000443232.1	9417	ENST00000233468.4	5590	ENSG00000163026.7	9417	ENSG00000115128.6	5590	NA	NA	0	0
chr22	18847155	18851914	lnc-AC008132.13.1-2	0	+	0,0,0	206819_at;1557633_at	NM_014549	chr22:24647795-24661488 (+) // 94.33 // q11.23 /// chr22:21636992-21650639 (+) // 92.02 // q11.21 /// chr22:18834267-18847918 (+) // 91.78 // q11.21 /// chr22:21468453-21482102 (-) // 92.06 // q11.21	POM121L9P	NA	NA	NA	NA	TCONS_00029753;TCONS_00029754	TCONS_00029753;TCONS_00029754	uc002zoc.3	7833	ENST00000420436.1	48380	ENSG00000183785.10	217834	ENSG00000100033.12	48380	NA	NA	1	0
chr19	13945329	13947473	lnc-AC008686.1-6	0	-	0,0,0	1555847_a_at	BU617052	chr19:13945329-13947102 (-) // 47.2 // p13.13	LOC284454	NA	NA	NA	NA	NA	NA	ENST00000254323.2	2285	ENST00000318003.7	69541	ENSG00000104979.4	56053	ENSG00000132024.13	69541	NA	NA	0	0
chr19	60950	70966	lnc-AC008993.1-1	0	-	0,0,0	231811_at	AW504678	chr12:78598-86016 (+) // 69.44 // p13.33 /// chr15:102506085-102511475 (+) // 72.24 // q26.3 /// chr2:114345939-114351315 (+) // 70.83 // q13 /// chr1:19688-25078 (-) // 70.79 // p36.33 /// chr19:61296-66686 (-) // 71.49 // p13.3 /// chr9:19801-25191 (-) // 71.57 // p24.3	LOC100134445 /// LOC100288778 /// LOC100653296 /// WASH1 /// WASH2P /// WASH3P /// WASH5P /// WASH7P	NA	NA	NA	NA	TCONS_00026757	TCONS_00026757	NA	#NAME?	ENST00000269812.3	210074	NA	#NAME?	ENSG00000141934.5	210074	NA	NA	1	1
chr16	89362418	89364724	lnc-AC009113.1-1	0	+	0,0,0	239211_at	BE464785	chr16:89363616-89364725 (+) // 100.0 // q24.3	LOC100506251	NA	NA	ENST00000330736.5;ENST00000378330.2;ENST00000301030.4;uc002fmy.1;ENST00000562275.1;uc002fne.3;uc002fnc.1;NM_001256183;NM_001256182;uc002fmx.1	ENST00000378332.2	NA	NA	ENST00000562194.1	7332	NM_001242885	22816	ENSG00000170100.9	67055	ENSG00000197912.9	192601	NA	NA	0	0
chr2	176986338	177001826	lnc-AC009336.1-1	0	-	0,0,0	229493_at	BF315468	chr2:176999333-177001826 (-) // 90.85 // q31.1	HOXD-AS2	ENST00000249499.6;NM_014213;NM_001199747;ENST00000429017.1;NM_001199746;NM_019558;ENST00000313173.4;ENST00000544999.1;ENST00000548663.1;ENST00000450510.2;uc002ukm.1;ENST00000432796.2	ENST00000249499.6;NM_014213;uc002ukm.1;NM_001199747;ENST00000429017.1;NM_001199746;NM_019558;ENST00000313173.4;ENST00000544999.1;ENST00000548663.1;ENST00000450510.2;ENST00000432796.2	NM_014213;ENST00000249499.6;uc002ukm.1;NM_001199746;NM_019558;ENST00000313173.4;ENST00000450510.2;ENST00000544999.1;ENST00000548663.1;NM_001199747;ENST00000429017.1	ENST00000249499.6;NM_014213;uc002ukm.1;ENST00000313173.4;ENST00000429017.1;ENST00000450510.2;ENST00000544999.1;ENST00000548663.1;NM_001199746;NM_001199747;NM_019558	NA	NA	NM_002148	1668	ENST00000331462.4	51481	ENSG00000128710.5	1668	ENSG00000128645.11	51481	NM_002148;ENST00000249501.4;NM_014213;ENST00000249499.6;lnc-AC009336.1-6;uc002ukm.1;ENST00000548663.1;ENST00000450510.2;ENST00000544999.1;ENST00000429017.1;ENST00000313173.4;NM_001199746;NM_001199747;NM_019558	ENST00000249499.6;NM_014213;lnc-AC009336.1-6;uc002ukm.1;NM_001199747;ENST00000429017.1;NM_001199746;NM_019558;ENST00000313173.4;ENST00000544999.1;ENST00000548663.1;ENST00000450510.2;ENST00000432796.2	0	0
chr2	177476164	177476977	lnc-AC009336.1-13	0	-	0,0,0	238934_at	BF342356	chr2:177476167-177476977 (-) // 63.45 // q31.1	---	NA	NA	NA	NA	NA	NA	ENST00000420864.1	273411	ENST00000392524.2	600314	ENSG00000128645.11	420476	ENSG00000170144.14	600314	NA	NA	1	1
chr2	177037064	177053686	lnc-AC009336.1-2	0	-	0,0,0	242042_s_at;239182_at;228601_at	AA406052	chr2:177041210-177042842 (-) // 95.83 // q31.1	HOXD-AS1	NM_024501;uc002ukv.4;uc010fqy.3;uc021vsr.1;ENST00000331462.4	NM_024501;uc002ukv.4;uc010fqy.3;uc021vsr.1;ENST00000331462.4	NM_024501;uc002ukv.4;uc010fqy.3;uc021vsr.1;ENST00000331462.4	ENST00000249440.3;NM_006898;ENST00000468418.3;ENST00000410016.1	NA	NA	ENST00000432796.2	2921	ENST00000392524.2	1023605	ENSG00000175879.7	39641	ENSG00000170144.14	1023605	ENST00000410016.1;ENST00000468418.3;NM_006898;ENST00000249440.3;lnc-HOXD3-1	lnc-HOXD3-1;NM_024501;uc002ukv.4;uc010fqy.3;uc021vsr.1;ENST00000331462.4	0	0
chr2	177494308	177502659	lnc-AC009336.1-5	0	-	0,0,0	228564_at	AI569804	chr2:177494317-177502302 (-) // 71.63 // q31.1	LOC375295	NA	NA	NA	NA	TCONS_00003451	TCONS_00003451	ENST00000420864.1	291555	ENST00000392524.2	574632	ENSG00000128645.11	438620	ENSG00000170144.14	574632	NA	NA	1	1
chr2	176992554	176993195	lnc-AC009336.1-6	0	-	0,0,0	1560475_at	AK092134	chr2:176992554-176994493 (-) // 99.77 // q31.1	LOC100129455	ENST00000429017.1;NM_019558;NM_001199747;NM_001199746;ENST00000313173.4;ENST00000544999.1;ENST00000548663.1;ENST00000450510.2	NA	NA	NA	NA	NA	ENST00000249499.6	2701	ENST00000429017.1	1227	ENSG00000128709.10	2701	ENSG00000175879.7	1227	NA	ENST00000429017.1;NM_019558;NM_001199747;NM_001199746;ENST00000313173.4;uc002ukm.1;ENST00000544999.1;ENST00000548663.1;ENST00000450510.2	0	0
chr7	132333530	132413528	lnc-AC009365.3.1-1	0	+	0,0,0	237659_at	AW134826	chr7:132344289-132357053 (+) // 55.48 // q32.3	FLJ40288	ENST00000332558.4;ENST00000378539.5;NM_181775	ENST00000332558.4	ENST00000332558.4	ENST00000332558.4	TCONS_00013602	TCONS_00013602	NM_181775	83	ENST00000262570.5	56101	ENSG00000221866.5	83	ENSG00000106554.7	56101	ENST00000378539.5;NM_181775	ENST00000332558.4	0	0
chr19	51311910	51322134	lnc-AC010325.1-1	0	+	0,0,0	1554222_at	BC033237	chr19:51320936-51322133 (+) // 92.08 // q13.33	MGC45922	NA	NA	NA	NA	TCONS_00027596	TCONS_00027596	ENST00000345523.4	3724	ENST00000416184.1	6411	ENSG00000167747.9	3724	ENSG00000174562.9	6411	NA	ENST00000448701.2;ENST00000593325.1;ENST00000301420.2	0	0
chr2	21540531	21784185	lnc-AC010872.2.1-3	0	+	0,0,0	237712_at	AI393427	chr2:21619625-21626046 (+) // 50.24 // p24.1	LOC100507562	NA	NA	NA	NA	NA	NA	ENST00000405799.1	174387	ENST00000486442.1	1823903	ENSG00000084674.9	273586	ENSG00000119771.10	1823903	NA	NA	1	1
chr10	77160758	77168740	lnc-AC010997.1-1	0	+	0,0,0	237044_s_at;228048_at	AI480142	chr10:77168259-77168740 (+) // 99.79 // q22.2	ZNF503-AS2	ENST00000372524.4;NM_032772;ENST00000535216.1	ENST00000372524.4;ENST00000535216.1;NM_032772	ENST00000372524.4;NM_032772;ENST00000535216.1	NA	NA	NA	NM_144589	164988	NM_032024	373778	ENSG00000165644.6	164970	ENSG00000148655.10	192258	NM_032772;ENST00000535216.1;ENST00000372524.4	NA	0	0
chr2	23724794	23727929	lnc-AC011239.1.1-6	0	-	0,0,0	1569063_at	BC018945	chr2:23724794-23727934 (-) // 84.49 // p24.1	---	NA	ENST00000486442.1	NA	NA	NA	NA	ENST00000405799.1	2358650	ENST00000238789.5	243605	ENSG00000084674.9	2457849	ENSG00000119778.10	243605	NA	ENST00000430988.1	0	0
chr2	241625506	241628539	lnc-AC011298.2.1-1	0	+	0,0,0	1562632_at	AK096937	chr2:241626303-241628539 (+) // 42.36 // q37.3	LOC285191	ENST00000599492.1	NA	NA	NA	TCONS_00005044	TCONS_00005044	ENST00000599492.1	801	ENST00000320389.7	24642	ENSG00000185176.8	3183	ENSG00000130294.10	24642	ENST00000599492.1	NA	0	0
chr19	45430059	45434643	lnc-AC011481.1-1	0	+	0,0,0	213553_x_at	W79394	chr19:45412631-45434577 (+) // 49.71 // q13.32	APOC1	NA	NA	NA	NA	NA	NA	ENST00000592176.1	7453	ENST00000591646.1	18658	ENSG00000130203.5	17409	ENSG00000104853.11	23199	NA	NA	1	0
chr19	42901279	43156816	lnc-AC011497.1-2	0	+	0,0,0	243703_x_at	AI417734	chr19:43156051-43156507 (+) // 90.83 // q13.2	---	ENST00000599918.1;ENST00000597620.1;ENST00000601189.1;ENST00000599211.1;ENST00000597001.1;ENST00000599783.1;ENST00000244289.4;ENST00000341918.4;NM_198477;ENST00000601181.1;ENST00000471298.2;ENST00000403461.1;ENST00000352591.5;ENST00000358394.3;ENST00000403444.3;ENST00000308072.4;ENST00000599389.1;ENST00000351134.3;ENST00000161559.6;NM_001184815;NM_001205344;NM_001712;ENST00000600172.1;ENST0000024…	ENST00000599918.1;ENST00000597620.1;ENST00000597001.1;ENST00000601189.1;ENST00000599211.1;ENST00000599783.1;ENST00000244289.4;ENST00000341918.4;ENST00000601181.1;NM_198477;ENST00000308072.4;ENST00000471298.2;ENST00000600172.1;ENST00000161559.6;ENST00000351134.3;ENST00000352591.5;ENST00000358394.3;ENST00000403444.3;ENST00000403461.1;ENST00000599389.1;NM_001184815;NM_001205344;NM_001712;ENST0000024…	ENST00000244289.4;ENST00000597620.1;ENST00000599918.1;ENST00000599783.1;ENST00000599211.1;ENST00000597001.1;ENST00000601189.1;NM_198477;ENST00000601181.1;ENST00000341918.4;NM_001184815;NM_001712;ENST00000161559.6;ENST00000351134.3;ENST00000352591.5;ENST00000358394.3;NM_001205344;ENST00000308072.4;ENST00000403444.3;ENST00000403461.1;ENST00000599389.1;ENST00000600172.1;ENST00000471298.2;NM_001816;E…	ENST00000244289.4;ENST00000597620.1;ENST00000599918.1;ENST00000599783.1;ENST00000599211.1;ENST00000597001.1;ENST00000601189.1;ENST00000601181.1;ENST00000341918.4;NM_198477;ENST00000352591.5;NM_001184815;NM_001205344;NM_001712;ENST00000161559.6;ENST00000351134.3;ENST00000403444.3;ENST00000403461.1;ENST00000358394.3;ENST00000308072.4;ENST00000599389.1;ENST00000600172.1;ENST00000471298.2;ENST0000024…	NA	NA	ENST00000222032.5	6840	ENST00000244333.3	808123	ENSG00000105427.5	6840	ENSG00000124466.8	808123	ENST00000599918.1;ENST00000597620.1;ENST00000601189.1;ENST00000599211.1;ENST00000597001.1;ENST00000599783.1;ENST00000244289.4;ENST00000341918.4;NM_198477;ENST00000601181.1;ENST00000471298.2;ENST00000403461.1;ENST00000352591.5;ENST00000358394.3;ENST00000403444.3;ENST00000308072.4;ENST00000599389.1;ENST00000351134.3;ENST00000161559.6;NM_001184815;NM_001205344;NM_001712;ENST00000600172.1;ENST0000024…	ENST00000244289.4;ENST00000597620.1;ENST00000599918.1;ENST00000599783.1;ENST00000599211.1;ENST00000597001.1;ENST00000601189.1;ENST00000601181.1;ENST00000341918.4;NM_198477;ENST00000352591.5;NM_001184815;NM_001205344;NM_001712;ENST00000161559.6;ENST00000351134.3;ENST00000403444.3;ENST00000403461.1;ENST00000358394.3;ENST00000308072.4;ENST00000599389.1;ENST00000600172.1;ENST00000471298.2;ENST0000024…	0	0
chr19	47112377	47114130	lnc-AC011551.1-1	0	-	0,0,0	1563431_x_at	AA807959	chr19:47113836-47114039 (-) // 67.67 // q13.32	CALM3	NA	NA	ENST00000594523.1;ENST00000598871.1;ENST00000291295.9;ENST00000596362.1;ENST00000599839.1;ENST00000597743.1;ENST00000391918.2	ENST00000291295.9;ENST00000391918.2;ENST00000594523.1;ENST00000596362.1;ENST00000597743.1;ENST00000598871.1;ENST00000599839.1	NA	NA	NM_001205281	7920	ENST00000291294.2	9595	ENSG00000230510.2	7920	ENSG00000160013.4	9595	ENST00000594523.1;ENST00000598871.1;ENST00000391918.2;ENST00000597743.1;ENST00000596362.1;ENST00000599839.1;ENST00000291295.9	NA	0	0
chr15	41576218	41601901	lnc-AC012652.1.1-1	0	+	0,0,0	225332_at;231808_at;225225_at	BF674064	chr15:41592299-41594744 (+) // 76.19 // q15.1	OIP5-AS1	NA	NA	NA	NM_007280;ENST00000220514.3	NA	NA	ENST00000334660.5	2175	ENST00000260361.4	77650	ENSG00000187446.7	2175	ENSG00000137806.4	77650	NA	NM_007280;ENST00000220514.3;ENST00000560640.1	0	0
chr17	75559449	75564777	lnc-AC015804.1-8	0	-	0,0,0	1562764_at	AK057984	chr17:75559449-75561029 (-) // 68.65 // q25.3	LOC100507351	NA	NA	NA	NA	NA	NA	NM_001113495	62771	ENST00000588847.1	435472	ENSG00000184640.13	62771	ENSG00000078687.12	435472	lnc-SEPT9-3	NA	1	1
chr18	60643447	60644677	lnc-AC015989.1-2	0	+	0,0,0	1569243_at	BM680082	chr18:60643379-60644661 (+) // 84.69 // q21.33	---	NA	NA	NM_194449;ENST00000400316.4;ENST00000262719.5	NA	NA	NA	ENST00000591386.1	17488	ENST00000398117.1	145902	ENSG00000141664.5	388505	ENSG00000171791.10	145902	NA	NA	0	0
chr15	96645327	96870590	lnc-AC016251.1-1	0	-	0,0,0	232878_at	AU143891	chr15:96812000-96870577 (-) // 97.03 // q26.2	LOC644192	ENST00000378936.1;NM_001145155;ENST00000421109.2	ENST00000378936.1;NM_001145155;ENST00000421109.2	ENST00000378936.1;NM_001145155;ENST00000421109.2	ENST00000378936.1	NA	NA	ENST00000456504.1	1621695	ENST00000503768.2	1414858	ENSG00000140563.10	1621695	ENSG00000251209.3	1414858	lnc-NR2F2-6;ENST00000378936.1	lnc-NR2F2-6;ENST00000378936.1;NM_001145155;ENST00000421109.2	0	0
chr15	97304774	97310147	lnc-AC016251.1-17	0	-	0,0,0	232577_at	AL137758	chr15:97304780-97310147 (-) // 90.18 // q26.2	LOC145945	NA	NA	NA	NA	NA	NA	ENST00000600790.1	399874	ENST00000503768.2	975301	ENSG00000185551.8	421282	ENSG00000251209.3	975301	NA	NA	1	1
chr15	95752084	95870634	lnc-AC016251.1-8	0	-	0,0,0	1562901_at	BC040875	chr15:95822520-95870329 (-) // 87.35 // q26.2	LOC400456	NA	NA	NA	NA	TCONS_00023808	TCONS_00023808	ENST00000456504.1	728452	ENST00000421109.2	998533	ENSG00000140563.10	728452	ENSG00000185551.8	998533	NA	lnc-NR2F2-8	1	1
chr2	47038721	47086146	lnc-AC016722.1.1-1	0	+	0,0,0	230799_at	W72564	chr2:47085570-47086145 (+) // 96.8 // p21	LOC100134259	ENST00000409912.1;ENST00000409518.1;ENST00000422294.1	ENST00000409912.1;ENST00000409518.1;ENST00000422294.1	ENST00000409518.1;ENST00000409912.1;ENST00000422294.1	ENST00000409518.1;ENST00000409912.1;ENST00000422294.1	NA	NA	ENST00000306503.5	48453	ENST00000444761.2	42863	ENSG00000171150.7	48453	ENSG00000180398.7	42863	ENST00000409912.1;ENST00000409518.1;ENST00000422294.1	ENST00000409912.1;ENST00000409518.1;ENST00000422294.1	0	0
chr2	114464369	114467816	lnc-AC016745.1-2	0	-	0,0,0	226381_at	AW450329	chr2:114464355-114466854 (-) // 76.48 // q14.1	LOC100506748	NA	NA	NA	NA	TCONS_00003380	NA	ENST00000393167.3	63396	ENST00000263238.2	179721	ENSG00000125618.12	427842	ENSG00000115091.7	179721	NA	NA	0	0
chr2	114031712	114033283	lnc-AC016745.1-7	0	-	0,0,0	233275_at	AU154891	chr2:114031712-114033283 (-) // 94.16 // q13	---	NA	NA	NM_003466;NM_013952;ENST00000348715.5;NM_013953;ENST00000554830.1;ENST00000263335.7;ENST00000263334.5;ENST00000397647.3;ENST00000429538.3	NA	NA	NA	ENST00000497038.2	32356	ENST00000376439.3	351681	ENSG00000125637.11	64739	ENSG00000115084.8	429305	NA	NA	0	0
chr2	240115026	240117153	lnc-AC017028.1-1	0	-	0,0,0	1553747_at	NM_032923	chr2:240115026-240117153 (-) // 95.74 // q37.3	MGC16025	NA	NA	ENST00000446876.1;ENST00000345617.3	NA	NA	NA	ENST00000541256.1	2274	ENST00000419408.1	714714	ENSG00000233608.2	319133	ENSG00000130414.7	714714	NA	NA	0	0
chr2	46656258	46696182	lnc-AC018682.6.1-1	0	+	0,0,0	1556490_a_at;1556489_at	BC031304	chr2:46656333-46668971 (+) // 78.57 // p21	TMEM247	NA	NA	NA	NA	TCONS_00004779	TCONS_00004779	ENST00000263734.3	42422	ENST00000434431.1	10543	ENSG00000116016.9	42422	ENSG00000250565.2	21707	NA	NA	1	1
chr3	4789857	4793341	lnc-AC018816.3.1-2	0	-	0,0,0	240475_at	AI733606	chr3:4790879-4792920 (-) // 100.0 // p26.1	EGOT	NA	NA	NM_001168272;ENST00000456211.2;ENST00000423119.2;ENST00000302640.8;ENST00000544951.1;ENST00000357086.4;ENST00000354582.6;ENST00000443694.2	NA	NA	NA	NM_001164675	280891	ENST00000256495.3	227460	ENSG00000144455.9	280892	ENSG00000134107.4	227460	NA	NA	0	0
chr17	76103478	76107880	lnc-AC021593.1-1	0	-	0,0,0	230526_at;239062_at;242364_x_at	BF515959	chr17:76103481-76104432 (-) // 97.93 // q25.3	LOC100131096	NA	NA	NA	ENST00000301624.4;ENST00000588847.1;ENST00000335749.4;NM_001142640;ENST00000588061.1;ENST00000590602.1	NA	NA	ENST00000544502.1	2457	ENST00000590426.1	18971	ENSG00000184640.13	606800	ENSG00000167895.10	18971	ENST00000588061.1;ENST00000588847.1;ENST00000301624.4;ENST00000335749.4;NM_001142640	ENST00000590602.1;ENST00000322933.4;ENST00000322914.3;ENST00000392467.3;ENST00000306591.7;ENST00000591436.1	0	0
chr4	38603948	38666504	lnc-AC021860.1-2	0	-	0,0,0	219871_at	NM_024614	chr4:38614321-38666249 (-) // 74.75 // p14	FLJ13197	ENST00000261438.5;ENST00000514033.1;ENST00000436901.1	ENST00000436901.1;ENST00000261438.5;ENST00000514033.1	ENST00000436901.1	ENST00000436901.1	NA	NA	NM_001253915	463152	ENST00000308973.4	107356	ENSG00000065882.11	463152	ENSG00000174123.6	107356	ENST00000436901.1	ENST00000436901.1;ENST00000261438.5;ENST00000514033.1	0	0
chr19	22798358	22806773	lnc-AC024563.1-1	0	-	0,0,0	1556405_s_at	BC030765	chr19:22610264-22703382 (+) // 67.69 // p12 /// chr19:22798358-22806773 (-) // 69.34 // p12	LOC374890	NA	NA	NA	NA	TCONS_00026805	NA	ENST00000593802.1	83071	ENST00000456783.2	10353	ENSG00000160321.10	604607	ENSG00000229676.2	10353	NA	NA	1	1
chr19	22934984	22937677	lnc-AC024563.1-3	0	-	0,0,0	1553885_x_at;1553883_at	NM_152659	chr19:22934984-22937678 (-) // 75.79 // p12	ZNF99	NA	NA	NA	NM_001080409	NA	NA	NM_020855	84512	ENST00000597037.1	475985	ENSG00000229676.2	84512	ENSG00000167232.9	550116	NA	ENST00000397104.3	0	0
chr15	30780165	30782516	lnc-AC026150.9.1-3	0	+	0,0,0	236488_s_at	AI683805	chr15:30782042-30782515 (+) // 97.53 // q13.2 /// chr15:32809599-32810074 (-) // 97.53 // q13.3	---	NA	NA	NA	NA	NA	NA	ENST00000544495.1	73702	ENST00000561594.1	413539	ENSG00000104067.12	519097	ENSG00000198690.5	413539	NA	NA	1	1
chr17	6888441	6923198	lnc-AC027763.2.1-1	0	-	0,0,0	230353_at	AA627075	chr17:6919137-6920839 (-) // 95.86 // p13.1	LOC284112 /// MIR195 /// MIR497 /// MIR497HG	ENST00000251535.6;ENST00000480801.1;NM_001004333;uc002gea.3;uc021tow.1;ENST00000548577.1;ENST00000546395.1;ENST00000402093.1;ENST00000570898.1;ENST00000552039.1;ENST00000552842.1;ENST00000549393.1;ENST00000552321.1;ENST00000575889.1;ENST00000572385.1;ENST00000574377.1;ENST00000399541.2;ENST00000570562.1;ENST00000571010.1;ENST00000399540.2;ENST00000573939.1;ENST00000575727.1;ENST00000547302.2;ENST…	ENST00000251535.6;ENST00000480801.1;ENST00000574377.1;ENST00000399540.2;ENST00000399541.2;ENST00000570562.1;ENST00000571010.1;ENST00000572385.1;ENST00000573939.1;ENST00000575727.1;ENST00000575889.1;NM_001004333;uc002gea.3;uc021tow.1;ENST00000548577.1;ENST00000546395.1;ENST00000402093.1;ENST00000570898.1;ENST00000552039.1;ENST00000552842.1;ENST00000549393.1;ENST00000552321.1;ENST00000547302.2;ENST…	ENST00000572385.1;ENST00000570562.1;ENST00000575889.1;ENST00000399541.2;ENST00000251535.6;ENST00000480801.1;ENST00000399540.2;ENST00000574377.1;ENST00000575727.1;ENST00000571010.1;ENST00000573939.1;NM_001004333;ENST00000546395.1;ENST00000548577.1;ENST00000593646.1;ENST00000570898.1;ENST00000552039.1;ENST00000552842.1;ENST00000549393.1;uc002gea.3;ENST00000402093.1;uc021tow.1;ENST00000552321.1;ENST…	ENST00000399541.2;ENST00000574377.1;ENST00000571010.1;ENST00000575727.1;ENST00000480801.1;ENST00000399540.2;ENST00000573939.1;ENST00000251535.6;ENST00000593646.1;ENST00000546395.1;ENST00000549393.1;ENST00000552039.1;ENST00000552842.1;ENST00000570898.1;ENST00000402093.1;ENST00000548577.1;ENST00000552321.1;NM_001004333;uc002gea.3;uc021tow.1;ENST00000547747.1;ENST00000439424.2;ENST00000552402.1;ENST…	NA	NA	ENST00000575592.1	153361	ENST00000293805.5	3141	ENSG00000177294.6	188021	ENSG00000161940.6	3141	ENST00000480801.1;ENST00000251535.6;ENST00000575889.1;ENST00000572385.1;ENST00000574377.1;ENST00000399541.2;ENST00000570562.1;ENST00000571010.1;ENST00000399540.2;ENST00000573939.1;ENST00000575727.1;ENST00000570898.1;ENST00000593646.1;ENST00000549393.1;ENST00000546395.1;ENST00000552321.1;ENST00000552842.1;ENST00000402093.1;ENST00000548577.1;ENST00000552039.1;NM_001004333;uc002gea.3;uc021tow.1;ENST…	ENST00000251535.6;ENST00000480801.1;ENST00000574377.1;ENST00000571010.1;ENST00000575727.1;ENST00000399540.2;ENST00000573939.1;NM_001004333;uc002gea.3;uc021tow.1;ENST00000548577.1;ENST00000546395.1;ENST00000402093.1;ENST00000593646.1;ENST00000570898.1;ENST00000552039.1;ENST00000552842.1;ENST00000549393.1;ENST00000552321.1;ENST00000547302.2;ENST00000546495.1;ENST00000546760.1;ENST00000552402.1;ENST…	0	0
chr17	45380831	45403111	lnc-AC040934.1-2	0	-	0,0,0	236842_at	BF115316	chr17:45380825-45383072 (-) // 98.82 // q21.32	LOC100506252	ENST00000518170.1;ENST00000523285.1;ENST00000517310.1;ENST00000331493.2;ENST00000517484.1;ENST00000519772.1	ENST00000518170.1;ENST00000523285.1;ENST00000517310.1;ENST00000331493.2;ENST00000517484.1;ENST00000519772.1	ENST00000559488.1;ENST00000435993.2;ENST00000560629.1	ENST00000559488.1	NA	NA	ENST00000573377.1	11294	ENST00000525007.1	197197	ENSG00000198336.5	79786	ENSG00000141279.11	197197	ENST00000559488.1	ENST00000518170.1;ENST00000523285.1;ENST00000517310.1;ENST00000331493.2;ENST00000517484.1;ENST00000519772.1	0	0
chr19	51670584	51676780	lnc-AC063977.1-1	0	+	0,0,0	232686_at	AI801574	chr19:51670654-51676780 (+) // 75.09 // q13.41	SIGLEC17P	uc010ycu.2	uc010ycu.2	uc010ycu.2	uc010ycu.2	NA	NA	uc010eor.1	13801	ENST00000270642.8	138322	ENSG00000168995.9	13801	ENSG00000142549.9	138322	NA	NA	0	0
chr8	8094729	8102385	lnc-AC068020.1-1	0	+	0,0,0	234049_at;237630_s_at;1562903_at	AF217970	chr8:8097892-8099956 (+) // 57.16 // p23.1	FLJ10661	NA	NA	NA	NA	NA	NA	ENST00000594215.1	48398	ENST00000519106.1	457063	ENSG00000164871.13	773533	ENSG00000253958.1	457063	NA	NA	1	1
chr18	76736554	76739267	lnc-AC068473.1-2	0	-	0,0,0	230889_at	AW242668	chr18:76736815-76737429 (-) // 88.86 // q23	LOC645321	ENST00000537592.2;ENST00000575389.2	NA	NA	NA	TCONS_00026744	TCONS_00026744	NM_001480	1754458	ENST00000588600.1	90018	ENSG00000197971.10	1890915	ENSG00000166377.15	90018	NA	ENST00000537592.2;ENST00000575389.2	0	0
chr3	195413287	195460422	lnc-AC069257.9.1-4	0	+	0,0,0	243774_at;232047_at;1557293_at	AA132448	chr3:195456520-195456972 (+) // 88.94 // q29	MUC20	ENST00000320736.6;ENST00000447234.2;ENST00000436408.1;ENST00000445522.2;ENST00000423938.1	ENST00000320736.6;ENST00000447234.2;ENST00000436408.1;ENST00000445522.2;ENST00000423938.1	uc003fuw.3;ENST00000320736.6;ENST00000436408.1;ENST00000447234.2;ENST00000445522.2;ENST00000423938.1	uc003fuw.3;ENST00000320736.6;ENST00000445522.2;ENST00000447234.2	NA	NA	uc003fut.4	19734	ENST00000478156.1	13214	ENSG00000189058.4	102211	ENSG00000145113.17	13214	uc003fuw.3;lnc-MUC4-1	lnc-MUC4-1;ENST00000320736.6;ENST00000447234.2;ENST00000436408.1;ENST00000445522.2;ENST00000423938.1	0	0
chr7	6694494	6696063	lnc-AC073343.1-2	0	+	0,0,0	227170_at	BF338409	chr7:6694603-6696063 (+) // 96.81 // p22.1	ZNF316	NA	NA	NA	NA	NA	NA	NM_017560	30573	ENST00000405858.1	32001	ENSG00000236609.3	30573	ENSG00000164631.14	32001	NA	NA	1	1
chr17	77085427	77478680	lnc-AC073624.1.1-3	0	-	0,0,0	240975_x_at	AI688055	chr17:77086899-77087339 (-) // 93.2 // q25.3	RBFOX3	ENST00000582880.2;ENST00000582894.1;ENST00000580508.1;ENST00000582139.1;ENST00000582043.1;ENST00000415831.1;ENST00000583458.1;uc010dhs.3	ENST00000582880.2;ENST00000582894.1;ENST00000415831.1;ENST00000453134.2;ENST00000580155.1;ENST00000582043.1;ENST00000582139.1;ENST00000583458.1;ENST00000584778.1;uc010dhs.3;ENST00000580508.1	uc010dhs.3;ENST00000582880.2;ENST00000582894.1;ENST00000584778.1;ENST00000415831.1;ENST00000453134.2;ENST00000580155.1;ENST00000582043.1;ENST00000583458.1;ENST00000580508.1;ENST00000582139.1	uc010dhs.3;ENST00000583458.1;ENST00000415831.1;ENST00000582043.1;ENST00000453134.2;ENST00000580155.1;ENST00000582880.2;ENST00000582894.1;ENST00000584778.1;ENST00000580508.1;ENST00000582139.1	NA	NA	uc002jww.3	746	ENST00000328313.5	226001	ENSG00000167280.12	746	ENSG00000182156.5	226001	uc002jww.3;uc002jwv.3;ENST00000300682.10;ENST00000582880.2;ENST00000582894.1;ENST00000580508.1;ENST00000582139.1;ENST00000582043.1;ENST00000415831.1	ENST00000415831.1;ENST00000582043.1;ENST00000580155.1;ENST00000453134.2;ENST00000582880.2;ENST00000582894.1;ENST00000584778.1;ENST00000580508.1;ENST00000582139.1	0	0
chr2	237276202	237277745	lnc-AC079135.1.1-2	0	+	0,0,0	1561485_at	BC008085	chr2:237276202-237277743 (+) // 97.03 // q37.2	IQCA1	NA	NA	NM_001270585;NM_001270584;NM_024726;uc002vwb.2;ENST00000254653.5;ENST00000431676.2;ENST00000309507.5;ENST00000409907.3;uc002vvz.1;uc010zni.1	NA	NA	NA	ENST00000430053.1	103150	ENST00000447924.1	198685	ENSG00000168505.6	199190	ENSG00000144476.5	198685	NA	NA	0	0
chr2	237300228	237300891	lnc-AC079135.1.1-4	0	+	0,0,0	1562130_at	BC018494	chr2:237300228-237300890 (+) // 42.11 // q37.3	IQCA1	NA	NA	NM_001270585;NM_001270584;NM_024726;ENST00000418802.1;uc002vwb.2;ENST00000254653.5;ENST00000431676.2;ENST00000309507.5;ENST00000409907.3;uc002vvz.1;uc010zni.1	NA	NA	NA	ENST00000430053.1	127176	ENST00000447924.1	175539	ENSG00000168505.6	223216	ENSG00000144476.5	175539	NA	NA	0	0
chr2	236916211	236918759	lnc-AC079135.1.1-6	0	+	0,0,0	233225_at	AK000798	chr2:236916733-236918759 (+) // 98.59 // q37.2	---	NA	NA	ENST00000428334.2;ENST00000336665.5;NM_014914;ENST00000409538.1;ENST00000418654.1;ENST00000448025.1;ENST00000304032.8;NM_001037131	NA	NA	NA	NM_001244888	154365	ENST00000306318.4	155120	ENSG00000130147.11	951853	ENSG00000168505.6	155120	NA	NA	0	0
chr2	237478467	237480261	lnc-AC079135.1.1-8	0	+	0,0,0	232746_at	BE552368	chr2:237478467-237480261 (+) // 96.13 // q37.3	CXCR7	ENST00000272928.3	ENST00000447924.1;ENST00000272928.3	NA	NA	NA	NA	ENST00000409907.3	62282	ENST00000354371.2	513694	ENSG00000132321.12	62282	ENSG00000198612.6	513694	NA	NA	0	0
chr2	237483125	237483980	lnc-AC079135.1.1-9	0	+	0,0,0	1557453_at	BM662646	chr2:237483125-237483993 (+) // 100.0 // q37.3	---	NA	ENST00000447924.1;ENST00000272928.3	NA	NA	NA	NA	ENST00000409907.3	66940	ENST00000354371.2	509975	ENSG00000132321.12	66940	ENSG00000198612.6	509975	NA	NA	0	0
chr4	121843096	121844760	lnc-AC079341.1-10	0	+	0,0,0	1569508_at	BC030136	chr4:121843096-121844758 (+) // 93.57 // q27	PRDM5	ENST00000394435.2;ENST00000515109.1;ENST00000264808.3;ENST00000428209.2	ENST00000264808.3;ENST00000394435.2;ENST00000428209.2;ENST00000515109.1	ENST00000264808.3;ENST00000394435.2;ENST00000428209.2;ENST00000515109.1	NA	NA	NA	ENST00000502409.1	100765	ENST00000379692.4	112008	ENSG00000164109.9	854867	ENSG00000173376.9	112008	ENST00000264808.3;ENST00000428209.2;ENST00000515109.1;ENST00000394435.2	NA	0	0
chr7	134844634	134844913	lnc-AC083862.1-1	0	-	0,0,0	235159_at	AW296028	chr7:134844467-134845488 (-) // 64.89 // q33	---	NA	NM_018295;ENST00000275767.3	NA	NA	NA	NA	ENST00000452718.1	11718	ENST00000541284.1	201634	ENSG00000146856.10	11919	ENSG00000080802.14	201634	NA	NA	0	0
chr7	36123854	36140262	lnc-AC083864.4.1-1	0	+	0,0,0	1561450_at	BC043264	chr7:36134922-36140260 (+) // 5.81 // p14.2	---	NA	NA	ENST00000381493.2	ENST00000381493.2	TCONS_00012877	TCONS_00012877	NM_001242956	177139	ENST00000242108.4	52496	ENSG00000122557.5	388673	ENSG00000122547.6	52496	ENST00000381493.2	NA	0	0
chr17	41447212	41466567	lnc-AC087650.1-1	0	-	0,0,0	1570049_at	BC035366	chr17:41447212-41465913 (-) // 40.38 // q21.31	LOC100130581	NA	NA	NA	NA	NA	NA	ENST00000331615.3	75151	ENST00000320033.4	9760	ENSG00000108828.11	270072	ENSG00000175906.4	9760	NA	NA	1	0
chr17	41437408	41438729	lnc-AC087650.1-2	0	-	0,0,0	1556545_at	AK056941	chr17:41437407-41438729 (-) // 68.76 // q21.31	---	NA	NA	NA	NA	NA	NA	ENST00000331615.3	65347	ENST00000320033.4	37598	ENSG00000108828.11	260268	ENSG00000175906.4	37598	NA	NA	1	1
chr8	52860661	52862694	lnc-AC090186.1-6	0	+	0,0,0	231032_at	BE503158	chr8:52860870-52861638 (+) // 43.98 // q11.23	LOC286071	uc003xqy.1	uc003xqy.1	uc003xqy.1	uc003xqy.1	NA	NA	uc011ldp.1	928	ENST00000276480.7	160705	ENSG00000168300.9	48926	ENSG00000147488.7	160705	uc011ldp.1	NA	0	0
chr16	2787076	2803010	lnc-AC092117.1-1	0	-	0,0,0	1562930_at	AI637729	chr16:2787103-2794798 (-) // 76.63 // p13.3	SRRM2-AS1	ENST00000301740.8;ENST00000576924.1;ENST00000575009.1;ENST00000576415.1;ENST00000571378.1;ENST00000574340.1	ENST00000301740.8;ENST00000576924.1;ENST00000575009.1;ENST00000576415.1;ENST00000571378.1	NA	NA	NA	NA	ENST00000565903.1	16524	ENST00000409906.4	18405	ENSG00000172382.5	16524	ENSG00000103363.10	18405	NA	ENST00000301740.8;ENST00000576924.1;ENST00000575009.1;ENST00000576415.1;ENST00000571378.1;ENST00000574340.1	0	0
chr19	37063971	37085610	lnc-AC092295.7.1-3	0	+	0,0,0	237364_at	BF432855	chr19:37064417-37084833 (+) // 26.14 // q13.12	---	ENST00000591340.1;ENST00000334116.7	ENST00000591340.1;ENST00000586115.1;NM_001145650;NM_001145649;ENST00000585960.1;ENST00000585983.1;ENST00000334116.7	NA	NA	NA	NA	ENST00000452073.2	25305	ENST00000423582.1	10109	ENSG00000254004.2	44409	ENSG00000161298.12	10109	ENST00000591340.1;ENST00000334116.7	lnc-ZNF529-2	0	0
chr16	86365449	86383286	lnc-AC092327.1-1	0	-	0,0,0	234925_at	AL137562	chr16:86365452-86371162 (-) // 50.48 // q24.1	LOC732275	NA	NA	NA	NA	NA	NA	ENST00000268638.5	409234	ENST00000262426.4	160847	ENSG00000140968.6	409234	ENSG00000103241.5	160847	NA	NA	1	1
chr16	86223826	86234547	lnc-AC092327.1-3	0	-	0,0,0	244284_at	AI027761	chr16:86226397-86227195 (-) // 82.79 // q24.1	---	NA	NA	NA	NA	TCONS_00024759	TCONS_00024759	ENST00000268638.5	267611	ENST00000262426.4	309586	ENSG00000140968.6	267611	ENSG00000103241.5	309586	lnc-IRF8-4	lnc-IRF8-4	1	1
chr19	23437854	23457053	lnc-AC092329.1-1	0	-	0,0,0	1565748_at;1560446_at;227234_at	AK056856	chr19:23444025-23446075 (-) // 12.13 // p12	LOC100132815	NA	NA	NA	NA	NA	NA	ENST00000597037.1	4662	ENST00000599743.1	64498	ENSG00000229676.2	587382	ENSG00000167232.9	30740	NA	NA	0	0
chr19	23487800	23541782	lnc-AC092329.1-2	0	-	0,0,0	244259_s_at;1569277_at	AI184127	chr19:23487795-23487935 (-) // 43.34 // p12	---	NA	NA	ENST00000599743.1	ENST00000599743.1;ENST00000300619.7	NA	NA	ENST00000597037.1	54608	ENST00000342944.6	674494	ENSG00000229676.2	637328	ENSG00000213096.5	674494	lnc-ZNF730-2;lnc-ZNF730-11	lnc-ZNF730-2;lnc-ZNF730-11;ENST00000599743.1;ENST00000300619.7;ENST00000397082.2	0	0
chr4	1165313	1202750	lnc-AC092535.1-1	0	-	0,0,0	1569496_s_at	BC030552	chr4:1189571-1191541 (-) // 58.48 // p16.3	LOC100130872	NM_012445;ENST00000290902.5;ENST00000514490.1;ENST00000431380.1;ENST00000503765.1;ENST00000515004.1;ENST00000502483.1;ENST00000511672.1;ENST00000509233.1;ENST00000511679.1;NM_001199021	ENST00000290902.5;ENST00000431380.1;ENST00000502483.1;ENST00000503765.1;ENST00000509233.1;ENST00000511672.1;ENST00000511679.1;ENST00000514490.1;ENST00000515004.1;NM_001199021;NM_012445	ENST00000503765.1;NM_001199021;NM_012445;ENST00000290902.5;ENST00000431380.1;ENST00000515004.1;ENST00000502483.1;ENST00000514490.1;ENST00000509233.1;ENST00000511679.1;ENST00000511672.1	ENST00000515004.1;ENST00000502483.1;ENST00000514490.1;ENST00000509233.1;ENST00000511679.1;ENST00000511672.1	NA	NA	NM_001131034	57961	ENST00000382952.3	2486	ENSG00000178222.8	57963	ENSG00000159692.11	2486	NM_012445;ENST00000290902.5;ENST00000514490.1;ENST00000431380.1;ENST00000503765.1;ENST00000515004.1;ENST00000502483.1;ENST00000511672.1;ENST00000509233.1;ENST00000511679.1	ENST00000509233.1;ENST00000511672.1;ENST00000515004.1;ENST00000514490.1;ENST00000502483.1;ENST00000511679.1	0	0
chr7	154795566	154797375	lnc-AC093726.6.1-1	0	+	0,0,0	235587_at	BG400596	chr7:154795209-154796772 (+) // 73.83 // q36.2	LOC202781	ENST00000397192.1;ENST00000457196.1;ENST00000404141.1;ENST00000419436.1	NA	NA	NA	TCONS_00013647	TCONS_00013647	ENST00000457196.1	772	ENST00000287907.2	64659	ENSG00000157212.14	772	ENSG00000157219.3	64659	ENST00000397192.1;ENST00000404141.1;ENST00000419436.1;ENST00000457196.1	NA	0	0
chr7	154742935	154743898	lnc-AC093726.6.1-2	0	+	0,0,0	228243_at	AI949772	chr7:154742948-154743902 (+) // 72.06 // q36.2	---	NA	NA	ENST00000404141.1;ENST00000397192.1	ENST00000457196.1	NA	NA	ENST00000449486.1	1317	ENST00000287907.2	118136	ENSG00000214106.3	1317	ENSG00000157219.3	118136	ENST00000449486.1	NA	0	0
chr7	154748138	154748817	lnc-AC093726.6.1-3	0	+	0,0,0	236334_at	AA873827	chr7:154748041-154748807 (+) // 76.03 // q36.2	---	NA	NA	ENST00000404141.1;ENST00000397192.1	ENST00000457196.1	NA	NA	ENST00000449486.1	6520	ENST00000287907.2	113217	ENSG00000214106.3	6520	ENSG00000157219.3	113217	NA	NA	0	0
chr2	240656649	240657232	lnc-AC093802.1.1-1	0	+	0,0,0	1560964_at	AF086565	chr2:240656649-240657231 (+) // 97.64 // q37.3	---	NA	NA	NA	NA	NA	NA	uc002vym.1	148861	ENST00000419408.1	174635	ENSG00000068024.12	333301	ENSG00000130414.7	174635	NA	NA	1	1
chr1	221002017	221002553	lnc-AC096644.1-9	0	-	0,0,0	236996_at	AA724992	chr1:221002017-221002503 (-) // 70.49 // q41	---	NA	NA	NA	NA	NA	NA	ENST00000407981.2	14287	ENST00000366903.6	49146	ENSG00000186205.8	14282	ENSG00000136630.11	49146	NA	lnc-MARC1-1	1	1
chr17	40905931	40913275	lnc-AC100793.1-1	0	-	0,0,0	1564670_at	BC034924	chr17:40910314-40913029 (-) // 77.34 // q21.31	LOC100190938	ENST00000589683.1;ENST00000588928.1;ENST00000253796.5;ENST00000587142.1;ENST00000588576.1	ENST00000589683.1;ENST00000588928.1;ENST00000253796.5	NA	NA	NA	NA	ENST00000435174.1	8860	ENST00000253794.2	12179	ENSG00000108797.7	54099	ENSG00000131475.2	12179	NA	ENST00000589683.1;ENST00000588928.1;ENST00000253796.5;ENST00000587142.1;ENST00000588576.1	0	0
chr17	77681074	77686081	lnc-AC105337.1-1	0	+	0,0,0	1563119_at	BC008248	chr17:77681074-77682786 (+) // 94.85 // q25.3	HP09025	uc002jwz.3	uc002jwz.3	uc002jwz.3	uc002jwz.3	NA	NA	ENST00000453134.2	67524	ENST00000328313.5	18600	ENSG00000167280.12	596393	ENSG00000182156.5	18600	NA	NA	0	0
chr3	151980404	151987415	lnc-AC106722.1-2	0	-	0,0,0	232298_at;235173_at	AK026494	chr3:151983362-151985704 (-) // 76.83 // q25.1	LOC401093	ENST00000282486.6;ENST00000282488.7;ENST00000355460.2;ENST00000495875.2;ENST00000493459.1;ENST00000324210.5;ENST00000459747.1;ENST00000460591.1;uc011bof.2	ENST00000282486.6;ENST00000282488.7;ENST00000355460.2;ENST00000495875.2;ENST00000493459.1;ENST00000324210.5;ENST00000459747.1;ENST00000460591.1;uc011bof.2	uc011bof.2	uc011bof.2	NA	NA	ENST00000362032.5	377999	ENST00000305097.3	565321	ENSG00000198829.5	377999	ENSG00000169860.4	565321	NA	ENST00000282486.6;ENST00000282488.7;ENST00000355460.2;ENST00000495875.2;ENST00000493459.1;ENST00000324210.5;ENST00000459747.1;ENST00000460591.1	0	0
chr7	116592670	116593291	lnc-AC106873.4.1-1	0	-	0,0,0	1555912_at	AI016213	chr7:116592502-116594388 (-) // 73.38 // q31.2	ST7-AS1	ENST00000417919.1;ENST00000443979.1;ENST00000393446.2;ENST00000393451.3;ENST00000397750.3;ENST00000323984.3;ENST00000446490.1;ENST00000265437.5;ENST00000421345.1;ENST00000438863.1;ENST00000393449.1;ENST00000397751.1	NA	NA	NA	NA	NA	ENST00000361183.3	30567	ENST00000393446.2	1	ENSG00000198898.8	30567	ENSG00000004866.14	1	NA	ENST00000446490.1;ENST00000417919.1;ENST00000265437.5;ENST00000421345.1;ENST00000443979.1;ENST00000438863.1;ENST00000393446.2;ENST00000393451.3;ENST00000397750.3;ENST00000323984.3;ENST00000393449.1;ENST00000397751.1	0	0
chr2	111903360	112252692	lnc-AC108463.1-3	0	-	0,0,0	1562876_s_at	BC035991	---	LOC541471	NA	NA	ENST00000308659.8;ENST00000393256.3;ENST00000436733.1;ENST00000433098.1;NM_001204106;NM_001204107;ENST00000393253.2;NM_001204108;NM_006538;ENST00000357757.2;ENST00000439718.1;NM_001204109;NM_001204112;NM_001204111;NM_001204110;ENST00000452231.1;ENST00000415458.1;ENST00000437029.1;NM_207003;NM_138627;NM_138626;NM_138623;NM_138622;NM_138621	ENST00000431217.1;ENST00000361493.6;NM_001204113;NM_138625;NM_138624;ENST00000438054.1;ENST00000393253.2;ENST00000439718.1;NM_001204107;ENST00000433098.1;NM_138622;NM_138623;NM_207003;ENST00000415458.1;ENST00000436733.1;NM_001204109;NM_001204112;ENST00000357757.2;ENST00000437029.1;ENST00000452231.1;NM_001204108;NM_001204110;NM_001204111;NM_138626;NM_138627;ENST00000308659.8;ENST00000393256.3;NM_0…	NA	NA	NM_207002	16937	ENST00000427997.1	271156	ENSG00000153093.14	27561	ENSG00000153107.7	271156	lnc-AC108463.1-7;ENST00000438054.1;NM_001204113;ENST00000393253.2;ENST00000357757.2;ENST00000361493.6;ENST00000415458.1;ENST00000436733.1;ENST00000437029.1;ENST00000452231.1;ENST00000431217.1;ENST00000433098.1;ENST00000439718.1;ENST00000308659.8;NM_001204106;NM_001204107;NM_001204108;NM_001204109;NM_001204110;NM_001204111;NM_001204112;NM_006538;NM_138621;NM_138622;NM_138623;NM_138624;NM_138625;NM…	lnc-multi-AC108463.1-3;lnc-AC108463.1-4;lnc-BCL2L11-3	0	0
chr2	112024418	112025062	lnc-AC108463.1-4	0	-	0,0,0	240176_at	AI078180	chr2:87983164-87983548 (+) // 99.22 // p11.2 /// chr2:112024435-112024819 (-) // 100.0 // q13	---	NA	NA	NA	NA	NA	NA	ENST00000393256.3	98394	ENST00000427997.1	498786	ENSG00000153094.17	98394	ENSG00000153107.7	498786	NA	NA	1	1
chr2	111901457	111902954	lnc-AC108463.1-7	0	-	0,0,0	1561844_at	AL713732	chr2:111901457-111903049 (-) // 97.84 // q13	---	NA	NA	ENST00000431217.1;ENST00000308659.8;ENST00000393256.3;ENST00000436733.1;ENST00000433098.1;NM_001204106;NM_001204107;ENST00000393253.2;NM_001204108;NM_006538;ENST00000357757.2;ENST00000439718.1;NM_001204109;ENST00000438054.1;NM_001204113;NM_001204112;NM_001204111;NM_001204110;ENST00000452231.1;ENST00000415458.1;ENST00000437029.1;NM_207003;NM_138627;NM_138626;NM_138624;NM_138623;NM_138622;NM_138621	ENST00000361493.6;NM_138625;ENST00000438054.1;NM_001204113;ENST00000431217.1;NM_138624	NA	NA	NM_207002	15034	ENST00000427997.1	620894	ENSG00000153093.14	25658	ENSG00000153107.7	620894	NA	lnc-multi-AC108463.1-3;lnc-AC108463.1-3	0	0
chr5	59783539	59852635	lnc-AC109486.1-1	0	+	0,0,0	205833_s_at;205834_s_at;215972_at	AI770098	chr5:59783758-59787091 (+) // 99.34 // q12.1	PART1	ENST00000515835.2;ENST00000502484.2;ENST00000505507.2	ENST00000502484.2;ENST00000515835.2;ENST00000505507.2	NA	NA	NA	NA	ENST00000412930.2	56600	ENST00000265036.5	40104	ENSG00000152932.6	1628326	ENSG00000035499.8	40104	ENST00000505507.2;ENST00000515835.2;ENST00000502484.2	NA	0	0
chr4	120853609	120885448	lnc-AC110373.1-5	0	+	0,0,0	231347_at	AW468723	chr4:120884985-120885450 (+) // 90.11 // q27	---	NA	NA	NA	NA	NA	NA	uc003idj.1	301701	ENST00000296509.6	91315	ENSG00000138735.11	303463	ENSG00000164109.9	91315	NA	NA	1	1
chr4	120379122	120473181	lnc-AC110373.1-8	0	+	0,0,0	1561760_s_at;1556257_at;1561761_x_at;1561759_at	AF085995	chr4:120433527-120473178 (+) // 59.22 // q26	---	ENST00000503412.1	ENST00000503412.1	NM_001083;NM_033430;NM_033437;ENST00000264805.5;ENST00000354960.3;ENST00000394439.1;ENST00000503412.1	NM_001083;NM_033430;NM_033437;ENST00000354960.3;ENST00000394439.1;ENST00000264805.5;ENST00000503412.1	NA	NA	ENST00000274024.3	135577	ENST00000296509.6	503582	ENSG00000145384.3	135577	ENSG00000164109.9	503582	ENST00000503412.1	NM_001083;NM_033430;NM_033437;ENST00000354960.3;ENST00000394439.1;ENST00000264805.5;ENST00000503412.1	0	0
chr4	120548944	120551908	lnc-AC110373.1-9	0	+	0,0,0	1556786_at;1556787_s_at	AW975338	chr4:120548944-120551908 (+) // 86.09 // q26	PDE5A	ENST00000394439.1;ENST00000420633.1;NM_033437;NM_033430;uc003idj.1;ENST00000264805.5;NM_001083;ENST00000354960.3	uc003idj.1;ENST00000394439.1;NM_033437;ENST00000420633.1;ENST00000354960.3;NM_001083	NM_001083;ENST00000354960.3;uc003idj.1	uc003idj.1	NA	NA	ENST00000264805.5	156	ENST00000296509.6	424855	ENSG00000145384.3	305399	ENSG00000164109.9	424855	NM_033430;ENST00000264805.5;ENST00000394439.1;ENST00000420633.1;NM_033437;NM_001083;ENST00000354960.3	NA	0	0
chr2	127782786	127787262	lnc-AC114783.1.1-2	0	+	0,0,0	1558436_a_at	BG704430	chr2:127782488-127783909 (+) // 96.1 // q14.3	---	NA	NA	NA	NA	NA	NA	ENST00000458326.1	123113	ENST00000393041.3	18341	ENSG00000237524.3	123113	ENSG00000136717.10	18341	NA	NA	1	1
chr5	43065089	43100664	lnc-AC114947.1.1-2	0	+	0,0,0	242490_at	AA564255	chr5:43076154-43076769 (+) // 41.41 // p12	LOC100653004	ENST00000507393.1	ENST00000507393.1	NA	NA	NA	NA	ENST00000314890.3	21817	NM_153361	91505	ENSG00000177721.3	21817	ENSG00000177453.3	91509	lnc-C5orf39-1	ENST00000507393.1	0	0
chr8	71383368	71397922	lnc-AC120194.1-1	0	+	0,0,0	233162_at	AK024336	chr8:71390325-71397922 (+) // 62.89 // q13.3	---	NA	NA	NA	NA	NA	NA	ENST00000452400.2	67328	ENST00000521425.1	87755	ENSG00000140396.8	67328	ENSG00000067167.3	87755	NA	NA	1	1
chr17	79002932	79008691	lnc-AC127496.3-1	0	-	0,0,0	1558147_a_at;1566557_at;1558148_x_at	BG030541	chr17:79003503-79007200 (-) // 72.94 // q25.3	FLJ90757	NM_017451;ENST00000392411.3;ENST00000575750.1;ENST00000321280.7;ENST00000428708.2;ENST00000572329.1;ENST00000575989.1;ENST00000575712.1;ENST00000575245.1;ENST00000321300.6;ENST00000435091.3;ENST00000571530.1	NA	NA	NA	NA	NA	ENST00000571457.1	19615	NM_017451	255	ENSG00000176108.5	19615	ENSG00000175866.11	257	NA	NM_017451;ENST00000392411.3;ENST00000575750.1;ENST00000321280.7;ENST00000428708.2;ENST00000572329.1;ENST00000575989.1;ENST00000575712.1;ENST00000575245.1;ENST00000321300.6;ENST00000435091.3;ENST00000571530.1	0	0
chr17	78991768	78993811	lnc-AC127496.3-3	0	-	0,0,0	238217_at	AI808330	chr17:78991770-78992223 (-) // 19.19 // q25.3	---	NA	NA	NA	NA	NA	NA	ENST00000571457.1	8451	NM_017451	15135	ENSG00000176108.5	8451	ENSG00000175866.11	15137	NA	NA	1	0
chr17	78942019	78944878	lnc-AC127496.3-5	0	-	0,0,0	1565905_at	AK097131	chr17:78942019-78944865 (-) // 68.61 // q25.3	FLJ46026	NA	NA	NA	NA	NA	NA	NM_020761	1846	ENST00000572525.1	20520	ENSG00000141564.9	1848	ENSG00000176108.5	20520	ENST00000306801.3;ENST00000544334.2;NM_020761	NA	0	0
chr8	12435814	12438798	lnc-AC130352.1-3	0	+	0,0,0	1560001_at	AK092544	chr8:12435814-12438798 (+) // 39.84 // p23.1	LOC100131581	NA	NA	NA	NA	NA	NA	ENST00000393715.3	141899	ENST00000398246.3	140605	ENSG00000186523.10	384172	ENSG00000154359.8	140605	NA	NA	1	1
chr11	3050623	3062490	lnc-AC131971.1-1	0	+	0,0,0	1562436_at	AK093033	chr11:3050623-3062490 (+) // 66.93 // p15.4	CARS-AS1	NA	NA	NM_001194997;ENST00000401769.3;ENST00000380525.4;NM_001014437;ENST00000397114.3;ENST00000397111.5;ENST00000278224.9;ENST00000527330.1;ENST00000529772.1;ENST00000439280.2;ENST00000531387.1	ENST00000439280.2;ENST00000529772.1;ENST00000531387.1;ENST00000527330.1	NA	NA	ENST00000526115.1	37016	ENST00000478260.1	45856	ENSG00000205531.8	37016	ENSG00000021762.15	45856	NA	ENST00000527330.1	0	0
chr11	33797733	33801041	lnc-AC132216.1-3	0	+	0,0,0	240290_at	BE671768	chr11:33797760-33801289 (+) // 78.37 // p13	LOC100507109	ENST00000532927.1;ENST00000526785.1;ENST00000448981.2;ENST00000534136.1;ENST00000265651.3;ENST00000530401.1;ENST00000529137.1	NA	NA	NA	NA	NA	ENST00000448981.2	1644	NM_005574	79081	ENSG00000110429.9	1644	ENSG00000135363.7	79081	ENST00000532927.1;ENST00000526785.1;ENST00000448981.2;ENST00000534136.1;ENST00000265651.3;ENST00000530401.1;ENST00000529137.1	NA	0	0
chr11	33894740	33896541	lnc-AC132216.1-4	0	+	0,0,0	1553475_at	NM_018582	chr11:33894740-33896541 (+) // 86.74 // p13	PRO1483	NA	NM_005574;ENST00000257818.2	NA	NA	NA	NA	ENST00000395833.3	3378	ENST00000330381.2	5648	ENSG00000110429.9	98651	ENSG00000184566.2	5648	NA	NA	0	0
chr16	31052373	31061184	lnc-AC135050.1-2	0	+	0,0,0	236232_at	BF509528	chr16:31053705-31054282 (+) // 96.62 // p11.2	---	NA	NA	NA	NA	NA	NA	ENST00000313843.3	884	ENST00000535577.1	10980	ENSG00000099365.5	30424	ENSG00000167394.8	10980	uc002eal.3;NM_004604;ENST00000313843.3;uc002eam.3;uc002eak.3;ENST00000394998.1	NA	0	0
chr16	31044877	31046198	lnc-AC135050.1-4	0	+	0,0,0	229395_at	BF939292	chr16:31045339-31046197 (+) // 69.78 // p11.2	STX4	ENST00000496977.1;uc002eal.3;NM_004604;ENST00000313843.3;uc002eam.3;ENST00000460668.1;ENST00000457779.2;uc002eak.3;ENST00000394998.1	ENST00000460668.1;ENST00000496977.1;ENST00000313843.3;NM_004604;uc002eal.3;uc002eam.3	ENST00000457779.2;uc002eak.3;ENST00000394998.1;NM_004604;uc002eal.3;ENST00000313843.3;ENST00000460668.1;ENST00000496977.1;uc002eam.3	ENST00000460668.1;ENST00000496977.1	NA	NA	ENST00000215095.5	22928	ENST00000535577.1	25966	ENSG00000099365.5	22928	ENSG00000167394.8	25966	NA	uc002eal.3;NM_004604;uc002eam.3	0	0
chr8	183118	183692	lnc-AC144568.2.1-2	0	+	0,0,0	220399_at	NM_024796	chr8:182393-183691 (+) // 95.73 // p23.3 /// chr1:761586-762886 (-) // 96.7 // p36.33	LINC00115	ENST00000398612.1;ENST00000523162.1;ENST00000308811.4;NM_001042415;ENST00000521145.1;ENST00000320552.2;ENST00000521270.1;ENST00000518320.2;NM_001042416;ENST00000518414.1;ENST00000522866.1	ENST00000398612.1;ENST00000523162.1;ENST00000308811.4;NM_001042415;ENST00000521145.1;ENST00000320552.2;ENST00000521270.1;ENST00000518320.2;NM_001042416;ENST00000518414.1;ENST00000522866.1	NA	NA	NA	NA	ENST00000523795.2	32555	ENST00000518240.1	172736	NA	#NAME?	ENSG00000147364.12	172736	lnc-RP11-585F1.10.1-1	lnc-RP11-585F1.10.1-2	0	0
chr7	161764	165341	lnc-AC145676.2.1-3	0	-	0,0,0	1556445_at	AA931476	chr7:161766-164972 (-) // 96.15 // p22.3	---	NA	NA	NA	NA	NA	NA	NA	#NAME?	ENST00000313766.5	27628	NA	#NAME?	ENSG00000177706.8	27628	NA	NA	1	1
chr17	44270938	44274089	lnc-AC217773.1-1	0	+	0,0,0	230388_s_at	AI797017	chr17:44270948-44274087 (+) // 52.1 // q21.31	KANSL1-AS1	ENST00000393476.3;ENST00000262419.6;ENST00000572904.1;ENST00000571698.1	ENST00000576739.1;ENST00000574655.1;ENST00000574590.1;ENST00000571698.1	NA	NA	NA	NA	ENST00000572904.1	666	ENST00000570618.1	78061	ENSG00000256762.1	193878	ENSG00000228696.4	78061	ENST00000393476.3;ENST00000262419.6;ENST00000572904.1;ENST00000571698.1	NA	0	0
chr2	91824806	91843009	lnc-AC233263.1-7	0	-	0,0,0	228158_at	AI623211	chr1:148932792-148951918 (+) // 45.38 // q21.2 /// chr2:91824385-91843521 (-) // 45.38 // p11.1	LOC645166 /// LOC654342	NA	NA	NA	NA	NA	NA	ENST00000443397.3	1286409	NM_022440	3848390	ENSG00000211598.2	2639137	ENSG00000172005.6	3848413	NA	NA	1	1
chr7	142259058	142259331	lnc-AC233282.2-7	0	-	0,0,0	216578_at	AF009660	chr7:142259057-142259498 (-) // 99.7 // q34	---	NA	NA	uc011krr.1	NA	NA	NA	ENST00000390360.3	7900	ENST00000390398.3	119241	ENSG00000211714.3	11443	ENSG00000211751.3	119241	NA	NA	0	0
chr2	210961033	210961729	lnc-ACADL-2	0	-	0,0,0	239682_at	AI284051	chr2:210961033-210961471 (-) // 66.07 // q34	---	NA	NA	ENST00000457374.1;ENST00000281772.9;ENST00000428655.1;ENST00000418791.1;ENST00000452086.1	NA	NA	NA	ENST00000429921.1	74733	ENST00000233710.3	90934	ENSG00000197713.10	74733	ENSG00000115361.3	90934	NA	ENST00000438563.1	0	0
chr9	19453206	19455171	lnc-ACER2-1	0	+	0,0,0	227306_at	AK024898	chr9:19453206-19455169 (+) // 94.96 // p22.1	---	NA	NA	NA	NA	NA	NA	ENST00000340967.2	1188	ENST00000341998.2	52279	ENSG00000137145.16	79067	ENSG00000155886.7	52279	ENST00000340967.2	NA	0	0
chr7	100606878	100607847	lnc-ACHE-1	0	-	0,0,0	1561421_a_at	AK057259	chr7:100606877-100609286 (-) // 92.32 // q22.1	---	NA	NA	ENST00000319509.7;ENST00000422757.1;ENST00000414964.1;uc003uxl.1	ENST00000414964.1	NA	NA	ENST00000379458.4	56454	ENST00000536621.1	5057	ENSG00000087085.9	112284	ENSG00000205277.5	5057	NA	NA	0	0
chr7	100550660	100551637	lnc-ACHE-5	0	-	0,0,0	217054_at	AF007194	chr7:100550194-100611619 (-) // 85.65 // q22.1	---	ENST00000319509.7;uc003uxl.1;ENST00000414964.1;ENST00000422757.1	uc003uxl.1;ENST00000319509.7	ENST00000319509.7;uc003uxl.1	NA	NA	NA	ENST00000379458.4	236	ENST00000536621.1	61267	ENSG00000087085.9	56066	ENSG00000205277.5	61267	ENST00000379458.4	ENST00000319509.7;uc003uxl.1;ENST00000414964.1;ENST00000422757.1	0	0
chr7	100643353	100647615	lnc-ACHE-6	0	-	0,0,0	1557906_at	BE973909	chr7:100635546-100646242 (-) // 98.83 // q22.1	MUC12	NA	NA	ENST00000379442.3;NM_001164462;ENST00000536621.1	NA	NA	NA	uc003uxl.1	32242	ENST00000379439.3	15738	ENSG00000087085.9	148759	ENSG00000169876.9	15738	NA	NA	0	0
chr14	73960855	73997314	lnc-ACOT1-1	0	+	0,0,0	1569419_at	BC019855	chr14:73989247-73990606 (+) // 81.88 // q24.3	---	ENST00000557603.1;ENST00000556455.1	ENST00000560393.1;uc021rwf.1;ENST00000334988.2;ENST00000553558.1;ENST00000556455.1;ENST00000557603.1;ENST00000563329.1;NM_001220484	ENST00000334988.2;ENST00000553558.1;uc021rwf.1;ENST00000560393.1;NM_001220484;ENST00000556455.1;ENST00000557603.1;ENST00000563329.1	ENST00000556455.1;ENST00000557603.1;ENST00000563329.1	NA	NA	uc001xok.1	750	ENST00000326303.4	61096	ENSG00000133961.15	30507	ENSG00000177465.4	61096	uc001xok.1;NM_024644	ENST00000556455.1;ENST00000557603.1;ENST00000563329.1	0	0
chr5	80813190	80815724	lnc-ACOT12-9	0	-	0,0,0	1561690_at	BC041991	chr5:80813206-80815724 (-) // 60.89 // q14.1	---	NA	uc003khn.3	NM_001256732;NM_001256733;NM_001256734;NM_001256735;NM_001256736;uc011ctr.2;uc003khp.3;ENST00000509053.1;ENST00000320672.4;uc003kho.3;ENST00000515395.1;uc011ctp.2;ENST00000514493.1;uc011ctq.2;ENST00000505980.1;ENST00000509013.2;NM_012446	NA	NA	NA	ENST00000512923.1	3654	ENST00000355178.4	452120	ENSG00000172497.4	123192	ENSG00000152348.11	452120	NA	NA	0	0
chr4	8356816	8360065	lnc-ACOX3-1	0	-	0,0,0	229130_at;235386_at	AU145323	chr4:8356823-8358443 (-) // 70.95 // p16.1	---	uc003glb.1	uc003glb.1	uc003glb.1	uc003glb.1	NA	NA	ENST00000307358.2	47978	ENST00000356406.5	7944	ENSG00000170801.5	47978	ENSG00000087008.11	7944	uc003glb.1	uc003glb.1	0	0
chr2	111435834	111450964	lnc-ACOXL-3	0	+	0,0,0	241514_at	BE044552	chr2:111435991-111436175 (+) // 40.53 // q13	---	ENST00000447014.1;ENST00000420328.1;ENST00000409311.1;ENST00000535254.1;ENST00000302759.6	NA	NA	NA	NA	NA	ENST00000302759.6	143	ENST00000439055.1	39186	ENSG00000169679.10	143	ENSG00000153093.14	39186	ENST00000447014.1;ENST00000420328.1;ENST00000409311.1;ENST00000535254.1;ENST00000302759.6	NA	0	0
chr2	545804	546667	lnc-ACP1-8	0	+	0,0,0	1563250_at	BC038187	chr2:545804-546667 (+) // 89.26 // p25.3	---	NA	NA	NA	NA	TCONS_00002791	NA	ENST00000452023.1	256953	ENST00000281017.3	120668	ENSG00000189292.11	256953	ENSG00000151353.10	120668	NA	NA	1	1
chr11	47292207	47293661	lnc-ACP2-2	0	-	0,0,0	240986_at	AI027959	chr11:47292209-47292694 (-) // 95.07 // p11.2	---	NM_130476;ENST00000407859.3;ENST00000402799.1;NM_001135943;ENST00000422579.1;ENST00000311027.5;ENST00000406482.1;ENST00000444117.1;ENST00000395344.3;ENST00000428807.1;ENST00000402192.2;ENST00000349238.3;ENST00000395336.3	NM_003682;ENST00000407859.3;ENST00000444117.1;ENST00000342922.4;ENST00000428807.1;ENST00000453571.1;ENST00000349238.3;NM_130472;NM_130473;NM_130470;NM_130471;NM_130476;NM_130474;ENST00000395336.3;ENST00000402799.1;NM_001135943;NM_001135944;ENST00000311027.5;ENST00000406482.1;ENST00000395344.3;ENST00000402192.2	NA	NA	NA	NA	NM_005693	1623	ENST00000545968.1	59296	ENSG00000025434.14	1811	ENSG00000134571.6	59296	ENST00000481889.2;ENST00000405576.1;ENST00000395397.3;ENST00000441012.2;ENST00000527949.1;NM_001130101;ENST00000467728.1;NM_001251935;ENST00000405853.3;NM_001251934;ENST00000407404.1;NM_005693	ENST00000422579.1	0	0
chr1	146730538	146989699	lnc-ACP6-1	0	-	0,0,0	1557597_at	BC036212	chr1:146730539-146987499 (-) // 55.34 // q21.1	LOC100289211	uc009wji.3	NM_001256337;ENST00000361293.5;uc010ozp.2;uc009wji.3	ENST00000369258.4;ENST00000369259.3;NM_001256338;uc009wjh.3;NM_024568;uc001epm.4;NM_001256336;uc001epn.4;NM_004284;ENST00000431239.1;uc001epo.4;NM_001256337;uc009wji.3;uc010ozp.2;ENST00000361293.5	ENST00000361293.5;ENST00000369258.4;ENST00000369259.3;ENST00000431239.1;NM_001256336;NM_001256337;NM_001256338;NM_004284;NM_024568;uc001epm.4;uc001epn.4;uc001epo.4;uc009wjh.3;uc009wji.3;uc010ozp.2	NA	NA	ENST00000527849.1	15838	ENST00000234739.3	23483	ENSG00000131781.8	15838	ENSG00000116128.5	23483	ENST00000361293.5;ENST00000369259.3;ENST00000431239.1;ENST00000369258.4;uc001epm.4;uc001epn.4;uc001epo.4;uc009wjh.3;uc009wji.3;uc010ozp.2;NM_001256336;NM_001256337;NM_001256338;NM_004284;NM_024568	uc009wji.3	0	0
chr3	141053583	141054644	lnc-ACPL2-2	0	+	0,0,0	1570252_at	BC019657	chr3:141053583-141054644 (+) // 68.51 // q23	---	NA	ENST00000509842.1	NA	NA	NA	NA	ENST00000286353.4	39835	ENST00000515549.1	151245	ENSG00000175093.4	186130	ENSG00000155903.7	151245	NA	NA	0	0
chr22	51222202	51229660	lnc-ACR-2	0	+	0,0,0	232899_at	R17536	chr22:51222224-51228121 (+) // 87.23 // q13.33 /// chr2:114379052-114384682 (-) // 86.6 // q13	RPL23AP7 /// RPL23AP82	ENST00000354869.3;ENST00000395593.3;NM_007081;ENST00000395590.1;ENST00000395591.1;NM_001003789;ENST00000435118.1;ENST00000468451.1;ENST00000425098.1;ENST00000395598.3;ENST00000413505.1;ENST00000395595.3;ENST00000436958.1;NM_001130920;NM_001130921;NM_001130922;NM_001130923	NA	NA	NA	NA	NA	ENST00000395595.3	111	NA	inf	ENSG00000100312.6	38440	NA	inf	ENST00000354869.3;ENST00000395593.3;NM_007081;ENST00000395590.1;ENST00000395591.1;NM_001003789;ENST00000435118.1;ENST00000468451.1;ENST00000425098.1;ENST00000395598.3;ENST00000413505.1;ENST00000395595.3;ENST00000436958.1;NM_001130920;NM_001130921;NM_001130922;NM_001130923	NA	0	0
chr16	89222332	89230653	lnc-ACSF3-1	0	+	0,0,0	1564334_at;1553450_s_at;1553449_at	AL133082	chr16:89228789-89809085 (+) // 59.0 // q24.3	LINC00304	NA	NA	NA	NA	NA	NA	NM_001243279	161	ENST00000289746.2	7522	ENSG00000176715.11	78	ENSG00000129910.3	7522	ENST00000317447.4;ENST00000406948.3;ENST00000378345.4;NM_001127214;ENST00000542688.1;NM_001243279	NA	0	0
chr4	185764449	185776905	lnc-ACSL1-1	0	-	0,0,0	1559777_at;1569095_at	AK057428	chr4:185765734-185768200 (-) // 42.23 // q35.1	LOC731424	NA	NA	NA	NA	NA	NA	ENST00000515030.1	16477	ENST00000281456.6	287490	ENSG00000151726.9	16477	ENSG00000151729.6	287490	NA	NA	1	1
chr4	185814030	185820615	lnc-ACSL1-2	0	-	0,0,0	1559573_at	AK096134	chr4:185814153-185820506 (-) // 83.5 // q35.1	LOC100506229	NA	NA	NA	NA	NA	NA	ENST00000515030.1	66058	ENST00000281456.6	243780	ENSG00000151726.9	66058	ENSG00000151729.6	243780	NA	NA	1	1
chr1	229589676	229591617	lnc-ACTA1-3	0	-	0,0,0	1556432_at	BM987612	chr1:229589675-229591499 (-) // 42.76 // q42.13	---	NA	NA	NM_018230;ENST00000537506.1;ENST00000261396.3	NA	NA	NA	ENST00000366683.2	19831	ENST00000344517.4	60712	ENSG00000143632.10	19831	ENSG00000135776.4	60712	NA	NA	0	0
chr10	90751177	90752732	lnc-ACTA2-1	0	-	0,0,0	237522_at	AA058563	chr10:90751326-90751793 (-) // 73.28 // q23.31	FAS-AS1	ENST00000488877.1;ENST00000415557.1;ENST00000484444.1;NM_152872;NM_152871;ENST00000458159.1;ENST00000352159.4;ENST00000479522.1;ENST00000494410.1;ENST00000492756.1;ENST00000458208.1;ENST00000357339.2;ENST00000355740.2;NM_001141945;ENST00000355279.2	NA	ENST00000488877.1;ENST00000484444.1;NM_152872;NM_152871;ENST00000352159.4;ENST00000479522.1;ENST00000494410.1;ENST00000492756.1;ENST00000357339.2;ENST00000355740.2;ENST00000355279.2	NA	NA	NA	NM_001141945	30	ENST00000371852.2	212962	ENSG00000107796.8	30	ENSG00000138135.5	212962	ENST00000415557.1;ENST00000458208.1;ENST00000458159.1;NM_001141945	NA	0	0
chr5	57186153	57194989	lnc-ACTBL2-3	0	-	0,0,0	1561210_at	BC041836	chr5:57186157-57194990 (-) // 73.65 // q11.2	---	NA	NA	NA	NA	NA	NA	NM_001017992	407517	NM_006622	554820	ENSG00000155545.15	918651	ENSG00000145632.10	554820	NA	NA	1	1
chr19	39227704	39230503	lnc-ACTN4-1	0	+	0,0,0	1560063_a_at	AL832896	chr19:39228923-39230497 (+) // 40.31 // q13.2	---	ENST00000597987.1;ENST00000595177.1;ENST00000594552.1	NA	ENST00000328867.4;ENST00000601953.1	NA	NA	NA	ENST00000595177.1	1642	ENST00000595291.1	61808	ENSG00000130402.7	5481	ENSG00000171747.4	61808	ENST00000595177.1;ENST00000597987.1;ENST00000594552.1	ENST00000598684.1	0	0
chr2	65663844	66311773	lnc-ACTR2-2	0	+	0,0,0	1569900_at	BC033059	chr2:65663863-65919318 (+) // 70.76 // p14	FLJ16124	NA	NA	NA	NA	NA	NA	ENST00000440972.1	4073	ENST00000272342.5	1312678	ENSG00000198369.5	4073	ENSG00000143971.7	1312678	lnc-multi-ACTR2-3	lnc-multi-ACTR2-3	0	0
chr2	114728116	114764912	lnc-ACTR3-1	0	+	0,0,0	230796_at;230797_s_at	AL545500	chr2:114737368-114764885 (+) // 70.91 // q14.1	LOC440900	NA	NA	NA	NA	NA	NA	ENST00000263238.2	7943	ENST00000436732.1	434964	ENSG00000115091.7	7943	ENSG00000175497.12	434964	NA	NA	1	0
chr7	152160870	152162634	lnc-ACTR3B-1	0	+	0,0,0	235174_s_at	AW952781	chr7:152161816-152162630 (+) // 84.74 // q36.1	LOC100128822	NA	NA	NA	NA	NA	NA	ENST00000558084.1	27780	NM_005431	180952	ENSG00000055609.13	27780	ENSG00000196584.2	179230	NA	NA	1	1
chr7	149927174	149934873	lnc-ACTR3C-1	0	-	0,0,0	1557222_at	AW243038	chr7:153431108-153432042 (+) // 11.16 // q36.2	---	NA	NA	NA	NA	TCONS_00014005	TCONS_00014005	ENST00000425642.2	349390	ENST00000478393.1	6132	ENSG00000171130.13	349390	ENSG00000106526.6	6132	NA	NA	1	0
chr3	53893019	53895603	lnc-ACTR8-1	0	-	0,0,0	235531_at;236897_at	AA928257	chr3:53893019-53893494 (-) // 97.14 // p21.1	---	NA	NA	ENST00000494338.1;ENST00000288167.3;NM_018725	NA	NA	NA	NM_018397	12599	ENST00000335754.3	5490	ENSG00000016391.6	12602	ENSG00000113812.9	5490	NA	NA	0	0
chr2	54309690	54312203	lnc-ACYP2-2	0	+	0,0,0	237627_at	BE669493	chr2:54311734-54312205 (+) // 17.41 // p16.2	---	NA	NA	ENST00000607452.1	NA	NA	NA	ENST00000422521.2	16506	ENST00000317802.7	168112	ENSG00000119737.5	222564	ENSG00000178021.9	168112	NA	NA	0	0
chr20	43285050	43374662	lnc-ADA-1	0	-	0,0,0	1556117_at;220449_at;241759_at	AK090842	chr20:43289318-43292197 (-) // 34.19 // q13.12	LOC79015	ENST00000372868.2;ENST00000372865.4;uc002xmo.1;ENST00000190983.4;ENST00000372861.3;NM_022358	ENST00000372868.2;ENST00000372865.4;uc002xmo.1;ENST00000190983.4;ENST00000372861.3;NM_022358	uc002xmo.1;ENST00000190983.4;ENST00000372865.4;ENST00000372868.2;NM_022358;ENST00000372861.3	uc002xmo.1;ENST00000190983.4;ENST00000372868.2;ENST00000372865.4	NA	NA	ENST00000372874.4	4667	ENST00000372851.3	5787	ENSG00000196839.8	4176	ENSG00000101098.8	5787	uc002xmo.1;ENST00000190983.4;ENST00000372865.4;ENST00000372868.2	ENST00000372868.2;ENST00000372865.4;uc002xmo.1;ENST00000190983.4;ENST00000372861.3;NM_022358;lnc-WISP2-2	0	0
chr16	84208833	84211524	lnc-ADAD2-2	0	+	0,0,0	215173_at	N46852	chr16:84208833-84211523 (+) // 86.49 // q24.1	DNAAF1	ENST00000564928.1;ENST00000569735.1	ENST00000569735.1;ENST00000564928.1	ENST00000378553.5;ENST00000569735.1;ENST00000564928.1	ENST00000378553.5;ENST00000569735.1;NM_001243156;NM_001243157;NM_001243158;NM_001243160;NM_005679;NM_139353;ENST00000341690.6;ENST00000567759.1;ENST00000378541.4;ENST00000541676.1;ENST00000566903.1	NA	NA	ENST00000563093.1	380	ENST00000268624.3	13220	ENSG00000103160.7	30036	ENSG00000140955.6	13220	ENST00000563093.1;ENST00000569735.1	ENST00000564928.1;ENST00000569735.1;NM_001243156;NM_001243157;NM_001243158;NM_001243160;NM_005679;NM_139353;ENST00000341690.6;ENST00000567759.1;ENST00000378541.4;ENST00000541676.1;ENST00000566903.1;ENST00000566732.1;ENST00000563428.1;ENST00000570117.1;ENST00000568265.1	0	0
chr15	59060270	59063262	lnc-ADAM10-1	0	-	0,0,0	1560827_at	BC034806	chr15:59060285-59063178 (-) // 49.83 // q21.3	---	ENST00000316848.5;ENST00000560289.1;ENST00000559228.1;ENST00000450403.2	NA	NA	NA	NA	NA	ENST00000260408.3	18093	ENST00000316848.5	129	ENSG00000137845.10	18093	ENSG00000128923.6	129	NA	ENST00000316848.5;ENST00000560289.1;ENST00000559228.1;ENST00000450403.2	0	0
chr8	39420630	39437653	lnc-ADAM18-1	0	+	0,0,0	238237_at	AA884759	chr8:39424271-39437652 (+) // 89.85 // p11.22	LOC100130964	NA	NA	NA	NA	NA	NA	uc011lci.2	40160	ENST00000520001.1	4355	ENSG00000168615.7	457967	ENSG00000168619.11	4355	NA	NA	0	0
chr7	88425569	88427301	lnc-ADAM22-6	0	+	0,0,0	233189_at	AF131841	chr7:88425569-88427301 (+) // 86.34 // q21.13	---	ENST00000297203.2;uc022ahc.1;NM_152706	NA	ENST00000333190.4;NM_181646	NA	NA	NA	ENST00000297203.2	534	ENST00000297205.2	1356388	ENSG00000164645.2	534	ENSG00000164647.4	1356388	ENST00000297203.2;uc022ahc.1;NM_152706	NA	0	0
chr1	120390861	120534179	lnc-ADAM30-1	0	-	0,0,0	214722_at	AW516297	chr1:145285251-145289644 (+) // 55.28 // q21.1	NOTCH2NL	ENST00000369400.1;NM_021794	ENST00000369400.1;NM_021794	NM_021794;ENST00000369400.1;NM_024408;ENST00000256646.2	NM_021794;ENST00000369400.1;NM_024408;ENST00000256646.2	NA	NA	uc010oxk.2	3082	ENST00000369384.4	392800	ENSG00000134193.10	36578	ENSG00000198019.8	392800	ENST00000369400.1;NM_021794	NM_021794;ENST00000369400.1;NM_024408;ENST00000256646.2;ENST00000602566.1	0	0
chr8	39172109	39274897	lnc-ADAM32-1	0	+	0,0,0	216998_s_at	AJ132821	chr8:39172181-39260375 (+) // 99.15 // p11.22	ADAM5P	NA	NA	NA	NA	NA	NA	ENST00000519315.1	29681	ENST00000520001.1	167111	ENSG00000168615.7	209446	ENSG00000168619.11	167111	NA	NA	1	1
chr5	33424130	33440897	lnc-ADAMTS12-2	0	-	0,0,0	231493_at	R20660	chr5:33434037-33434477 (-) // 95.02 // p13.3	---	NM_001258437;ENST00000502553.1;ENST00000514259.1;NM_001258438;NM_152295;ENST00000265112.3;uc003jhy.3;uc003jhz.3;uc010iup.1;uc011coc.2;uc011cod.2;ENST00000508361.1;ENST00000541634.1;ENST00000455217.2;ENST00000414361.2;ENST00000507716.1;ENST00000509731.1;ENST00000505012.1;ENST00000513066.1;ENST00000506040.1	NM_001258437;ENST00000502553.1;ENST00000514259.1;NM_001258438;NM_152295;ENST00000265112.3;uc003jhy.3;uc003jhz.3;uc010iup.1;uc011coc.2;uc011cod.2	NA	NA	TCONS_00009633	NA	NM_001204375	632300	ENST00000504830.1	82743	ENSG00000113389.11	632311	ENSG00000151388.6	82743	NA	NM_001258437;ENST00000502553.1;ENST00000514259.1;NM_001258438;NM_152295;ENST00000265112.3;uc003jhy.3;uc003jhz.3;uc010iup.1;uc011coc.2;uc011cod.2;ENST00000508361.1;ENST00000541634.1;ENST00000455217.2;ENST00000414361.2;ENST00000507716.1;ENST00000509731.1;ENST00000505012.1;ENST00000513066.1;ENST00000506040.1	0	0
chr10	72370072	72428508	lnc-ADAMTS14-2	0	+	0,0,0	1555135_at	BC009051	---	---	NA	NA	NA	NA	TCONS_00017839	NA	NM_005041	7541	ENST00000373208.1	4051	ENSG00000180644.6	7541	ENSG00000138316.6	4051	NA	NA	0	0
chr5	4987237	5070117	lnc-ADAMTS16-1	0	+	0,0,0	1557876_at	AW025535	chr5:5034471-5070341 (+) // 88.87 // p15.32	LOC340094	NA	NA	NA	NA	NA	NA	NM_024337	1385720	ENST00000511368.1	70326	ENSG00000113430.5	3099887	ENSG00000145536.11	70326	NA	NA	1	1
chr5	4866520	4874872	lnc-ADAMTS16-2	0	+	0,0,0	236349_at	AI025792	chr5:4867725-4868327 (+) // 96.32 // p15.32	---	NA	NA	NA	NA	TCONS_00009335	TCONS_00009335	NM_024337	1265003	ENST00000511368.1	265571	ENSG00000113430.5	2979170	ENSG00000145536.11	265571	NA	NA	1	1
chr5	4773593	4774978	lnc-ADAMTS16-3	0	+	0,0,0	1557787_at	BC034630	chr5:4773593-4774976 (+) // 97.32 // p15.32	---	NA	NA	NA	NA	TCONS_00009232	TCONS_00009232	NM_024337	1172076	ENST00000511368.1	365465	ENSG00000113430.5	2886243	ENSG00000145536.11	365465	NA	NA	1	1
chr15	100884661	100890923	lnc-ADAMTS17-1	0	-	0,0,0	1559298_a_at	AK057536	chr15:100884682-100889860 (-) // 51.54 // q26.3	FLJ42289	NA	NA	NA	NA	NA	NA	ENST00000558960.1	2451	ENST00000284382.4	49677	ENSG00000140470.9	2451	ENSG00000154227.9	49677	NA	NA	0	0
chr5	178804600	178805760	lnc-ADAMTS2-1	0	-	0,0,0	240897_at	AW779654	chr5:178804531-178805593 (-) // 98.06 // q35.3	---	NA	NA	NA	NA	TCONS_00010580	TCONS_00010580	NM_021599	32169	ENST00000514383.1	299869	ENSG00000087116.9	32169	ENSG00000127022.10	299869	NA	NA	1	1
chr21	28731203	28820898	lnc-ADAMTS5-1	0	-	0,0,0	1562418_at	BC043580	chr21:28731204-28820898 (-) // 84.16 // q21.3	---	NA	NA	NA	NA	NA	NA	NM_007038	391764	ENST00000460212.1	1423615	ENSG00000154736.5	392371	ENSG00000156239.7	1423615	lnc-GABPA-7	lnc-GABPA-7	1	1
chr3	65344942	65345392	lnc-ADAMTS9-7	0	-	0,0,0	1559257_a_at	AI637778	chr3:65344946-65345689 (-) // 94.36 // p14.1	MAGI1	NA	NA	NM_015520;ENST00000330909.8;NM_001033057;ENST00000402939.2	NA	NA	NA	ENST00000498707.1	671266	ENST00000383703.3	1083829	ENSG00000163638.9	671266	ENSG00000144749.9	1083829	NA	ENST00000497477.2;ENST00000483466.1;ENST00000460329.2;ENST00000472257.1;ENST00000463103.2	0	0
chr1	150565058	150590027	lnc-ADAMTSL4-2	0	+	0,0,0	1566183_at	AK057901	chr1:150565058-150590005 (+) // 15.65 // q21.3	---	NA	NA	ENST00000369016.4	ENST00000369016.4	NA	NA	NM_182763	12844	ENST00000271732.3	28674	ENSG00000143384.8	12992	ENSG00000143457.6	28674	NA	ENST00000369016.4	0	0
chr21	46654254	46678645	lnc-ADARB1-2	0	+	0,0,0	1552876_at;1552877_s_at	NM_153755	chr21:46654266-46678645 (+) // 79.18 // q22.3	LINC00334	NA	NA	NA	NA	TCONS_00028775	TCONS_00028775	NM_015834	7776	ENST00000349485.5	5198	ENSG00000160256.8	257350	ENSG00000186866.12	5198	NA	NA	1	0
chr21	46707964	46730404	lnc-ADARB1-3	0	+	0,0,0	1559957_a_at;228909_at;1569032_at;228908_s_at;226995_at	BG396868	chr21:46707966-46710479 (+) // 69.78 // q22.3	LOC642852	ENST00000349485.5;ENST00000331343.7;ENST00000334538.9	NA	NA	NA	NA	NA	ENST00000349485.5	151	ENST00000400337.2	94648	ENSG00000186866.12	151	ENSG00000182871.10	94648	ENST00000331343.7;ENST00000349485.5;ENST00000334538.9	NA	0	0
chr1	33750115	33750576	lnc-ADC-6	0	+	0,0,0	1559354_a_at	AF075070	chr1:33749609-33750576 (+) // 77.35 // p35.1	---	NA	NA	ENST00000373428.5;ENST00000539719.1;NM_152493	NA	NA	NA	ENST00000483388.1	4100	ENST00000431992.1	38648	ENSG00000116525.9	102455	ENSG00000134686.12	38648	NA	NA	0	0
chr1	227237318	227238751	lnc-ADCK3-5	0	+	0,0,0	1553546_at	NM_018614	chr1:227238083-227238751 (+) // 11.97 // q42.13	PRO2012	NA	NA	ENST00000442054.1;ENST00000441725.1;ENST00000535525.1;ENST00000448940.1;ENST00000366769.3;ENST00000334218.5;ENST00000366767.3;ENST00000366766.2;ENST00000366765.3;ENST00000366764.2	NA	NA	NA	ENST00000429440.1	14900	ENST00000608949.1	512493	ENSG00000163050.12	62072	ENSG00000181450.13	512493	NA	NA	0	0
chr8	131604339	131667958	lnc-ADCY8-2	0	-	0,0,0	1555344_at	BC017739	chr8:131607559-131611317 (-) // 70.39 // q24.22	---	NA	NA	NA	NA	NA	NA	NM_018482	148433	ENST00000286355.5	124589	ENSG00000153317.10	148433	ENSG00000155897.5	124589	NA	NA	1	1
chr16	3980004	4002465	lnc-ADCY9-1	0	-	0,0,0	1569577_x_at	BC012429	chr16:3997628-4000445 (-) // 33.64 // p13.3	---	NA	NA	NA	NA	NA	NA	ENST00000262367.5	49277	ENST00000576936.1	923	ENSG00000005339.8	49277	ENSG00000162104.5	923	NA	ENST00000576936.1	0	0
chr18	812543	814081	lnc-ADCYAP1-6	0	+	0,0,0	244362_at	AI916560	chr18:813302-813756 (+) // 96.39 // p11.32	---	ENST00000314574.4;ENST00000584307.1	ENST00000584307.1	NA	NA	NA	NA	ENST00000314574.4	304	ENST00000450565.3	90863	ENSG00000132199.14	99867	ENSG00000141433.8	90863	ENST00000314574.4;ENST00000584307.1	NA	0	0
chr4	2937272	2963465	lnc-ADD1-1	0	+	0,0,0	215141_at;214123_s_at;214685_at	AA493300	chr4:2937277-2943777 (+) // 74.27 // p16.3	NOP14-AS1	ENST00000507555.1;ENST00000355443.4;ENST00000508221.1;ENST00000507272.1;ENST00000514800.1;ENST00000329687.4;NM_001120;ENST00000503596.1;ENST00000398051.4;NM_001004056;NM_182982;ENST00000503518.2;ENST00000398052.4	NA	ENST00000398071.4;ENST00000502735.1;ENST00000314262.6;ENST00000416614.2	ENST00000416614.2;ENST00000314262.6;ENST00000502735.1;ENST00000398071.4	NA	NA	ENST00000355443.4	686	ENST00000398051.4	1870	ENSG00000109736.10	686	ENSG00000125388.15	1870	ENST00000514800.1;ENST00000355443.4;ENST00000507555.1;ENST00000508221.1;ENST00000507272.1;ENST00000329687.4;NM_001120;ENST00000503596.1	ENST00000416614.2;ENST00000314262.6;ENST00000502735.1;ENST00000398071.4;ENST00000398051.4;NM_001004056;NM_182982;ENST00000503518.2;ENST00000398052.4	0	0
chr10	64403630	64419032	lnc-ADO-1	0	+	0,0,0	1570121_at	BC044306	chr10:64403630-64419024 (+) // 31.59 // q21.2	ZNF365	ENST00000344640.3;ENST00000395249.1;ENST00000373784.2	ENST00000395249.1;ENST00000344640.3;ENST00000395251.1;ENST00000373784.2	NM_199451;ENST00000410046.3;ENST00000344640.3;ENST00000373784.2;ENST00000395249.1;ENST00000395251.1	ENST00000344640.3;ENST00000373784.2	NA	NA	NM_199450	163582	ENST00000373783.1	145484	ENSG00000182010.6	375164	ENSG00000181915.3	145484	NA	NA	0	0
chr13	114053938	114058436	lnc-ADPRHL1-4	0	-	0,0,0	1556113_at;1556114_a_at	BC036906	chr13:114054787-114058272 (-) // 98.44 // q34	DKFZp451A211	NA	NA	NA	NA	NA	NA	ENST00000375431.4	35497	ENST00000356501.4	17824	ENSG00000139835.9	35492	ENSG00000153531.8	17824	NA	NA	1	1
chr20	4409710	4412358	lnc-ADRA1D-2	0	-	0,0,0	1563115_at	BC039673	---	---	NA	NA	NA	NA	NA	NA	ENST00000379453.4	179989	ENST00000379440.4	254524	ENSG00000171873.6	179989	ENSG00000171867.12	254524	NA	NA	1	1
chr22	25872184	25875938	lnc-ADRBK2-5	0	+	0,0,0	1557077_a_at	BU952437	chr22:25873153-25875937 (+) // 31.57 // q11.23	---	NA	NA	NA	NA	NA	NA	ENST00000444995.3	70840	ENST00000324198.6	84878	ENSG00000100068.7	70840	ENSG00000100077.10	84878	NA	NA	1	1
chr12	19459711	19681370	lnc-AEBP2-1	0	+	0,0,0	214989_x_at	BC000969	chr12:19410407-19461995 (+) // 80.85 // p12.3	---	ENST00000538972.1;ENST00000538425.1;ENST00000541908.1;NM_001114176;NM_153207;ENST00000398864.3;ENST00000266508.9;NM_001267043;uc001reg.1;ENST00000360995.4;ENST00000512223.2;ENST00000398731.2	ENST00000538972.1;ENST00000538425.1;ENST00000541908.1;NM_001114176;NM_153207;ENST00000398864.3;ENST00000266508.9;NM_001267043;uc001reg.1;ENST00000360995.4;ENST00000512223.2;ENST00000398731.2	ENST00000538677.1;ENST00000539256.1;ENST00000429027.2;ENST00000424268.1;ENST00000299275.6;NM_001143821;ENST00000536974.1;ENST00000317589.4;ENST00000355397.3;ENST00000359180.3;uc021qvy.1;ENST00000538714.1;ENST00000543806.1;ENST00000538972.1;NM_001114176;NM_153207;ENST00000266508.9;ENST00000398864.3;NM_001267043;ENST00000360995.4;uc001reg.1;ENST00000538425.1;ENST00000541908.1;ENST00000512223.2;ENST…	ENST00000538677.1;ENST00000536974.1;ENST00000299275.6;ENST00000317589.4;ENST00000355397.3;ENST00000359180.3;ENST00000424268.1;ENST00000429027.2;ENST00000538714.1;ENST00000538972.1;ENST00000539256.1;ENST00000543806.1;NM_001143821;uc021qvy.1;ENST00000538425.1;ENST00000266508.9;ENST00000541908.1;NM_153207;ENST00000360995.4;ENST00000398864.3;NM_001114176;NM_001267043;uc001reg.1	NA	NA	ENST00000309364.4	271	ENST00000359062.3	840809	ENSG00000177938.3	567590	ENSG00000172572.6	840809	ENST00000309364.4;ENST00000538677.1;ENST00000536974.1;uc021qvy.1;ENST00000538714.1;NM_001143821;ENST00000539256.1;ENST00000543806.1;ENST00000317589.4;ENST00000355397.3;ENST00000359180.3;ENST00000424268.1;ENST00000538972.1;ENST00000299275.6;ENST00000429027.2;ENST00000538425.1;ENST00000541908.1;ENST00000398864.3;ENST00000360995.4;ENST00000266508.9;NM_001114176;NM_001267043;NM_153207;uc001reg.1	ENST00000538972.1;ENST00000538425.1;ENST00000541908.1;NM_001114176;NM_153207;ENST00000398864.3;ENST00000266508.9;NM_001267043;uc001reg.1;ENST00000360995.4;ENST00000512223.2;ENST00000398731.2	0	0
chr8	10962200	10967428	lnc-AF131215.2.1-1	0	-	0,0,0	236047_at;243260_x_at	AA742584	chr8:10965300-10965881 (-) // 95.19 // p23.1	XKR6	NA	NA	NM_173683;ENST00000416569.2	NA	NA	NA	ENST00000382461.3	102209	ENST00000221086.3	174497	ENSG00000171056.6	264843	ENSG00000104643.5	174497	NA	ENST00000529336.1	0	0
chr8	10980890	10983574	lnc-AF131215.3.1-1	0	-	0,0,0	240626_at	AA210888	chr8:10980890-10981506 (-) // 75.8 // p23.1	---	NA	NA	NM_173683;ENST00000529336.1;ENST00000416569.2	NA	NA	NA	ENST00000382461.3	120899	ENST00000221086.3	158351	ENSG00000171056.6	283533	ENSG00000104643.5	158351	NA	ENST00000400102.3	0	0
chr8	10994407	10996117	lnc-AF131215.4.1-1	0	-	0,0,0	1552563_a_at	NM_145656	chr8:10994416-10996117 (-) // 99.42 // p23.1	---	NA	NA	NM_173683;ENST00000529336.1;ENST00000416569.2	NA	NA	NA	ENST00000400102.3	6662	ENST00000221086.3	145808	ENSG00000171056.6	297050	ENSG00000104643.5	145808	NA	NA	0	0
chr8	10920156	10924599	lnc-AF131215.6.1-1	0	-	0,0,0	1563274_at	BC038544	chr8:10920162-10924599 (-) // 48.06 // p23.1	---	NA	NA	NM_173683;ENST00000416569.2	NA	NA	NA	ENST00000382461.3	60165	ENST00000221086.3	217326	ENSG00000171056.6	222799	ENSG00000104643.5	217326	NA	NA	0	0
chr8	11203256	11205011	lnc-AF131216.5.1-1	0	-	0,0,0	1559870_at;1559871_s_at	BC038546	chr8:11203257-11204999 (-) // 57.64 // p23.1	LOC100129129	NA	NA	NA	NA	NA	NA	ENST00000382435.4	13539	ENST00000284486.4	73961	ENSG00000104643.5	17610	ENSG00000154319.10	73961	NA	NA	1	1
chr8	145923998	145924570	lnc-AF186192.1.1-1	0	-	0,0,0	241422_at	AA844509	chr8:145923834-145924560 (-) // 64.26 // q24.3	---	NA	NA	NA	NA	NA	NA	ENST00000540274.1	12804	ENST00000429371.2	73929	ENSG00000147799.7	12804	ENSG00000196378.7	73929	NA	NA	1	1
chr2	64834108	64843616	lnc-AFTPH-1	0	+	0,0,0	1562776_at	BC041356	chr2:64834494-64843614 (+) // 85.66 // p14	LOC339807	NA	NA	NA	NA	TCONS_00002908	TCONS_00002908	ENST00000238856.4	13969	ENST00000313349.3	15139	ENSG00000119844.10	13969	ENSG00000179833.4	15139	NA	NA	1	1
chr2	235860678	235861834	lnc-AGAP1-5	0	+	0,0,0	231468_at	BF224439	chr2:235861362-235861841 (+) // 93.53 // q37.2	SH3BP4	ENST00000392011.2;ENST00000416021.1	ENST00000392011.2;ENST00000416021.1	NA	NA	NA	NA	ENST00000390645.2	454981	ENST00000409457.1	540899	ENSG00000188042.5	454981	ENSG00000157985.13	540899	NA	ENST00000416021.1	0	0
chr12	58117543	58119448	lnc-AGAP2-1	0	-	0,0,0	229917_at	BE551002	chr12:58117402-58118598 (-) // 97.39 // q14.1	AGAP2	ENST00000542466.2	NA	NA	NM_014770;ENST00000328568.5;ENST00000257897.3	NA	NA	NM_006812	2203	ENST00000542466.2	606	ENSG00000135506.11	2203	ENSG00000255737.2	606	NA	NM_014770;ENST00000328568.5;ENST00000257897.3;ENST00000542466.2;ENST00000547588.1	0	0
chr15	88120151	88122917	lnc-AGBL1-4	0	+	0,0,0	1553226_at	NM_152454	chr15:88120939-88122917 (+) // 76.65 // q25.3	LINC00052	NA	NA	NA	NA	NA	NA	ENST00000441037.2	547868	ENST00000394480.2	295313	ENSG00000183655.11	1781890	ENSG00000140538.12	295313	NA	NA	1	1
chr5	76382564	76480104	lnc-AGGF1-3	0	+	0,0,0	1570204_at;241423_at;1564474_at;1564475_s_at	BC026963	chr5:76383261-76401131 (+) // 29.69 // q13.3	ZBED3-AS1	NM_032367;ENST00000255198.2;ENST00000511587.1	NM_032367;ENST00000255198.2;ENST00000511587.1	NA	NA	NA	NA	uc021yar.1	8861	ENST00000505926.1	26170	ENSG00000164252.8	21505	ENSG00000113231.9	26170	ENST00000511587.1;NM_032367;ENST00000255198.2	NA	0	0
chr6	32119757	32122142	lnc-AGPAT1-1	0	-	0,0,0	230054_at	AW134492	chr6:32120579-32121614 (-) // 96.52 // p21.32	LOC100507547 /// PRRT1	ENST00000428388.2;ENST00000211413.5;ENST00000375152.2;ENST00000361568.2;ENST00000324816.6;ENST00000445576.2;ENST00000395523.1;ENST00000414204.1;ENST00000437001.2;ENST00000585246.1;ENST00000375150.2;ENST00000375137.2;ENST00000375143.2;ENST00000424499.1;ENST00000422437.1;ENST00000436118.2;ENST00000583227.1;ENST00000428778.1	ENST00000375150.2;ENST00000375152.2;ENST00000428778.1;ENST00000414204.1;ENST00000361568.2;ENST00000395523.1;ENST00000324816.6;ENST00000428388.2;ENST00000445576.2;ENST00000437001.2;ENST00000585246.1;ENST00000375137.2;ENST00000375143.2;ENST00000424499.1;ENST00000422437.1	ENST00000375152.2;ENST00000375150.2;ENST00000428778.1;ENST00000361568.2	NA	NA	NA	ENST00000211413.5	28	ENST00000395499.1	13847	ENSG00000204315.3	21689	ENSG00000204310.6	13847	ENST00000211413.5;ENST00000375152.2;ENST00000375150.2	ENST00000324816.6;ENST00000428388.2;ENST00000395523.1;ENST00000445576.2;ENST00000414204.1;ENST00000361568.2;ENST00000437001.2;ENST00000585246.1;ENST00000375137.2;ENST00000375143.2;ENST00000424499.1;ENST00000422437.1;ENST00000436118.2;ENST00000583227.1	0	0
chr9	139543061	139554873	lnc-AGPAT2-1	0	-	0,0,0	232227_at	AV736391	chr9:139543062-139554873 (-) // 96.19 // q34.3	LOC100505976	ENST00000371699.1	ENST00000371699.1	NA	NA	NA	NA	ENST00000277541.6	102747	ENST00000371696.2	12722	ENSG00000148400.9	102747	ENSG00000169692.8	12722	NA	ENST00000371699.1	0	0
chr6	161411349	161413374	lnc-AGPAT4-1	0	-	0,0,0	238623_at	AI633559	chr6:161411349-161412022 (-) // 65.19 // q26	---	uc010kkc.1;ENST00000366919.2;ENST00000366920.2;ENST00000544041.1;ENST00000392142.4;ENST00000542952.1;ENST00000348824.7;ENST00000490904.2	ENST00000366919.2;ENST00000542952.1;ENST00000392142.4;uc010kkc.1;ENST00000348824.7;ENST00000366920.2;ENST00000490904.2;ENST00000544041.1	uc010kkc.1;ENST00000348824.7;ENST00000366919.2;ENST00000366920.2;ENST00000392142.4;ENST00000490904.2;ENST00000542952.1;ENST00000544041.1	NA	NA	NA	NM_000301	236264	ENST00000366911.5	137637	ENSG00000122194.14	237002	ENSG00000026652.9	137637	NA	uc010kkc.1;ENST00000366919.2;ENST00000366920.2;ENST00000544041.1;ENST00000392142.4;ENST00000542952.1;ENST00000348824.7;ENST00000490904.2	0	0
chr6	161984666	161986399	lnc-AGPAT4-2	0	-	0,0,0	1569947_at	BC019245	chr6:161984676-161985708 (-) // 32.13 // q26	---	NA	NA	ENST00000366898.1;ENST00000366894.1;ENST00000338468.3;ENST00000366897.1;ENST00000366896.1;ENST00000479615.1;ENST00000366892.1	NA	NA	NA	ENST00000320285.4	289573	ENST00000366889.2	1161765	ENSG00000026652.9	289573	ENSG00000112530.7	1161765	NA	NA	0	0
chr8	6693044	6742798	lnc-AGPAT5-1	0	+	0,0,0	1559678_s_at	BC043547	chr8:6693075-6699979 (+) // 63.36 // p23.1	LOC100652791 /// LOC100653183	NM_005218;ENST00000297439.3	ENST00000297439.3;NM_005218	NM_005218;ENST00000297439.3	NM_005218;ENST00000297439.3	NA	NA	ENST00000285518.6	75860	NM_001926	39417	ENSG00000155189.7	75860	ENSG00000164822.4	39417	NM_005218;ENST00000297439.3	NM_005218;ENST00000297439.3	0	0
chr2	178563156	178588017	lnc-AGPS-3	0	+	0,0,0	237375_at	AI768860	chr2:178567217-178588013 (+) // 98.06 // q31.2	LOC100506816	NA	NA	ENST00000358450.4;NM_001077358;NM_001077197;ENST00000286063.6;NM_016953;ENST00000409504.1;ENST00000389683.3;ENST00000433879.1;ENST00000449286.2	NA	NA	NA	ENST00000450799.2	22768	ENST00000427127.1	174824	ENSG00000197557.6	79462	ENSG00000155636.10	389134	NA	NA	0	0
chr7	17319457	17338981	lnc-AGR3-1	0	-	0,0,0	239775_at	AI761504	chr7:17325900-17338981 (-) // 98.17 // p21.1	---	ENST00000242057.4;NM_001621;ENST00000463496.1	ENST00000242057.4;NM_001621;ENST00000463496.1	NM_001621;ENST00000242057.4;ENST00000463496.1	NA	NA	NA	NM_176813	397844	ENST00000428135.3	491404	ENSG00000173467.4	397846	ENSG00000071189.17	491404	NA	ENST00000242057.4;NM_001621;ENST00000463496.1	0	0
chr16	67551608	67563801	lnc-AGRP-1	0	-	0,0,0	230548_at	AI632750	chr16:67551764-67552289 (-) // 95.63 // q22.1	LOC100505942	ENST00000562116.1;ENST00000562755.1;ENST00000379312.3;ENST00000042381.4;ENST00000540839.3;ENST00000566907.1;NM_001193523;ENST00000422602.2;ENST00000566920.1;ENST00000565176.1	ENST00000562116.1;ENST00000562755.1;ENST00000379312.3;ENST00000042381.4;ENST00000540839.3;ENST00000566907.1;NM_001193523;ENST00000422602.2;ENST00000566920.1	NM_001193523;ENST00000422602.2;ENST00000540839.3;ENST00000566907.1	NA	NA	NA	NM_001138	33892	ENST00000401394.1	32509	ENSG00000159723.4	33892	ENSG00000102974.10	32509	NA	ENST00000562116.1;ENST00000562755.1;ENST00000379312.3;ENST00000042381.4;ENST00000540839.3;ENST00000566907.1;NM_001193523;ENST00000422602.2;ENST00000566920.1;ENST00000565176.1	0	0
chr16	67583116	67597861	lnc-AGRP-4	0	-	0,0,0	236776_at	AI885368	chr16:67583117-67586487 (-) // 89.29 // q22.1	---	NM_006565;ENST00000264010.4;ENST00000401394.1	NM_006565;ENST00000264010.4;ENST00000401394.1	NA	NA	NA	NA	NM_001193523	2425	ENST00000334583.6	80961	ENSG00000039523.13	2425	ENSG00000159753.9	80961	lnc-AGRP-5	lnc-AGRP-5;NM_006565;ENST00000264010.4;ENST00000401394.1	0	0
chr16	67594060	67596309	lnc-AGRP-5	0	-	0,0,0	1560284_at	AA287258	chr16:67594976-67596208 (-) // 65.09 // q22.1	---	NM_006565;ENST00000264010.4;ENST00000401394.1	NM_006565	NA	NA	NA	NA	NM_001193523	13369	ENST00000401394.1	1	ENSG00000039523.13	13369	ENSG00000102974.10	1	NA	NM_006565;ENST00000264010.4;ENST00000401394.1	0	0
chr1	230728405	230731329	lnc-AGT-5	0	-	0,0,0	1563391_at	BI465282	chr1:230731107-230731329 (-) // 34.02 // q42.2	---	NA	NA	NA	NA	TCONS_00000415	NA	NM_001258311	166731	NM_001145036	46872	ENSG00000143641.8	310535	ENSG00000135775.9	46906	NA	NA	1	1
chr4	109459345	109541620	lnc-AGXT2L1-1	0	-	0,0,0	1563581_at	AK094992	chr4:109459345-109541553 (-) // 59.42 // q25	RPL34-AS1	NM_000995;ENST00000394667.3;ENST00000502534.1;ENST00000394665.1;NM_033625;ENST00000506397.1;ENST00000394668.2	NA	NA	NA	NA	NA	NM_001130714	369233	ENST00000296486.3	121576	ENSG00000138795.5	369233	ENSG00000164089.4	121576	lnc-RPL34-1	lnc-RPL34-1;NM_000995;ENST00000394667.3;ENST00000502534.1;ENST00000394665.1;NM_033625;ENST00000506397.1;ENST00000394668.2	0	0
chr6	136123783	136129604	lnc-AHI1-3	0	-	0,0,0	1561605_at	BC034632	chr6:136128282-136129604 (-) // 97.01 // q23.3	---	NA	NA	NA	NA	TCONS_00011567	NA	ENST00000265602.6	304869	ENST00000308191.6	43230	ENSG00000135541.16	304869	ENSG00000171408.9	43230	NA	NA	1	1
chr7	17414490	17506880	lnc-AHR-1	0	+	0,0,0	236161_at	AI732617	chr7:17506034-17506868 (+) // 78.07 // p21.1	---	NA	NA	NA	NA	NA	NA	ENST00000463496.1	28714	ENST00000428135.3	323505	ENSG00000106546.8	28714	ENSG00000071189.17	323505	lnc-SNX13-2	lnc-SNX13-2	1	1
chr2	61698106	61711076	lnc-AHSA2-5	0	+	0,0,0	230729_at	AI860764	chr2:61710460-61711075 (+) // 60.7 // p15	---	ENST00000453133.1;ENST00000398571.2	NA	ENST00000401558.2;ENST00000404992.2;ENST00000406957.1	ENST00000401558.2;ENST00000428210.1;ENST00000404992.2;ENST00000406957.1	NA	NA	ENST00000398571.2	202	ENST00000538252.1	384672	ENSG00000115464.10	202	ENSG00000173163.6	404783	ENST00000453133.1;ENST00000398571.2	ENST00000401558.2;ENST00000428210.1;ENST00000404992.2;ENST00000406957.1	0	0
chr6	107036341	107036646	lnc-AIM1-1	0	+	0,0,0	1561765_at	AJ431619	chr6:107036341-107036645 (+) // 94.38 // q21	---	NA	NA	ENST00000539449.1;ENST00000369063.3	NA	NA	NA	uc003pri.3	18007	ENST00000369046.4	40807	ENSG00000112297.10	18015	ENSG00000130348.7	40807	NA	NA	0	0
chr1	159165774	159177763	lnc-AIM2-1	0	-	0,0,0	217442_at	AL050219	chr1:159165776-159166793 (-) // 98.64 // q23.2	LOC100131825	ENST00000537147.1;NM_002036;ENST00000368122.2;ENST00000435307.1;NM_001122951;ENST00000368121.2	ENST00000537147.1;NM_002036;ENST00000368122.2;ENST00000435307.1;NM_001122951;ENST00000368121.2	ENST00000368124.4;ENST00000416746.1;ENST00000368125.4;NM_002036;ENST00000368122.2;ENST00000537147.1;NM_001122951;ENST00000368121.2;ENST00000435307.1	ENST00000416746.1;ENST00000368124.4;ENST00000368125.4;ENST00000435307.1;ENST00000368121.2;ENST00000368122.2;ENST00000537147.1;NM_001122951;NM_002036	NA	NA	ENST00000368129.3	55476	ENST00000368115.1	81741	ENSG00000163568.9	48888	ENSG00000179639.6	81741	ENST00000416746.1;ENST00000368124.4;ENST00000368125.4;ENST00000435307.1;ENST00000368121.2;ENST00000537147.1;ENST00000368122.2;NM_001122951;NM_002036	ENST00000537147.1;NM_002036;ENST00000368122.2;ENST00000435307.1;NM_001122951;ENST00000368121.2	0	0
chr17	6070240	6093863	lnc-AIPL1-2	0	-	0,0,0	231593_at	AI220591	---	---	NA	NA	NA	NA	NA	NA	ENST00000574946.1	42493	ENST00000570584.1	203150	ENSG00000179314.9	42493	ENSG00000129221.10	203150	NA	NA	1	1
chr1	4472110	4484747	lnc-AJAP1-4	0	+	0,0,0	1561384_a_at;1561383_at	AK093498	chr1:4472110-4484744 (+) // 37.18 // p36.32	LOC284661	NA	NA	NA	NA	NA	NA	ENST00000361605.3	655261	ENST00000378190.3	230045	ENSG00000198912.6	655253	ENSG00000196581.6	230045	NA	NA	1	1
chr17	55334484	55345911	lnc-AKAP1-4	0	+	0,0,0	239232_at	AA521410	chr17:55345223-55345899 (+) // 45.88 // q22	MSI2	ENST00000322684.3;ENST00000284073.2;ENST00000579590.1;ENST00000581776.1	NA	ENST00000284073.2;ENST00000581776.1;ENST00000322684.3;ENST00000579590.1;ENST00000416426.2	ENST00000581776.1	NA	NA	ENST00000337714.3	135774	ENST00000299415.2	475931	ENSG00000121057.8	135774	ENSG00000166329.2	475931	NA	NA	0	0
chr17	19911107	19912704	lnc-AKAP10-1	0	-	0,0,0	1569234_at	AI362687	chr17:19911369-19912547 (-) // 56.33 // p11.2	---	ENST00000395527.4;ENST00000583463.1;ENST00000583528.1;ENST00000583482.2;ENST00000578321.1	ENST00000395527.4;ENST00000583482.2;ENST00000583528.1;ENST00000583463.1	NA	NA	NA	NA	NM_007202	29938	ENST00000399044.1	570333	ENSG00000108599.10	29451	ENSG00000214819.1	570333	NA	ENST00000583463.1;ENST00000583528.1;ENST00000583482.2;ENST00000395527.4;ENST00000578321.1	0	0
chr15	87457673	87459386	lnc-AKAP13-6	0	+	0,0,0	237687_at	H40786	chr15:87459042-87459375 (+) // 94.84 // q25.3	LOC283737	NA	NA	ENST00000441037.2;ENST00000421325.2;ENST00000389298.3	NA	NA	NA	ENST00000337975.5	1119412	ENST00000394480.2	958844	ENSG00000183655.11	1119412	ENSG00000140538.12	958844	NA	NA	0	0
chr12	4809582	4829268	lnc-AKAP3-1	0	-	0,0,0	1559538_at	BC043558	chr12:4809580-4829268 (-) // 13.61 // p13.32	---	ENST00000252318.2;NM_017417	NA	ENST00000544741.2	NA	NA	NA	ENST00000266544.5	11128	ENST00000252318.2	239	ENSG00000139180.6	11128	ENSG00000130035.2	239	NA	ENST00000252318.2;NM_017417	0	0
chr19	15494012	15494623	lnc-AKAP8-1	0	-	0,0,0	1559259_at	AF339820	chr19:15494036-15494623 (-) // 7.45 // p13.12	---	NA	NA	ENST00000397410.5;ENST00000595465.2	ENST00000609519.1;ENST00000594594.2	NA	NA	ENST00000599883.1	3403	ENST00000389282.4	37696	ENSG00000105127.4	3403	ENSG00000011451.13	37696	NA	NA	0	0
chr7	91763906	91810039	lnc-AKAP9-2	0	+	0,0,0	233942_at	AL133568	chr7:91763917-91810038 (+) // 87.53 // q21.2	LOC613126	ENST00000450723.1;NM_000786;ENST00000003100.8;ENST00000435873.1;ENST00000430130.2;ENST00000454089.2;ENST00000437357.1;ENST00000458448.1;ENST00000343318.5	ENST00000450723.1;ENST00000435873.1;ENST00000343318.5;ENST00000454089.2;ENST00000430130.2;ENST00000437357.1;ENST00000458448.1	ENST00000435873.1;ENST00000343318.5;ENST00000430130.2;ENST00000458448.1;ENST00000454089.2;ENST00000437357.1	ENST00000343318.5;ENST00000458448.1;ENST00000430130.2;ENST00000454089.2;ENST00000437357.1	NA	NA	ENST00000003100.8	62	ENST00000394507.1	18244	ENSG00000127914.12	23919	ENSG00000001631.10	18244	NM_000786;ENST00000003100.8;ENST00000450723.1;ENST00000435873.1;ENST00000430130.2;ENST00000454089.2;ENST00000437357.1;ENST00000458448.1;ENST00000343318.5	ENST00000343318.5;ENST00000458448.1;ENST00000430130.2;ENST00000454089.2;ENST00000437357.1	0	0
chr10	5015557	5017273	lnc-AKR1C3-1	0	+	0,0,0	1562102_at	BC014579	chr10:5015557-5016001 (+) // 5.6 // p15.1	---	NA	NA	ENST00000434459.2;ENST00000380872.4	NA	NA	NA	ENST00000442997.1	618	ENST00000380433.3	389699	ENSG00000165568.13	125303	ENSG00000178473.5	389699	ENST00000442997.1	NA	0	0
chr10	4697618	4704611	lnc-AKR1E2-1	0	+	0,0,0	1560472_at	BC040895	chr10:4697618-4704604 (+) // 78.93 // p15.1	LOC338588	NA	NA	NA	NA	NA	NA	NM_001300	870145	ENST00000533295.1	124210	ENSG00000067082.10	870145	ENSG00000165568.13	124210	NA	NA	1	1
chr10	4426437	4458809	lnc-AKR1E2-2	0	+	0,0,0	1558660_at	AK095699	chr10:4426437-4452804 (+) // 67.7 // p15.1	LOC100507059	NA	NA	NA	NA	TCONS_00017699	TCONS_00017699	NM_001300	598964	ENST00000533295.1	370012	ENSG00000067082.10	598964	ENSG00000165568.13	370012	NA	NA	1	1
chr1	19673334	19675427	lnc-AKR7A2-2	0	-	0,0,0	242066_at	AI524068	chr1:19674774-19675247 (-) // 23.46 // p36.13	---	NA	NA	ENST00000433834.1;ENST00000264202.6;ENST00000401084.2;ENST00000375142.1;ENST00000375144.1;ENST00000413711.1;ENST00000264203.3	NA	NA	NA	NM_017765	17540	ENST00000602662.1	248046	ENSG00000040487.8	17540	ENSG00000173436.9	248050	NA	NA	0	0
chr1	19619740	19622230	lnc-AKR7A3-1	0	-	0,0,0	1562012_at;1562013_a_at	AK074453	chr1:19620036-19621078 (-) // 3.09 // p36.13	LOC100506730	NA	NA	NA	NA	NA	NA	ENST00000361640.4	3996	ENST00000235835.3	8229	ENSG00000053372.4	33118	ENSG00000053371.8	8229	NA	NA	0	0
chr14	105324128	105329100	lnc-AKT1-1	0	-	0,0,0	1566887_x_at	AY094612	chr14:105324128-105325618 (-) // 23.08 // q32.33	---	NA	NA	NA	NA	NA	NA	ENST00000342537.7	53079	ENST00000540372.1	62053	ENSG00000179627.9	53079	ENSG00000166428.8	62053	NA	NA	0	0
chr16	53073298	53080674	lnc-AKTIP-1	0	-	0,0,0	222271_at	AV720803	chr16:53076991-53077596 (-) // 81.65 // q12.2	---	NA	NA	NA	NA	NA	NA	NM_001146188	491584	ENST00000566029.1	8271	ENSG00000103460.12	491584	ENSG00000177200.11	8271	NA	NA	1	0
chr1	25971034	25985602	lnc-AL020996.1-2	0	-	0,0,0	1559169_at	AK092991	chr1:25971034-25985602 (-) // 79.36 // p36.11	LOC100507013	NA	ENST00000263979.3	ENST00000374332.4	NA	NA	NA	ENST00000374338.4	75657	ENST00000361547.2	141065	ENSG00000157978.7	75657	ENSG00000162430.12	141065	NA	NA	0	0
chr1	168048780	168049929	lnc-AL033532.1-1	0	-	0,0,0	230369_at	AI743151	chr1:168048780-168049264 (-) // 74.03 // q24.2	GPR161	NA	NA	NA	NM_001267609;NM_153832;NM_001267613;NM_001267612;NM_001267610;NM_001267614	NA	NA	NM_001198957	3697	ENST00000367838.1	4068	ENSG00000143164.11	3699	ENSG00000143147.10	4068	NA	NA	0	0
chr6	183913	187741	lnc-AL035696.1-2	0	+	0,0,0	242747_at	AW129128	---	---	NA	NA	NA	NA	TCONS_00011630	TCONS_00011630	NA	#NAME?	ENST00000603296.1	103889	NA	#NAME?	ENSG00000112679.10	103889	NA	NA	1	1
chr6	163463588	163475193	lnc-AL078585.1-1	0	-	0,0,0	1562864_at;1564685_a_at	BC033504	chr6:163471789-163475179 (-) // 41.06 // q26	---	NA	NA	NM_152410;ENST00000366888.2;ENST00000337019.3;ENST00000366889.2;NM_001080379;NM_001080378;ENST00000534958.1	ENST00000541974.1	NA	NA	ENST00000366898.1	314785	ENST00000361758.4	359839	ENSG00000185345.14	314785	ENSG00000112531.12	359839	NA	NA	0	0
chr6	163730351	163745505	lnc-AL078585.1-11	0	-	0,0,0	1561373_at	AK094729	chr6:163731016-163745494 (-) // 86.53 // q26	PACRG-AS1	NA	NA	NM_152410;ENST00000366888.2;ENST00000337019.3;ENST00000366889.2;NM_001080379;NM_001080378	ENST00000541974.1;ENST00000337019.3;ENST00000366888.2;ENST00000366889.2;NM_001080378;NM_001080379;NM_152410	NA	NA	ENST00000542936.1	64151	ENST00000361758.4	89527	ENSG00000185345.14	581548	ENSG00000112531.12	89527	ENST00000541974.1;ENST00000366888.2;ENST00000337019.3;ENST00000366889.2;NM_001080378;NM_001080379;NM_152410	NA	0	0
chr6	163759373	163768065	lnc-AL078585.1-2	0	-	0,0,0	1563511_at	AL831931	chr6:163759373-163768065 (-) // 90.48 // q26	DKFZp451B082	NA	NA	NA	NA	TCONS_00012823	TCONS_00012823	NM_152410	22849	ENST00000361758.4	66967	ENSG00000112530.7	22849	ENSG00000112531.12	66967	NA	NA	1	1
chr6	164505054	164506693	lnc-AL078585.1-6	0	-	0,0,0	1559806_at	BC039091	chr6:164505055-164506693 (-) // 93.63 // q27	---	NA	NA	NA	NA	NA	NA	NM_206855	505426	ENST00000366871.3	2064451	ENSG00000112531.12	505426	ENSG00000164458.5	2064451	NA	NA	1	1
chr6	164529651	164530726	lnc-AL078585.1-7	0	-	0,0,0	240945_at	BE550542	chr6:164529652-164530726 (-) // 98.45 // q27	---	NA	NA	NA	NA	TCONS_00011611	TCONS_00011611	NM_206855	530023	ENST00000366871.3	2040418	ENSG00000112531.12	530023	ENSG00000164458.5	2040418	NA	NA	1	1
chr10	31596645	31609376	lnc-AL117340.1-2	0	-	0,0,0	229090_at	AK026657	chr10:31605457-31607629 (-) // 89.81 // p11.22	ZEB1-AS1	ENST00000320985.10;NM_001174095;ENST00000361642.5;ENST00000560721.2;ENST00000558440.1;ENST00000424869.1;ENST00000437844.2;ENST00000542815.3;ENST00000561212.1;ENST00000561061.1;ENST00000446923.2;ENST00000559476.1	ENST00000320985.10;NM_001174095;ENST00000361642.5;ENST00000560721.2;ENST00000558440.1;ENST00000424869.1;ENST00000437844.2;ENST00000542815.3;ENST00000561212.1	NM_001174095;ENST00000320985.10;ENST00000361642.5;ENST00000424869.1;ENST00000437844.2;ENST00000542815.3;ENST00000558440.1;ENST00000560721.2;ENST00000561212.1	NA	NA	NA	NM_182755	275779	ENST00000375250.5	484989	ENSG00000107968.5	845883	ENSG00000165322.13	484989	NA	ENST00000320985.10;NM_001174095;ENST00000361642.5;ENST00000560721.2;ENST00000558440.1;ENST00000424869.1;ENST00000437844.2;ENST00000542815.3;ENST00000561212.1;ENST00000561061.1;ENST00000446923.2;ENST00000559476.1	0	0
chr13	49993069	49999977	lnc-AL136218.1-1	0	-	0,0,0	1561017_at	AF087983	chr13:49999398-49999977 (-) // 54.5 // q14.2	---	ENST00000413278.1	ENST00000409308.1;ENST00000410043.1;ENST00000347776.5;ENST00000413278.1;NM_001079670	NA	NA	NA	NA	ENST00000409082.1	5182	ENST00000354234.4	18452	ENSG00000102543.10	125451	ENSG00000136169.12	18452	ENST00000413278.1	NA	0	0
chr13	21946715	21948651	lnc-AL136219.1-4	0	-	0,0,0	225365_at	BG249221	chr13:21946715-21950797 (-) // 95.85 // q12.11	ZDHHC20	NA	NA	NA	NA	NA	NA	ENST00000309594.4	193492	ENST00000400590.3	1612	ENSG00000173141.4	193492	ENSG00000180776.11	1612	NA	ENST00000400590.3;ENST00000320220.9;ENST00000382466.3	0	0
chr6	16432794	16761710	lnc-AL137003.1-1	0	-	0,0,0	1559249_at	BC010948	chr6:16432794-16750324 (-) // 83.42 // p22.3	ATXN1	ENST00000244769.4;ENST00000436367.1;NM_000332	NM_000332;ENST00000436367.1;ENST00000244769.4	NA	NA	NA	NA	NM_006877	137014	ENST00000379052.5	519867	ENSG00000137198.5	137014	ENSG00000112183.10	519867	ENST00000244769.4	lnc-RP3-486B10.1.1-1	0	0
chr6	16363311	16364385	lnc-AL137003.1-2	0	-	0,0,0	1563023_at	BC029448	chr6:16363311-16364386 (-) // 86.2 // p22.3	---	NA	NM_000332;ENST00000436367.1;ENST00000244769.4	NA	NA	NA	NA	NM_006877	67531	ENST00000379052.5	917192	ENSG00000137198.5	67531	ENSG00000112183.10	917192	NA	NA	0	0
chr10	6622360	6658742	lnc-AL137145.1-2	0	+	0,0,0	240015_at;1561004_at;232001_at	AI299467	chr10:6626961-6627323 (+) // 78.4 // p14	LOC439949	ENST00000263125.5;ENST00000539722.1;NM_001242413;ENST00000397176.2	NA	NA	NA	NA	NA	ENST00000263125.5	97	ENST00000361972.4	541844	ENSG00000065675.10	97	ENSG00000198879.7	541844	ENST00000263125.5;ENST00000539722.1;NM_001242413;ENST00000397176.2	NA	0	0
chr10	6779343	6780988	lnc-AL137145.1-5	0	+	0,0,0	235921_at	AI761207	chr10:6780318-6780901 (+) // 70.41 // p14	---	NA	NA	NA	NA	TCONS_00017779	TCONS_00017779	ENST00000263125.5	157080	ENST00000361972.4	419598	ENSG00000065675.10	157080	ENSG00000198879.7	419598	NA	NA	1	1
chr9	33580692	33605325	lnc-AL139008.2-1	0	+	0,0,0	244297_at	AI806762	chr9:38541452-38543614 (-) // 82.73 // p13.1	ANKRD18A	NA	NA	NA	NA	NA	NA	ENST00000357927.3	7685	ENST00000263228.3	212240	ENSG00000165271.12	106764	ENSG00000107341.4	212240	NA	NA	1	0
chr14	23064714	23067855	lnc-AL160314.1-1	0	-	0,0,0	1557857_a_at;1557856_at	AK095409	chr14:23064714-23067855 (-) // 65.86 // q11.2	---	ENST00000428304.2;ENST00000216327.6;ENST00000537243.1;ENST00000542041.1;ENST00000418446.2;ENST00000545034.1	ENST00000428304.2;ENST00000216327.6;ENST00000537243.1;ENST00000542041.1;ENST00000418446.2	ENST00000216327.6;ENST00000418446.2;ENST00000428304.2;ENST00000537243.1	NA	NA	NA	ENST00000250498.4	6539	ENST00000285848.5	167876	ENSG00000129562.6	6539	ENSG00000155463.8	167876	NA	ENST00000428304.2;ENST00000216327.6;ENST00000537243.1;ENST00000542041.1;ENST00000418446.2;ENST00000545034.1	0	0
chr6	37872574	37875797	lnc-AL353597.1-10	0	+	0,0,0	1560342_at	BC036606	chr6:37872573-37875502 (+) // 37.33 // p21.2	---	NA	NA	ENST00000287218.4;ENST00000373391.2;ENST00000474522.1;NM_021943	NA	NA	NA	ENST00000515437.1	205492	ENST00000481247.1	260430	ENSG00000198937.8	404876	ENSG00000183826.12	260430	NA	NA	0	0
chr1	16841137	16842249	lnc-AL355149.1-2	0	+	0,0,0	1556195_a_at	BC033316	chr1:16983373-16994912 (+) // 56.55 // p36.13 /// chr1:17065541-17077084 (-) // 56.55 // p36.13	---	NA	NA	NA	NA	NA	NA	NM_018090	54553	ENST00000600179.1	218198	ENSG00000157191.15	54564	ENSG00000058453.12	224519	NA	NA	1	1
chr1	16862254	16864669	lnc-AL355149.1-3	0	+	0,0,0	235185_s_at;241835_at	AA713827	chr1:149287143-149288397 (+) // 80.82 // q21.2 /// chr1:149672689-149673943 (+) // 80.43 // q21.2	LOC388692	ENST00000601199.1	NA	NA	NA	NA	NA	NM_018090	75670	ENST00000600179.1	195778	ENSG00000157191.15	75681	ENSG00000058453.12	202099	NA	ENST00000601199.1	0	0
chr13	74700602	74702042	lnc-AL355390.1-4	0	-	0,0,0	1556461_at;1556462_a_at	BE675108	chr13:74700596-74702042 (-) // 61.27 // q22.1	---	NA	ENST00000377666.4	NA	NA	NA	NA	ENST00000377669.2	131416	ENST00000406936.3	1397308	ENSG00000102554.9	1048926	ENSG00000188243.8	1397308	NA	NA	0	0
chr9	133297678	133309491	lnc-AL360004.1-4	0	-	0,0,0	235797_x_at	AW290991	chr9:133309096-133309510 (-) // 99.28 // q34.11	HMCN2	uc004bzl.3;ENST00000302481.1	uc004bzl.3;ENST00000302481.1	ENST00000428715.1;uc004bzl.3;ENST00000302481.1	ENST00000302481.1;ENST00000428715.1;uc004bzl.3	NA	NA	uc004bzj.3	2709	ENST00000352480.5	10825	ENSG00000148358.15	395230	ENSG00000130707.13	10825	NA	uc004bzl.3;ENST00000302481.1	0	0
chr10	47011752	47174018	lnc-AL391137.1-2	0	-	0,0,0	1563742_at	BC033221	chr10:47096935-47151400 (-) // 41.49 // q11.22	LOC643650	ENST00000374312.1;ENST00000395716.1;uc021ppu.1;ENST00000414655.2;ENST00000545298.1;ENST00000359178.4;ENST00000358140.4;uc001jeh.3;uc010qfr.2;uc010qfs.2;uc010qfv.1	ENST00000374312.1;ENST00000395716.1;uc021ppu.1;ENST00000358140.4;ENST00000359178.4;ENST00000414655.2;ENST00000545298.1;uc001jeh.3	uc021ppu.1;ENST00000374312.1;ENST00000395716.1;uc001jeh.3;uc010qfr.2;uc010qfs.2;ENST00000358140.4;ENST00000359178.4;ENST00000414655.2;ENST00000545298.1;uc010qfv.1	ENST00000374312.1;ENST00000395716.1;uc021ppu.1;ENST00000358140.4;uc001jeh.3;uc010qfr.2;uc010qfs.2;ENST00000359178.4;ENST00000545298.1;ENST00000414655.2;uc010qfv.1	NA	NA	ENST00000374314.4	6109	ENST00000432379.1	2340680	ENSG00000204175.4	6109	ENSG00000107643.11	2340680	uc021ppu.1;ENST00000374312.1;ENST00000395716.1;ENST00000414655.2;ENST00000545298.1	lnc-multi-AL391137.1-2;ENST00000374312.1;ENST00000395716.1;uc021ppu.1;ENST00000358140.4;uc001jeh.3;uc010qfr.2;uc010qfs.2;ENST00000359178.4;ENST00000545298.1;ENST00000414655.2;uc010qfv.1	0	0
chr10	79685981	79689583	lnc-AL391421.1-1	0	+	0,0,0	1562598_at	AK094329	chr10:79687388-79689582 (+) // 50.05 // q22.3	LOC100128292	ENST00000372391.2;ENST00000372388.2	ENST00000372388.2;ENST00000372391.2	ENST00000372391.2;ENST00000372388.2	NA	NA	NA	ENST00000468332.2	36716	ENST00000372371.3	45324	ENSG00000156113.16	287628	ENSG00000148606.8	45324	ENST00000372391.2;ENST00000372388.2	NA	0	0
chr10	79542623	79552934	lnc-AL391421.1-2	0	+	0,0,0	229689_s_at	AV721789	chr10:79550548-79551101 (+) // 96.68 // q22.3	DLG5	NA	NA	ENST00000372388.2;ENST00000372391.2;ENST00000424842.1	ENST00000372391.2;ENST00000424842.1;ENST00000372388.2	NA	NA	ENST00000286627.5	144270	ENST00000372371.3	181973	ENSG00000156113.16	144270	ENSG00000148606.8	181973	NA	ENST00000372391.2;ENST00000424842.1;ENST00000372388.2	0	0
chr13	62897789	62902966	lnc-AL445989.1-5	0	+	0,0,0	240431_at	T24087	chr13:62897789-62902966 (+) // 87.21 // q21.31	---	NA	NA	NA	NA	NA	NA	ENST00000409186.1	895807	ENST00000544246.1	3974001	ENSG00000083544.9	1749777	ENSG00000184226.10	3974001	NA	NA	1	1
chr1	2120986	2152175	lnc-AL590822.1-1	0	-	0,0,0	236498_s_at;236499_at	AI911410	chr1:2129444-2135333 (-) // 72.2 // p36.33	C1orf86	ENST00000597060.1;uc001aiz.1;ENST00000440825.2;ENST00000400919.3;ENST00000428120.1;ENST00000420515.1;ENST00000378543.2;ENST00000400918.3;ENST00000378546.4;ENST00000414253.1;NM_001256945;NM_001256947;ENST00000378545.3;NM_001146310;ENST00000545087.1	ENST00000400919.3;uc001aiz.1;ENST00000597060.1;ENST00000440825.2;ENST00000428120.1;ENST00000420515.1;ENST00000378543.2;ENST00000378546.4;ENST00000400918.3;ENST00000414253.1;NM_001256945;NM_001256947;ENST00000378545.3;NM_001146310;ENST00000545087.1	ENST00000414253.1;ENST00000400918.3;NM_001146310;NM_001256945;ENST00000378545.3;ENST00000378546.4;NM_001256947;ENST00000378543.2;uc001aiz.1;ENST00000597060.1;ENST00000420515.1;ENST00000428120.1;ENST00000440825.2;ENST00000545087.1	ENST00000428120.1;ENST00000378543.2;ENST00000378546.4;NM_001256947;ENST00000378545.3;ENST00000440825.2;ENST00000597060.1;uc001aiz.1;ENST00000420515.1;ENST00000545087.1	NA	NA	NM_002744	4152	ENST00000378536.4	7959	ENSG00000067606.11	4152	ENSG00000157933.9	7959	ENST00000597060.1;uc001aiz.1;ENST00000440825.2;ENST00000400919.3;ENST00000428120.1;ENST00000420515.1;ENST00000378543.2;ENST00000400918.3;ENST00000378546.4;ENST00000414253.1;NM_001256945;NM_001256947;ENST00000378545.3;NM_001146310;ENST00000545087.1	ENST00000597060.1;NM_001256947;ENST00000378546.4;ENST00000378543.2;ENST00000440825.2;uc001aiz.1;ENST00000378545.3;ENST00000420515.1;ENST00000545087.1	0	0
chr1	752750	794826	lnc-AL669831.1-3	0	+	0,0,0	227201_at;231942_at;235497_at;1557055_s_at	AI679230	chr1:791231-792625 (+) // 97.75 // p36.33 /// chr8:250238-251632 (-) // 96.07 // p23.3	LOC643837	NA	NA	NA	NA	NA	NA	ENST00000599533.1	13613	ENST00000420190.1	65434	NA	#NAME?	ENSG00000187634.6	65434	lnc-AL669831.1-5	lnc-multi-AL669831.1-3;lnc-AL669831.1-5	1	1
chr1	763046	789006	lnc-AL669831.1-5	0	+	0,0,0	237011_at	AA701668	chr1:776902-777380 (+) // 36.57 // p36.33 /// chr8:267705-268183 (-) // 39.88 // p23.3	LOC643837	NA	NA	NA	NA	NA	NA	ENST00000599533.1	23909	ENST00000420190.1	71254	NA	#NAME?	ENSG00000187634.6	71254	NA	NA	1	1
chr6	68936863	69039791	lnc-AL713998.1-1	0	-	0,0,0	1561612_at	BC031312	chr6:68936861-69039791 (-) // 41.65 // q12	---	NA	NA	NA	NA	TCONS_00011512	NA	NM_001142801	2519745	ENST00000370598.1	305468	ENSG00000188107.9	2519745	ENSG00000135298.9	305468	NA	NA	1	1
chr6	69339794	69345052	lnc-AL713998.1-2	0	-	0,0,0	1558795_at	AL833240	chr6:69342112-69344919 (-) // 94.75 // q12	LOC728052	ENST00000370598.1	NA	NA	NA	NA	NA	NM_001142801	2922676	ENST00000370598.1	207	ENSG00000188107.9	2922676	ENSG00000135298.9	207	NA	ENST00000370598.1	0	0
chr14	106064223	107218968	lnc-AL901608.1-3	0	-	0,0,0	211908_x_at	M87268	chr14:106330425-106725494 (-) // 89.81 // q32.33	IGK@	ENST00000576077.1;ENST00000577108.1;ENST00000390541.2;ENST00000390543.2;ENST00000390545.2;ENST00000390547.2;ENST00000390542.2;ENST00000390548.2;ENST00000390549.2;ENST00000390551.2;ENST00000390556.2;ENST00000390559.2;uc001yrw.1;uc001ysj.3;uc001ysk.1;uc001ysl.1;ENST00000390560.2;ENST00000488476.1;uc001yrx.2;uc001yse.3;uc001ysm.2;ENST00000461719.1;ENST00000463911.1;uc001yrt.3;ENST00000390564.2;uc001…	ENST00000576077.1;ENST00000577108.1;uc001yrx.2;ENST00000390541.2;ENST00000390543.2;ENST00000390545.2;ENST00000390547.2;uc001yse.3;ENST00000390542.2;ENST00000390548.2;ENST00000390549.2;ENST00000390551.2;uc001ysm.2;uc001ysn.1;ENST00000390556.2;ENST00000390559.2;uc001yrw.1;uc001ysj.3;uc001ysk.1;uc001ysl.1;ENST00000390560.2;ENST00000488476.1;ENST00000461719.1;uc001yrt.3;ENST00000463911.1;ENST00000390…	uc001yrt.3;ENST00000577108.1;uc001yrw.1;uc001yrx.2;ENST00000390541.2;ENST00000576077.1;ENST00000390543.2;ENST00000390545.2;ENST00000390547.2;uc001yse.3;ENST00000390548.2;ENST00000390542.2;ENST00000390549.2;ENST00000390551.2;uc001ysj.3;ENST00000390556.2;uc001ysk.1;uc001ysm.2;uc001ysl.1;uc001ysn.1;ENST00000390559.2;ENST00000390560.2;ENST00000488476.1;ENST00000461719.1;ENST00000463911.1;ENST00000390…	ENST00000577108.1;ENST00000576077.1;uc001yrw.1;uc001yrx.2;ENST00000390541.2;ENST00000390543.2;ENST00000390545.2;ENST00000390547.2;uc001yse.3;ENST00000390548.2;ENST00000390549.2;ENST00000390542.2;ENST00000390551.2;uc001ysj.3;ENST00000390556.2;uc001ysk.1;uc001ysl.1;uc001ysm.2;uc001ysn.1;ENST00000390559.2;ENST00000390560.2;ENST00000488476.1;ENST00000461719.1;ENST00000463911.1;ENST00000390564.2;ENST0…	NA	NA	ENST00000390539.2	9491	ENST00000390639.2	63824	ENSG00000184986.6	67684	NA	inf	ENST00000576077.1;ENST00000577108.1;ENST00000390541.2;ENST00000390543.2;ENST00000390545.2;ENST00000390547.2;ENST00000390542.2;ENST00000390548.2;ENST00000390549.2;ENST00000390551.2;ENST00000390556.2;ENST00000390559.2;uc001yrw.1;uc001ysj.3;uc001ysk.1;uc001ysl.1;ENST00000390560.2;ENST00000488476.1;uc001yrx.2;uc001yse.3;uc001ysm.2;ENST00000461719.1;ENST00000463911.1;uc001yrt.3;ENST00000390564.2;uc001…	ENST00000577108.1;ENST00000576077.1;uc001yrw.1;uc001yrx.2;ENST00000390541.2;ENST00000390543.2;ENST00000390545.2;ENST00000390547.2;uc001yse.3;ENST00000390548.2;ENST00000390549.2;ENST00000390542.2;ENST00000390551.2;uc001ysj.3;ENST00000390556.2;uc001ysk.1;uc001ysl.1;uc001ysm.2;uc001ysn.1;ENST00000390559.2;ENST00000390560.2;ENST00000488476.1;ENST00000461719.1;ENST00000463911.1;ENST00000390564.2;ENST0…	0	0
chr3	106146911	106148951	lnc-ALCAM-9	0	+	0,0,0	1557645_at	BC033544	chr3:106146913-106148922 (+) // 58.65 // q13.11	---	NA	NA	NA	NA	NA	NA	ENST00000443752.1	558515	ENST00000261058.1	947237	ENSG00000114423.14	558515	ENSG00000138483.1	947237	NA	NA	1	1
chr15	58727088	58790934	lnc-ALDH1A2-1	0	-	0,0,0	1562038_at	AK091917	chr15:58727092-58790934 (-) // 21.26 // q21.3	---	ENST00000558239.1;uc002afb.1	ENST00000558239.1;uc002afb.1	ENST00000414170.3;ENST00000433326.2;ENST00000299022.5;ENST00000356113.6;uc002afb.1	uc002afb.1	NA	NA	ENST00000558231.1	155626	ENST00000260408.3	96469	ENSG00000103569.5	248978	ENSG00000137845.10	96469	ENST00000558239.1	uc002afb.1	0	0
chr15	101389978	101414195	lnc-ALDH1A3-1	0	+	0,0,0	1558649_at	AK056534	chr15:101390035-101404501 (+) // 77.14 // q26.3	LOC145757	NA	NA	NA	NA	TCONS_00023565	TCONS_00023565	ENST00000332783.7	198068	ENST00000561338.1	3724	ENSG00000183475.8	198068	ENSG00000184254.12	3724	NA	NA	0	0
chr12	105496249	105501413	lnc-ALDH1L2-1	0	-	0,0,0	1563221_at	BC032033	chr12:105500701-105501411 (-) // 72.93 // q23.3	LOC414300	ENST00000548195.1;ENST00000332180.5;ENST00000550053.1;ENST00000547404.1	ENST00000548195.1	NA	NA	NA	NA	ENST00000258494.9	17894	NM_001251904	65661	ENSG00000136010.9	17894	ENSG00000136044.7	65661	NA	ENST00000548195.1;ENST00000332180.5;ENST00000550053.1;ENST00000547404.1	0	0
chr16	5135071	5137380	lnc-ALG1-2	0	+	0,0,0	236626_at	AA651954	chr16:5136929-5137378 (+) // 43.14 // p13.3	ALG1	NA	NA	NM_201400;NM_201598;ENST00000427587.4;ENST00000458008.4;ENST00000587133.1	NM_201400;ENST00000458008.4;ENST00000427587.4;ENST00000585436.1;ENST00000588623.1;NM_201598;ENST00000262374.5;ENST00000587161.1;ENST00000587133.1;ENST00000587200.1	NA	NA	ENST00000544428.1	13	ENST00000547605.1	931715	ENSG00000103174.7	50929	ENSG00000078328.15	931715	ENST00000591822.1;ENST00000544428.1;ENST00000588623.1;ENST00000262374.5	ENST00000587133.1;ENST00000587200.1;ENST00000587161.1	0	0
chr12	39300140	39303394	lnc-ALG10B-1	0	+	0,0,0	239455_at	AI692920	chr12:39300314-39300497 (+) // 39.27 // q12	---	ENST00000550863.1;ENST00000331366.5;ENST00000360449.3	ENST00000360449.3	ENST00000360449.3	NA	NA	NA	ENST00000550863.1	69	ENST00000308666.3	640441	ENSG00000175548.4	582356	ENSG00000173208.3	640441	ENST00000331366.5;ENST00000550863.1;ENST00000360449.3	NA	0	0
chrX	111125124	111147218	lnc-ALG13-1	0	+	0,0,0	231138_at	BF223091	chrX:111146752-111147211 (+) // 96.63 // q23	TRPC5OS	NM_001195577	NM_001195576;NM_001195577;NM_001195578	ENST00000262839.2;NM_001195576;NM_001195577;NM_001195578	NM_001195576;NM_001195577;NM_001195578	NA	NA	ENST00000436609.1	121247	ENST00000304758.1	870513	ENSG00000101901.6	121247	ENSG00000126016.9	870513	NM_001195576;NM_001195577;NM_001195578	NA	0	0
chrX	110367492	110372431	lnc-ALG13-7	0	+	0,0,0	236277_at;214078_at	H23551	chrX:110371892-110372427 (+) // 82.31 // q23	---	NA	uc004eoy.1	NM_001128172;NM_001128173;ENST00000372010.1;ENST00000518291.1;ENST00000262836.4;ENST00000372007.5;ENST00000519681.1;ENST00000360648.4;ENST00000446737.1;NM_001128168;ENST00000429193.1;ENST00000417227.1;ENST00000425146.1;NM_001128167;NM_001128166	NA	NA	NA	NM_001143983	328206	ENST00000324068.1	115900	ENSG00000243978.4	667930	ENSG00000077274.7	115900	NA	NA	0	0
chr12	109562225	109569494	lnc-ALKBH2-3	0	-	0,0,0	1565741_at	AK092621	chr12:109563152-109569674 (-) // 37.5 // q24.11	---	ENST00000539864.1	ENST00000338432.7;ENST00000539864.1	NA	NA	NA	NA	NM_080911	13427	ENST00000468516.1	146290	ENSG00000076248.6	13428	ENSG00000139445.13	146290	NA	ENST00000539864.1	0	0
chr2	73872045	73912694	lnc-ALMS1-3	0	+	0,0,0	1552576_at	NM_145300	chr2:73872045-73912692 (+) // 74.53 // p13.1	ALMS1P	NA	NA	NA	NA	NA	NA	NM_003960	2508	ENST00000272444.3	76617	ENSG00000144035.3	2525	ENSG00000144048.6	76617	NA	NA	0	0
chr18	56065559	56067314	lnc-ALPK2-4	0	-	0,0,0	236490_at	AI038052	chr18:56065853-56066845 (-) // 88.28 // q21.31	NEDD4L	NA	NA	NA	NM_001144967;NM_001144970;ENST00000456986.1;NM_001144971;NM_001144965;NM_001144964;ENST00000256832.7;NM_001144968;NM_001144969;NM_015277;ENST00000382850.4	NA	NA	ENST00000456173.2	170	ENST00000361673.3	81165	ENSG00000081923.6	595226	ENSG00000198796.6	81165	ENST00000586263.1;ENST00000456173.2;ENST00000256830.9;ENST00000400345.3;ENST00000587881.1;ENST00000431212.2;ENST00000356462.6;ENST00000357895.5;ENST00000435432.2;ENST00000589054.1	NA	0	0
chr2	203852235	203852986	lnc-ALS2CR8-1	0	+	0,0,0	1554108_at	AK096293	chr2:203879602-203922164 (+) // 47.69 // q33.2	---	NA	NA	NA	NA	NA	NA	ENST00000402905.3	449	ENST00000449802.1	26616	ENSG00000138380.13	449	ENSG00000144426.14	26616	ENST00000320443.8;ENST00000402905.3	NA	0	0
chr11	43965336	43968756	lnc-ALX4-3	0	-	0,0,0	244252_at	AA024953	chr11:43966030-43966509 (-) // 99.58 // p11.2	LOC399884	NA	NA	ENST00000528572.1	NM_001145033;ENST00000528572.1	NA	NA	ENST00000339446.3	513	ENST00000527145.1	100809	ENSG00000166199.8	23520	ENSG00000110455.9	118719	ENST00000339446.3;NM_001145033;ENST00000528572.1	NA	0	0
chr11	43930838	43942494	lnc-ALX4-4	0	-	0,0,0	1557565_a_at;1557564_at	AK097541	chr11:43930841-43942483 (-) // 85.83 // p11.2	LOC100507300	NA	NA	ENST00000529366.1;ENST00000302708.4;ENST00000532129.1	ENST00000532962.1;ENST00000530803.1;ENST00000529366.1;ENST00000302708.4;ENST00000532129.1	NA	NA	ENST00000534171.1	7744	ENST00000339446.3	4398	ENSG00000149084.7	52671	ENSG00000187479.4	4398	ENST00000529366.1;ENST00000532962.1;ENST00000302708.4;ENST00000530803.1;ENST00000532129.1	NA	0	0
chr17	79836300	79838982	lnc-ALYREF-1	0	-	0,0,0	238704_at;235203_at	BF245243	chr17:79836719-79837367 (-) // 16.46 // q25.3	---	NA	NA	NA	NA	NA	NA	NM_001185078	7018	ENST00000571570.1	9684	ENSG00000141522.7	7018	ENSG00000141552.13	9684	NA	NA	1	0
chr16	56226525	56228437	lnc-AMFR-2	0	-	0,0,0	234905_at	AL117580	chr16:56226524-56227805 (-) // 90.16 // q12.2	DKFZP434H168	ENST00000565363.1;ENST00000562316.1;ENST00000262494.7	ENST00000565363.1;ENST00000562316.1	NM_020988;ENST00000262493.6;ENST00000262494.7;NM_138736	NA	NA	NA	NM_001190158	236582	ENST00000290649.5	166927	ENSG00000159398.11	236582	ENSG00000159461.10	166927	lnc-AMFR-4;lnc-AMFR-3	ENST00000562316.1	0	0
chr16	56135044	56224969	lnc-AMFR-3	0	-	0,0,0	1563162_at	BC032905	chr16:56217641-56220218 (-) // 77.36 // q12.2	---	NM_020988;NM_138736;ENST00000262493.6;ENST00000262494.7;ENST00000565363.1	NA	NA	NA	NA	NA	NM_001190158	145101	ENST00000262493.6	333	ENSG00000159398.11	145101	ENSG00000087258.9	333	lnc-GNAO1-1	lnc-GNAO1-1;NM_020988;NM_138736;ENST00000262493.6;ENST00000262494.7;ENST00000565363.1;lnc-AMFR-2	0	0
chr16	56126898	56225006	lnc-AMFR-4	0	-	0,0,0	1560707_at	BC035113	chr16:56135941-56225006 (-) // 64.76 // q12.2	LOC283856	NM_020988;NM_138736;ENST00000262493.6;ENST00000262494.7;ENST00000565363.1	NA	NA	NA	NA	NA	NM_001190158	136955	ENST00000262493.6	296	ENSG00000159398.11	136955	ENSG00000087258.9	296	lnc-GNAO1-1;lnc-AMFR-3	lnc-AMFR-3;lnc-GNAO1-1;NM_020988;NM_138736;ENST00000262493.6;ENST00000262494.7;ENST00000565363.1;lnc-AMFR-2	0	0
chr1	110088456	110091185	lnc-AMIGO1-2	0	-	0,0,0	244618_at	W58255	chr1:110089153-110089882 (-) // 74.56 // p13.3	---	NM_006496;uc001dxz.2;ENST00000369851.4	NM_006496;uc001dxz.2	NA	ENST00000527748.1;ENST00000404129.2;ENST00000469383.2	NA	NA	NM_031936	1	ENST00000369851.4	48	ENSG00000181754.6	36096	ENSG00000065135.7	48	uc021orh.1;NM_031936;ENST00000404129.2;ENST00000527748.1;ENST00000469383.2	NM_006496;uc001dxz.2;ENST00000369851.4	0	0
chr12	47631516	47672804	lnc-AMIGO2-2	0	-	0,0,0	237415_at	BF508849	chr12:47631453-47672804 (-) // 66.3 // q13.11	---	NA	NA	NA	NA	NA	NA	ENST00000546455.1	1073	ENST00000005386.3	384266	ENSG00000179715.8	1073	ENSG00000005175.5	384266	uc021qxi.1;ENST00000546455.1;ENST00000432328.1;ENST00000548348.1	NA	0	0
chr3	134066129	134068075	lnc-AMOTL2-1	0	-	0,0,0	234592_at	AK026713	chr3:134066131-134068067 (-) // 52.63 // q22.2	---	NA	NA	NA	NA	NA	NA	ENST00000427044.2	96440	ENST00000249883.5	6641	ENSG00000174640.8	295101	ENSG00000114019.10	6641	NA	NA	1	0
chr3	134042591	134059334	lnc-AMOTL2-2	0	-	0,0,0	240350_at	AI769817	chr3:134044587-134044957 (-) // 61.6 // q22.2	---	NA	NA	NA	NA	TCONS_00007270	TCONS_00007270	ENST00000427044.2	72902	ENST00000249883.5	15382	ENSG00000174640.8	271563	ENSG00000114019.10	15382	NA	NA	1	1
chr11	10562669	10621479	lnc-AMPD3-1	0	+	0,0,0	231595_at	AI075905	chr11:10562819-10621478 (+) // 74.09 // p15.4	MRVI1-AS1	ENST00000530156.1;ENST00000533412.1;ENST00000528665.1;ENST00000265981.2;ENST00000529598.1;ENST00000256178.3;ENST00000438354.2	ENST00000530156.1;ENST00000265981.2;ENST00000528665.1;ENST00000256178.3;ENST00000438354.2;ENST00000529598.1	ENST00000256178.3;ENST00000529598.1;ENST00000438354.2;NM_001098579;NM_001100163;NM_001100167;NM_130385;uc001miw.2;ENST00000421747.1;ENST00000423302.2;ENST00000424001.1;ENST00000436272.1;ENST00000527509.2;ENST00000531107.1;ENST00000534266.2;ENST00000541483.1;ENST00000545852.1;ENST00000547195.1;ENST00000552103.1;ENST00000558540.1;ENST00000526414.1	ENST00000256178.3;ENST00000438354.2;ENST00000529598.1;NM_001098579;NM_001100163;NM_001100167;NM_130385;uc001miw.2;ENST00000421747.1;ENST00000424001.1;ENST00000436272.1;ENST00000545852.1;ENST00000547195.1;ENST00000552103.1;ENST00000423302.2;ENST00000558540.1;ENST00000541483.1;ENST00000531107.1;ENST00000527509.2;ENST00000529448.1;ENST00000534266.2;ENST00000526414.1	NA	NA	ENST00000533412.1	216	ENST00000361367.2	151055	ENSG00000133805.11	33543	ENSG00000198730.3	151055	ENST00000533412.1;ENST00000528665.1;ENST00000265981.2;ENST00000530156.1;ENST00000529598.1;ENST00000256178.3;ENST00000438354.2	ENST00000256178.3;ENST00000438354.2;ENST00000529598.1;NM_001098579;NM_001100163;NM_001100167;NM_130385;uc001miw.2;ENST00000421747.1;ENST00000424001.1;ENST00000436272.1;ENST00000545852.1;ENST00000547195.1;ENST00000552103.1;ENST00000423302.2;ENST00000558540.1;ENST00000541483.1;ENST00000531107.1;ENST00000527509.2;ENST00000529448.1;ENST00000534266.2;ENST00000526414.1	0	0
chr11	10329859	10452220	lnc-AMPD3-2	0	+	0,0,0	237915_at	AI652043	chr11:10432342-10452220 (+) // 80.21 // p15.4	AMPD3 /// LOC100130460	ENST00000532250.1	ENST00000532250.1	NA	NA	NA	NA	ENST00000278175.5	915	ENST00000265981.2	81005	ENSG00000148926.5	915	ENSG00000110315.2	81005	ENST00000534464.1;ENST00000526492.1;ENST00000278175.5;ENST00000525063.1;ENST00000528655.1;ENST00000530439.1;NM_001124	ENST00000532250.1	0	0
chr1	106130196	106161581	lnc-AMY1B-3	0	-	0,0,0	1562719_at	BC043293	chr1:106144775-106146889 (-) // 52.0 // p21.1	---	NA	NA	NA	NA	NA	NA	ENST00000370079.3	1828884	ENST00000370074.4	1521048	ENSG00000185946.11	2032335	ENSG00000162631.14	1521048	NA	NA	1	1
chr7	2983657	2986725	lnc-AMZ1-2	0	+	0,0,0	1568730_at	AW195885	chr7:2983671-2986725 (+) // 64.39 // p22.2	---	NA	NA	NM_032415;ENST00000396946.4	NA	NA	NA	ENST00000355508.3	13963	ENST00000404826.2	354355	ENSG00000146535.9	99699	ENSG00000146555.14	354355	NA	ENST00000356408.3	0	0
chr17	66202551	66203542	lnc-AMZ2-6	0	+	0,0,0	240126_x_at;235422_at	AI733360	chr17:65822770-65823221 (+) // 98.26 // q24.2	---	NA	NA	NA	NA	NA	NA	ENST00000537025.2	159593	ENST00000359904.3	40173	ENSG00000182481.4	159593	ENSG00000196704.7	40173	NA	NA	1	1
chr4	145564067	145582509	lnc-ANAPC10-1	0	-	0,0,0	236632_at	AA149654	chr4:145564072-145564751 (-) // 72.65 // q31.21	HHIP-AS1	ENST00000296575.3;ENST00000434550.2	ENST00000296575.3;ENST00000434550.2	ENST00000296575.3;ENST00000434550.2	ENST00000434550.2	NA	NA	ENST00000360771.4	502163	NM_001256706	333217	ENSG00000170180.15	502163	ENSG00000164162.8	305755	ENST00000434550.2	ENST00000296575.3;ENST00000434550.2	0	0
chr14	77247174	77253067	lnc-ANGEL1-1	0	-	0,0,0	213569_at	AV705485	chr14:77247447-77249222 (-) // 98.6 // q24.3	LOC100506603	NA	NA	NA	ENST00000167106.4	NA	NA	ENST00000554743.1	856	ENST00000251089.2	521	ENSG00000119715.10	278996	ENSG00000013523.5	521	ENST00000554743.1;ENST00000167106.4	NM_015305;ENST00000251089.2	0	0
chr8	6556625	6564000	lnc-ANGPT2-10	0	-	0,0,0	240538_at	R78413	chr8:6560990-6561550 (-) // 51.24 // p23.1	---	ENST00000285518.6	NA	NA	NA	NA	NA	ENST00000344683.5	55481	ENST00000285518.6	1878	ENSG00000147316.8	55481	ENSG00000155189.7	1878	NA	ENST00000285518.6	0	0
chr8	6261076	6264663	lnc-ANGPT2-2	0	-	0,0,0	233174_at;1556301_at	AK025595	chr8:6261078-6264069 (-) // 38.8 // p23.1	LOC100287015	NM_001172574;NM_001172575;NM_024596;ENST00000344683.5;ENST00000519480.1;ENST00000522905.1	NM_001172574;NM_001172575;NM_024596;ENST00000344683.5;ENST00000519480.1;ENST00000522905.1	NM_001172574;NM_001172575;NM_024596;ENST00000344683.5;ENST00000519480.1;ENST00000522905.1	NA	NA	NA	ENST00000602557.1	1408582	ENST00000285518.6	301215	ENSG00000183117.13	1408582	ENSG00000155189.7	301215	NA	NM_001172574;NM_001172575;NM_024596;ENST00000344683.5;ENST00000519480.1;ENST00000522905.1	0	0
chr8	6473124	6474719	lnc-ANGPT2-7	0	-	0,0,0	230562_at	R45298	chr8:6473124-6473530 (-) // 70.71 // p23.1	LOC100507530	NA	NA	NM_024596;ENST00000344683.5	NA	NA	NA	ENST00000325203.5	52194	ENST00000285518.6	91159	ENSG00000183117.13	1620630	ENSG00000155189.7	91159	NA	NA	0	0
chr17	54188318	54335720	lnc-ANKFN1-1	0	+	0,0,0	1559640_at	BC037494	chr17:54188318-54307022 (+) // 93.8 // q22	ANKFN1	NM_153228;ENST00000318698.2;ENST00000566473.2;ENST00000572945.1	NM_153228;ENST00000318698.2;ENST00000566473.2;ENST00000572945.1	NM_153228;ENST00000318698.2;ENST00000566473.2;ENST00000572945.1	NA	NA	NA	ENST00000573500.1	287867	ENST00000332822.4	335340	ENSG00000141179.9	268127	ENSG00000183691.4	335340	NA	NM_153228;ENST00000318698.2;ENST00000566473.2;ENST00000572945.1	0	0
chr5	15191754	15266669	lnc-ANKH-3	0	-	0,0,0	233680_at	BC002741	chr5:15191754-15266671 (-) // 87.39 // p15.1	---	NA	NA	NA	NA	TCONS_00009609	NA	NM_054027	319867	ENST00000504595.1	233636	ENSG00000154122.8	319867	ENSG00000183580.8	233636	NA	NA	1	1
chr2	241522116	241526116	lnc-ANKMY1-2	0	-	0,0,0	232571_at	BE250537	chr2:241522172-241525733 (-) // 65.03 // q37.3	---	ENST00000391984.2;ENST00000391982.2;ENST00000404753.3;ENST00000270364.7;ENST00000270361.11;ENST00000352879.4;ENST00000354082.4;ENST00000357048.4;ENST00000391983.3;ENST00000416591.1	NA	NA	NA	NA	NA	ENST00000270357.4	1327	ENST00000391984.2	17	ENSG00000142327.7	1327	ENSG00000142330.15	17	ENST00000270357.4	ENST00000391984.2;ENST00000391982.2;ENST00000404753.3;ENST00000270364.7;ENST00000270361.11;ENST00000352879.4;ENST00000354082.4;ENST00000357048.4;ENST00000391983.3;ENST00000416591.1	0	0
chr7	16633252	16633849	lnc-ANKMY2-2	0	-	0,0,0	243577_at	AA643238	chr7:16633248-16633849 (-) // 21.8 // p21.1	---	NA	NA	NA	NA	NA	NA	ENST00000401542.2	12059	ENST00000306999.2	5552	ENSG00000171243.7	63047	ENSG00000106524.4	5552	NA	NA	1	0
chr5	72793374	72794125	lnc-ANKRA2-7	0	-	0,0,0	236174_at	AI808830	chr5:72793377-72794118 (-) // 98.65 // q13.2	---	ENST00000335895.8;ENST00000507081.2;NM_001207;ENST00000380591.3	NA	NA	NA	NA	NA	uc003kcp.3	49022	ENST00000335895.8	108	ENSG00000164325.7	322404	ENSG00000145741.11	108	NA	ENST00000335895.8;ENST00000507081.2;NM_001207;ENST00000380591.3	0	0
chr13	111750798	111768922	lnc-ANKRD10-2	0	-	0,0,0	1557439_at	BC043518	chr13:111766159-111767273 (-) // 81.09 // q34	---	ENST00000317133.5;NM_001113511;NM_145735;ENST00000375739.2;ENST00000375741.2;ENST00000449979.1;ENST00000370623.3	ENST00000317133.5;NM_001113511;NM_145735;ENST00000375739.2;ENST00000375741.2;ENST00000449979.1;ENST00000370623.3	NM_001113511;NM_145735;ENST00000317133.5;ENST00000370623.3;ENST00000375739.2;ENST00000375741.2	NA	NA	NA	ENST00000375758.5	183382	ENST00000497241.1	199609	ENSG00000088448.10	183382	ENSG00000153495.6	199609	NA	ENST00000317133.5;NM_001113511;NM_145735;ENST00000375739.2;ENST00000375741.2;ENST00000449979.1;ENST00000370623.3	0	0
chr16	89321151	89323302	lnc-ANKRD11-7	0	-	0,0,0	237235_at	AV698915	---	---	NA	NA	NA	NA	NA	NA	uc010vph.1	18749	ENST00000378330.2	10736	ENSG00000170100.9	25788	ENSG00000167522.10	10736	NA	NA	1	1
chr9	38542385	38577153	lnc-ANKRD18A-1	0	-	0,0,0	1559313_at	BC024252	chr9:38566258-38568006 (-) // 58.33 // p13.1	---	ENST00000607974.1;ENST00000564591.1;ENST00000313339.3;ENST00000566717.2	NA	ENST00000313339.3;ENST00000564591.1;ENST00000566717.2;ENST00000607974.1;ENST00000399703.5;ENST00000602295.1	ENST00000566717.2;ENST00000313339.3;ENST00000564591.1;ENST00000607974.1;ENST00000399703.5;ENST00000602295.1	NA	NA	uc004aba.3	117941	ENST00000377564.3	5107749	ENSG00000137124.6	143727	ENSG00000154529.10	5107749	NA	ENST00000607974.1;ENST00000399703.5;ENST00000602295.1	0	0
chr9	42410362	42474269	lnc-ANKRD20A2-1	0	+	0,0,0	239590_x_at	AA864338	chr9:42471324-42471714 (+) // 76.37 // p12 /// chr9:69478751-69479141 (+) // 76.12 // q21.11 /// chr9:43030188-43030578 (-) // 76.37 // p12 /// chr9:66366756-66367146 (-) // 75.87 // q13 /// chr9:44019319-44019709 (-) // 75.87 // p11.2	FAM95B1 /// LOC100653237	ENST00000421686.2;ENST00000588568.1	ENST00000421686.2;ENST00000588568.1	ENST00000377601.2;ENST00000421686.2;ENST00000588568.1	ENST00000377601.2;ENST00000421686.2;ENST00000588568.1	NA	NA	ENST00000377621.1	903437	ENST00000377564.3	1210633	ENSG00000137124.6	4011704	ENSG00000154529.10	1210633	ENST00000377601.2;ENST00000588568.1;ENST00000421686.2	ENST00000421686.2;ENST00000588568.1	0	0
chr9	42500526	42506814	lnc-ANKRD20A2-8	0	+	0,0,0	1560025_at	AK094644	chr9:42500524-42506814 (+) // 82.91 // p12 /// chr9:69507909-69514274 (+) // 81.58 // q21.11 /// chr2:95388276-95394690 (-) // 83.18 // q11.1 /// chr9:42995102-43001393 (-) // 82.25 // p12 /// chr9:66330397-66336795 (-) // 82.6 // q13	---	NA	NA	NA	NA	NA	NA	ENST00000421686.2	26287	ENST00000377564.3	1178088	ENSG00000137124.6	4101868	ENSG00000154529.10	1178088	NA	NA	1	1
chr2	97480683	97482303	lnc-ANKRD23-2	0	-	0,0,0	229031_at	AI923713	chr2:97480832-97481650 (-) // 87.42 // q11.2	---	NM_017623;ENST00000377060.3;NM_199078;ENST00000305510.3	ENST00000377060.3;ENST00000305510.3;NM_017623;NM_199078	NM_017623;NM_199078;ENST00000305510.3;ENST00000377060.3	NA	NA	NA	ENST00000377075.2	3055	ENST00000443120.1	20045	ENSG00000158158.7	3055	ENSG00000213337.4	20045	NA	NM_017623;NM_199078;ENST00000305510.3;ENST00000377060.3	0	0
chr19	32880955	32896466	lnc-ANKRD27-2	0	-	0,0,0	232965_at	BC000922	chr19:32880958-32896445 (-) // 83.96 // q13.11	LOC400684	ENST00000594570.1;ENST00000587077.2;ENST00000392250.2;ENST00000586987.1;ENST00000342179.5;ENST00000586427.1	ENST00000594570.1;ENST00000587077.2	ENST00000594570.1	ENST00000594570.1	TCONS_00026846	TCONS_00026846	NM_001136156	2382	ENST00000590247.2	175508	ENSG00000168813.12	2382	ENSG00000105185.7	175508	NA	ENST00000594570.1;ENST00000587077.2;ENST00000392250.2;ENST00000586987.1;ENST00000342179.5;ENST00000586427.1	0	0
chr19	32583595	32596822	lnc-ANKRD27-3	0	-	0,0,0	1570013_at	BC033328	chr19:32592999-32596950 (-) // 86.25 // q13.11	---	NA	NA	NA	NA	TCONS_00026845	NA	NM_001205273	499650	ENST00000311921.4	239678	ENSG00000121297.6	743142	ENSG00000168813.12	239678	NA	NA	1	1
chr19	31827903	31829830	lnc-ANKRD27-9	0	-	0,0,0	232903_at	BF680284	chr19:31827919-31829871 (-) // 90.32 // q12	---	NA	NA	NM_020856;ENST00000240587.4;ENST00000558569.1	NA	NA	NA	ENST00000560707.1	31234	ENST00000311921.4	1006670	ENSG00000198597.4	623458	ENSG00000168813.12	1006670	NA	NA	0	0
chr5	10654331	10657928	lnc-ANKRD33B-2	0	+	0,0,0	231963_at	BG111938	chr5:10654586-10657225 (+) // 99.58 // p15.2	ANKRD33B	NA	NA	NA	NM_001164440	NA	NA	ENST00000296657.5	4023	ENST00000230895.6	21414	ENSG00000145491.7	182190	ENSG00000112977.11	21414	NA	NA	0	0
chr5	10541565	10543304	lnc-ANKRD33B-4	0	+	0,0,0	216337_at	L23852	chr5:10541592-10543304 (+) // 38.75 // p15.2	---	NA	NA	NA	NA	NA	NA	ENST00000506021.1	32259	ENST00000230895.6	136038	ENSG00000145491.7	69424	ENSG00000112977.11	136038	NA	NA	1	1
chr2	96472799	96492729	lnc-ANKRD36C-1	0	-	0,0,0	1560659_at;1560661_x_at	AL832439	---	---	NA	NA	NA	NA	NA	NA	ENST00000272395.2	207273	ENST00000288943.4	316176	ENSG00000144015.4	207273	ENSG00000158050.4	316176	NA	NA	1	1
chr17	48834760	48844918	lnc-ANKRD40-1	0	-	0,0,0	207259_at	NM_017928	chr17:48838394-48844879 (-) // 73.04 // q21.33	LINC00483	uc021uab.1	uc021uab.1	uc021uab.1	uc021uab.1	NA	NA	ENST00000505658.1	1186	ENST00000426127.1	67093	ENSG00000108848.11	1186	ENSG00000173714.7	67093	ENST00000505658.1;uc021uab.1	uc021uab.1	0	0
chr17	48704392	48709301	lnc-ANKRD40-2	0	-	0,0,0	1559948_at	AK000454	chr17:48704390-48709301 (-) // 94.05 // q21.33	---	NA	NA	NA	NM_001256334;ENST00000354983.4;NM_001256331;NM_001256332;NM_001256333;uc002isi.1;NM_001256330;uc002iro.1;uc002isg.1;uc002irz.1;uc002irq.1;uc002irn.1;ENST00000429973.2;uc002ise.1;NM_198396;uc002isc.1;uc002irs.1;uc002isa.1;NM_001256327;NM_001256326;ENST00000358244.5;uc002irx.1;NM_001256329;NM_001256328;NM_001256361;uc002irk.1;uc002iru.1;ENST00000442258.2;NM_018896;NM_198386;NM_198387;NM_198384;NM_1…	NA	NA	ENST00000515765.1	265	ENST00000515707.1	2837	ENSG00000006282.15	71179	ENSG00000108846.11	2837	ENST00000511768.1;ENST00000511765.1;ENST00000512389.1;ENST00000503607.1;ENST00000504076.1;ENST00000514717.1;ENST00000505165.1;ENST00000513964.1;ENST00000502264.1;ENST00000506406.1;ENST00000507609.1;ENST00000514079.1;ENST00000515165.1;ENST00000507896.1;ENST00000515765.1;ENST00000513689.2;ENST00000510115.1;ENST00000503485.1;ENST00000514181.1;ENST00000507510.2;ENST00000503436.1;ENST00000507336.1;ENS…	NA	0	0
chr2	71221572	71229884	lnc-ANKRD53-1	0	+	0,0,0	1559676_a_at;1559675_at	BC033513	chr2:71221572-71222786 (+) // 75.9 // p13.3	---	ENST00000272438.4;ENST00000453130.1;ENST00000606025.1;ENST00000433258.1	ENST00000453130.1;ENST00000272438.4;ENST00000433258.1;ENST00000606025.1	ENST00000606025.1;ENST00000453130.1;ENST00000272438.4;ENST00000433258.1	NA	NA	NA	NM_024933	8943	ENST00000455662.2	65547	ENSG00000116039.7	29036	ENSG00000124357.8	61590	ENST00000453130.1;ENST00000433258.1;ENST00000272438.4;ENST00000606025.1	NA	0	0
chr22	38243455	38245319	lnc-ANKRD54-2	0	-	0,0,0	1558193_at	BI860269	chr22:38244170-38245320 (-) // 45.63 // q13.1	---	ENST00000436452.2;ENST00000439997.1;ENST00000412331.2;NM_001242923;ENST00000414316.1;ENST00000381683.6;ENST00000406934.1;ENST00000451427.1;ENST00000609454.1	ENST00000609454.1;ENST00000412331.2	NA	NA	NA	NA	ENST00000215941.4	3017	ENST00000445494.1	56345	ENSG00000100116.12	30272	ENSG00000100139.9	56345	NA	ENST00000436452.2;ENST00000439997.1;ENST00000412331.2;NM_001242923;ENST00000414316.1;ENST00000381683.6;ENST00000406934.1;ENST00000451427.1	0	0
chr4	77806114	77808097	lnc-ANKRD56-4	0	-	0,0,0	233074_at	AL117627	chr4:77806691-77808031 (-) // 89.23 // q21.1	---	NA	NA	NA	NA	NA	NA	ENST00000296043.6	101708	ENST00000237654.4	160214	ENSG00000138771.10	101708	ENSG00000118816.5	160214	NA	NA	1	0
chr6	90386214	90386741	lnc-ANKRD6-2	0	+	0,0,0	1567612_at	S77361	---	---	NA	NA	ENST00000369393.3;ENST00000428876.1	NA	NA	NA	ENST00000487831.2	32302	ENST00000369352.1	217447	ENSG00000083099.6	37742	ENSG00000135355.3	217447	NA	NA	0	0
chr1	1363501	1365635	lnc-ANKRD65-2	0	-	0,0,0	1565807_at	BC041939	chr1:1363493-1365632 (-) // 43.89 // p36.33	---	NA	NA	NA	NA	NA	NA	NM_001146685	334	ENST00000495558.1	4606	ENSG00000235098.4	6352	ENSG00000179403.10	4606	NM_001146685;ENST00000378821.3;lnc-TMEM88B-1	lnc-TMEM88B-1;lnc-ANKRD65-3	0	0
chr1	1365628	1369953	lnc-ANKRD65-3	0	-	0,0,0	243021_at;238639_x_at	AI344101	chr1:1365560-1366307 (-) // 73.58 // p36.33	---	ENST00000495558.1;NM_022834;NM_199121;ENST00000338660.5;ENST00000404702.3;ENST00000476993.1;ENST00000471398.1	NA	NA	NA	NA	NA	NM_001146685	2461	ENST00000495558.1	288	ENSG00000235098.4	8479	ENSG00000179403.10	288	lnc-TMEM88B-1;lnc-ANKRD65-2	ENST00000495558.1;NM_022834;NM_199121;ENST00000338660.5;ENST00000404702.3;ENST00000476993.1;ENST00000471398.1	0	0
chr12	100426102	100427457	lnc-ANKS1B-1	0	-	0,0,0	242366_at	AI921844	chr12:100426098-100426965 (-) // 41.33 // q23.1	---	NA	NA	ENST00000548712.1	NA	NA	NA	ENST00000549866.1	47670	ENST00000551652.1	165443	ENSG00000185046.14	47670	ENSG00000075089.5	165443	NA	NA	0	0
chr7	36773608	36822394	lnc-ANLN-3	0	+	0,0,0	1569716_at	BC031962	chr7:36820612-36822394 (+) // 50.55 // p14.2	---	NA	NA	NA	NA	NA	NA	NM_001637	9454	ENST00000199447.4	1065805	ENSG00000011426.6	280208	ENSG00000086288.7	1065805	NA	NA	1	0
chr12	5317269	5353381	lnc-ANO2-2	0	-	0,0,0	1563300_at	BG721022	chr12:5347213-5352317 (-) // 85.44 // p13.32	---	NA	NA	NA	NA	NA	NA	NM_002234	161315	ENST00000423158.3	187898	ENSG00000130037.3	161320	ENSG00000185652.7	187897	NA	NA	1	1
chr15	69689242	69707368	lnc-ANP32A-3	0	-	0,0,0	243622_at	AW451836	chr15:69706945-69707354 (-) // 100.0 // q23	LOC145694	ENST00000559279.1;ENST00000395392.2;ENST00000352331.4;ENST00000561089.1;ENST00000260363.4;ENST00000558346.1	ENST00000559279.1;ENST00000395392.2;ENST00000352331.4;ENST00000561089.1;ENST00000260363.4;ENST00000558346.1	NM_017705;ENST00000340965.3;NM_001104554;ENST00000395407.2;ENST00000561153.1;ENST00000260363.4;ENST00000352331.4;ENST00000395392.2;ENST00000558346.1;ENST00000559279.1;ENST00000561089.1	ENST00000340965.3;ENST00000395407.2;ENST00000561153.1;NM_001104554;NM_017705	NA	NA	ENST00000558684.1	7122	ENST00000558939.1	632761	ENSG00000138604.5	124686	ENSG00000140332.11	632761	ENST00000561153.1;NM_001104554;NM_017705;ENST00000340965.3;ENST00000395407.2	ENST00000559279.1;ENST00000395392.2;ENST00000352331.4;ENST00000561089.1;ENST00000260363.4;ENST00000558346.1	0	0
chr4	169763542	169765898	lnc-ANXA10-5	0	+	0,0,0	1557535_at	CA312240	chr4:169763542-169765898 (+) // 99.92 // q32.3	PALLD	NA	ENST00000393726.3;ENST00000507735.1;ENST00000510998.1	ENST00000505667.1;ENST00000261509.6;NM_001166109;NM_001166108;ENST00000335742.7;NM_016081;ENST00000512127.1	NA	NA	NA	ENST00000508898.1	141491	ENST00000510042.1	19023	ENSG00000181381.9	304605	ENSG00000145439.7	19023	NA	NA	0	0
chr8	124996377	125053023	lnc-ANXA13-2	0	-	0,0,0	1553443_at	NM_173684	chr8:124996377-125028282 (-) // 55.72 // q24.13	FER1L6-AS1	NA	NA	ENST00000399018.1;ENST00000522917.1;NM_001039112	NA	NA	NA	ENST00000334705.7	168685	ENST00000297632.6	271208	ENSG00000104537.12	246730	ENSG00000164983.6	271208	NA	NA	0	0
chr4	79567000	79605655	lnc-ANXA3-1	0	+	0,0,0	229635_at	AW043859	chr4:79602397-79602864 (+) // 93.03 // q21.21	LOC100505702	NA	NA	NA	NA	NA	NA	NM_005139	35395	ENST00000389010.3	91841	ENSG00000138772.8	35403	ENSG00000138756.13	91841	NA	NA	1	1
chr22	21522117	21546438	lnc-AP000552.1-2	0	+	0,0,0	237047_at	AI678049	chr22:21536582-21537108 (+) // 97.9 // q11.21 /// chr22:20707649-20708176 (+) // 91.79 // q11.21 /// chr22:20340874-20341401 (+) // 91.6 // q11.21 /// chr22:18735886-18736413 (+) // 91.41 // q11.21 /// chr22:18669624-18670151 (-) // 92.37 // q11.21 /// chr22:18861629-18862156 (-) // 92.37 // q11.21 /// chr22:21664264-21664791 (-) // 92.37 // q11.21	LINC00281	NA	NA	NA	NA	NA	NA	ENST00000329949.3	39765	ENST00000407464.2	225255	ENSG00000099960.8	134988	ENSG00000169635.5	225255	NA	NA	1	1
chr11	65187036	65212028	lnc-AP000769.1-2	0	+	0,0,0	224565_at;224566_at;214657_s_at	BE675516	chr11:65191943-65194000 (+) // 94.57 // q13.1	LOC100653017 /// MIR612 /// NEAT1	NA	NA	NA	NA	NA	NA	ENST00000317568.5	6040	ENST00000525364.1	80520	ENSG00000126391.9	6040	ENSG00000142186.12	80520	NA	lnc-LTBP3-2	1	0
chr11	71383720	71421627	lnc-AP000867.1-2	0	-	0,0,0	239017_at	T79422	chr8:12483194-12483662 (+) // 71.66 // p23.1 /// chr8:12425093-12425561 (+) // 71.66 // p23.1	---	NA	NA	NA	NA	NA	NA	ENST00000343767.3	65233	ENST00000393703.4	287960	ENSG00000254997.2	123067	ENSG00000137496.13	287960	NA	NA	1	1
chr18	5232874	5246959	lnc-AP001496.1-1	0	+	0,0,0	243426_at;226235_at;228160_at;215283_at	BF592123	chr18:5239381-5239854 (+) // 86.49 // p11.31	LOC339290	NA	NA	NA	NA	NA	NA	ENST00000580650.1	35372	ENST00000357006.4	42059	ENSG00000170579.10	777539	ENSG00000198081.6	42059	lnc-C18orf42-1	lnc-C18orf42-1	1	1
chr18	5747139	5876327	lnc-AP001496.1-8	0	+	0,0,0	233610_at	AI208607	chr18:5762293-5795898 (+) // 42.64 // p11.31	LOC645355	NA	NA	NA	NA	NA	NA	ENST00000582592.1	169492	ENST00000581347.2	5744	ENSG00000082397.11	116440	ENSG00000206432.4	5744	NA	NA	1	0
chr18	3603735	3608462	lnc-AP002478.1-1	0	+	0,0,0	223974_at;1560019_at	BC005130	chr18:3602997-3604384 (+) // 98.02 // p11.31	MGC11082	NA	NA	ENST00000515196.2;NM_004746;ENST00000534970.1;NM_001003809;ENST00000400155.1;NM_001242762;NM_001242763;ENST00000400150.3;ENST00000400147.2;NM_001242766;NM_001242764;NM_001242765;ENST00000315677.3;ENST00000539435.1;ENST00000581699.1;ENST00000400145.2;ENST00000584874.1;ENST00000581527.1;ENST00000400149.3	NA	NA	NA	ENST00000472042.1	145326	ENST00000357006.4	1680556	ENSG00000177426.16	145326	ENSG00000198081.6	1680556	NA	NA	0	0
chr18	3653409	3656280	lnc-AP002478.1-2	0	+	0,0,0	1556769_a_at	BC043357	chr18:3653409-3656282 (+) // 98.71 // p11.31	---	NA	NA	ENST00000515196.2;NM_004746;ENST00000534970.1;NM_001003809;ENST00000400155.1;NM_001242762;NM_001242763;ENST00000400150.3;ENST00000400147.2;NM_001242766;NM_001242764;NM_001242765;ENST00000315677.3;ENST00000539435.1;ENST00000581699.1;ENST00000400145.2;ENST00000584874.1;ENST00000581527.1;ENST00000400149.3	NA	NA	NA	ENST00000472042.1	195000	ENST00000357006.4	1632738	ENSG00000177426.16	195000	ENSG00000198081.6	1632738	NA	NA	0	0
chr18	3878179	3897069	lnc-AP002478.1-3	0	+	0,0,0	1560522_at	BC039546	chr18:3878178-3897069 (+) // 51.65 // p11.31	LOC201477	ENST00000584874.1	ENST00000315677.3;ENST00000515196.2;ENST00000581527.1;ENST00000584874.1;NM_004746	ENST00000515196.2;NM_004746;ENST00000315677.3;ENST00000584874.1;ENST00000581527.1	NA	NA	NA	NM_001242763	3412	ENST00000357006.4	1391949	ENSG00000177426.16	419770	ENSG00000198081.6	1391949	ENST00000584874.1	NA	0	0
chr22	29832817	29876321	lnc-AP1B1-1	0	-	0,0,0	214120_at	AW157535	chr22:29833005-29838118 (-) // 74.85 // q12.2	RFPL1-AS1	ENST00000354373.2;NM_021026;NM_021076;ENST00000310624.6	NM_021026;ENST00000354373.2;NM_021076;ENST00000310624.6	NM_021026;ENST00000354373.2;NM_021076;ENST00000310624.6	ENST00000354373.2;NM_021026	NA	NA	ENST00000415447.1	13649	ENST00000490103.1	25547	ENSG00000100276.9	117149	ENSG00000100296.9	25547	ENST00000354373.2;NM_021026	ENST00000354373.2;NM_021026;NM_021076;ENST00000310624.6	0	0
chr19	10762127	10764747	lnc-AP1M2-1	0	-	0,0,0	215373_x_at;235014_at	AK022213	chr12:123886483-123888220 (-) // 42.04 // q24.31	---	NM_001137673;NM_004516;NM_017620;ENST00000318511.3;ENST00000420083.1;ENST00000449870.1;ENST00000407004.3;ENST00000589998.1;ENST00000589600.1;ENST00000589283.1;ENST00000590009.1;ENST00000593199.1	NA	NA	NA	NA	NA	NM_020428	6892	ENST00000590869.1	29685	ENSG00000129353.10	6892	ENSG00000213339.4	47359	NA	NM_001137673;NM_004516;NM_017620;ENST00000318511.3;ENST00000420083.1;ENST00000449870.1;ENST00000407004.3;ENST00000589998.1;ENST00000589600.1;ENST00000589283.1;ENST00000590009.1;ENST00000593199.1	0	0
chr11	1016512	1018558	lnc-AP2A2-1	0	+	0,0,0	1565662_at	BF476613	chr11:1017309-1018192 (+) // 88.05 // p15.5	---	ENST00000532016.1	NA	ENST00000421673.2;NM_005961	NA	NA	NA	ENST00000532016.1	359	ENST00000317204.6	277043	ENSG00000183020.9	4273	ENSG00000078902.11	277043	ENST00000532016.1	ENST00000527242.1	0	0
chr5	77638188	77656365	lnc-AP3B1-2	0	-	0,0,0	238039_at	BG180437	chr5:77654624-77655530 (-) // 44.84 // q14.1	LOC728769	ENST00000538629.1	ENST00000538629.1	NA	NA	TCONS_00009709	TCONS_00009709	NM_003664	47609	ENST00000515007.2	124673	ENSG00000132842.9	47609	ENSG00000145685.9	124673	NA	ENST00000538629.1	0	0
chr10	75880012	75880621	lnc-AP3M1-4	0	-	0,0,0	222517_at	AU152391	chr10:75880013-75910578 (-) // 93.84 // q22.2	AP3M1	NA	NA	NA	NM_012095	NA	NA	ENST00000436396.1	94	ENST00000355264.4	903	ENSG00000035403.12	94	ENSG00000185009.8	903	ENST00000417648.2;ENST00000372755.3;ENST00000211998.4;ENST00000436396.1	NM_012095;ENST00000355264.4	0	0
chr5	114598201	114599145	lnc-AP3S1-15	0	+	0,0,0	244684_at	AI432340	chr5:114598683-114599144 (+) // 99.57 // q22.3	---	ENST00000379615.3;ENST00000419445.1	ENST00000379615.3;ENST00000419445.1	ENST00000379615.3;ENST00000419445.1	NA	NA	NA	NM_001017398	81958	ENST00000274457.3	257463	ENSG00000152503.5	81958	ENSG00000145780.6	257463	ENST00000379615.3;ENST00000419445.1	NA	0	0
chr1	114466621	114472114	lnc-AP4B1-1	0	-	0,0,0	1570082_x_at;1570080_at	BC036361	chr1:114466623-114471882 (-) // 56.52 // p13.2	---	ENST00000426820.2;NM_152696;NM_198268;ENST00000369554.2;ENST00000369559.4;ENST00000369558.1;ENST00000369561.4;ENST00000369555.2;ENST00000514621.1;ENST00000503968.1	ENST00000426820.2;NM_152696;NM_198268;ENST00000369554.2;ENST00000369559.4	NA	NA	NA	NA	ENST00000369563.3	9913	ENST00000369551.1	49949	ENSG00000118655.4	9913	ENSG00000116774.7	49949	NA	ENST00000426820.2;NM_152696;NM_198268;ENST00000369554.2;ENST00000369559.4;ENST00000369558.1;ENST00000369561.4;ENST00000369555.2;ENST00000514621.1;ENST00000503968.1	0	0
chr12	99487136	99498789	lnc-APAF1-2	0	+	0,0,0	1562984_at	BC043545	chr12:99487136-99498787 (+) // 41.36 // q23.1	---	NA	NA	NM_001204069;ENST00000549558.2;ENST00000550778.1;NM_001204070;ENST00000546568.1;ENST00000332712.7;NM_001204067;NM_001204066;ENST00000329257.7;NM_181670;ENST00000549493.2;ENST00000547446.1;ENST00000546960.1;ENST00000547010.1;ENST00000550693.2;ENST00000547776.2;ENST00000549025.2	NA	NA	NA	ENST00000552748.1	198058	ENST00000324341.1	542742	ENSG00000120868.9	357932	ENSG00000180219.1	542742	NA	NA	0	0
chr9	71911593	71922016	lnc-APBA1-3	0	-	0,0,0	239239_at	W58601	chr9:71911606-71911788 (-) // 22.74 // q21.11	BANCR	NA	NA	NA	NA	TCONS_00016342	TCONS_00016342	NM_201629	41469	ENST00000455972.1	17472	ENSG00000119139.12	41469	ENSG00000135063.13	17472	NA	NA	1	1
chr9	71855142	71855736	lnc-APBA1-6	0	-	0,0,0	1565862_a_at	H65800	chr9:71855142-71855693 (-) // 13.7 // q21.11	---	NA	NA	ENST00000348208.4;ENST00000539225.1;NM_001170415;NM_001170416;ENST00000535702.1;ENST00000377245.4;ENST00000265384.7;NM_004817;NM_201629;ENST00000453658.2	NA	NA	NA	ENST00000423935.1	19130	ENST00000455972.1	83752	ENSG00000165060.7	140048	ENSG00000135063.13	83752	NA	NA	0	0
chr15	29411896	29412488	lnc-APBA2-3	0	+	0,0,0	1564931_at	AL512740	chr15:29411896-29412488 (+) // 80.65 // q13.1	---	NA	NA	NA	ENST00000261275.4	NA	NA	ENST00000558402.1	1378	ENST00000332303.4	147865	ENSG00000034053.10	1378	ENSG00000185115.4	147865	ENST00000558259.1;ENST00000558402.1;ENST00000561069.1;ENST00000411764.1;ENST00000558330.1	ENST00000261275.4	0	0
chr15	29077698	29084078	lnc-APBA2-5	0	+	0,0,0	217520_x_at	BG396614	chr15:29077525-29084123 (+) // 83.5 // q13.1 /// chr5:7290006-7296620 (+) // 82.89 // p15.31 /// chr15:23108593-23115197 (-) // 83.91 // q11.2	LOC283683 /// LOC646278	NA	NA	NA	NA	NA	NA	ENST00000340249.3	120131	ENST00000561069.1	45551	ENSG00000128731.11	510400	ENSG00000034053.10	45551	NA	NA	1	0
chr10	26876525	26883254	lnc-APBB1IP-1	0	+	0,0,0	237236_x_at	AI183567	chr10:26937028-26942378 (+) // 98.76 // p12.1	LOC731789	NA	NA	NA	NA	TCONS_00018688	TCONS_00018688	ENST00000376236.4	19793	ENST00000376016.3	516129	ENSG00000077420.11	19793	ENSG00000136758.14	516129	NA	NA	1	1
chr5	111496222	111498198	lnc-APC-6	0	+	0,0,0	225698_at	BF314746	chr5:111496558-111498158 (+) // 95.95 // q22.1	EPB41L4A-AS1	NA	NA	NA	NA	NA	NA	ENST00000450761.2	163061	ENST00000505459.1	698721	ENSG00000134986.9	163061	ENSG00000153037.8	698721	NA	ENST00000261486.5	0	0
chr5	111755279	111756677	lnc-APC-8	0	+	0,0,0	220364_at	NM_019033	chr5:111755279-111756673 (+) // 100.0 // q22.2	FLJ11235	ENST00000261486.5;ENST00000600409.1	ENST00000600409.1	ENST00000600409.1	ENST00000600409.1	NA	NA	ENST00000261486.5	266	ENST00000505459.1	440242	ENSG00000129595.8	266	ENSG00000153037.8	440242	ENST00000261486.5;ENST00000600409.1	ENST00000600409.1	0	0
chr1	10680835	10681194	lnc-APITD1-7	0	+	0,0,0	237404_at	BF446442	chr1:10680946-10681246 (+) // 93.06 // p36.22	---	NA	NA	ENST00000491661.2;ENST00000356607.4;ENST00000538836.1	NA	NA	NA	NM_213566	148222	ENST00000377022.3	15467	ENSG00000160049.7	148252	ENSG00000130940.10	15467	NA	NA	0	0
chrX	128809894	128812410	lnc-APLN-1	0	-	0,0,0	244166_at	AI762422	chrX:128812102-128812269 (-) // 53.7 // q26.1	---	NA	NA	NA	NA	NA	NA	NM_017413	20961	ENST00000371105.3	60540	ENSG00000122126.11	83356	ENSG00000122121.6	60540	NA	NA	1	1
chr11	129872518	129875381	lnc-APLP2-1	0	+	0,0,0	1562413_at	AK055956	chr11:129872518-129875381 (+) // 71.37 // q24.3	LINC00167	ENST00000358825.5;ENST00000527581.1;ENST00000531431.1;NM_020228;ENST00000528746.1;ENST00000360871.3;NM_199437	ENST00000358825.5;ENST00000527581.1;ENST00000531431.1;ENST00000528746.1;NM_199437;NM_020228;ENST00000360871.3	NA	NA	NA	NA	ENST00000423662.2	55001	ENST00000278742.5	154076	ENSG00000151715.3	142620	ENSG00000149418.6	154076	ENST00000531431.1;ENST00000527581.1;ENST00000358825.5;ENST00000360871.3;ENST00000528746.1;NM_020228;NM_199437	NA	0	0
chr11	116683632	116684760	lnc-APOA4-1	0	-	0,0,0	240872_at	AA824292	---	---	NA	NA	NA	NA	NA	NA	NM_052968	20496	ENST00000357780.3	6659	ENSG00000110243.7	20496	ENSG00000110244.5	6659	NA	NA	1	0
chr11	115790978	115815586	lnc-APOC3-6	0	+	0,0,0	239807_at	AI693407	chr11:115793837-115794575 (+) // 35.51 // q23.3	---	NA	NA	NA	NA	TCONS_00019481;TCONS_00019998	TCONS_00019481;TCONS_00019998	ENST00000543249.1	415303	ENST00000419189.1	803300	ENSG00000182985.12	415303	ENSG00000137656.7	803300	NA	NA	1	1
chr17	64394186	64412972	lnc-APOH-1	0	-	0,0,0	1555940_a_at;1555939_at	BG198711	chr17:64408800-64412968 (-) // 68.01 // q24.2	---	NA	NA	ENST00000284384.6;ENST00000578063.1;ENST00000413366.3	NA	NA	NA	ENST00000577982.1	141543	ENST00000533854.1	418263	ENSG00000091583.6	141543	ENSG00000075429.4	418263	NA	NA	0	0
chrX	84189156	84189896	lnc-APOOL-3	0	+	0,0,0	1554763_at	BC040290	chrX:84188784-84189895 (+) // 96.1 // q21.1	UBE2DNL	NA	NA	NA	NA	NA	NA	NM_144657	431669	ENST00000373173.2	68936	ENSG00000165259.9	431669	ENSG00000155008.9	68936	NA	NA	1	1
chr7	31023665	31032869	lnc-AQP1-1	0	+	0,0,0	211545_at	AB058895	chr7:31011583-31023975 (+) // 87.32 // p14.3	GHRHR	NA	NA	NA	NA	TCONS_00013407	NA	ENST00000337750.5	4518	ENST00000304166.4	59207	ENSG00000240583.6	58534	ENSG00000078549.10	59207	NA	NA	0	0
chr12	50305564	50324205	lnc-AQP2-1	0	+	0,0,0	1569756_at	BC034605	chr12:50305735-50320118 (+) // 60.98 // q13.12	---	NA	NA	NA	NA	NA	NA	ENST00000550635.2	7564	ENST00000551526.1	20319	ENSG00000135472.4	7564	ENSG00000167580.3	20319	NA	NA	1	0
chr16	25268856	25273215	lnc-AQP8-2	0	+	0,0,0	1559702_at	AF143879	chr16:25271823-25272384 (+) // 39.28 // p12.1	---	ENST00000328086.7;ENST00000569150.1	ENST00000328086.7;ENST00000569150.1	NA	NA	NA	NA	ENST00000219660.5	28595	ENST00000331351.5	430132	ENSG00000103375.6	28595	ENSG00000182601.6	430132	ENST00000569150.1;ENST00000328086.7	NA	0	0
chr15	58357400	58364903	lnc-AQP9-1	0	+	0,0,0	1557328_at	BC034958	chr15:58357261-58364902 (+) // 90.66 // q21.3	LOC283665	NM_001206897;NM_003888;ENST00000430119.2;ENST00000347587.3;NM_170696;ENST00000537372.1;ENST00000249750.4	NM_001206897;ENST00000537372.1;ENST00000557967.1;ENST00000558239.1;ENST00000249750.4;ENST00000347587.3;ENST00000430119.2;NM_003888;NM_170696	NM_003888;ENST00000347587.3;NM_170696;ENST00000249750.4;ENST00000558231.1;ENST00000430119.2	NA	NA	NA	ENST00000561070.1	28479	ENST00000558772.1	65465	ENSG00000255529.3	282440	ENSG00000103569.5	65465	ENST00000430119.2;ENST00000537372.1;ENST00000347587.3;NM_001206897;NM_003888;NM_170696;ENST00000249750.4	NA	0	0
chr11	72491710	72505213	lnc-ARAP1-1	0	-	0,0,0	238911_at	AW328672	chr11:72504668-72505190 (-) // 99.81 // q13.4	STARD10	ENST00000535054.1;ENST00000545082.1;ENST00000537947.1;ENST00000546314.1;ENST00000536290.1;ENST00000539138.1;ENST00000542989.1;ENST00000536377.1;ENST00000359373.5;ENST00000538536.1;ENST00000540587.1;ENST00000543304.1;ENST00000334805.6	ENST00000359373.5;ENST00000334805.6;ENST00000535054.1;ENST00000536290.1;ENST00000536377.1;ENST00000537947.1;ENST00000538536.1;ENST00000539138.1;ENST00000540587.1;ENST00000542989.1;ENST00000543304.1;ENST00000545082.1;ENST00000546314.1	ENST00000545082.1;ENST00000542989.1;ENST00000543304.1;ENST00000536377.1;ENST00000538536.1;ENST00000537947.1;ENST00000535054.1;ENST00000539138.1;ENST00000546314.1;ENST00000536290.1;ENST00000334805.6;ENST00000540587.1	ENST00000540587.1	NA	NA	ENST00000544767.1	21284	ENST00000321297.5	20140	ENSG00000186642.11	106075	ENSG00000168010.6	20140	ENST00000535054.1;ENST00000545082.1;ENST00000537947.1;ENST00000546314.1;ENST00000536290.1;ENST00000539138.1;ENST00000542989.1;ENST00000536377.1;ENST00000359373.5;ENST00000538536.1;ENST00000540587.1;ENST00000543304.1;ENST00000334805.6	ENST00000540587.1	0	0
chr4	35949842	36075457	lnc-ARAP2-1	0	-	0,0,0	1561407_at	BC031283	chr4:35949843-36075457 (-) // 48.45 // p14	ARAP2	NA	NA	ENST00000303965.4	ENST00000303965.4	NA	NA	NM_032457	4801419	ENST00000357504.3	207787	ENSG00000169851.11	4801420	ENSG00000197057.4	207787	NA	ENST00000303965.4	0	0
chr4	33777968	34041515	lnc-ARAP2-6	0	-	0,0,0	1562491_at	BC036345	chr4:33897964-33981908 (-) // 53.16 // p15.1	---	NA	NA	NA	NA	NA	NA	NM_032457	2629545	ENST00000303965.4	2026105	ENSG00000169851.11	2629546	ENSG00000047365.7	1908328	NA	NA	1	1
chr8	143739805	143763386	lnc-ARC-1	0	-	0,0,0	216309_x_at;214692_s_at	AF072467	chr8:143739918-143746421 (-) // 55.23 // q24.3	JRK	NM_005672;ENST00000301258.4;ENST00000513264.1	NM_005672;ENST00000301258.4;ENST00000513264.1	NM_005672;ENST00000301258.4;ENST00000513264.1	ENST00000513264.1	NA	NA	ENST00000356613.2	42972	ENST00000336138.3	45235	ENSG00000198576.2	42972	ENSG00000130193.7	45235	ENST00000513264.1	NM_005672;ENST00000301258.4;ENST00000513264.1	0	0
chr7	126855180	126869975	lnc-ARF5-3	0	+	0,0,0	1561427_at	BC040328	chr7:126868426-126869974 (+) // 69.98 // q31.33	---	NA	NA	ENST00000341617.3;ENST00000358373.3;NM_000845;ENST00000457830.1;ENST00000472701.1;ENST00000405249.1;ENST00000444921.2;ENST00000339582.2	NA	NA	NA	ENST00000465844.1	108474	ENST00000412160.1	13222	ENSG00000128513.10	2285143	ENSG00000048405.5	116869	NA	NA	0	0
chr14	50361134	50363772	lnc-ARF6-3	0	+	0,0,0	224788_at;203312_x_at	AV700721	chr14:50361585-50363772 (+) // 98.56 // q21.3	ARF6	uc021rsu.1	NA	NA	NM_001663;ENST00000298316.5	NA	NA	uc021rsu.1	152	ENST00000305273.1	186597	ENSG00000165516.6	111225	ENSG00000168260.1	186597	uc021rsu.1;ENST00000298316.5	NA	0	0
chr20	47099573	47133716	lnc-ARFGEF2-2	0	+	0,0,0	240507_at	AL042505	chr20:47132636-47133421 (+) // 46.04 // q13.13	---	NA	NA	NA	NA	TCONS_00028207;TCONS_00028205	TCONS_00028207;TCONS_00028205	NM_198596	684213	ENST00000371917.4	404711	ENSG00000101040.15	1114006	ENSG00000124198.8	404711	NA	NA	1	1
chr20	46983956	47000425	lnc-ARFGEF2-3	0	+	0,0,0	236854_at	AA743694	chr20:46998720-46999381 (+) // 26.76 // q13.13	LINC00494	NA	NA	NA	NA	TCONS_00027835	TCONS_00027835	NM_198596	568596	ENST00000371917.4	538002	ENSG00000101040.15	998389	ENSG00000124198.8	538002	NA	NA	1	1
chr20	47319306	47321138	lnc-ARFGEF2-6	0	+	0,0,0	1555415_at	BC012881	chr20:47319306-47321138 (+) // 83.62 // q13.13	---	NA	NA	ENST00000396220.1;ENST00000371941.3	NA	NA	NA	ENST00000482556.1	45641	ENST00000371917.4	217289	ENSG00000101040.15	1333739	ENSG00000124198.8	217289	NA	NA	0	0
chr4	153456344	153460415	lnc-ARFIP1-5	0	+	0,0,0	241427_x_at;231954_at	BF055259	chr4:153456593-153457049 (+) // 84.87 // q31.3	---	ENST00000603548.1;uc021xsx.1;ENST00000281708.4;ENST00000604872.1	ENST00000604872.1;uc021xsx.1;ENST00000281708.4	NA	NA	NA	NA	ENST00000603548.1	191	ENST00000304385.3	79369	ENSG00000059691.7	774169	ENSG00000170006.7	79369	ENST00000603548.1;lnc-FBXW7-4;ENST00000604872.1;uc021xsx.1;ENST00000281708.4	NA	0	0
chr11	6491370	6492926	lnc-ARFIP2-1	0	-	0,0,0	215484_at	AF070538	chr11:6491909-6492926 (-) // 10.74 // p15.4	---	NA	ENST00000529529.1;NM_006458;ENST00000536344.1;ENST00000525074.1;NM_001248006;ENST00000528227.1;ENST00000345851.3;ENST00000359518.3;ENST00000537602.1	NA	NA	NA	NA	ENST00000265983.3	29076	ENST00000254584.2	3984	ENSG00000110169.6	27523	ENSG00000132254.8	3984	NA	NA	0	0
chr15	32962079	32963900	lnc-ARHGAP11A-7	0	+	0,0,0	1561434_at	AI956139	chr15:32962079-32963900 (+) // 88.05 // q13.3	---	NA	NA	ENST00000494364.1;NM_003020;ENST00000413748.2;ENST00000471027.1;NM_001144757;ENST00000300175.4;ENST00000497208.1	NA	NA	NA	ENST00000361627.3	29929	ENST00000334528.9	93847	ENSG00000198826.6	29929	ENSG00000248905.4	93847	NA	NA	0	0
chr15	30916696	31065209	lnc-ARHGAP11B-1	0	+	0,0,0	1558750_a_at	BG109249	chr15:31061534-31065288 (+) // 48.88 // q13.2	LOC100288637	ENST00000563110.1;ENST00000428041.2	ENST00000563110.1;ENST00000428041.2	ENST00000428041.2;ENST00000563110.1	ENST00000428041.2;ENST00000563110.1	NA	NA	ENST00000566740.1	9932	ENST00000561594.1	130846	ENSG00000104067.12	655628	ENSG00000198690.5	130846	lnc-multi-RP11-382B18.2.1-1;ENST00000428041.2;lnc-GOLGA8H-2;ENST00000563110.1	ENST00000563110.1;ENST00000428041.2;lnc-GOLGA8H-2	0	0
chr15	31218716	31220610	lnc-ARHGAP11B-8	0	+	0,0,0	232016_at	AK026787	chr15:31218716-31220611 (+) // 83.25 // q13.3	---	NA	NA	ENST00000362065.4	ENST00000565280.1	NA	NA	NM_001146096	14725	ENST00000435680.1	10534	ENSG00000104067.12	957648	ENSG00000166912.12	10534	NA	NA	0	0
chr2	144694633	144721723	lnc-ARHGAP15-2	0	+	0,0,0	1560538_at	BC033936	chr2:144694639-144721723 (+) // 88.0 // q22.3	---	NA	NA	NM_001006636;ENST00000241391.5;ENST00000344850.4;ENST00000392867.3;ENST00000392869.2;ENST00000409214.1;ENST00000409298.1;ENST00000463875.2;ENST00000542155.1;ENST00000392871.2	ENST00000392869.2;ENST00000409214.1;NM_001006636;ENST00000392867.3;ENST00000241391.5;ENST00000344850.4;ENST00000409298.1;ENST00000542155.1;ENST00000392871.2;ENST00000415569.1;ENST00000463875.2	NA	NA	ENST00000295095.6	168712	ENST00000558170.2	419925	ENSG00000075884.8	168712	ENSG00000169554.12	419925	NA	ENST00000392869.2;ENST00000409214.1;NM_001006636;ENST00000392867.3;ENST00000241391.5;ENST00000344850.4;ENST00000409298.1;ENST00000542155.1;ENST00000392871.2;ENST00000415569.1;ENST00000463875.2	0	0
chr2	145425469	145940216	lnc-ARHGAP15-6	0	+	0,0,0	231337_at	N26639	chr2:145780736-145940213 (+) // 78.27 // q22.3	DKFZp686O1327 /// LOC100505498	NA	NA	NA	NA	NA	NA	ENST00000558170.2	146848	ENST00000535787.1	2661870	ENSG00000169554.12	143322	ENSG00000121989.10	2661870	NA	NA	1	1
chr16	24904061	24904463	lnc-ARHGAP17-8	0	-	0,0,0	1565879_at	R99095	chr16:24904081-24904463 (-) // 58.57 // p12.1	---	NA	NA	NM_052944;uc002dmu.3;ENST00000539472.1;ENST00000424767.2;ENST00000347898.3;uc002dmt.3;ENST00000569071.1;ENST00000545376.1;uc002dms.3;uc010vce.2;NM_001258413;NM_001258412;NM_001258411;uc010bxt.3;ENST00000568579.1;NM_001258414;ENST00000449109.2;uc010vcd.2;ENST00000567758.1;ENST00000565769.1	ENST00000488922.2	NA	NA	ENST00000569520.1	22774	ENST00000399069.3	218587	ENSG00000090905.13	65108	ENSG00000205629.7	218587	NA	NA	0	0
chr10	24536207	24540350	lnc-ARHGAP21-1	0	-	0,0,0	216051_x_at	AK022045	chr10:24536053-24544975 (-) // 72.62 // p12.2	---	NA	ENST00000438429.1	ENST00000376462.1;ENST00000376454.3;ENST00000458595.1;ENST00000376452.3;ENST00000376456.4	NA	NA	NA	NM_001145373	804897	ENST00000396432.2	332188	ENSG00000165312.5	804899	ENSG00000107863.12	332188	NA	NA	0	0
chr4	87039064	87141079	lnc-ARHGAP24-1	0	+	0,0,0	1559344_at	BC038746	chr4:87040867-87141077 (+) // 64.03 // q21.3	---	NA	ENST00000449047.2;ENST00000395166.1;ENST00000395169.3;ENST00000502302.1;ENST00000509464.1;ENST00000512564.1;ENST00000512689.1;ENST00000310816.4;ENST00000359221.3;ENST00000361569.2;ENST00000395161.2;ENST00000503911.1;ENST00000506773.1;ENST00000511167.1;ENST00000511328.1;ENST00000512017.1;ENST00000513186.1	ENST00000359221.3;ENST00000395161.2;ENST00000506773.1;ENST00000395169.3;ENST00000509464.1;ENST00000511328.1;ENST00000512564.1;ENST00000512689.1;ENST00000361569.2;ENST00000511167.1;ENST00000512017.1;ENST00000395166.1;ENST00000310816.4;ENST00000502302.1;ENST00000503911.1;ENST00000513186.1	ENST00000502302.1;ENST00000503911.1;ENST00000513186.1	NA	NA	ENST00000395160.3	10258	ENST00000436978.1	374389	ENSG00000138639.13	115241	ENSG00000163629.8	374389	NA	ENST00000502302.1;ENST00000503911.1;ENST00000513186.1	0	0
chr5	142095772	142140842	lnc-ARHGAP26-1	0	+	0,0,0	1564083_at	AL833138	chr5:142125164-142140563 (+) // 61.34 // q31.3	---	NA	NA	NA	NA	NA	NA	NM_001257206	18137	ENST00000274498.4	9107	ENSG00000113578.13	18155	ENSG00000145819.11	9107	NA	NA	1	0
chr5	142083346	142084986	lnc-ARHGAP26-3	0	+	0,0,0	234509_at	AL049310	---	---	NA	NA	NA	NA	NA	NA	NM_001257206	5711	ENST00000274498.4	64963	ENSG00000113578.13	5729	ENSG00000145819.11	64963	NA	NA	1	0
chr18	6256745	6260933	lnc-ARHGAP28-4	0	+	0,0,0	240264_at	BF510506	chr18:6256805-6259421 (+) // 66.67 // p11.31	---	NA	NA	ENST00000400104.3;ENST00000400105.2;ENST00000583809.1;ENST00000317931.7;ENST00000284898.6;ENST00000581231.1;ENST00000583054.1	NA	NA	NA	ENST00000535782.1	15347	ENST00000383472.4	468784	ENSG00000206432.4	360791	ENSG00000088756.8	468784	NA	NA	0	0
chrX	11108270	11150108	lnc-ARHGAP6-3	0	-	0,0,0	1563477_at	AL833277	chrX:11108785-11150108 (-) // 48.72 // p22.2	---	NM_001122608;NM_001171991;NM_005333;ENST00000321143.4;ENST00000380763.3;ENST00000380762.4	NM_001122608;NM_001171991;NM_005333;ENST00000321143.4;ENST00000380763.3;ENST00000380762.4	NM_001122608;NM_001171991;NM_005333;ENST00000321143.4;ENST00000380762.4;ENST00000380763.3;ENST00000534860.1	ENST00000534860.1;ENST00000321143.4;ENST00000380762.4;ENST00000380763.3;NM_001122608;NM_001171991;NM_005333	NA	NA	ENST00000380787.1	256497	ENST00000312196.4	626170	ENSG00000101871.10	256497	ENSG00000005302.13	626170	ENST00000380762.4;ENST00000380763.3;ENST00000321143.4;NM_001122608;NM_001171991;NM_005333	NM_001122608;NM_001171991;NM_005333;ENST00000321143.4;ENST00000380763.3;ENST00000380762.4;ENST00000534860.1	0	0
chr12	15321944	15322304	lnc-ARHGDIB-3	0	-	0,0,0	234057_at	AF264623	chr12:15321967-15322304 (-) // 52.63 // p12.3	---	NA	NA	ENST00000546331.1;NM_001190726;ENST00000393736.3;ENST00000537647.1;ENST00000256953.2;ENST00000536465.1;ENST00000538313.1	NA	NA	NA	ENST00000545567.1	30847	ENST00000281171.4	153027	ENSG00000139053.2	187145	ENSG00000151490.9	153027	NA	NA	0	0
chr7	143948417	144052800	lnc-ARHGEF35-1	0	-	0,0,0	1555890_at	BC040701	chr7:143948762-143953326 (-) // 93.85 // q35	OR2A20P /// OR2A9P	NM_001005328;ENST00000493325.1;ENST00000487179.1;uc003weg.1;ENST00000543357.1;ENST00000408951.1;ENST00000498580.1;ENST00000056217.5;uc003wec.1	uc003wec.1;ENST00000543357.1;ENST00000493325.1;NM_001005328;ENST00000487179.1;uc003weg.1;ENST00000408951.1;ENST00000498580.1;ENST00000056217.5	NM_001005328;ENST00000493325.1;ENST00000487179.1;uc003weg.1;ENST00000408951.1	ENST00000493325.1;NM_001005328;ENST00000487179.1;uc003weg.1;ENST00000408951.1	NA	NA	NM_001001802	18481	ENST00000483238.1	41533	ENSG00000221813.2	246349	ENSG00000106410.10	41533	NM_001005328;ENST00000493325.1;ENST00000487179.1;ENST00000543357.1;uc003weg.1;ENST00000408951.1;uc003wec.1	ENST00000493325.1;NM_001005328;ENST00000487179.1;uc003weg.1;ENST00000408951.1;ENST00000498580.1;ENST00000056217.5	0	0
chrX	62563163	62697654	lnc-ARHGEF9-1	0	-	0,0,0	212957_s_at	AU154785	chrX:62646437-62780873 (-) // 25.74 // q11.1	LOC92249	ENST00000335144.3;NM_001012968;ENST00000374884.2	ENST00000374884.2;ENST00000335144.3;NM_001012968	NM_001012968;ENST00000335144.3;ENST00000374884.2	NM_001012968;ENST00000335144.3;ENST00000374884.2	NA	NA	NM_007156	4626096	NM_001173479	157193	ENSG00000198205.5	4626096	ENSG00000131089.9	157193	ENST00000335144.3;NM_001012968;ENST00000374884.2	NM_001012968;ENST00000335144.3;ENST00000374884.2	0	0
chr12	46782638	46785909	lnc-ARID2-12	0	+	0,0,0	234100_at	AU155887	chr12:46782638-46785909 (+) // 84.54 // q13.11	---	NA	NA	NA	NA	NA	NA	ENST00000256689.5	15988	ENST00000447411.1	372637	ENSG00000134294.9	15988	ENSG00000139209.11	372637	NA	NA	1	1
chr12	46051607	46053433	lnc-ARID2-6	0	+	0,0,0	1569944_at	BC039453	chr12:46051607-46053331 (+) // 35.95 // q12	---	NA	NA	NA	NA	NA	NA	uc010sle.1	217420	ENST00000334344.6	70015	ENSG00000177119.11	217420	ENSG00000189079.11	70015	NA	NA	1	1
chr12	45729331	45741291	lnc-ARID2-9	0	+	0,0,0	240947_at	N36984	chr12:45740809-45741289 (+) // 90.73 // q12	ANO6	NA	NA	NM_001142679;NM_001142678;uc010sle.1;ENST00000435642.1;NM_001025356;ENST00000423947.3;NM_001204803;ENST00000425752.2;ENST00000320560.8;ENST00000441606.2	NA	NA	NA	ENST00000550630.1	22036	ENST00000334344.6	382157	ENSG00000184613.6	413700	ENSG00000189079.11	382157	NA	NA	0	0
chr15	72882031	72884186	lnc-ARIH1-1	0	+	0,0,0	241658_at	H29132	chr15:72882175-72882951 (+) // 59.03 // q24.1	---	NA	NA	NA	NA	NA	NA	ENST00000379887.4	2339	ENST00000569693.1	159524	ENSG00000166233.8	2339	ENSG00000159322.13	159524	NA	NA	0	0
chr15	72908150	72910591	lnc-ARIH1-2	0	+	0,0,0	1556847_s_at;1556846_at	BF511588	chr15:72908259-72910584 (+) // 55.98 // q24.1	---	NA	NA	NA	NA	NA	NA	ENST00000379887.4	28458	ENST00000569693.1	133119	ENSG00000166233.8	28458	ENSG00000159322.13	133119	NA	NA	1	1
chr13	50194447	50194784	lnc-ARL11-1	0	+	0,0,0	1557818_x_at;1557817_a_at	AF161366	chr13:50194447-50194784 (+) // 99.41 // q14.2	---	NA	NA	NA	NA	NA	NA	NM_018191	34728	ENST00000282026.1	7651	ENSG00000136144.7	34728	ENSG00000152213.3	7651	NA	NA	1	0
chrX	100088892	100089583	lnc-ARL13A-4	0	+	0,0,0	1561610_at	BC033967	chrX:100088891-100089581 (+) // 72.54 // q22.1	---	NA	NA	ENST00000372972.2;ENST00000415585.2;ENST00000475126.1	NA	NA	NA	ENST00000413437.1	9646	ENST00000372966.3	8730	ENSG00000102362.11	101782	ENSG00000007952.13	8730	NA	NA	0	0
chr3	93781823	93801017	lnc-ARL13B-1	0	+	0,0,0	1568913_at	BC018432	chr3:93781847-93783245 (+) // 53.83 // q11.1	NSUN3	uc021xbk.1;ENST00000496983.1;ENST00000483378.1;ENST00000394221.2;NM_001195643;ENST00000314622.4;ENST00000314636.2;ENST00000461173.1;NM_176815	ENST00000496983.1;ENST00000314636.2;NM_001195643;ENST00000314622.4;ENST00000394221.2;NM_176815;ENST00000483378.1	ENST00000314622.4;ENST00000483378.1	NA	NA	NA	ENST00000461173.1	80	ENST00000470610.2	2732408	ENSG00000169379.11	7311	ENSG00000080224.13	2732408	uc021xbk.1;ENST00000461173.1;ENST00000314636.2;NM_176815;ENST00000394221.2;NM_001195643;ENST00000496983.1	ENST00000483378.1	0	0
chr17	37320325	37324102	lnc-ARL5C-1	0	-	0,0,0	1560136_at	BQ027290	chr17:37321325-37324077 (-) // 91.11 // q12	ARL5C	ENST00000578912.1;ENST00000269586.7;NM_001143968;ENST00000444555.1	ENST00000269586.7;ENST00000444555.1;NM_001143968	ENST00000269586.7;NM_001143968;ENST00000444555.1	NA	NA	NA	ENST00000578912.1	1338	ENST00000394303.3	5607	ENSG00000161381.9	9678	ENSG00000067191.11	5607	ENST00000578912.1;ENST00000269586.7;NM_001143968;ENST00000444555.1	NA	0	0
chr3	97478366	97480374	lnc-ARL6-1	0	+	0,0,0	233095_at	AU144590	chr3:97478873-97480374 (+) // 94.23 // q11.2	---	NA	NA	NA	NA	NA	NA	ENST00000506349.1	7062	ENST00000493990.1	2991	ENSG00000080224.13	7062	ENSG00000113966.5	2991	NA	NA	0	0
chr8	66504084	66509987	lnc-ARMC1-3	0	-	0,0,0	230927_at	AA053875	chr8:66504086-66504964 (-) // 97.23 // q13.1	---	NA	NA	NA	NA	NA	NA	NM_004820	792736	ENST00000276569.3	4707	ENSG00000172817.3	792766	ENSG00000104442.5	4707	NA	NA	0	0
chr6	109330906	109331329	lnc-ARMC2-3	0	+	0,0,0	1556287_a_at	AA971590	chr6:109330906-109331329 (+) // 97.92 // q21	---	NM_001199933;ENST00000302071.2;NM_001199934;ENST00000356644.7	NA	NM_014454;ENST00000436639.2	NA	NA	NA	NM_001199933	148	ENST00000521277.1	84984	ENSG00000118690.8	35720	ENSG00000183137.10	84984	NM_001199933;ENST00000302071.2;NM_001199934;ENST00000356644.7	NA	0	0
chr10	28525529	28527629	lnc-ARMC4-1	0	-	0,0,0	237495_at	BF512061	chr10:28525534-28527629 (-) // 79.66 // p12.1	MPP7	ENST00000496637.2;ENST00000540098.1	ENST00000445954.2;ENST00000337532.5;ENST00000375719.3;ENST00000375732.1;ENST00000441595.2;ENST00000496637.2;ENST00000540098.1	ENST00000375719.3;ENST00000540098.1;ENST00000337532.5;ENST00000375732.1;ENST00000441595.2;ENST00000496637.2	NA	NA	NA	ENST00000305242.5	237552	ENST00000375664.4	293793	ENSG00000169126.11	237552	ENSG00000095787.17	293793	NA	NA	0	0
chrX	100882857	100883508	lnc-ARMCX3-1	0	+	0,0,0	240169_at	AI668595	chrX:100882857-100883510 (+) // 62.9 // q22.1	---	NA	NA	NA	NA	NA	NA	ENST00000341189.4	24	NM_014782	26759	ENSG00000102401.15	24	ENSG00000184867.9	26759	ENST00000537169.1;uc022cap.1;ENST00000471229.2;NM_016607;NM_177947;ENST00000341189.4	NA	0	0
chr2	219120041	219122087	lnc-ARPC2-1	0	+	0,0,0	239064_at	AA215738	chr2:219121453-219122089 (+) // 41.43 // q35	---	NA	NA	NA	NA	NA	NA	ENST00000295685.10	962	ENST00000479077.1	2132	ENSG00000163466.11	962	ENSG00000179921.10	2132	ENST00000295685.10;uc002vhd.3;ENST00000315717.5;ENST00000456575.1;NM_005731	NA	0	0
chr17	4607524	4608824	lnc-ARRB2-1	0	+	0,0,0	242754_at	AW132066	chr17:4608374-4608823 (+) // 93.88 // p13.2	---	ENST00000436683.2;ENST00000574876.1;ENST00000572293.1;ENST00000570571.1;ENST00000575329.1;NM_014389;ENST00000269230.7;uc010vsf.2;ENST00000575101.1;ENST00000301396.4	NM_014389;ENST00000269230.7;uc010vsf.2;ENST00000301396.4;ENST00000572293.1	ENST00000572293.1	NA	NA	NA	ENST00000574876.1	100	ENST00000269260.2	4960	ENSG00000161905.8	61935	ENSG00000141480.13	4960	ENST00000436683.2;ENST00000574876.1;ENST00000570571.1;ENST00000575329.1;ENST00000575101.1;ENST00000572293.1;ENST00000269230.7;ENST00000301396.4;NM_014389;uc010vsf.2	NA	0	0
chr9	140477240	140479475	lnc-ARRDC1-1	0	+	0,0,0	1559166_at	BQ009051	chr9:140477240-140479471 (+) // 93.52 // q34.3	---	NA	NA	ENST00000298585.2;NM_138462	NA	NA	NA	ENST00000277540.2	3853	ENST00000371417.3	30309	ENSG00000148399.7	3853	ENSG00000203993.3	30309	NA	NA	0	0
chr4	76901942	76927095	lnc-ART3-1	0	+	0,0,0	1560791_at	BI056637	chr4:76901942-76927089 (+) // 22.31 // q21.1	---	ENST00000503411.1;ENST00000395711.4;ENST00000395710.1;ENST00000514710.1;ENST00000356260.5	ENST00000514710.1;ENST00000356260.5;ENST00000395710.1;ENST00000395711.4;ENST00000503411.1	ENST00000395711.4;ENST00000356260.5;ENST00000503411.1;ENST00000395710.1;ENST00000514710.1;NM_002416;ENST00000264888.5	ENST00000395710.1;ENST00000514710.1;ENST00000503411.1;ENST00000264888.5;NM_002416	NA	NA	ENST00000599764.1	23416	ENST00000513353.1	5242	ENSG00000138744.10	39738	ENSG00000156219.12	5242	ENST00000503411.1;ENST00000395711.4;ENST00000395710.1;ENST00000514710.1;ENST00000356260.5	ENST00000264888.5;NM_002416	0	0
chr10	52383738	52401211	lnc-ASAH2B-2	0	+	0,0,0	241429_at	AW263035	chr10:52395207-52395668 (+) // 74.21 // q11.23	---	ENST00000361781.2;ENST00000429490.1	ENST00000361781.2;ENST00000429490.1	ENST00000429490.1	NA	NA	NA	ENST00000596442.1	229417	ENST00000374001.2	157958	ENSG00000227345.4	1253023	ENSG00000148584.10	157958	ENST00000361781.2;ENST00000429490.1	NA	0	0
chrX	15345758	15347078	lnc-ASB11-2	0	-	0,0,0	215969_at	AL079289	chrX:15345759-15347078 (-) // 58.25 // p22.2	---	NA	ENST00000428964.1	ENST00000333590.4;ENST00000542278.1;NM_002641	NA	NA	NA	ENST00000480796.1	11980	ENST00000297904.3	16635	ENSG00000130150.7	405309	ENSG00000165197.4	16635	NA	NA	0	0
chr14	94370574	94393412	lnc-ASB2-2	0	-	0,0,0	1557211_a_at	BC037859	chr14:94371081-94392716 (-) // 59.65 // q32.12	FAM181A-AS1	NM_001207071;NM_138344;ENST00000557719.1;ENST00000267594.5;ENST00000556222.1;NM_001207074;ENST00000554404.1;NM_001207073;NM_001207072;ENST00000557000.2	NM_001207071;NM_138344;ENST00000557719.1;ENST00000267594.5	NM_138344;ENST00000267594.5	NA	NA	NA	ENST00000393140.1	115747	ENST00000555019.1	7087	ENSG00000175785.8	115747	ENSG00000100628.7	7087	NA	NM_001207071;NM_138344;ENST00000557719.1;ENST00000267594.5;ENST00000556222.1;NM_001207074;ENST00000554404.1;NM_001207073;NM_001207072;ENST00000557000.2	0	0
chr7	95025688	95045774	lnc-ASB4-7	0	+	0,0,0	237237_at	AI694499	chr7:95026946-95027464 (+) // 38.15 // q21.3	---	ENST00000427422.1;ENST00000456855.1;ENST00000451904.1;ENST00000265627.5;ENST00000418617.1;ENST00000542556.1;ENST00000442770.1	NA	NM_001018161;ENST00000222572.3;ENST00000433091.2;ENST00000536183.1;ENST00000455123.1;ENST00000446142.1	NM_001018161;ENST00000536183.1;ENST00000455123.1;ENST00000433091.2;ENST00000222572.3;ENST00000446142.1	NA	NA	ENST00000456855.1	13	NM_016116	69438	ENSG00000105852.6	8	ENSG00000005981.8	61982	ENST00000427422.1;ENST00000456855.1;ENST00000451904.1;ENST00000418617.1;ENST00000542556.1;ENST00000265627.5;ENST00000442770.1	NM_001018161;ENST00000536183.1;ENST00000455123.1;ENST00000433091.2;ENST00000222572.3;ENST00000446142.1	0	0
chr4	177238535	177241089	lnc-ASB5-2	0	-	0,0,0	1557353_at	BM985423	chr4:177239807-177241639 (-) // 87.46 // q34.2	---	NM_021928;ENST00000503362.1	NM_021928	NA	NA	NA	NA	ENST00000505299.1	39813	ENST00000503362.1	26	ENSG00000164122.4	39813	ENSG00000129128.8	26	NA	NM_021928;ENST00000503362.1	0	0
chr1	155286653	155293967	lnc-ASH1L-1	0	-	0,0,0	1552862_at	NM_173639	chr1:155286644-155291335 (-) // 69.23 // q22	RUSC1-AS1	NM_001105203;NM_001105204;ENST00000368354.3;ENST00000368352.5;NM_001105205;ENST00000368347.4;uc001fkp.2;uc009wqp.1;uc010pgb.1;uc001fkn.2;ENST00000368349.4;uc001fkr.2;ENST00000292254.4;NM_001039517	NM_001242825;NM_001105203;NM_001105204;ENST00000368354.3;ENST00000368352.5;NM_001039517;NM_001105205;ENST00000368347.4	NM_001135822;NM_001135821;ENST00000447866.1;NM_002004;ENST00000356657.6;NM_001242824;ENST00000368356.4;NM_001242825;NM_001039517;NM_001105203;NM_001105204;ENST00000368352.5;ENST00000368354.3	NM_001039517;ENST00000356657.6;ENST00000368356.4;ENST00000447866.1;NM_001135821;NM_001135822;NM_001242824;NM_001242825;NM_002004	NA	NA	NM_000298	15428	ENST00000368346.3	11092	ENSG00000143627.13	15428	ENSG00000116539.6	11092	ENST00000356657.6;ENST00000368356.4;ENST00000447866.1;NM_001135821;NM_001135822;NM_001242824;NM_001242825;NM_002004;NM_001039517	NM_001039517;NM_001105203;NM_001105204;ENST00000368354.3;ENST00000368352.5;NM_001105205;ENST00000368347.4;uc001fkp.2;uc009wqp.1;uc010pgb.1;uc001fkn.2;ENST00000368349.4;uc001fkr.2;ENST00000292254.4	0	0
chr1	155579338	155580171	lnc-ASH1L-2	0	-	0,0,0	241262_at	AW270170	chr1:155714902-155715744 (-) // 63.73 // q22	---	uc009wqs.3;uc010pgf.2;ENST00000452804.2;uc001fkw.3;uc001fld.4;uc001fkx.3;NM_001256532;NM_001256533;uc001fky.3;ENST00000490743.1;uc001flb.3;ENST00000245564.2;uc001flc.3;NM_018116;ENST00000538143.1;ENST00000368341.4;uc001fla.3	NM_001256532;NM_001256533;NM_018116;ENST00000452804.2;ENST00000538143.1;uc001fkw.3;uc001fkx.3;uc001fky.3;uc001fla.3;uc001fld.4;uc009wqs.3;uc010pgf.2;ENST00000490743.1;ENST00000245564.2;uc001flb.3;ENST00000368341.4	NM_001256532;NM_001256533;NM_018116;uc001fkw.3;uc001fkx.3;uc001fky.3;ENST00000245564.2;ENST00000368341.4;ENST00000452804.2;ENST00000490743.1;ENST00000538143.1	NA	NA	NA	uc001fkv.3	45603	ENST00000454523.1	62180	ENSG00000116539.6	46740	ENSG00000132676.11	77580	NA	uc009wqs.3;uc010pgf.2;ENST00000452804.2;uc001fkw.3;uc001fld.4;uc001fkx.3;NM_001256532;NM_001256533;uc001fky.3;ENST00000490743.1;uc001flb.3;ENST00000245564.2;uc001flc.3;NM_018116;ENST00000538143.1;ENST00000368341.4;uc001fla.3	0	0
chr20	31037557	31041410	lnc-ASXL1-2	0	+	0,0,0	217444_at	AL080086	chr20:31037557-31041410 (+) // 91.83 // q11.21	---	NA	NA	ENST00000359676.5;uc002wxu.4;NM_080616	NA	NA	NA	ENST00000375687.4	10435	ENST00000278980.6	249083	ENSG00000171456.12	10435	ENSG00000149600.7	249083	NA	NA	0	0
chr8	124536039	124537708	lnc-ATAD2-2	0	-	0,0,0	232573_at	AL389956	chr8:124535954-124537708 (-) // 70.53 // q24.13	---	NA	NM_148177	ENST00000443022.2;ENST00000517956.1;NM_058229;NM_001242463	NA	NA	NA	ENST00000523984.1	81559	ENST00000262219.6	155326	ENSG00000156795.2	56569	ENSG00000104537.12	155326	NA	NA	0	0
chr12	14683057	14686166	lnc-ATF7IP-1	0	+	0,0,0	240893_at	AA437213	chr12:14685994-14686179 (+) // 41.2 // p13.1	---	NA	NA	ENST00000240617.5;NM_024829	ENST00000541618.1	NA	NA	ENST00000544627.1	31360	ENST00000261170.3	79410	ENSG00000171681.8	31360	ENSG00000070019.3	79410	NA	NA	0	0
chr12	14653398	14655865	lnc-ATF7IP-4	0	+	0,0,0	225917_at	AA766897	chr12:14653820-14655866 (+) // 92.25 // p13.1	---	NA	NA	NA	NA	NA	NA	ENST00000544627.1	1701	ENST00000240617.5	730	ENSG00000171681.8	1701	ENSG00000121316.6	730	ENST00000544627.1;ENST00000261168.4;ENST00000536444.1	ENST00000240617.5;NM_024829	0	0
chr16	10420290	10574820	lnc-ATF7IP2-3	0	+	0,0,0	228381_at	AV716964	chr16:10479917-10481598 (+) // 80.14 // p13.2	ATF7IP2 /// LOC100287628	NM_001256160;ENST00000396559.1;ENST00000396560.2;ENST00000562527.1;ENST00000562102.1;ENST00000543967.1;ENST00000535850.1;ENST00000569900.1;ENST00000569939.1;uc002czw.3;ENST00000568027.1;ENST00000356427.2;ENST00000324570.5	NM_001256160;ENST00000396559.1;ENST00000396560.2;ENST00000562527.1;ENST00000562102.1;ENST00000543967.1;ENST00000535850.1;ENST00000569900.1;ENST00000569939.1;uc002czw.3;ENST00000568027.1;ENST00000356427.2;ENST00000324570.5	NM_001256160;uc002czw.3;ENST00000324570.5;ENST00000356427.2;ENST00000396559.1;ENST00000396560.2;ENST00000535850.1;ENST00000562102.1;ENST00000562527.1;ENST00000568027.1;ENST00000569900.1;ENST00000569939.1;ENST00000543967.1	ENST00000562527.1;ENST00000569939.1;ENST00000569900.1;ENST00000562102.1;ENST00000568027.1;ENST00000535850.1	NA	NA	NM_000833	143679	ENST00000359543.3	47459	ENSG00000183454.9	143679	ENSG00000213853.5	47459	ENST00000562527.1;ENST00000569939.1;ENST00000569900.1;ENST00000562102.1	NM_001256160;ENST00000396559.1;ENST00000396560.2;ENST00000562527.1;ENST00000562102.1;ENST00000543967.1;ENST00000535850.1;ENST00000569900.1;ENST00000569939.1;uc002czw.3;ENST00000568027.1;ENST00000356427.2;ENST00000324570.5	0	0
chr5	115419213	115421113	lnc-ATG12-5	0	-	0,0,0	235481_at;240595_at	AA600866	chr5:115420687-115421092 (-) // 95.06 // q23.1	COMMD10	ENST00000274458.4;ENST00000515539.1;NM_016144;ENST00000507356.1	ENST00000274458.4;ENST00000507356.1;NM_016144	NM_016144;ENST00000274458.4;ENST00000507356.1	NA	NA	NA	ENST00000601302.2	23398	ENST00000343348.6	358199	ENSG00000177879.10	169435	ENSG00000092421.12	358199	NA	NM_016144;ENST00000515539.1;ENST00000274458.4;ENST00000507356.1	0	0
chr11	46698078	46698679	lnc-ATG13-1	0	+	0,0,0	1556928_at	AF086502	chr11:46697353-46698678 (+) // 81.36 // p11.2	---	NA	NA	NA	NM_004308;ENST00000311956.4;uc001ndd.3	NA	NA	NM_014741	510	ENST00000311764.2	23689	ENSG00000180423.4	58619	ENSG00000175213.2	23689	NM_001142673;NM_014741;ENST00000359513.4;NM_001205121;NM_001205120;NM_001205122;ENST00000451945.1;ENST00000312040.4;NM_001205119;ENST00000434074.1	NM_004308;uc001ndd.3;ENST00000311956.4	0	0
chr11	72281703	72284273	lnc-ATG16L2-6	0	+	0,0,0	1559725_at	AL832797	chr11:72281352-72283392 (+) // 50.58 // q13.4	---	uc001osl.3	uc001osl.3	uc001osl.3	uc001osl.3	NA	NA	NM_030813	135979	ENST00000334456.5	2912	ENSG00000162129.8	136011	ENSG00000186642.11	2912	uc001osl.3	NA	0	0
chr14	96967027	96968658	lnc-ATG2B-2	0	-	0,0,0	1558128_at	BC019017	chr14:96967182-96968659 (-) // 68.22 // q32.2	LOC730202	ENST00000392990.2;ENST00000553357.1;NM_001252006;NM_001252007;ENST00000216277.8;ENST00000557320.1;ENST00000556619.1;ENST00000553689.1;ENST00000557471.1;ENST00000555626.1	NA	NA	NA	NA	NA	ENST00000267584.4	11263	ENST00000216639.3	294983	ENSG00000140057.4	11263	ENSG00000100749.3	294983	NA	ENST00000553357.1;NM_001252006;NM_001252007;ENST00000392990.2;ENST00000557471.1;ENST00000556619.1;ENST00000216277.8;ENST00000557320.1;ENST00000553689.1;ENST00000555626.1	0	0
chrX	107760345	107764754	lnc-ATG4A-2	0	+	0,0,0	1563536_at	AL049291	chrX:107760345-107764754 (+) // 51.79 // q22.3	---	NA	NA	NM_033380;uc022ccg.1;ENST00000328300.6;uc004enz.1;ENST00000361603.2	NA	NA	NA	ENST00000372216.4	77643	ENST00000372129.2	210958	ENSG00000197565.11	77618	ENSG00000133124.10	210958	NA	NA	0	0
chr6	106872035	106919681	lnc-ATG5-3	0	-	0,0,0	231677_at	AW771565	chr6:106899370-106899690 (-) // 80.96 // q21	LOC100506165	NA	NA	NA	NA	NA	NA	ENST00000369076.3	98369	ENST00000369066.3	40049	ENSG00000057663.8	98369	ENSG00000112297.10	40049	NA	NA	1	1
chr14	50795860	50798158	lnc-ATL1-4	0	+	0,0,0	244670_at	AI767697	chr14:50796961-50797606 (+) // 63.52 // q21.3	---	NA	NA	ENST00000358473.1;ENST00000395834.1;ENST00000525911.1	ENST00000395834.1;ENST00000525911.1	NA	NA	NM_001003805	2914	ENST00000216378.2	487	ENSG00000087299.7	16594	ENSG00000012983.7	87061	NA	ENST00000395834.1;ENST00000525911.1;ENST00000534267.1;ENST00000216378.2	0	0
chr11	63527368	63536113	lnc-ATL3-1	0	-	0,0,0	218641_at	NM_023941	chr11:63527370-63529230 (-) // 79.92 // q13.1	C11orf95	NA	NA	NA	NA	NA	NA	NM_201430	5	ENST00000294244.4	44747	ENSG00000133318.9	5	ENSG00000168005.4	44747	ENST00000339997.4;ENST00000537981.1;NM_201430;NM_001265590;NM_001265591;NM_001265589;NM_201428;NM_201429;ENST00000354497.4;NM_006054;ENST00000536011.1;ENST00000356000.3;ENST00000377819.5;ENST00000341307.2;ENST00000540798.1	NA	0	0
chr16	81064374	81065090	lnc-ATMIN-1	0	+	0,0,0	228559_at	BF111626	chr16:81064537-81065079 (+) // 57.76 // q23.2	CENPN	NA	NA	ENST00000393335.3;NM_001100625	NM_001270473;NM_001270474;NM_001100624	NA	NA	ENST00000305850.5	1447	ENST00000299575.4	4362	ENSG00000103121.4	10499	ENSG00000166454.5	4362	ENST00000305850.5;ENST00000439957.3	NA	0	0
chr16	81110923	81112466	lnc-ATMIN-4	0	+	0,0,0	1561562_at	BC033994	chr16:81110751-81112459 (+) // 63.11 // q23.2	---	ENST00000565253.1;NM_152337;NM_001100873;ENST00000378611.4;ENST00000299578.5;uc010vno.2	NA	NA	NA	NA	NA	uc010vno.2	51	ENST00000566566.1	5455	ENSG00000166455.9	51	ENSG00000166473.12	22014	ENST00000565253.1;NM_152337;NM_001100873;ENST00000378611.4;ENST00000299578.5;uc010vno.2	NA	0	0
chr2	86042252	86053911	lnc-ATOH8-1	0	+	0,0,0	1563680_at	AK095038	chr2:86042252-86052004 (+) // 20.91 // p11.2	LOC284950	NA	NA	NA	NA	NA	NA	ENST00000306279.3	27063	ENST00000393808.3	12356	ENSG00000115523.12	116275	ENSG00000115525.12	12356	NA	NA	1	1
chr15	25590779	25592382	lnc-ATP10A-3	0	-	0,0,0	234166_at	AK026293	chr15:25590714-25591626 (-) // 23.14 // q11.2	UBE3A	NA	NA	ENST00000232165.3;ENST00000428984.2;ENST00000438097.1;ENST00000566215.1;ENST00000397954.2;NM_000462	NA	NA	NA	uc001yyi.1	253255	ENST00000555815.1	330038	ENSG00000214265.7	345356	ENSG00000206190.7	330038	NA	NA	0	0
chr15	26857004	26860864	lnc-ATP10A-7	0	-	0,0,0	1561316_at	R59869	chr15:26857430-26859458 (-) // 14.79 // q12	GABRB3	NA	NA	ENST00000541819.2;NM_000814;ENST00000311550.5;ENST00000299267.4;ENST00000545868.1;ENST00000400188.3;NM_021912;ENST00000555094.1;ENST00000554556.1	ENST00000555632.1;ENST00000556166.1;ENST00000556636.1	NA	NA	ENST00000389967.4	746687	ENST00000335625.5	250646	ENSG00000206190.7	746687	ENSG00000186297.7	250646	NA	ENST00000556166.1;ENST00000556636.1	0	0
chr3	183015456	183016289	lnc-ATP11B-10	0	+	0,0,0	1556134_a_at	BC013229	chr3:183005267-183016291 (+) // 70.63 // q27.1	B3GNT5 /// LOC100505668	NA	NA	ENST00000473233.1;ENST00000447025.2;ENST00000328913.3;ENST00000414362.2	NA	NA	NA	ENST00000326505.3	24277	ENST00000341319.3	189030	ENSG00000078081.3	133829	ENSG00000172578.7	189030	NA	NA	0	0
chr3	194217045	194222232	lnc-ATP13A3-1	0	-	0,0,0	1561266_at	AI758330	chr3:194217046-194219772 (-) // 42.13 // q29	LOC100507033	ENST00000439040.1;uc003fub.1	ENST00000439040.1;uc003fub.1	uc003fub.1	uc003fub.1	NA	NA	ENST00000457986.1	9657	ENST00000392432.2	86170	ENSG00000114315.3	360524	ENSG00000145014.13	86170	ENST00000439040.1	uc003fub.1	0	0
chr1	116916754	116917283	lnc-ATP1A1OS-1	0	-	0,0,0	244606_at	AI264247	chr1:116916772-116917315 (-) // 100.0 // p13.1	---	NM_001160233;ENST00000537345.1;ENST00000295598.5	NM_001160233;ENST00000537345.1;ENST00000418797.1	ENST00000598661.1;ENST00000295598.5;NM_001160233;ENST00000537345.1	NA	NA	NA	NM_152367	238893	ENST00000369489.5	139874	ENSG00000173212.4	238893	ENSG00000116815.11	139874	NA	NA	0	0
chr1	116941621	116961205	lnc-ATP1A1OS-5	0	-	0,0,0	236623_at;1559376_at	AI367432	chr1:116947335-116948035 (-) // 75.95 // p13.1	ATP1A1OS	ENST00000440951.1	ENST00000440951.1	NM_001160233;ENST00000537345.1;ENST00000295598.5;ENST00000369496.4;ENST00000440951.1	ENST00000295598.5;ENST00000369496.4;ENST00000537345.1;NM_001160233;ENST00000440951.1	NA	NA	ENST00000369494.1	10336	ENST00000369489.5	95952	ENSG00000173212.4	263760	ENSG00000116815.11	95952	ENST00000369496.4;ENST00000537345.1;ENST00000295598.5;NM_001160233;ENST00000440951.1	ENST00000440951.1	0	0
chr3	10801168	10805877	lnc-ATP2B2-2	0	-	0,0,0	1556447_at	AI357576	chr3:10801026-10805877 (-) // 61.9 // p25.3	LINC00606	NA	NA	NA	NA	NA	NA	ENST00000397077.1	51452	ENST00000254488.2	52008	ENSG00000157087.12	51452	ENSG00000132164.5	52008	NA	NA	1	1
chrX	152864794	152870204	lnc-ATP2B3-1	0	+	0,0,0	237048_at	AW451103	chrX:152864817-152865348 (+) // 88.24 // q28	---	ENST00000482182.2;ENST00000406277.2	ENST00000482182.2	NA	NA	NA	NA	ENST00000406277.2	162	ENST00000370167.4	37784	ENSG00000182492.11	89782	ENSG00000130829.13	37742	ENST00000406277.2;ENST00000482182.2	NA	0	0
chr13	28527662	28529507	lnc-ATP5EP2-1	0	+	0,0,0	232448_at	AK000246	chr13:28527662-28529499 (+) // 96.78 // q12.2	LINC00543	NA	NA	NA	NA	NA	NA	ENST00000381026.3	7935	ENST00000381020.7	6767	ENSG00000139515.5	27294	ENSG00000165556.9	6767	NA	NA	1	0
chr17	46933165	46933632	lnc-ATP5G1-2	0	+	0,0,0	1560631_at	AF085965	chr17:46933164-46933622 (+) // 92.58 // q21.32	CALCOCO2	ENST00000509784.1	ENST00000509784.1	NM_005831;uc010wls.2;uc010wlr.2;ENST00000448105.2;uc010wlq.2;ENST00000513119.1;uc010wlp.2;ENST00000508679.1;ENST00000258947.3;ENST00000509507.1;ENST00000416445.2;ENST00000507306.1;uc002iof.3;NM_001261395;NM_001261390;NM_001261391;NM_001261393;ENST00000509784.1	ENST00000513119.1	NA	NA	ENST00000509415.1	4670	ENST00000355938.5	36495	ENSG00000170703.11	38589	ENSG00000159199.9	36495	ENST00000513119.1	ENST00000509784.1	0	0
chr4	646638	649434	lnc-ATP5I-1	0	-	0,0,0	238085_at	AI376756	chr4:647010-647562 (-) // 100.0 // p16.3	LOC100507653	ENST00000488061.1;ENST00000429163.2;ENST00000487902.1	ENST00000487902.1;ENST00000465426.1;ENST00000488061.1;ENST00000429163.2	ENST00000496514.1;NM_001145291;NM_000283;ENST00000255622.6;ENST00000429163.2;ENST00000465426.1;ENST00000487902.1;ENST00000488061.1	ENST00000488061.1;ENST00000465426.1	NA	NA	ENST00000453061.2	113320	ENST00000304312.4	16791	ENSG00000174227.11	112653	ENSG00000169020.5	16791	ENST00000488061.1;ENST00000465426.1	ENST00000488061.1;ENST00000429163.2	0	0
chr4	654997	657999	lnc-ATP5I-5	0	-	0,0,0	1557777_at;238153_at	BC039412	chr4:655334-657995 (-) // 96.9 // p16.3	PDE6B	ENST00000471824.2;ENST00000461490.1	ENST00000471824.2	ENST00000496514.1;ENST00000429163.2;NM_001145291;NM_000283;ENST00000255622.6;ENST00000471824.2	NA	NA	NA	ENST00000487902.1	4265	ENST00000304312.4	8226	ENSG00000174227.11	121012	ENSG00000169020.5	8226	NA	ENST00000471824.2;ENST00000461490.1	0	0
chr19	41960073	42006559	lnc-ATP5SL-1	0	-	0,0,0	230132_at	AA147817	---	LOC100505495	NA	NA	NA	NA	NA	NA	NM_001130514	9403	ENST00000407170.2	49327	ENSG00000204978.2	9403	ENSG00000007129.13	49327	NA	NA	1	0
chrX	40594651	40597950	lnc-ATP6AP2-1	0	+	0,0,0	231226_at	BF196752	chrX:40594967-40597946 (+) // 96.15 // p11.4	---	uc004dez.1;ENST00000324817.1	uc004dez.1;ENST00000324817.1	ENST00000324817.1;uc004dez.1	uc004dez.1	NA	NA	ENST00000433003.1	70948	ENST00000378308.2	346938	ENSG00000185753.8	87832	ENSG00000124486.8	346938	ENST00000324817.1;uc004dez.1	NA	0	0
chr8	20133283	20147969	lnc-ATP6V1B2-1	0	+	0,0,0	1559880_at	BC038538	chr8:20133230-20147968 (+) // 84.88 // p21.3	LZTS1-AS1	NA	ENST00000381569.1	NA	NA	NA	NA	ENST00000265801.6	20480	ENST00000521157.1	1733667	ENSG00000147416.6	48953	ENSG00000158806.9	1733667	NA	NA	0	0
chr8	20810024	20852630	lnc-ATP6V1B2-5	0	+	0,0,0	1562724_at;244255_at	AK058067	chr8:20831307-20852630 (+) // 50.41 // p21.3	LOC286114	NA	NA	NA	NA	TCONS_00014642	TCONS_00014642	ENST00000381569.1	648550	ENST00000521157.1	1029006	ENSG00000061337.11	648550	ENSG00000158806.9	1029006	NA	NA	1	1
chr2	10830469	10832225	lnc-ATP6V1C2-5	0	+	0,0,0	1557584_at	BU633700	chr9:65787887-66530042 (-) // 47.16 // q12	---	uc010yjf.1;NM_024894;ENST00000381685.5;ENST00000345985.3;uc002rar.2;uc002raq.2;uc010yje.1;ENST00000542668.1;NM_001261394;ENST00000538384.1;uc002rap.2;NM_001261392	NA	NA	NA	NA	NA	NM_024894	356	ENST00000381661.3	29550	ENSG00000115761.11	368	ENSG00000143882.5	29550	uc010yjf.1;NM_024894;ENST00000381685.5;ENST00000345985.3;uc002rar.2;uc002raq.2;uc010yje.1;ENST00000542668.1;NM_001261394;ENST00000538384.1;uc002rap.2;NM_001261392	NA	0	0
chr22	17918881	17934330	lnc-ATP6V1E1-4	0	-	0,0,0	1566548_at	AL049918	chrX:2155553-2169916 (+) // 32.76 // p22.33 /// chrY:2105553-2119916 (+) // 32.76 // p11.32	---	NA	ENST00000400585.2;ENST00000342247.5	NA	NA	NA	NA	ENST00000399839.1	216002	ENST00000327451.6	108809	ENSG00000093072.11	216002	ENSG00000182902.9	108809	NA	NA	0	0
chr2	46717888	46769317	lnc-ATP6V1E2-5	0	-	0,0,0	1557372_at	AF086285	chr2:46755027-46769312 (-) // 82.72 // p21	ATP6V1E2 /// FLJ41757	uc021vgv.1;ENST00000306448.4;NM_080653;NM_012249;ENST00000238738.4;ENST00000432183.1;ENST00000489471.1;ENST00000482449.2;ENST00000522587.1;ENST00000473428.1	ENST00000306448.4;ENST00000522587.1;NM_080653;uc021vgv.1	NM_080653;uc021vgv.1;ENST00000306448.4;ENST00000522587.1	NM_080653;ENST00000306448.4;ENST00000522587.1;uc021vgv.1	NA	NA	uc010yod.2	6324	ENST00000474980.1	72840	ENSG00000116016.9	104052	ENSG00000119878.5	74238	uc021vgv.1;ENST00000306448.4;NM_080653	NM_080653;ENST00000306448.4;ENST00000522587.1;uc021vgv.1;NM_012249;ENST00000238738.4;ENST00000432183.1;ENST00000489471.1;ENST00000482449.2;ENST00000473428.1	0	0
chr7	128510820	128512098	lnc-ATP6V1F-2	0	+	0,0,0	236875_at	AI769477	chr7:128511627-128512099 (+) // 97.52 // q32.1	LOC100130705	NA	NA	NA	NM_001195150	NA	NA	NM_004231	4917	ENST00000489702.1	65568	ENSG00000128524.4	4922	ENSG00000128604.14	65568	NA	NA	0	0
chr1	198771346	198990166	lnc-ATP6V1G3-4	0	-	0,0,0	1561411_at	BC040869	chr1:198975170-198990166 (-) // 43.42 // q32.1	---	NA	NA	NA	NA	NA	NA	NM_080921	44741	ENST00000367362.3	1006564	ENSG00000081237.14	44801	ENSG00000116833.9	1006564	NA	NA	1	1
chr8	54426634	54436491	lnc-ATP6V1H-1	0	-	0,0,0	1556190_s_at	AK056897	chr8:54427738-54429516 (-) // 23.19 // q11.23	LOC100507516 /// PRNP	NA	NA	NA	NA	TCONS_00014514	TCONS_00014514	ENST00000265572.3	262377	ENST00000355221.3	191626	ENSG00000082556.6	262377	ENSG00000047249.12	191626	NA	NA	1	1
chr4	42283846	42393285	lnc-ATP8A1-1	0	-	0,0,0	243776_at	AW139582	chr4:42301028-42393282 (-) // 86.45 // p13	---	NA	NA	NA	NA	TCONS_00007754	NA	NM_207406	128951	ENST00000319234.4	6571	ENSG00000014824.9	191372	ENSG00000178343.4	6571	NA	NA	1	0
chr13	25876916	25877275	lnc-ATP8A2-2	0	+	0,0,0	241425_at	AA769986	chr13:25876841-25877364 (+) // 87.4 // q12.13	NUPL1	NA	NA	ENST00000481980.1;ENST00000381747.3;NM_001008564;ENST00000381718.3;ENST00000463407.1;ENST00000465068.1;ENST00000490231.1;ENST00000381736.3	ENST00000481980.1;ENST00000490231.1	NA	NA	ENST00000381801.5	14769	ENST00000381655.2	68934	ENSG00000139505.10	14769	ENSG00000132932.12	68934	lnc-MTMR6-1	NA	0	0
chr3	64563475	64563975	lnc-ATXN7-12	0	+	0,0,0	1556413_a_at	AF086538	chr3:64563474-64563965 (+) // 98.0 // p14.1	---	NA	NA	ENST00000481060.1;ENST00000498707.1;ENST00000295903.4	NA	NA	NA	ENST00000569824.1	132323	ENST00000330909.8	775225	ENSG00000163637.7	132323	ENSG00000151276.19	775225	NA	NA	0	0
chr3	63989697	63997917	lnc-ATXN7-2	0	+	0,0,0	232284_at	AI206345	chr3:63989697-63997915 (+) // 70.11 // p14.1	PSMD6-AS2	NA	NA	NM_014814;uc003dlz.1;uc003dma.1;uc003dmb.1;uc003dmd.1;ENST00000295901.4;ENST00000394431.2;ENST00000482510.1;ENST00000492933.1;ENST00000480205.1	ENST00000295901.4;ENST00000480205.1;NM_014814;uc003dlz.1;uc003dma.1;uc003dmb.1;uc003dmd.1;ENST00000394431.2;ENST00000492933.1;ENST00000482510.1	NA	NA	ENST00000295900.6	559	ENST00000295902.6	81626	ENSG00000163634.7	140118	ENSG00000163637.7	81626	NM_001177387;ENST00000538065.1;ENST00000295900.6;ENST00000398590.3;lnc-PSMD6-1	lnc-PSMD6-1;ENST00000295901.4;ENST00000480205.1;NM_014814;uc003dlz.1;uc003dma.1;uc003dmb.1;uc003dmd.1;ENST00000394431.2;ENST00000492933.1;ENST00000482510.1	0	0
chr3	64546800	64577657	lnc-ATXN7-7	0	+	0,0,0	241369_at	AI911516	chr3:64575178-64576162 (+) // 86.59 // p14.1	---	NA	NA	ENST00000481060.1;ENST00000498707.1;ENST00000295903.4	NA	NA	NA	ENST00000569824.1	115648	ENST00000330909.8	761543	ENSG00000163637.7	115648	ENSG00000151276.19	761543	lnc-ATXN7-12	lnc-ATXN7-12	0	0
chr3	64670395	65050250	lnc-ATXN7-8	0	+	0,0,0	1559255_a_at;1559296_at;1556364_at;1562295_at	AF087976	chr3:65049132-65049912 (+) // 70.26 // p14.1	---	ENST00000295903.4;ENST00000459780.1;ENST00000498707.1	ENST00000295903.4;ENST00000459780.1;ENST00000498707.1	ENST00000498707.1;ENST00000295903.4;ENST00000459780.1	NA	NA	NA	ENST00000481060.1	68569	ENST00000330909.8	288950	ENSG00000163637.7	239243	ENSG00000151276.19	288950	ENST00000295903.4;ENST00000459780.1;ENST00000498707.1	NA	0	0
chr3	29305684	29332217	lnc-AZI2-2	0	-	0,0,0	237329_at	AW102716	---	LOC100509621	ENST00000434693.2;NM_001003792;NM_001003793;NM_001177711;NM_001177712;NM_014483;ENST00000396583.3;ENST00000383767.2;ENST00000445033.1;ENST00000273139.9;ENST00000383766.2;ENST00000452462.1;ENST00000456853.1	ENST00000434693.2;NM_001003792;NM_001003793;NM_001177711;NM_001177712;NM_014483;ENST00000396583.3;ENST00000383767.2;ENST00000445033.1;ENST00000273139.9;ENST00000383766.2;ENST00000452462.1;ENST00000456853.1	NM_001003792;NM_001003793;NM_001177711;NM_001177712;NM_014483;ENST00000273139.9;ENST00000383766.2;ENST00000383767.2;ENST00000396583.3;ENST00000434693.2;ENST00000445033.1;ENST00000452462.1;ENST00000456853.1	NA	NA	NA	ENST00000457897.1	726071	ENST00000295754.5	1315777	ENSG00000163512.9	915066	ENSG00000163513.13	1315777	NA	ENST00000434693.2;NM_001003792;NM_001003793;NM_001177711;NM_001177712;NM_014483;ENST00000396583.3;ENST00000383767.2;ENST00000445033.1;ENST00000273139.9;ENST00000383766.2;ENST00000452462.1;ENST00000456853.1	0	0
chr3	28615345	28616760	lnc-AZI2-6	0	-	0,0,0	1564250_at	AK090970	chr3:28615345-28617911 (-) // 95.76 // p24.1	---	NA	NA	NA	NA	NA	NA	ENST00000457897.1	35732	ENST00000295754.5	2031234	ENSG00000163512.9	224727	ENSG00000163513.13	2031234	NA	NA	1	1
chr15	45021198	45028811	lnc-B2M-1	0	+	0,0,0	1568592_at	BM976092	chr15:45021198-45025046 (+) // 79.27 // q21.1	TRIM69	ENST00000559390.1;ENST00000329464.4;ENST00000558329.1;ENST00000560442.1;ENST00000561043.1;ENST00000338264.4	ENST00000559390.1;ENST00000329464.4;ENST00000558329.1;ENST00000560442.1;ENST00000561043.1;ENST00000338264.4	NA	NA	NA	NA	ENST00000558401.1	10123	ENST00000340827.3	220089	ENSG00000166710.13	10123	ENSG00000167014.6	220089	NA	ENST00000329464.4;ENST00000558329.1;ENST00000560442.1;ENST00000561043.1;ENST00000338264.4	0	0
chr6	71931159	72130522	lnc-B3GAT2-3	0	-	0,0,0	220324_at;235771_at;243974_at;231136_at	NM_024882	chr6:72124148-72130448 (-) // 87.99 // q13	LINC00472	ENST00000370435.4	ENST00000370435.4	ENST00000370435.4	ENST00000370435.4	NA	NA	ENST00000230053.6	264418	ENST00000342056.2	1200998	ENSG00000112309.6	264418	ENSG00000185760.11	1200998	ENST00000370435.4	ENST00000370435.4	0	0
chr2	62230726	62231282	lnc-B3GNT2-4	0	+	0,0,0	1561139_at	AF086372	chr2:62230725-62231272 (+) // 40.85 // p15	---	NA	NA	ENST00000427417.1;NM_152516;ENST00000311832.5;ENST00000458337.1;ENST00000538736.1	NA	NA	NA	ENST00000445644.1	2716	ENST00000301998.4	191966	ENSG00000082898.12	464965	ENSG00000170340.10	191966	NA	NA	0	0
chr12	122710988	122713339	lnc-B3GNT4-3	0	+	0,0,0	243272_at	AW663447	chr12:122712782-122713215 (+) // 97.96 // q24.31	---	ENST00000541656.1;ENST00000353548.6;ENST00000541273.1;ENST00000540535.1;ENST00000342392.3;ENST00000464942.2;ENST00000446652.1;ENST00000485724.1;ENST00000267169.6;ENST00000413918.1;NM_019887;NM_138929;ENST00000443649.3	ENST00000413918.1;ENST00000443649.3;NM_019887;ENST00000485724.1;NM_138929	ENST00000535844.1	NA	NA	NA	ENST00000464942.2	379	ENST00000267199.4	772	ENSG00000176383.8	17489	ENSG00000139719.5	772	ENST00000541656.1;ENST00000353548.6;ENST00000541273.1;ENST00000540535.1;ENST00000342392.3;ENST00000464942.2;ENST00000446652.1;ENST00000267169.6;ENST00000485724.1;ENST00000413918.1;NM_019887;NM_138929;ENST00000443649.3	ENST00000267199.4	0	0
chr3	183165373	183173812	lnc-B3GNT5-1	0	+	0,0,0	236798_at;228275_at	AW268719	chr3:183173419-183173798 (+) // 90.67 // q27.1	LOC100505687	NA	NA	NA	NA	NA	NA	ENST00000482017.1	18807	ENST00000341319.3	31507	ENSG00000053524.7	18807	ENSG00000172578.7	31507	NA	NA	1	1
chr2	232253686	232259702	lnc-B3GNT7-1	0	+	0,0,0	1568691_at	BC014149	chr2:232258388-232259697 (+) // 81.42 // q37.1	---	ENST00000287590.5;NM_145236	NA	NA	NA	NA	NA	NM_001271466	15080	ENST00000287590.5	552	ENSG00000135931.13	14138	ENSG00000156966.6	552	NA	ENST00000287590.5;NM_145236	0	0
chr12	740056	772872	lnc-B4GALNT3-2	0	+	0,0,0	236886_at;228647_at	AI027546	chr12:754591-755042 (+) // 60.26 // p13.33	LOC100049716	ENST00000433832.2;ENST00000542920.1;ENST00000305108.4	ENST00000433832.2;ENST00000542920.1;ENST00000305108.4	ENST00000305108.4	NA	NA	NA	ENST00000397265.3	20472	ENST00000535572.1	88887	ENSG00000139044.6	67381	ENSG00000060237.12	88887	ENST00000433832.2;ENST00000542920.1	NA	0	0
chr18	29122221	29136868	lnc-B4GALT6-1	0	-	0,0,0	1556835_s_at	BC042986	chr18:29122108-29136874 (-) // 59.41 // q12.1	LOC100652770	NA	NA	NM_001943;ENST00000261590.8	ENST00000261590.8;NM_001943	NA	NA	ENST00000585206.1	19650	ENST00000237014.3	34821	ENSG00000134757.4	63556	ENSG00000118271.5	34821	NM_001943;ENST00000261590.8	NA	0	0
chr5	177038142	177047505	lnc-B4GALT7-1	0	+	0,0,0	231375_at	AI027731	chr5:177046176-177046755 (+) // 44.12 // q35.3	---	NA	NA	NA	NA	NA	NA	ENST00000029410.5	794	ENST00000308304.2	371731	ENSG00000027847.9	794	ENSG00000175325.2	371731	ENST00000505433.1;ENST00000029410.5	NA	0	0
chr17	19199908	19209574	lnc-B9D1-2	0	-	0,0,0	1561545_at	BC037786	chr17:19199965-19209574 (-) // 46.27 // p11.2	EPN2-AS1	NA	ENST00000494192.2;ENST00000580579.1;ENST00000395618.3;ENST00000575595.1	ENST00000347697.2;ENST00000571254.1;ENST00000395620.2;ENST00000395626.1;ENST00000395628.2;ENST00000314728.5	NA	NA	NA	ENST00000577692.1	13191	ENST00000575403.1	31293	ENSG00000189152.6	137419	ENSG00000108641.10	31293	NA	NA	0	0
chr11	117079388	117089180	lnc-BACE1-2	0	-	0,0,0	232521_at;215978_x_at	AK027156	chr11:117087178-117089674 (-) // 83.12 // q23.3	PCSK7	NA	NA	ENST00000540028.1;ENST00000320934.3	NA	NA	NA	NM_001001522	3880	ENST00000534428.1	14161	ENSG00000149591.12	3890	ENSG00000167257.6	14161	NA	NA	0	0
chr21	30565800	30660526	lnc-BACH1-1	0	+	0,0,0	1553608_a_at	NM_138968	chr21:30565800-30660675 (+) // 66.63 // q21.3	LINC00189	ENST00000547141.1;ENST00000546469.1;ENST00000548219.1;ENST00000550131.1	ENST00000548219.1;ENST00000546469.1;ENST00000547141.1;ENST00000550131.1	NA	NA	NA	NA	ENST00000399947.2	17590	ENST00000399914.1	248728	ENSG00000156265.11	17590	ENSG00000171189.12	248728	NA	ENST00000546469.1;ENST00000548219.1;ENST00000547141.1;ENST00000550131.1	0	0
chr21	31120493	31136325	lnc-BACH1-2	0	+	0,0,0	1554203_at	AY077697	chr21:31120493-31136325 (+) // 96.76 // q21.3	GRIK1-AS1	NA	NA	ENST00000399909.1;ENST00000399914.1;ENST00000535441.1;ENST00000327783.4;ENST00000399907.1;ENST00000389124.2;ENST00000309434.7;ENST00000399913.1;ENST00000389125.3	NA	NA	NA	ENST00000468059.1	117422	ENST00000286808.3	401916	ENSG00000156273.11	117422	ENSG00000156282.3	401916	NA	NA	0	0
chr8	143485012	143488389	lnc-BAI1-1	0	+	0,0,0	1561671_at	BC039302	chr8:143485012-143488389 (+) // 97.38 // q24.3	LOC286121	ENST00000519651.1;ENST00000524325.1;ENST00000520462.1;ENST00000518720.1;ENST00000307180.3	NA	NA	NA	NA	NA	ENST00000524325.1	411	ENST00000517894.1	42402	ENSG00000171045.10	411	ENSG00000181790.6	42402	ENST00000518720.1;ENST00000519651.1;ENST00000307180.3;ENST00000524325.1;ENST00000520462.1	NA	0	0
chr8	143277623	143290364	lnc-BAI1-2	0	+	0,0,0	1554976_a_at	BC008253	chr8:143279716-143290362 (+) // 53.18 // q24.3	LINC00051	NA	NA	NA	NA	NA	NA	ENST00000427937.1	748786	ENST00000524325.1	3077	ENSG00000184489.7	836003	ENSG00000171045.10	3077	NA	NA	0	0
chr8	143171187	143172980	lnc-BAI1-3	0	+	0,0,0	1561439_at	BC041936	chr8:143171332-143172975 (+) // 39.65 // q24.3	---	NA	NA	NA	NA	NA	NA	ENST00000427937.1	642350	ENST00000524325.1	120461	ENSG00000184489.7	729567	ENSG00000171045.10	120461	NA	NA	1	1
chr6	68665323	68708615	lnc-BAI3-3	0	+	0,0,0	239985_at	AI439092	chr6:68708176-68708640 (+) // 8.11 // q12	---	NA	NA	NA	NA	NA	NA	NM_001142801	2248205	ENST00000370598.1	636644	ENSG00000188107.9	2248205	ENSG00000135298.9	636644	NA	NA	1	1
chr16	1364549	1367191	lnc-BAIAP3-3	0	+	0,0,0	1558088_a_at	AK093616	chr16:1364018-1367126 (+) // 66.34 // p13.3	UBE2I	ENST00000567074.1;ENST00000566775.1;ENST00000402301.1	NA	ENST00000325437.5;ENST00000566587.1;ENST00000403747.2;ENST00000397514.3;ENST00000406620.1;NM_194259;NM_003345;ENST00000567074.1;ENST00000566775.1;NM_194260;ENST00000355803.4;ENST00000402301.1;ENST00000397515.2	ENST00000566775.1	NA	NA	ENST00000567383.1	234	ENST00000007390.2	32050	ENSG00000116176.6	89292	ENSG00000007520.3	32050	ENST00000567383.1	NA	0	0
chr5	17444118	17485937	lnc-BASP1-4	0	+	0,0,0	244269_at	AI953278	chr5:17444188-17446038 (+) // 95.42 // p15.1	---	NA	NA	NA	NA	TCONS_00009361	TCONS_00009361	NM_006317	167164	ENST00000382275.1	1987204	ENSG00000176788.7	167175	ENSG00000145526.7	1987123	NA	NA	1	1
chr5	16615995	16630078	lnc-BASP1-6	0	+	0,0,0	1560246_at	AK097784	chr5:16616034-16630078 (+) // 73.03 // p15.1	---	ENST00000306320.9;NM_001034850	ENST00000306320.9;NM_001034850	NM_001034850;ENST00000306320.9	NA	NA	NA	NM_019000	106888	ENST00000513610.1	35317	ENSG00000173545.4	150094	ENSG00000145555.10	35317	ENST00000306320.9;NM_001034850	NA	0	0
chr5	17684692	17955966	lnc-BASP1-7	0	+	0,0,0	1559790_at	BC028204	chr5:17807414-17930597 (+) // 65.19 // p15.1	LOC646241	NA	NA	NA	NA	NA	NA	NM_006317	407738	ENST00000382275.1	1517175	ENSG00000176788.7	407749	ENSG00000145526.7	1517094	NA	NA	1	1
chr1	212731174	212732013	lnc-BATF3-6	0	-	0,0,0	244080_at	AL552727	chr1:212731174-212732005 (-) // 99.64 // q32.3	---	NA	NA	NA	NA	NA	NA	NM_013349	111453	ENST00000366981.4	6663	ENSG00000117691.5	111460	ENSG00000162772.12	6663	NA	NA	1	0
chr10	112628647	112631991	lnc-BBIP1-1	0	-	0,0,0	222307_at	AI695595	chr10:112628645-112629116 (-) // 33.03 // q25.2	LOC282997	NM_001199492;NM_014456;NM_145341;ENST00000280154.7;ENST00000393104.2;ENST00000444997.1	NM_001199492;NM_014456;NM_145341;ENST00000280154.7;ENST00000393104.2;ENST00000444997.1	NA	NA	NA	NA	NM_001134363	29420	ENST00000448814.1	26497	ENSG00000203867.7	29420	ENSG00000214413.3	26497	NA	NM_001199492;NM_014456;NM_145341;ENST00000280154.7;ENST00000393104.2;ENST00000444997.1	0	0
chr12	24719897	24737102	lnc-BCAT1-1	0	-	0,0,0	1553484_at	NM_144667	chr12:24719897-24737102 (-) // 76.43 // p12.1	LINC00477	NA	NA	NA	NA	NA	NA	NM_001261414	4514	ENST00000261192.7	227193	ENSG00000134532.11	615931	ENSG00000060982.10	227193	NA	NA	0	0
chr6	81065140	81066576	lnc-BCKDHB-3	0	+	0,0,0	243302_at	AI452738	chr6:81066068-81066573 (+) // 96.01 // q14.1	---	NA	NA	NA	NA	NA	NA	NM_183050	9153	ENST00000412306.1	1134580	ENSG00000083123.10	9153	ENSG00000112773.11	1134580	NA	NA	1	0
chr1	85921606	85922252	lnc-BCL10-1	0	-	0,0,0	242244_at	R11654	chr1:85921630-85922253 (-) // 67.47 // p22.3	---	NA	ENST00000535924.2	ENST00000284031.8;NM_012137;ENST00000426972.3;ENST00000539042.1	NA	NA	NA	ENST00000542148.1	51426	ENST00000451137.2	124192	ENSG00000142867.8	178833	ENSG00000142871.11	124192	NA	NA	0	0
chr15	52407273	52409155	lnc-BCL2L10-1	0	-	0,0,0	242404_at	AW518888	chr15:52407301-52408028 (-) // 40.65 // q21.2	---	NA	NA	NA	NA	TCONS_00024123	NA	NM_020396	2301	ENST00000261837.7	3962	ENSG00000137875.4	2301	ENSG00000069966.14	3962	NA	NA	0	0
chr15	52393788	52403225	lnc-BCL2L10-3	0	-	0,0,0	1561019_at	AF086491	chr15:52393789-52403225 (-) // 72.71 // q21.2	---	NA	NA	ENST00000561198.1;NM_020396;ENST00000260442.3	ENST00000260442.3;NM_020396;ENST00000561198.1	NA	NA	NM_002748	35326	ENST00000261837.7	9892	ENSG00000069956.7	35326	ENSG00000069966.14	9892	NA	ENST00000260442.3;NM_020396;ENST00000561198.1	0	0
chr2	112248849	112268567	lnc-BCL2L11-3	0	+	0,0,0	236787_at	AW591809	chr2:87739042-87758459 (-) // 34.78 // p11.2	LOC100507286	NA	NA	NA	NA	TCONS_00002977	TCONS_00002977	ENST00000393256.3	322825	ENST00000427997.1	255281	ENSG00000153094.17	322825	ENSG00000153107.7	255281	lnc-AC108463.1-3;lnc-multi-AC108463.1-3	NA	1	1
chr22	18257667	18262247	lnc-BCL2L13-1	0	+	0,0,0	1556072_at	AK097861	chr22:18260087-18262059 (+) // 52.8 // q11.21	LINC00528	ENST00000317361.7;NM_197966;ENST00000399765.1;ENST00000399774.3;NM_001244570;ENST00000399767.1;ENST00000342111.5;NM_001244572;NM_001244567;ENST00000551952.1;NM_001244569	NA	NA	NA	NA	NA	NM_001244567	236	ENST00000441493.2	8168	ENSG00000015475.14	131	ENSG00000243156.3	8168	ENST00000317361.7;NM_197966;ENST00000399765.1;ENST00000399774.3;NM_001244570;ENST00000399767.1;ENST00000342111.5;NM_001244572;NM_001244567;ENST00000551952.1;NM_001244569	NA	0	0
chr22	18214960	18217980	lnc-BCL2L13-3	0	+	0,0,0	229321_s_at	AK026026	chr22:18216477-18217987 (+) // 96.49 // q11.21	---	NA	NA	NA	NM_001244567;NM_001244569;NM_001244570;NM_001244572;NM_197966;ENST00000317361.7;ENST00000399767.1;ENST00000399774.3;ENST00000399765.1	NA	NA	NM_015367	1339	ENST00000441493.2	52435	ENSG00000099968.13	1572	ENSG00000243156.3	52435	NM_001270730;ENST00000355028.3;NM_001270732;NM_001270733;NM_001270727;NM_001270726;NM_001270731;NM_001270729;NM_001270728;NM_001270735;NM_015367	ENST00000317361.7;ENST00000399765.1;NM_001244567;ENST00000399767.1;NM_001244569;NM_197966;ENST00000399774.3;NM_001244570;NM_001244572;ENST00000342111.5;ENST00000551952.1	0	0
chr12	12202794	12231001	lnc-BCL2L14-1	0	+	0,0,0	1569719_at	AI554912	chr12:12204729-12208703 (+) // 53.87 // p13.2	BCL2L14	ENST00000464885.2;ENST00000586576.1;ENST00000461264.1;ENST00000589718.1;ENST00000308721.5;NM_138723;NM_138722;ENST00000266434.4;ENST00000396367.1;ENST00000396369.1;ENST00000588270.1;ENST00000298566.2	ENST00000589718.1;ENST00000586576.1;ENST00000464885.2;ENST00000461264.1;ENST00000308721.5;NM_138723;NM_138722;ENST00000266434.4;ENST00000396367.1;ENST00000396369.1	ENST00000586576.1;ENST00000461264.1	NA	NA	NA	ENST00000396373.4	154458	ENST00000261349.4	37958	ENSG00000139083.6	154458	ENSG00000070018.4	37958	NA	ENST00000464885.2;ENST00000586576.1;ENST00000461264.1;ENST00000308721.5;NM_138723;NM_138722;ENST00000266434.4;ENST00000396367.1;ENST00000396369.1;ENST00000588270.1;ENST00000298566.2	0	0
chr1	114420789	114430081	lnc-BCL2L15-1	0	-	0,0,0	242013_at	BF445012	chr1:114420792-114421291 (-) // 64.47 // p13.2	BCL2L15	ENST00000471267.1;ENST00000393320.3;ENST00000393316.3	ENST00000393316.3;ENST00000393320.3;ENST00000471267.1	ENST00000393320.3;ENST00000393316.3;ENST00000471267.1	ENST00000393316.3;ENST00000393320.3;ENST00000471267.1	NA	NA	ENST00000359785.5	6408	NM_006594	7289	ENSG00000134242.11	6408	ENSG00000134262.8	7289	ENST00000471267.1;ENST00000393320.3	ENST00000393316.3;ENST00000393320.3;ENST00000471267.1	0	0
chr3	187868993	187871876	lnc-BCL6-8	0	-	0,0,0	1556827_at	BC042414	chr3:187868993-187871845 (-) // 78.34 // q27.3	LPP-AS2	ENST00000448637.1;ENST00000416784.1;NM_001167672;ENST00000430340.1;ENST00000414139.1;ENST00000454789.1	ENST00000448637.1;ENST00000416784.1;NM_001167672;ENST00000430340.1;ENST00000414139.1;ENST00000454789.1	NA	NA	NA	NA	ENST00000406870.2	405478	ENST00000433971.1	793127	ENSG00000113916.13	405478	ENSG00000188001.5	793127	NA	ENST00000448637.1;ENST00000416784.1;NM_001167672;ENST00000430340.1;ENST00000414139.1;ENST00000454789.1	0	0
chr12	122501211	122506527	lnc-BCL7A-1	0	+	0,0,0	241386_at	AW270845	chr12:122502265-122506666 (+) // 46.99 // q24.31	LOC100506691	NA	NA	NA	NA	NA	NA	NM_020993	1261	ENST00000319080.7	10101	ENSG00000110987.4	1263	ENSG00000175727.9	10101	NM_001024808;NM_020993;ENST00000538010.1	NA	0	0
chr16	30930639	30934590	lnc-BCL7C-2	0	-	0,0,0	1553586_at	NM_175901	chr16:30933916-30934285 (-) // 100.0 // p11.2	FBXL19-AS1	ENST00000562798.1;ENST00000471231.2;ENST00000338343.4;uc002dzy.2;NM_001099784;NM_001271651;ENST00000380310.2;ENST00000562319.1	ENST00000562798.1;ENST00000471231.2;uc002dzy.2	uc002dzy.2	uc002dzy.2	NA	NA	NM_001330	15758	ENST00000318663.4	25797	ENSG00000150281.6	15758	ENSG00000175938.6	25797	NA	ENST00000562798.1;ENST00000471231.2;ENST00000338343.4;NM_001099784;NM_001271651;ENST00000380310.2;ENST00000562319.1	0	0
chrX	39226538	39251028	lnc-BCOR-3	0	-	0,0,0	1563073_at	BC043536	chrX:39226540-39236236 (-) // 24.7 // p11.4	---	NA	NA	NA	NA	TCONS_00017053	NA	ENST00000336949.6	560748	ENST00000413905.1	658040	ENSG00000165175.11	560748	ENSG00000183337.12	658040	NA	NA	1	1
chrX	39164209	39186616	lnc-BCOR-4	0	-	0,0,0	1564460_at	AK093678	chrX:39164209-39186616 (-) // 42.33 // p11.4	LOC286442	NA	NA	NA	NA	NA	NA	ENST00000336949.6	498419	ENST00000413905.1	722452	ENSG00000165175.11	498419	ENSG00000183337.12	722452	NA	NA	1	1
chr3	197232132	197233857	lnc-BDH1-3	0	-	0,0,0	239643_at	AW293047	chr3:197232134-197232541 (-) // 99.03 // q29	LOC100129516	NA	NA	NA	NA	NA	NA	ENST00000419354.1	205961	ENST00000392379.1	2797	ENSG00000075711.16	205961	ENSG00000161267.7	2797	NA	NA	0	0
chr11	27717858	27899195	lnc-BDNF-2	0	-	0,0,0	1565265_at	AJ011602	chr11:27717858-27718070 (-) // 59.22 // p14.1	---	ENST00000395986.2;ENST00000533131.1;NM_170734;ENST00000356660.4;ENST00000418212.1;ENST00000533246.1;NM_001143813;NM_001143814;NM_001709;ENST00000530861.1;NM_001143812;ENST00000395983.3;ENST00000420794.1;ENST00000438929.1;ENST00000530786.1;NM_001143808;NM_001143809;NM_001143810;NM_001143811;ENST00000395980.2;NM_170733;ENST00000532997.1;NM_001143807;ENST00000395978.3;ENST00000395981.3;ENST000005259…	ENST00000420794.1;ENST00000530786.1;ENST00000533131.1;NM_001143805;NM_001143807;NM_001143806;ENST00000395978.3;NM_001143808;NM_001143811;ENST00000395983.3;ENST00000525950.1;NM_001709;ENST00000532997.1;NM_170733;NM_170732;ENST00000356660.4;ENST00000418212.1;ENST00000395981.3;NM_001143812;NM_001143813;ENST00000395980.2;ENST00000438929.1;NM_001143810;NM_001143814;ENST00000530861.1;ENST00000533246.1;…	NM_001143809;NM_170734;ENST00000314915.6;NM_170731;ENST00000395986.2	NA	NA	NA	ENST00000525528.1	36653	ENST00000263181.6	142972	ENSG00000148943.7	189538	ENSG00000121621.6	142972	lnc-METTL15-10;ENST00000395986.2;ENST00000533131.1;NM_170734;ENST00000356660.4;ENST00000418212.1;ENST00000533246.1;NM_001143813;NM_001143814;NM_001709;ENST00000530861.1;NM_001143812;ENST00000395983.3;ENST00000420794.1;ENST00000438929.1;ENST00000530786.1;NM_001143808;NM_001143809;NM_001143810;NM_001143811;ENST00000395980.2;NM_170733;ENST00000532997.1;NM_001143807;ENST00000395978.3;ENST00000395981.…	lnc-METTL15-9	0	0
chr5	70671611	70681820	lnc-BDP1-4	0	+	0,0,0	224423_x_at	AY008413	chr5:70671611-70681820 (+) // 78.12 // q13.2 /// chr5:22142460-22152664 (+) // 76.82 // p14.3	PMCHL2	NA	NA	NA	NA	NA	NA	ENST00000517900.1	308132	ENST00000380675.2	69622	ENSG00000249437.3	350670	ENSG00000145734.14	69622	NA	NA	1	1
chr12	70099752	70132348	lnc-BEST3-1	0	-	0,0,0	1557606_at	BC042465	chr12:70107414-70132344 (-) // 69.79 // q15	---	ENST00000247833.7;NM_022456;ENST00000325555.9;ENST00000378815.6;ENST00000417413.3;ENST00000483530.2;ENST00000549760.1;ENST00000550536.1;NM_175623;NM_175625;ENST00000362025.5;ENST00000378809.4;ENST00000552199.1	NA	NA	NA	TCONS_00021360	NA	ENST00000266661.4	6496	ENST00000247833.7	113	ENSG00000127325.14	6496	ENSG00000127328.17	113	NA	ENST00000247833.7;NM_022456;ENST00000325555.9;ENST00000378815.6;ENST00000417413.3;ENST00000483530.2;ENST00000549760.1;ENST00000550536.1;NM_175623;NM_175625;ENST00000362025.5;ENST00000378809.4;ENST00000552199.1	0	0
chr7	97840777	97844754	lnc-BHLHA15-1	0	+	0,0,0	235965_at	BF513674	chr7:97844252-97844754 (+) // 74.44 // q21.3	---	ENST00000609256.1;uc003upe.1;ENST00000314018.2	uc003upe.1;ENST00000609256.1;ENST00000314018.2	uc003upe.1;ENST00000314018.2;ENST00000609256.1	ENST00000314018.2;ENST00000609256.1;uc003upe.1;ENST00000447648.2;NM_015395	NA	NA	ENST00000297293.5	1832	ENST00000420697.1	29601	ENSG00000164715.5	1832	ENSG00000164713.5	36937	ENST00000297293.5;NM_014916;ENST00000314018.2;uc003upe.1;ENST00000609256.1	ENST00000314018.2;ENST00000447648.2;NM_015395;uc003upg.3;ENST00000379795.3	0	0
chrX	102024088	102167269	lnc-BHLHB9-1	0	+	0,0,0	1569674_at;1559510_at	BC032741	chrX:102094835-102121751 (+) // 72.36 // q22.1	LOC100287765	NA	NA	NA	NA	NA	NA	ENST00000372735.1	15620	ENST00000372695.5	302751	ENSG00000158301.14	50481	ENSG00000102409.9	302751	NA	NA	1	1
chr8	65285774	65300061	lnc-BHLHE22-1	0	+	0,0,0	236693_at;238661_at;242193_at	R44026	chr8:65290958-65291384 (+) // 90.87 // q12.3	LOC100130155	NA	NA	NA	NA	NA	NA	uc011len.2	1160428	ENST00000321870.1	192753	ENSG00000137561.4	1287162	ENSG00000180828.1	192753	NA	NA	1	1
chr20	61665568	61667748	lnc-BHLHE23-1	0	-	0,0,0	231760_at	NM_022099	chr20:61665569-61668380 (-) // 70.78 // q13.33	LINC00029	NA	NA	NA	NA	TCONS_00028086	TCONS_00028086	NM_080606	27181	ENST00000370339.3	159033	ENSG00000125533.4	27181	ENSG00000149658.13	159033	NA	lnc-SLC17A9-3	1	1
chr12	26092261	26112698	lnc-BHLHE41-2	0	-	0,0,0	235161_at;242358_at	BG433088	chr12:26107112-26110499 (-) // 51.13 // p12.1	LOC100506451	ENST00000381352.3;ENST00000405154.2;ENST00000535907.1	ENST00000381352.3;ENST00000405154.2;ENST00000535907.1	NA	NA	NA	NA	ENST00000542224.1	290748	ENST00000242728.4	160261	ENSG00000152936.6	290748	ENSG00000123095.5	160261	NA	ENST00000381352.3;lnc-SSPN-6;ENST00000405154.2;ENST00000535907.1	0	0
chr12	32557112	32644081	lnc-BICD1-3	0	+	0,0,0	231644_at	AW016812	chr12:32643656-32644066 (+) // 95.56 // p11.21	---	ENST00000531134.1	ENST00000531134.1	ENST00000534526.2;ENST00000531134.1	NA	NA	NA	ENST00000548411.1	20545	ENST00000452533.2	188053	ENSG00000151746.9	20545	ENSG00000087470.13	188053	NA	ENST00000531134.1	0	0
chr20	61732643	61735738	lnc-BIRC7-2	0	+	0,0,0	1557098_s_at	AW593432	chr20:61733559-61735737 (+) // 89.14 // q13.33	HAR1A	NA	NA	NA	NA	NA	NA	NM_080606	94256	ENST00000370339.3	91043	ENSG00000125533.4	94256	ENSG00000149658.13	91043	NA	NA	1	1
chr7	155080391	155089485	lnc-BLACE-2	0	-	0,0,0	229370_at	BF507344	chr7:155087627-155089222 (-) // 98.57 // q36.2	---	NM_005542;NM_198336;NM_198337;ENST00000340368.4;ENST00000344756.4;ENST00000425172.1;ENST00000342407.5;ENST00000476756.1	NM_005542;NM_198336;NM_198337	NA	NA	NA	NA	ENST00000431083.1	90226	ENST00000344756.4	1	ENSG00000157219.3	202932	ENSG00000186480.8	1	NA	NM_005542;NM_198336;NM_198337;ENST00000340368.4;ENST00000344756.4;ENST00000425172.1;ENST00000342407.5;ENST00000476756.1	0	0
chr11	121898990	122073770	lnc-BLID-1	0	-	0,0,0	236640_at;225381_at	AI638169	chr11:121899034-121899389 (-) // 83.91 // q24.1	LOC100507165	ENST00000560104.1;NM_001001786	ENST00000560104.1;NM_001001786	NM_001001786;ENST00000560104.1	NM_001001786;ENST00000560104.1	NA	NA	ENST00000260197.7	394588	ENST00000284273.5	452613	ENSG00000137642.8	394588	ENSG00000154127.5	452613	lnc-BLID-5;ENST00000560104.1;NM_001001786	lnc-BLID-5;NM_001001786;ENST00000560104.1;lnc-BLID-2	0	0
chr11	122026129	122293579	lnc-BLID-2	0	-	0,0,0	241975_at	N29850	chr11:122103566-122103930 (-) // 60.0 // q24.1	---	NA	NA	NA	NA	NA	NA	NM_001001786	39206	ENST00000284273.5	232804	ENSG00000259571.1	39206	ENSG00000154127.5	232804	lnc-BLID-1	NA	1	1
chr11	121966607	121969061	lnc-BLID-5	0	-	0,0,0	232113_at;233364_s_at	N90870	chr11:121966607-121968182 (-) // 74.99 // q24.1	---	NA	NA	NA	NA	NA	NA	ENST00000260197.7	462205	ENST00000560104.1	17001	ENSG00000137642.8	462205	ENSG00000259571.1	17001	NA	NA	1	1
chr8	11433821	11438851	lnc-BLK-1	0	+	0,0,0	1552955_at	NM_054029	chr8:11434043-11438850 (+) // 85.48 // p23.1	LINC00208	NA	NA	NA	NA	NA	NA	ENST00000259089.4	11708	ENST00000528712.1	95617	ENSG00000136573.8	11708	ENSG00000136574.13	95617	NA	NA	1	1
chr8	11279006	11280443	lnc-BLK-2	0	+	0,0,0	233641_s_at	AF124366	chr8:11279005-11280443 (+) // 87.64 // p23.1	FAM167A	NA	ENST00000284481.3	NA	ENST00000284486.4	NA	NA	ENST00000382435.4	89289	ENST00000259089.4	71067	ENSG00000104643.5	93360	ENSG00000136573.8	71067	NA	ENST00000534308.1;ENST00000528897.1	0	0
chr1	169455352	169458414	lnc-BLZF1-2	0	+	0,0,0	232651_at	AF150125	chr1:169455379-169456846 (+) // 78.19 // q24.2	LOC100287813	ENST00000367804.4;ENST00000236137.5	NA	NA	NA	NA	NA	ENST00000236137.5	111	ENST00000367797.3	24990	ENSG00000117479.8	111	ENSG00000198734.6	24990	ENST00000367804.4;ENST00000236137.5	NA	0	0
chr20	7328113	7349144	lnc-BMP2-3	0	+	0,0,0	1561474_at	BC043288	chr20:7328113-7349144 (+) // 82.37 // p12.3	---	NA	NA	NA	NA	TCONS_00027858	NA	ENST00000378827.4	567186	ENST00000378789.3	514484	ENSG00000125845.6	567186	ENSG00000101323.4	514484	NA	NA	1	1
chr4	79892901	80448970	lnc-BMP2K-1	0	+	0,0,0	1560891_a_at;230781_at;1560890_at	AF088011	chr4:80220154-80220716 (+) // 59.62 // q21.21	LOC100505875	ENST00000511542.1;uc021xpl.1;NM_032693;ENST00000286794.4;ENST00000358842.3;NM_033214	ENST00000511542.1;ENST00000286794.4;NM_032693;uc021xpl.1;ENST00000358842.3;NM_033214	NM_032693;uc021xpl.1;ENST00000286794.4;ENST00000511542.1;NM_033214;ENST00000358842.3	ENST00000511542.1;ENST00000286794.4;NM_032693;uc021xpl.1;NM_033214;ENST00000358842.3	NA	NA	ENST00000512733.1	32309	ENST00000403729.2	373333	ENSG00000163291.10	32309	ENSG00000163297.12	373333	ENST00000511542.1;uc021xpl.1;NM_032693;ENST00000286794.4;ENST00000358842.3;NM_033214	ENST00000511542.1;ENST00000286794.4;NM_032693;uc021xpl.1;NM_033214;ENST00000358842.3	0	0
chr6	55310231	55312709	lnc-BMP5-4	0	-	0,0,0	234559_at	AL137630	chr6:55310234-55312709 (-) // 80.43 // p12.1	---	NA	NA	ENST00000308161.4;ENST00000398661.2;ENST00000370850.2;ENST00000274901.4;NM_019036;ENST00000508459.1	ENST00000370852.2	NA	NA	NM_207410	42940	ENST00000370830.3	305734	ENSG00000137252.5	162813	ENSG00000112175.6	305734	NA	NA	0	0
chr6	8435849	8787078	lnc-BMP6-5	0	+	0,0,0	1558661_at	BC040612	chr6:8435875-8712519 (+) // 64.3 // p24.3	LOC100506207	ENST00000339306.5;ENST00000426876.1;ENST00000379660.4	NA	NA	NA	NA	NA	ENST00000339306.5	55	ENST00000492094.2	809445	ENSG00000124786.8	55	ENSG00000181355.16	809265	ENST00000339306.5;ENST00000426876.1;ENST00000379660.4	NA	0	0
chr20	55731073	55737430	lnc-BMP7-1	0	-	0,0,0	239981_x_at	AA702305	chr20:55731104-55731446 (-) // 92.71 // q13.31	---	NA	NA	NA	NA	NA	NA	ENST00000201031.2	516734	ENST00000395863.3	6374	ENSG00000087510.5	516734	ENSG00000101144.8	6374	NA	NA	1	0
chr7	33923727	33925377	lnc-BMPER-3	0	+	0,0,0	234239_at	AK025321	chr7:33923727-33925521 (+) // 88.43 // p14.3	---	NA	NA	NA	NA	NA	NA	ENST00000311067.3	155659	ENST00000448280.1	19146	ENSG00000173862.3	155659	ENSG00000164619.4	19146	NA	NA	1	1
chr10	43366968	43369508	lnc-BMS1-1	0	+	0,0,0	230823_at	AA401247	chr2:91763551-91764230 (+) // 98.69 // p11.1	---	NA	NA	NA	NA	TCONS_00017817	NA	NM_014753	36583	ENST00000355710.3	202967	ENSG00000165733.7	36583	ENSG00000165731.13	202967	NA	NA	1	1
chr10	42971372	42990585	lnc-BMS1-3	0	+	0,0,0	233562_at	AK024638	---	LOC84856	NA	NA	NA	NA	NA	NA	ENST00000423687.1	4234552	ENST00000374518.5	287664	ENSG00000175395.11	4705811	ENSG00000165733.7	287664	NA	NA	1	1
chr5	173502230	173513634	lnc-BOD1-4	0	-	0,0,0	240487_at	AI184609	chr5:173509421-173509632 (-) // 32.41 // q35.2	---	NA	NA	ENST00000303177.3;ENST00000521585.1;ENST00000519717.1;uc003mcx.3;ENST00000521278.1;ENST00000519867.1	ENST00000517587.1	NA	NA	ENST00000340147.6	69087	ENST00000239243.6	637902	ENSG00000185056.9	69087	ENSG00000120149.7	637902	NA	NA	0	0
chr13	71589272	71742549	lnc-BORA-2	0	+	0,0,0	233170_at	AL139803	chr13:71717316-71742546 (+) // 20.56 // q21.33	LINC00348	NA	NA	NA	NA	TCONS_00022193	TCONS_00022193	ENST00000377844.4	906681	ENST00000377818.3	1539946	ENSG00000150361.7	906681	ENSG00000204899.5	1539946	NA	NA	1	1
chr13	73462358	73463306	lnc-BORA-8	0	+	0,0,0	1563080_at	BC029476	chr13:73462357-73463305 (+) // 18.9 // q22.1	---	NA	NA	ENST00000326291.6	NA	NA	NA	NM_001128226	106014	ENST00000539231.1	165808	ENSG00000083520.10	106124	ENSG00000102554.9	165808	NA	NA	0	0
chr20	31781390	31798268	lnc-BPIFA3-1	0	+	0,0,0	1555554_at	AY180924	chr20:31781410-31798268 (+) // 93.98 // q11.21	BPIFA4P	NA	NA	NA	NA	NA	NA	NM_080574	12167	NM_130852	25533	ENSG00000131050.6	12172	ENSG00000198183.7	25533	NA	NA	1	0
chr7	140702409	140704649	lnc-BRAF-2	0	-	0,0,0	237083_at	H46176	chr7:140702409-140702785 (-) // 87.07 // q34	---	NA	NA	NA	NA	NA	NA	NM_004333	77845	ENST00000393008.3	1205	ENSG00000157764.8	77845	ENSG00000090263.11	1205	NA	ENST00000393008.3;NM_016071;NM_053035;ENST00000324787.5;ENST00000469351.1;ENST00000496958.1;ENST00000467334.1	0	0
chrX	154354849	154357244	lnc-BRCC3-1	0	+	0,0,0	236476_at	AW779983	chrX:154356784-154357242 (+) // 36.84 // q28	---	NA	ENST00000362018.2	NA	NA	NA	NA	NM_024332	3500	ENST00000535916.1	68040	ENSG00000185515.10	3500	ENSG00000155959.6	68040	NA	NA	0	0
chr2	28619681	28619977	lnc-BRE-2	0	+	0,0,0	241824_at	AA019641	chr2:28619664-28620095 (+) // 81.86 // p23.2	---	NA	ENST00000545753.1;ENST00000436647.1	ENST00000264716.4;ENST00000379619.1	NA	NA	NA	ENST00000379632.2	57913	ENST00000416713.1	60035	ENSG00000158019.16	57913	ENSG00000163803.8	60035	NA	NA	0	0
chr7	97937196	97939753	lnc-BRI3-1	0	+	0,0,0	239821_at	AW295449	chr7:97937252-97937970 (+) // 83.85 // q21.3	FLJ30064	uc003upk.1	uc003upk.1	ENST00000005260.8;NM_018842;uc003upk.1	uc003upk.1	NA	NA	ENST00000491463.4	435	ENST00000265634.3	306856	ENSG00000164713.5	34	ENSG00000106236.3	306856	ENST00000491463.4;uc003upk.1	NA	0	0
chr5	34945865	34952848	lnc-BRIX1-1	0	+	0,0,0	235001_at	BG390661	chr5:34929902-34951042 (+) // 89.78 // p13.2	DNAJC21	NA	NA	ENST00000382021.2;ENST00000342382.4;NM_194283;ENST00000303525.7	NA	NA	NA	ENST00000336767.5	19764	ENST00000231420.6	45358	ENSG00000113456.14	26771	ENSG00000113492.9	45358	NA	NA	0	0
chr14	36194269	36194855	lnc-BRMS1L-7	0	+	0,0,0	1566272_at	H62490	chr14:36194269-36194855 (+) // 93.4 // q13.2	RALGAPA1	NA	NA	ENST00000553892.1;ENST00000382366.3;ENST00000258840.6;ENST00000389698.3;ENST00000307138.6	NA	NA	NA	ENST00000554259.1	73187	ENST00000216807.7	100669	ENSG00000168348.3	188009	ENSG00000100916.9	100669	NA	NA	0	0
chr19	55728027	55732984	lnc-BRSK1-1	0	+	0,0,0	237641_at	AW207712	chr19:55728245-55728795 (+) // 99.1 // q13.42	---	NA	NA	NA	NA	TCONS_00026835	NA	NM_001161440	7153	ENST00000327042.4	5132	ENSG00000080031.5	7153	ENSG00000180089.4	5023	NA	NA	1	0
chr21	40685860	40686888	lnc-BRWD1-IT2-1	0	-	0,0,0	1553069_at	NM_153455	chr21:40685886-40686886 (-) // 79.5 // q22.2	BRWD1-IT2	ENST00000380800.3;ENST00000342449.3;ENST00000333229.2;ENST00000341322.4;NM_033656;NM_001007246	NA	NA	NA	NA	NA	ENST00000333229.2	115	ENST00000333781.5	65282	ENSG00000183527.7	130083	ENSG00000182093.10	65282	ENST00000380800.3;ENST00000342449.3;ENST00000333229.2;ENST00000341322.4;NM_033656;NM_001007246	NA	0	0
chr10	93667887	93669105	lnc-BTAF1-1	0	+	0,0,0	242010_at	BE221661	chr10:93667885-93669105 (+) // 92.02 // q23.32	---	uc021pwg.1;ENST00000311575.5;NM_152429	ENST00000311575.5;NM_152429;uc021pwg.1	NM_152429;uc021pwg.1;ENST00000311575.5	NM_152429;ENST00000311575.5;uc021pwg.1	NA	NA	NM_025235	42655	ENST00000265990.6	14421	ENSG00000107854.5	42854	ENSG00000095564.9	14421	uc021pwg.1	uc021pwg.1	0	0
chr15	83802877	83805473	lnc-BTBD1-2	0	-	0,0,0	1558103_a_at;1558102_at	AK055438	chr15:83802877-83805687 (-) // 85.7 // q25.2	---	NA	NA	ENST00000568294.1;ENST00000379386.4;ENST00000565774.1;ENST00000322019.9;ENST00000561551.1	ENST00000379390.6;ENST00000258909.9;ENST00000379384.5;ENST00000322019.9;ENST00000379386.4;ENST00000565774.1	NA	NA	ENST00000565982.1	7307	ENST00000345382.2	119182	ENSG00000064726.5	66771	ENSG00000169594.8	119182	ENST00000565774.1	NM_016073;uc002bjs.1;ENST00000299633.4	0	0
chr11	12981280	13011095	lnc-BTBD10-3	0	-	0,0,0	1560066_at	BC015907	chr11:12982716-12983247 (-) // 4.63 // p15.2	---	NA	NA	NA	NA	NA	NA	ENST00000361905.4	14982	ENST00000278174.5	398453	ENSG00000197702.7	428932	ENSG00000148925.6	398453	NA	NA	1	1
chr17	72206118	72209481	lnc-BTBD17-3	0	-	0,0,0	1558167_a_at;1558166_at	BM824870	chr17:72206133-72209460 (-) // 70.68 // q25.1	MGC16275	ENST00000269346.4	NA	NA	ENST00000311111.6	NA	NA	ENST00000533498.1	83	ENST00000269346.4	172	ENSG00000179604.8	897804	ENSG00000141540.6	172	ENST00000533498.1;ENST00000584577.1;ENST00000534490.1;ENST00000439590.2;NM_001035258;ENST00000311111.6	ENST00000269346.4	0	0
chr1	45480218	45481077	lnc-BTBD19-3	0	+	0,0,0	222074_at	AW614435	chr1:45480219-45481245 (+) // 82.75 // p34.1	UROD	NA	NA	ENST00000246337.4;ENST00000428106.1	ENST00000428106.1	NA	NA	ENST00000434478.1	101	ENST00000359600.5	994	ENSG00000126107.10	3217	ENSG00000162415.6	994	ENST00000434478.1;ENST00000428106.1	NM_020883;ENST00000359600.5	0	0
chr4	75881183	75895572	lnc-BTC-2	0	-	0,0,0	221183_at	NM_025064	chr4:75881184-75895572 (-) // 82.03 // q13.3	LOC100507388	NA	NA	NM_015393;ENST00000513238.1;ENST00000307428.7	NA	NA	NA	ENST00000395743.3	161287	ENST00000506261.1	543584	ENSG00000174808.7	161287	ENSG00000174796.8	543584	NA	NA	0	0
chr4	75919086	75960034	lnc-BTC-4	0	-	0,0,0	241124_at	AA883153	chr4:75919089-75919440 (-) // 83.8 // q13.3	---	NA	NA	NM_015393;ENST00000513238.1;ENST00000307428.7	NA	NA	NA	ENST00000395743.3	199190	ENST00000506261.1	479122	ENSG00000174808.7	199190	ENSG00000174796.8	479122	NA	NA	0	0
chr4	76006911	76009927	lnc-BTC-6	0	-	0,0,0	238632_at	AI631657	chr4:76007137-76007629 (-) // 62.7 // q13.3	LOC100505946	NA	NA	NA	NA	NA	NA	NM_015393	31586	ENST00000506261.1	429229	ENSG00000169116.7	31586	ENSG00000174796.8	429229	NA	NA	1	1
chr3	15781726	15803693	lnc-BTD-3	0	+	0,0,0	1561966_at	BC041363	chr3:15799660-15803693 (+) // 68.98 // p25.1	---	NA	NM_001195098	ENST00000399451.2;ENST00000451422.1;ENST00000383777.1;ENST00000412318.1	ENST00000439830.1	NA	NA	ENST00000303498.5	94397	ENST00000339732.5	412463	ENSG00000169814.8	94397	ENSG00000131386.13	412463	NA	NA	0	0
chr11	111384767	111397480	lnc-BTG4-1	0	-	0,0,0	1564729_at	BC016876	chr11:111384767-111385820 (-) // 89.54 // q23.1	---	NM_001100388;ENST00000525791.1;ENST00000529167.1;ENST00000356018.2;ENST00000456861.2;ENST00000529661.1;ENST00000375618.4;ENST00000332814.6	NM_001100388;ENST00000332814.6;ENST00000375618.4;ENST00000529167.1;ENST00000529661.1	NM_001100388;ENST00000332814.6;ENST00000375618.4;ENST00000529167.1;ENST00000529661.1	ENST00000529661.1	NA	NA	ENST00000356018.2	1688	ENST00000533999.1	13525	ENSG00000137707.9	1688	ENSG00000204381.7	13525	ENST00000525791.1;ENST00000356018.2;ENST00000456861.2;lnc-C11orf88-1	NM_001100388;ENST00000529167.1;ENST00000375618.4;ENST00000529661.1;ENST00000332814.6	0	0
chr11	111284966	111288911	lnc-BTG4-2	0	-	0,0,0	1556844_at	BC031959	chr11:111284967-111288911 (-) // 85.67 // q23.1	LOC100132078	NA	ENST00000531398.1	NA	NA	NA	NA	ENST00000393067.3	34549	ENST00000356018.2	49340	ENSG00000214290.3	105506	ENSG00000137707.9	49340	NA	NA	0	0
chr11	111255461	111326355	lnc-BTG4-3	0	-	0,0,0	1569675_at	BC022056	chr11:111255461-111305769 (-) // 50.66 // q23.1	POU2AF1	ENST00000531398.1;uc001pli.1;ENST00000528953.1	ENST00000531398.1;uc001pli.1;ENST00000528953.1	ENST00000531398.1;uc001pli.1;ENST00000528953.1	NA	NA	NA	ENST00000393067.3	5044	ENST00000356018.2	11896	ENSG00000214290.3	76001	ENSG00000137707.9	11896	lnc-BTG4-2;ENST00000531398.1	lnc-BTG4-2;uc001pli.1;ENST00000528953.1	0	0
chr3	112065254	112128049	lnc-BTLA-1	0	-	0,0,0	231180_at	BE501878	chr3:112065552-112066069 (-) // 95.38 // q13.2	LOC100506591	NA	NA	ENST00000478595.1;NM_001004196;ENST00000606471.1;ENST00000315711.8;ENST00000383681.3;ENST00000498096.1;ENST00000473539.1	ENST00000478595.1;ENST00000498096.1;ENST00000606471.1;ENST00000315711.8;ENST00000383681.3;ENST00000473539.1;NM_001004196	NA	NA	ENST00000607597.1	1332	ENST00000283290.5	123307	ENSG00000174500.8	213102	ENSG00000144848.6	123307	ENST00000607597.1;ENST00000606471.1;ENST00000498096.1;ENST00000473539.1;ENST00000383681.3;ENST00000478595.1;NM_001004196;ENST00000315711.8	NA	0	0
chr5	180256955	180262726	lnc-BTNL8-3	0	+	0,0,0	1556180_at	BE646146	chr5:180259536-180262725 (+) // 26.36 // q35.3	LOC729678	NA	NA	NA	NA	NA	NA	ENST00000514438.1	14375	ENST00000231229.4	63351	ENSG00000131446.11	14303	ENSG00000113303.7	63351	lnc-MGAT1-2	NA	1	1
chr5	180237296	180238375	lnc-BTNL8-6	0	+	0,0,0	232690_at	N40551	chr5:180237296-180238383 (+) // 97.84 // q35.3	---	NM_001114617;NM_001114618;ENST00000393340.3;ENST00000502678.1;ENST00000506889.1;ENST00000446023.2	ENST00000513431.1;ENST00000514438.1;ENST00000393340.3;ENST00000333055.3	NA	NA	NA	NA	NM_001114617	159	ENST00000231229.4	87702	ENSG00000037280.11	160672	ENSG00000113303.7	87702	NM_001114617;NM_001114618;ENST00000502678.1;ENST00000506889.1;ENST00000446023.2;ENST00000393340.3	NA	0	0
chr10	103358770	103359114	lnc-BTRC-4	0	+	0,0,0	1560615_a_at	AW626574	chr10:103358612-103359179 (+) // 68.41 // q24.32	---	NA	NA	NM_015448;ENST00000370151.4;ENST00000434727.1;ENST00000370148.2;ENST00000370147.1	NA	NA	NA	uc010qpz.2	10116	ENST00000331272.7	11309	ENSG00000166167.13	41692	ENSG00000107829.9	11309	NA	NA	0	0
chr15	40537125	40539567	lnc-BUB1B-2	0	+	0,0,0	1561320_at	AI209129	chr15:40537125-40539573 (+) // 92.4 // q15.1	---	NA	NM_020168;ENST00000558183.1;NM_001128628;NM_001128629;ENST00000260404.4;ENST00000560346.1;ENST00000441369.1;ENST00000455577.2;ENST00000560806.1;uc010bbn.3;ENST00000561230.1;ENST00000558878.1;ENST00000558055.1;ENST00000453867.1;uc001zky.4	ENST00000559435.1;ENST00000558658.1	NA	NA	NA	ENST00000287598.6	23788	ENST00000319503.3	3298	ENSG00000156970.8	23788	ENSG00000176753.3	3298	NA	NA	0	0
chr15	40269179	40270493	lnc-BUB1B-6	0	+	0,0,0	237145_at	AI953362	chr15:40269629-40270071 (+) // 78.3 // q15.1	EIF2AK4	NA	NA	ENST00000263791.5;ENST00000560855.1;ENST00000382727.2	NA	NA	NA	ENST00000559624.1	1549	ENST00000267884.6	57447	ENSG00000166073.4	56086	ENSG00000140319.6	57447	ENST00000559624.1	NA	0	0
chr9	68795666	68798211	lnc-BX255923.1-7	0	+	0,0,0	232182_at	AI142853	chr9:69134367-69136147 (+) // 87.68 // q21.11 /// chr9:68796262-68798049 (+) // 86.95 // q21.11 /// chr9:59863-61735 (+) // 84.82 // p24.3 /// chr2:114311196-114313434 (-) // 85.66 // q13 /// chr9:70983740-70985894 (-) // 84.2 // q21.11	LOC286272	NA	NA	NA	NA	NA	NA	ENST00000456982.1	807668	NM_199135	2119571	ENSG00000154529.10	24871617	ENSG00000154330.8	2145013	NA	NA	1	1
chr17	56408244	56409869	lnc-BZRAP1-1	0	-	0,0,0	230805_at	AA749202	chr17:56408244-56408537 (-) // 49.58 // q22	---	NA	NA	NA	NA	NA	NA	uc010wnt.2	2092	ENST00000581166.1	12670	ENSG00000167419.6	62365	ENSG00000213246.2	12670	NA	NA	0	0
chr2	201689395	201692061	lnc-BZW1-1	0	+	0,0,0	233506_at	N95440	chr2:201689637-201692050 (+) // 63.2 // q33.1	---	NA	NA	NA	NA	NA	NA	NM_001207069	826	ENST00000321356.4	25671	ENSG00000082153.13	826	ENSG00000013441.11	25671	ENST00000409600.1;ENST00000409226.1;NM_001207069;NM_001207067	NA	0	0
chr10	45306471	45455137	lnc-C10orf10-2	0	-	0,0,0	1563632_at	AK056518	chr10:45306471-45418675 (-) // 81.13 // q11.21	TMEM72-AS1	ENST00000389583.4;ENST00000544540.1;ENST00000334940.6;ENST00000374417.2;ENST00000340258.5;ENST00000427758.1;ENST00000483709.2	ENST00000389583.4;ENST00000544540.1	ENST00000389583.4;ENST00000544540.1	ENST00000389583.4;ENST00000544540.1	NA	NA	uc001jbf.3	425926	ENST00000428466.1	10535	ENSG00000107562.12	424530	ENSG00000165507.8	11292	ENST00000544540.1;ENST00000389583.4;lnc-C10orf10-4	ENST00000389583.4;ENST00000544540.1;lnc-C10orf10-4;ENST00000334940.6;ENST00000374417.2;ENST00000340258.5;ENST00000427758.1;ENST00000483709.2	0	0
chr10	45453180	45455016	lnc-C10orf10-4	0	-	0,0,0	237294_at	AI939385	chr10:45454364-45454827 (-) // 97.27 // q11.21	RASSF4	ENST00000334940.6;ENST00000374417.2;ENST00000340258.5;ENST00000427758.1;ENST00000483709.2	NA	NA	NA	NA	NA	ENST00000389583.4	20730	ENST00000428466.1	10656	ENSG00000187783.7	20730	ENSG00000165507.8	11413	NA	ENST00000334940.6;ENST00000374417.2;ENST00000340258.5;ENST00000427758.1;ENST00000483709.2	0	0
chr10	75255282	75279828	lnc-C10orf103-2	0	+	0,0,0	238522_at;235772_at	AA908951	chr10:75260436-75265314 (+) // 89.29 // q22.2	---	NM_001142353;ENST00000545874.1;ENST00000394829.2;ENST00000394828.2;ENST00000342558.3;ENST00000394822.2;ENST00000360663.5	ENST00000545874.1;ENST00000342558.3;ENST00000360663.5;ENST00000394822.2;ENST00000394828.2;ENST00000394829.2;NM_001142353;ENST00000394811.2	NM_001142353;ENST00000394829.2;ENST00000394828.2;ENST00000342558.3;ENST00000394822.2;ENST00000360663.5;ENST00000339859.4;ENST00000394811.2;ENST00000408019.1;ENST00000422491.2;ENST00000428547.1;ENST00000418501.1;ENST00000424265.1;ENST00000466048.2	ENST00000339859.4;ENST00000418501.1;ENST00000424265.1;ENST00000466048.2;ENST00000394811.2;ENST00000408019.1;ENST00000428547.1;ENST00000422491.2	NA	NA	ENST00000430762.2	27905	ENST00000359322.4	111584	ENSG00000166343.5	61963	ENSG00000177791.11	111584	ENST00000545874.1;ENST00000342558.3;ENST00000360663.5;ENST00000394822.2;ENST00000394828.2;ENST00000394829.2;NM_001142353	ENST00000339859.4;ENST00000418501.1;ENST00000424265.1;ENST00000466048.2;ENST00000394811.2;ENST00000408019.1;ENST00000428547.1;ENST00000422491.2	0	0
chr10	63212396	63256038	lnc-C10orf107-1	0	+	0,0,0	1560516_at;1560517_s_at	BC041470	chr10:63212363-63241708 (+) // 59.31 // q21.2	---	ENST00000488505.2;ENST00000503886.1;ENST00000399298.3;ENST00000399293.1	ENST00000399293.1;ENST00000399298.3;ENST00000488505.2;ENST00000503886.1	ENST00000488505.2;ENST00000503886.1;ENST00000399293.1;ENST00000399298.3	NA	TCONS_00018214	TCONS_00018214	ENST00000277749.5	21306	ENST00000330194.2	166681	ENSG00000072422.12	451198	ENSG00000183346.6	166681	ENST00000488505.2;ENST00000503886.1;ENST00000399293.1;ENST00000399298.3	NA	0	0
chr10	674577	677195	lnc-C10orf108-2	0	+	0,0,0	240305_at	AI291536	chr10:676531-677193 (+) // 93.42 // p15.3	---	NA	NA	ENST00000423550.1;ENST00000280886.6	NA	NA	NA	ENST00000381496.3	44677	ENST00000316157.3	178289	ENSG00000015171.14	374000	ENSG00000107929.10	178289	NA	NA	0	0
chr10	78647801	78740382	lnc-C10orf11-2	0	+	0,0,0	1569763_at	BC030624	chr10:78647801-78663848 (+) // 81.89 // q22.3	---	NA	NA	ENST00000406533.3;ENST00000372408.2;NM_002247;ENST00000372421.5;NM_001271519;ENST00000286628.8;ENST00000372440.1;ENST00000457953.1;ENST00000354353.5;ENST00000286627.5;ENST00000372443.1;ENST00000372437.1;ENST00000372403.4;NM_001014797;NM_001161353;NM_001161352;ENST00000434208.1;ENST00000404771.3;ENST00000604624.1;ENST00000404857.1	NA	NA	NA	ENST00000496424.2	327876	ENST00000372371.3	994525	ENSG00000148655.10	327876	ENSG00000148606.8	994525	NA	NA	0	0
chr10	98752206	98755716	lnc-C10orf12-1	0	+	0,0,0	226892_at	AK025166	chr10:98753747-98755711 (+) // 97.29 // q24.1	C10orf12	NA	NA	NA	NA	NA	NA	ENST00000286067.2	6624	ENST00000355366.5	223280	ENSG00000155640.5	6624	ENSG00000213390.6	223280	NA	NA	0	0
chr10	98862511	98863677	lnc-C10orf12-2	0	+	0,0,0	231485_at	AI650816	chr10:98862728-98863506 (+) // 99.58 // q24.1	LOC100505540	NA	NA	ENST00000371070.4;ENST00000314867.5;ENST00000266058.4;ENST00000371041.3	ENST00000453547.2	NA	NA	ENST00000286067.2	116929	ENST00000355366.5	115319	ENSG00000155640.5	116929	ENSG00000213390.6	115319	NA	NA	0	0
chr10	127378993	127408135	lnc-C10orf122-1	0	-	0,0,0	1560714_at;239483_at	AK094354	chr10:127393858-127408135 (-) // 84.98 // q26.13	FLJ37035	ENST00000419769.2;ENST00000481600.1;ENST00000356792.4;ENST00000368815.2;ENST00000337623.3	ENST00000419769.2;ENST00000481600.1	NA	NA	TCONS_00018632	TCONS_00018632	ENST00000368821.3	7280	ENST00000368808.3	46887	ENSG00000175018.8	7280	ENSG00000154485.4	46887	lnc-C10orf137-1	ENST00000419769.2;ENST00000481600.1;ENST00000356792.4;ENST00000368815.2;ENST00000337623.3	0	0
chr10	44354858	44480067	lnc-C10orf136-1	0	+	0,0,0	244465_at;242147_at;240763_at;1564178_at	AA399576	chr10:44476052-44476712 (+) // 89.76 // q11.21	---	NA	NA	NA	NA	TCONS_00018187	TCONS_00018187	NM_006973	210532	ENST00000395795.4	312971	ENSG00000169740.9	210554	ENSG00000107562.12	312971	NA	NA	1	1
chr10	44340753	44346070	lnc-C10orf136-2	0	+	0,0,0	1560851_at	BC017939	---	C10orf136	NA	NA	NA	NA	NA	NA	NM_006973	196427	ENST00000395795.4	446968	ENSG00000169740.9	196449	ENSG00000107562.12	446968	NA	NA	1	1
chr10	127371797	127398627	lnc-C10orf137-1	0	+	0,0,0	1557591_at	BC033536	chr10:127371812-127398244 (+) // 69.27 // q26.13	LOC283038	ENST00000368821.3;ENST00000532135.1;ENST00000526819.1	NA	NA	NA	NA	NA	ENST00000368821.3	84	ENST00000481600.1	9457	ENSG00000175018.8	84	ENSG00000107938.13	9457	ENST00000368821.3;ENST00000532135.1;ENST00000526819.1	lnc-C10orf122-1	0	0
chr10	127262939	127267014	lnc-C10orf137-2	0	+	0,0,0	1556133_s_at	BI559430	chr10:127262939-127267011 (+) // 70.93 // q26.13	LOC100169752	NA	NA	ENST00000532135.1	ENST00000532135.1	NA	NA	ENST00000530884.1	413309	ENST00000481600.1	141070	ENSG00000175029.12	413200	ENSG00000107938.13	141070	NA	ENST00000532135.1	0	0
chr10	45511527	45650044	lnc-C10orf25-2	0	-	0,0,0	1561482_at;1557672_s_at	BC043276	chr10:45594925-45643337 (-) // 72.76 // q11.21	LOC100133308	NA	NA	NA	NA	NA	NA	NM_006963	10750	ENST00000542434.1	219617	ENSG00000165512.4	10753	ENSG00000012779.6	219617	NA	lnc-ZNF22-2	1	1
chr10	100205779	100214606	lnc-C10orf28-7	0	+	0,0,0	238979_at	BE501771	chr10:100212954-100213560 (+) // 45.08 // q24.2	LOC100505606	ENST00000361490.4;ENST00000325103.6;ENST00000338546.5	ENST00000361490.4;ENST00000325103.6;ENST00000338546.5	NA	NA	NA	NA	ENST00000414009.1	11931	ENST00000370552.3	4269	ENSG00000119943.6	30838	ENSG00000172987.8	4269	ENST00000361490.4;ENST00000338546.5;ENST00000325103.6	NA	0	0
chr10	11294438	11298627	lnc-C10orf31-1	0	-	0,0,0	215144_at	AF007147	chr10:11294438-11298969 (-) // 81.71 // p14	---	NA	NA	ENST00000354897.3;ENST00000417956.2;ENST00000537122.1;ENST00000609692.1;ENST00000416382.2;ENST00000427450.1;ENST00000450189.1;ENST00000379261.4;ENST00000399850.3;ENST00000354440.2;ENST00000315874.4;ENST00000542579.1;ENST00000608830.1	ENST00000609870.1	NA	NA	NM_002051	3177274	ENST00000609104.1	197318	ENSG00000107485.11	3177277	ENSG00000148429.10	197318	NA	NA	0	0
chr10	11358796	11361847	lnc-C10orf31-12	0	-	0,0,0	1560255_at	AK097813	chr10:11359661-11361847 (-) // 99.88 // p14	C10orf31	NA	NA	ENST00000354897.3;ENST00000417956.2;ENST00000537122.1;ENST00000609692.1;ENST00000416382.2;ENST00000427450.1;ENST00000450189.1;ENST00000379261.4;ENST00000399850.3;ENST00000354440.2;ENST00000315874.4;ENST00000542579.1;ENST00000608830.1	ENST00000609870.1	NA	NA	NM_002051	3241632	ENST00000609104.1	134098	ENSG00000107485.11	3241635	ENSG00000148429.10	134098	NA	NA	0	0
chr10	10969020	10994544	lnc-C10orf31-6	0	-	0,0,0	231421_at	AI652988	chr10:10976903-10977376 (-) // 95.17 // p14	LOC254312	NA	NA	NA	NA	NA	NA	NM_002051	2851856	ENST00000609104.1	501401	ENSG00000107485.11	2851859	ENSG00000148429.10	501401	NA	NA	1	1
chr10	10825866	10837007	lnc-C10orf31-7	0	-	0,0,0	243818_at	T96555	chr10:10828606-10834425 (-) // 38.08 // p14	SFTA1P	NA	NA	NA	NA	TCONS_00018435;TCONS_00018436	TCONS_00018435;TCONS_00018436	NM_002051	2708702	ENST00000609104.1	658938	ENSG00000107485.11	2708705	ENSG00000148429.10	658938	NA	NA	1	1
chr10	33247294	33398524	lnc-C10orf68-1	0	+	0,0,0	244864_at	W19283	chr10:33370469-33371027 (+) // 65.22 // p11.22	LOC100505562	ENST00000488494.1;ENST00000414670.1;NM_002211;ENST00000437302.1;ENST00000374956.4;ENST00000417122.2;NM_133376;ENST00000474568.1;ENST00000302278.3;ENST00000396033.2;ENST00000528877.1;ENST00000534049.1;ENST00000475184.1	ENST00000475184.1;ENST00000534049.1;ENST00000528877.1	NA	NA	NA	NA	NM_002211	1	ENST00000374875.1	67896	ENSG00000150076.18	75492	ENSG00000099250.13	67896	ENST00000488494.1;ENST00000414670.1;NM_002211;ENST00000437302.1;ENST00000374956.4;ENST00000417122.2;NM_133376;ENST00000474568.1;ENST00000302278.3;ENST00000396033.2;ENST00000528877.1;ENST00000534049.1;ENST00000475184.1	NA	0	0
chr10	33819695	33826083	lnc-C10orf68-4	0	+	0,0,0	243223_at	AA453526	chr10:33825567-33826097 (+) // 99.81 // p11.22	---	NA	NA	NA	NA	TCONS_00018158	TCONS_00018158	ENST00000265371.4	194505	ENST00000545693.1	572405	ENSG00000099250.13	194505	ENSG00000148498.11	572405	NA	NA	1	1
chr10	128939562	128964289	lnc-C10orf90-3	0	-	0,0,0	234170_at	AK000176	chr10:128939562-128964313 (-) // 90.98 // q26.2	---	NA	NA	ENST00000522781.1;ENST00000424811.2;ENST00000280333.6	NA	NA	NA	ENST00000544758.1	580483	ENST00000368671.3	711816	ENSG00000148848.10	862538	ENSG00000180745.4	711816	NA	NA	0	0
chr11	61513964	61525136	lnc-C11orf10-3	0	-	0,0,0	234356_at;1554880_at	AL117582	chr11:61514397-61525121 (-) // 87.88 // q12.2	DKFZP434K028	ENST00000278836.5;NM_013279;ENST00000265460.5	ENST00000278836.5;NM_013279;ENST00000265460.5	ENST00000278836.5;NM_013279;ENST00000265460.5	ENST00000257215.5;NM_006133;ENST00000540717.1	NA	NA	ENST00000263846.4	165344	ENST00000327797.1	16307	ENSG00000011347.5	165344	ENSG00000134825.9	10837	ENST00000540717.1;ENST00000257215.5;NM_006133	ENST00000278836.5;NM_013279;ENST00000265460.5	0	0
chr11	2349978	2399222	lnc-C11orf21-1	0	-	0,0,0	1561726_s_at	BC019904	chr11:2349979-2399222 (-) // 49.93 // p15.5	---	ENST00000475945.2;ENST00000530648.1;ENST00000263645.5;NM_004356;ENST00000533417.1	ENST00000475945.2;ENST00000530648.1;ENST00000263645.5;NM_004356	NM_004356;ENST00000263645.5	NA	NA	NA	ENST00000451520.2	10606	ENST00000380996.5	22496	ENSG00000064201.11	10548	ENSG00000184281.10	22496	NA	ENST00000475945.2;ENST00000530648.1;ENST00000263645.5;NM_004356;ENST00000533417.1	0	0
chr11	76368099	76374910	lnc-C11orf30-1	0	+	0,0,0	1560262_at	BC039543	chr11:76368099-76374909 (+) // 79.82 // q13.5	---	NA	NA	NM_001128922;ENST00000260061.5;ENST00000404995.1;ENST00000407242.2;ENST00000421973.1	NM_001128922;ENST00000260061.5;ENST00000407242.2;ENST00000404995.1;ENST00000421973.1	NA	NA	ENST00000529032.1	104030	ENST00000533752.1	118385	ENSG00000158636.12	104030	ENSG00000182704.6	118385	NA	ENST00000404995.1;ENST00000407242.2;NM_001128922;ENST00000260061.5;ENST00000421973.1	0	0
chr11	76100691	76101172	lnc-C11orf30-3	0	+	0,0,0	229243_at	AI023320	chr11:76100657-76101171 (+) // 96.62 // q13.5	---	NA	NA	ENST00000529331.1;ENST00000321844.4	NA	NA	NA	ENST00000530460.1	5870	ENST00000533988.1	54894	ENSG00000137492.3	8676	ENSG00000158636.12	54795	NA	NA	0	0
chr11	565534	568457	lnc-C11orf35-2	0	-	0,0,0	236480_at;230710_at	AA543084	chr11:565659-566105 (-) // 81.57 // p15.5	MIR210HG	NA	NA	NA	NA	NA	NA	NM_003475	1509	ENST00000534320.1	8029	ENSG00000185522.4	4755	ENSG00000070047.7	8029	ENST00000414138.2;ENST00000454668.2;NM_003475;ENST00000531112.1;NM_001143994;ENST00000397583.3;ENST00000344375.4;ENST00000397582.3;NM_001143993;ENST00000431809.1	NA	0	0
chr11	3239561	3244361	lnc-C11orf36-4	0	+	0,0,0	1564439_a_at	AK093421	chr11:3239561-3244361 (+) // 78.37 // p15.4	C11orf36	NM_001164377;ENST00000332314.3	ENST00000332314.3;NM_001164377	NM_001164377;ENST00000332314.3	NA	NA	NA	ENST00000530372.1	52561	ENST00000528796.1	116130	ENSG00000021762.15	51592	ENSG00000005801.12	116130	ENST00000332314.3;NM_001164377	NA	0	0
chr11	33472191	33472489	lnc-C11orf41-5	0	+	0,0,0	234784_at	AL133399	chr11:33472188-33472510 (+) // 100.0 // p13	---	NA	NA	NA	NA	NA	NA	ENST00000379016.3	93622	ENST00000534312.1	247318	ENSG00000110422.7	93622	ENSG00000085063.10	247318	NA	NA	1	1
chr11	128762462	128763339	lnc-C11orf45-2	0	-	0,0,0	1570531_at	BC018531	chr11:128762463-128763326 (-) // 46.13 // q24.3	---	NA	ENST00000529694.1;ENST00000338350.4	NA	NA	NA	NA	uc001qes.1	25194	NM_001195195	41287	ENSG00000151704.11	25194	ENSG00000120471.10	41287	NA	NA	0	0
chr11	36084835	36099448	lnc-C11orf55-4	0	-	0,0,0	1569988_at	BC036209	chr11:36084835-36088814 (-) // 39.0 // p13	---	NA	NA	ENST00000528989.1;ENST00000524419.1;ENST00000315571.5	NA	NA	NA	NM_017583	253905	ENST00000263401.5	195603	ENSG00000166326.5	255060	ENSG00000110442.7	195603	NA	NA	0	0
chr11	114231356	114250767	lnc-C11orf71-1	0	-	0,0,0	1569753_at	BC033908	chr11:114231971-114249714 (-) // 31.9 // q23.2	---	NA	NA	NA	NA	NA	NA	ENST00000535401.1	47349	ENST00000325636.4	11398	ENSG00000166741.3	47349	ENSG00000180425.7	11398	NA	NA	1	1
chr11	38520544	38521736	lnc-C11orf74-3	0	+	0,0,0	1558950_at	BC003120	---	---	NA	NA	NA	NA	NA	NA	ENST00000446510.2	1825721	ENST00000278198.2	1614017	ENSG00000175097.3	1900715	ENSG00000148948.3	1614017	NA	NA	1	1
chr11	111381324	111384613	lnc-C11orf88-1	0	+	0,0,0	1568906_at	BC021736	chr11:111381326-111384612 (+) // 94.07 // q23.1	LOC728196	ENST00000525791.1;ENST00000456861.2;ENST00000356018.2;NM_001100388;ENST00000332814.6;ENST00000375618.4;ENST00000529167.1	ENST00000525791.1;ENST00000356018.2;ENST00000456861.2	NA	NA	NA	NA	uc001pli.1	53994	ENST00000529167.1	897	ENSG00000110777.7	54969	ENSG00000183644.9	897	ENST00000525791.1;ENST00000456861.2;ENST00000356018.2	lnc-BTG4-1;NM_001100388;ENST00000332814.6;ENST00000375618.4;ENST00000529167.1	0	0
chr11	2016359	2022940	lnc-C11orf89-2	0	-	0,0,0	224646_x_at;224997_x_at	BF569051	chr11:2016405-2018486 (-) // 97.34 // p15.5	H19 /// MIR675	NA	NA	NA	NA	NA	NA	ENST00000397297.3	10607	ENST00000416167.2	127402	ENSG00000214026.6	10607	ENSG00000167244.13	127402	NA	NA	1	1
chr11	33724566	33725791	lnc-C11orf91-1	0	-	0,0,0	228748_at	AI653117	chr11:33724567-33725063 (-) // 74.92 // p13	CD59	NA	NA	ENST00000527926.1;ENST00000534312.1	NM_001127223;ENST00000525763.1;NM_203331;NM_001127227;NM_001127226;NM_001127225;ENST00000533181.1;NM_203329;NM_000611;NM_203330	NA	NA	ENST00000379011.4	2219	ENST00000526785.1	36694	ENSG00000110422.7	345997	ENSG00000110429.9	36694	NA	NA	0	0
chr12	82906455	82909596	lnc-C12orf26-1	0	+	0,0,0	1563656_at	AL133569	chr12:82906455-82909596 (+) // 58.42 // q21.31	---	NA	NA	NA	NA	NA	NA	NM_032230	33439	ENST00000321196.3	171063	ENSG00000127720.3	33440	ENSG00000179104.4	171063	NA	NA	1	1
chr12	82347497	82386912	lnc-C12orf26-2	0	+	0,0,0	1562923_at	BC031963	chr12:82347500-82386911 (+) // 87.07 // q21.31	---	NA	NA	NA	NA	NA	NA	ENST00000551442.1	194165	ENST00000552377.1	230548	ENSG00000139220.12	194165	ENSG00000133773.7	230548	NA	NA	1	1
chr12	117147978	117150681	lnc-C12orf49-3	0	-	0,0,0	1558757_at;1558758_s_at	AK074371	chr12:117147986-117151109 (-) // 77.95 // q24.22	---	NA	NA	NA	NA	NA	NA	NM_001085481	133553	ENST00000261318.3	2912	ENSG00000123066.3	432835	ENSG00000111412.4	2912	NA	NA	0	0
chr12	64845370	64846681	lnc-C12orf56-3	0	-	0,0,0	1554391_at	BC009864	chr12:64845371-64846681 (-) // 97.11 // q14.2	LOC653581	NM_013254;ENST00000540417.1;ENST00000539810.1;ENST00000331710.5;ENST00000538890.1	ENST00000331710.5;NM_013254;ENST00000538890.1;ENST00000540417.1;ENST00000539810.1	NA	NA	NA	NA	ENST00000332707.5	463	ENST00000542104.1	157612	ENSG00000184575.7	463	ENSG00000153179.7	157612	ENST00000332707.5	NM_013254;ENST00000540417.1;ENST00000539810.1;ENST00000331710.5;ENST00000538890.1	0	0
chr12	62876128	62878722	lnc-C12orf61-1	0	-	0,0,0	1570298_at	BC014330	chr12:62876130-62878722 (-) // 27.53 // q14.1	---	NA	NA	ENST00000549286.1;uc009zqj.3;ENST00000552738.1;ENST00000546600.1;ENST00000552115.1;ENST00000280379.6;uc001srd.1;ENST00000393630.3;ENST00000393629.2;ENST00000393632.2	ENST00000547095.1	NA	NA	ENST00000549415.1	64917	ENST00000408887.2	116809	ENSG00000135655.9	64917	ENSG00000221949.2	116809	NA	NA	0	0
chr12	27542721	27610684	lnc-C12orf71-2	0	-	0,0,0	1563101_at	BC043511	chr12:27542758-27547559 (-) // 59.66 // p11.23	ARNTL2	NA	NA	NM_020183;ENST00000542388.1;ENST00000261178.5;ENST00000395901.2;ENST00000457040.2;ENST00000311001.5;ENST00000544915.1;ENST00000266503.5;ENST00000546179.1;NM_001248005;NM_001248003;NM_001248002	ENST00000546179.1;NM_001248005;ENST00000261178.5;ENST00000266503.5;ENST00000311001.5;ENST00000395901.2;ENST00000457040.2;ENST00000542388.1;ENST00000544915.1;NM_001248002;NM_001248003;NM_020183	NA	NA	ENST00000389032.3	63829	ENST00000538433.1	65680	ENSG00000211455.3	63829	ENSG00000110841.9	65680	ENST00000311001.5;ENST00000395901.2;ENST00000546179.1;ENST00000261178.5;ENST00000542388.1;ENST00000457040.2;ENST00000266503.5;ENST00000544915.1;NM_001248002;NM_001248003;NM_001248005;NM_020183	NA	0	0
chr12	105789467	105806934	lnc-C12orf75-1	0	+	0,0,0	236364_at	AA156297	chr12:105806216-105806660 (+) // 76.21 // q23.3	---	NA	NA	ENST00000549893.1	ENST00000549893.1	NA	NA	NM_001145199	24171	ENST00000261402.2	650184	ENSG00000136044.7	159451	ENSG00000074590.9	650184	ENST00000549893.1	NA	0	0
chr12	106097980	106137841	lnc-C12orf75-2	0	+	0,0,0	233190_at	AU152172	chr12:106097980-106137840 (+) // 70.73 // q23.3	---	NA	NA	NA	NA	NA	NA	ENST00000549893.1	308105	ENST00000261402.2	319277	ENSG00000235162.4	308105	ENSG00000074590.9	319277	NA	NA	1	1
chr13	111774998	111797169	lnc-C13orf16-1	0	+	0,0,0	1560510_at	BC043372	chr13:111774998-111797169 (+) // 95.64 // q34	---	NA	ENST00000449979.1	NM_145735;ENST00000375739.2;ENST00000370623.3;ENST00000375741.2;ENST00000317133.5;NM_001113511	NA	NA	NA	ENST00000375758.5	207582	ENST00000497241.1	171362	ENSG00000088448.10	207582	ENSG00000153495.6	171362	NA	NA	0	0
chr13	31455102	31457532	lnc-C13orf33-1	0	+	0,0,0	239781_at	AA514237	chr13:31456692-31457531 (+) // 73.62 // q12.3	LINC00545	NA	NA	NA	NA	TCONS_00021538	TCONS_00021538	NM_001629	116537	ENST00000380482.4	22796	ENSG00000132965.5	116546	ENSG00000102802.5	22796	NA	lnc-HSPH1-5	1	1
chr14	57279900	57618895	lnc-C14orf101-4	0	+	0,0,0	1561319_at	BC041486	chr14:57279900-57397548 (+) // 30.09 // q22.3	OTX2-AS1	NA	NA	NA	NA	NA	NA	ENST00000555804.1	2703	ENST00000413566.2	51623	ENSG00000165588.12	2703	ENSG00000070367.11	51623	NA	NA	0	0
chr14	93533796	93538497	lnc-C14orf109-1	0	+	0,0,0	1563524_a_at	AK024887	chr14:93533796-93900397 (+) // 82.33 // q32.12	ITPK1-AS1	ENST00000556185.1	ENST00000555495.1	ENST00000267615.6;ENST00000556603.2;NM_001142594;NM_001142593;ENST00000554999.1;ENST00000555553.1;ENST00000553452.1;ENST00000354313.3;ENST00000557309.1	NA	NA	NA	ENST00000556185.1	1093	ENST00000298894.4	110044	ENSG00000100604.8	132158	ENSG00000165943.4	110044	ENST00000556185.1	NA	0	0
chr14	32544624	32546002	lnc-C14orf126-4	0	-	0,0,0	228889_at	BF223658	chr14:32544629-32545856 (-) // 89.53 // q12	ARHGAP5-AS1	ENST00000556611.1;NM_001030055;ENST00000345122.3;ENST00000396582.2;ENST00000555814.1;ENST00000539826.2;ENST00000433497.1;ENST00000432921.1;ENST00000554090.1;ENST00000556191.1	ENST00000555814.1	NA	NA	NA	NA	ENST00000556949.1	56733	ENST00000280979.4	252477	ENSG00000129480.8	617908	ENSG00000151320.6	252477	NA	ENST00000556611.1;NM_001030055;ENST00000345122.3;ENST00000396582.2;ENST00000555814.1;ENST00000539826.2;ENST00000433497.1;ENST00000432921.1;ENST00000554090.1;ENST00000556191.1	0	0
chr14	70036531	70037918	lnc-C14orf162-1	0	-	0,0,0	220887_at	NM_020181	chr14:70036588-70037918 (-) // 76.47 // q24.1	C14orf162	ENST00000543986.1	ENST00000543986.1	ENST00000543986.1	NM_001271507;ENST00000543986.1	NA	NA	ENST00000322564.7	41316	ENST00000342745.4	40395	ENSG00000029364.7	107426	ENSG00000100647.7	40395	NA	ENST00000599174.1;ENST00000543986.1	0	0
chr14	21576201	21584862	lnc-C14orf176-1	0	+	0,0,0	1555244_at	BC031469	chr14:21576201-21584861 (+) // 83.02 // q11.2	LOC554207	NA	NA	NA	NA	NA	NA	ENST00000451119.2	3320	ENST00000216297.2	234769	ENSG00000165804.11	3320	ENSG00000092201.5	234769	NA	NA	0	0
chr14	50394288	50428678	lnc-C14orf182-1	0	-	0,0,0	243245_at	AA459099	chr14:50394288-50413075 (-) // 90.78 // q21.3	LOC100506446	NA	NA	NA	NA	NA	NA	NM_001663	30516	ENST00000305273.1	121691	ENSG00000165527.5	32798	ENSG00000168260.1	121691	NA	NA	1	1
chr14	58460262	58461243	lnc-C14orf37-1	0	-	0,0,0	228740_at	BF059276	chr14:58460234-58461251 (-) // 63.5 // q23.1	---	NA	NA	NA	NA	NA	NA	ENST00000556826.1	127482	ENST00000267485.7	6236	ENSG00000151812.10	11350	ENSG00000139971.11	5210	NA	NA	1	0
chr14	74289261	74296838	lnc-C14orf43-1	0	-	0,0,0	1557921_s_at	BC013914	chr14:74289496-74296838 (-) // 32.72 // q24.3	LOC100506498	NA	NA	NA	NA	TCONS_00022375	NA	ENST00000394071.2	35300	ENST00000555228.1	21709	ENSG00000156030.8	32273	ENSG00000140043.7	21709	NA	NA	1	1
chr14	74583620	74584938	lnc-C14orf45-2	0	+	0,0,0	242409_at	BF749719	chr14:74584293-74584990 (+) // 78.25 // q24.3	---	NA	NA	ENST00000555028.1;ENST00000554938.1	NA	NA	NA	ENST00000553458.1	32424	ENST00000356924.4	167188	ENSG00000119711.8	32424	ENSG00000119688.16	167188	NA	NA	0	0
chr14	95873603	95876427	lnc-C14orf49-1	0	-	0,0,0	219563_at	NM_024633	chr14:95873605-95876025 (-) // 87.74 // q32.13	LINC00341	NA	NA	NA	NA	NA	NA	NM_024734	87358	ENST00000334258.5	7404	ENSG00000165959.7	87360	ENSG00000176438.8	7404	NA	NA	1	0
chr14	95988306	95992377	lnc-C14orf49-3	0	-	0,0,0	1561667_at	AL832802	chr14:95988393-95992021 (-) // 56.23 // q32.13	---	NA	NA	NA	NA	NA	NA	ENST00000554161.1	4058	ENST00000331334.4	8553	ENSG00000176438.8	46133	ENSG00000182512.4	7463	NA	NA	0	0
chr14	95996589	96001320	lnc-C14orf49-4	0	-	0,0,0	238691_at;244786_at	AA447830	chr14:95998878-96000504 (-) // 52.68 // q32.13	SNHG10	ENST00000331334.4;NM_016417;ENST00000557731.1	ENST00000331334.4	NA	NA	NA	NA	ENST00000554161.1	12341	ENST00000554012.1	174984	ENSG00000176438.8	54416	ENSG00000100721.6	174984	NA	ENST00000331334.4;NM_016417;ENST00000557731.1	0	0
chr15	24736609	24897277	lnc-C15orf2-2	0	+	0,0,0	1556263_s_at;1562873_at;1569819_at	AK058147	chr15:24778838-24832920 (+) // 45.92 // q11.2	PWRN1	NA	NA	NA	NA	TCONS_00023183	TCONS_00023183	NM_002487	804159	ENST00000329468.2	23264	ENSG00000182636.4	804159	ENSG00000185823.2	23264	NA	NA	1	1
chr15	34500717	34502270	lnc-C15orf29-1	0	-	0,0,0	1559658_at	BC037234	chr15:34500721-34502270 (-) // 78.26 // q14	C15orf29	ENST00000557877.1;ENST00000559515.1;ENST00000256544.3;ENST00000560108.1;ENST00000559462.1	ENST00000559462.1;ENST00000256544.3;ENST00000560108.1;ENST00000557877.1;ENST00000559515.1	NA	NA	NA	NA	ENST00000559464.1	8676	ENST00000267750.4	14930	ENSG00000182405.4	104126	ENSG00000128463.8	14930	ENST00000557877.1	NA	0	0
chr15	93124019	93143775	lnc-C15orf32-1	0	+	0,0,0	1561409_at;237638_at	BG188352	chr15:93141787-93143767 (+) // 82.39 // q26.1	---	NA	NA	NA	NA	NA	NA	ENST00000333334.2	79672	ENST00000327355.5	16898	ENSG00000183643.2	79672	ENSG00000185442.8	16898	lnc-FAM174B-2;lnc-FAM174B-1	lnc-FAM174B-1	1	1
chr15	92990452	92992236	lnc-C15orf32-2	0	+	0,0,0	215362_at	AF007143	chr15:92990452-92992235 (+) // 71.75 // q26.1	---	NA	NA	ENST00000268164.3;ENST00000555434.1;ENST00000539113.1	NA	NA	NA	ENST00000424469.2	274787	ENST00000333334.2	22648	ENSG00000176463.9	274787	ENSG00000183643.2	22648	NA	NA	0	0
chr15	93146139	93171193	lnc-C15orf32-3	0	+	0,0,0	222085_at	AW452357	chr15:93160682-93161550 (+) // 97.35 // q26.1	FAM174B	NA	NA	ENST00000553393.1;ENST00000555064.1;ENST00000555696.1;ENST00000555748.1;ENST00000557480.1;ENST00000556824.1;ENST00000557398.2;ENST00000327355.5	ENST00000327355.5;ENST00000553393.1;ENST00000555748.1;ENST00000555064.1;ENST00000555696.1;ENST00000557480.1;ENST00000556824.1;ENST00000557398.2	NA	NA	ENST00000333334.2	101792	ENST00000556722.1	255333	ENSG00000183643.2	101792	ENSG00000173575.14	255333	NA	ENST00000327355.5;ENST00000553393.1;ENST00000555748.1;ENST00000555064.1;ENST00000555696.1;ENST00000557480.1;ENST00000556824.1;ENST00000557398.2	0	0
chr15	80282246	80282948	lnc-C15orf37-6	0	+	0,0,0	220695_at	NM_014163	chr15:80282246-80282948 (+) // 58.12 // q25.1	---	NA	NA	NA	NA	NA	NA	ENST00000267953.3	18458	ENST00000261749.6	68962	ENSG00000140379.7	18458	ENSG00000086666.14	68962	NA	NA	1	1
chr15	36633939	36636367	lnc-C15orf41-4	0	+	0,0,0	1562480_at	BC039355	chr15:36634560-36635637 (+) // 4.16 // q14	---	NA	NA	NA	NA	NA	NA	NM_080650	795535	ENST00000566621.1	235445	ENSG00000134146.7	795545	ENSG00000186073.7	235445	NA	NA	1	1
chr15	36338206	36341730	lnc-C15orf41-7	0	+	0,0,0	231607_at	AI209094	chr15:36338287-36341729 (+) // 90.22 // q14	LOC100507480	NA	NA	NA	NA	TCONS_00023346	TCONS_00023346	NM_080650	499802	ENST00000566621.1	530082	ENSG00000134146.7	499812	ENSG00000186073.7	530082	NA	NA	1	1
chr15	35838395	36151202	lnc-C15orf41-8	0	+	0,0,0	233262_at;240523_at	AU144328	chr15:35843976-35845738 (+) // 41.44 // q14	---	NM_080650;NM_001141972;ENST00000440392.2;ENST00000561411.1;ENST00000256538.4	NM_080650;NM_001141972	NA	NA	NA	NA	ENST00000440392.2	2	ENST00000566621.1	720610	ENSG00000134146.7	1	ENSG00000186073.7	720610	ENST00000440392.2;ENST00000561411.1;ENST00000256538.4;NM_001141972;NM_080650	NA	0	0
chr15	90052191	90053647	lnc-C15orf42-2	0	+	0,0,0	215180_at	AL109703	chr15:90052177-90053645 (+) // 21.69 // q26.1	---	NA	NA	NA	NA	NA	NA	ENST00000268122.4	12347	ENST00000268138.7	65066	ENSG00000140519.8	12347	ENSG00000140534.9	65066	NA	NA	1	1
chr15	45740624	45848928	lnc-C15orf48-1	0	+	0,0,0	242649_x_at	AI928428	chr15:45811442-45811864 (+) // 45.5 // q21.1	HMGN2P46	NM_013309;ENST00000261867.4	ENST00000261867.4;NM_013309	ENST00000558435.1;NM_013309;ENST00000261867.4	ENST00000558435.1;ENST00000261867.4;NM_013309	NA	NA	uc001zvh.3	14977	ENST00000220531.3	30393	ENSG00000171763.13	27007	ENSG00000104164.6	30393	ENST00000558435.1;NM_013309;ENST00000261867.4	ENST00000261867.4;NM_013309	0	0
chr15	90788644	90789043	lnc-C15orf58-1	0	+	0,0,0	1565150_at	AL110290	chr15:90788644-90789042 (+) // 67.46 // q26.1	---	NA	NA	NA	NA	NA	NA	ENST00000558017.1	3329	ENST00000438251.1	3719	ENSG00000185043.6	11365	ENSG00000213471.4	3719	NA	NA	0	0
chr15	73859278	73861884	lnc-C15orf59-5	0	-	0,0,0	228723_at	AL360198	chr15:73859364-73861047 (-) // 99.12 // q24.1	---	NA	NA	ENST00000351217.6;ENST00000542234.1;ENST00000563691.1;ENST00000565325.1;NM_001161363;NM_001161364;ENST00000562924.1;ENST00000545878.1;NM_012428;ENST00000345330.4	NA	NA	NA	ENST00000331090.6	6923	ENST00000567189.1	114423	ENSG00000183324.6	6923	ENSG00000103855.13	114423	NA	ENST00000287226.8;ENST00000565282.1	0	0
chr16	695207	699200	lnc-C16orf13-1	0	-	0,0,0	231516_at	AI933051	chr16:698457-699200 (-) // 99.5 // p13.3	LOC100507146	ENST00000549091.1;ENST00000293879.4	NA	ENST00000474840.1;ENST00000307650.4;ENST00000491999.1	ENST00000491999.1;ENST00000474840.1;ENST00000307650.4	NA	NA	uc010uuk.2	6587	ENST00000549091.1	125	ENSG00000130731.11	8849	ENSG00000161996.13	111	ENST00000307650.4;ENST00000474840.1;ENST00000491999.1	ENST00000549091.1;ENST00000293879.4	0	0
chr16	31819167	31820174	lnc-C16orf58-10	0	-	0,0,0	224290_at	AF336873	chr16:31818905-31820174 (-) // 98.52 // p11.2	VN1R3	NA	NA	NA	NA	NA	NA	ENST00000534369.1	13691	ENST00000303383.3	14794292	ENSG00000197302.6	12977	ENSG00000171241.4	14794292	NA	NA	1	1
chr16	80661447	80662276	lnc-C16orf61-2	0	-	0,0,0	1564836_at	BC017893	chr16:80661451-80662276 (-) // 36.84 // q23.2	---	NA	NA	ENST00000563890.1;ENST00000562812.1;ENST00000561616.1;NM_152342;ENST00000566173.1;ENST00000570137.2	NA	NA	NA	ENST00000568035.1	76790	NM_020188	347422	ENSG00000168589.10	76790	ENSG00000103121.4	347422	NA	NA	0	0
chr16	49500016	49503791	lnc-C16orf78-3	0	+	0,0,0	1561224_at	BC040575	chr16:49500344-49503752 (+) // 50.12 // q12.1	---	NA	NA	NA	NA	NA	NA	ENST00000299191.3	66674	ENST00000561648.1	17644	ENSG00000166152.3	66674	ENSG00000102935.7	17644	NA	NA	1	1
chr16	49320583	49324354	lnc-C16orf78-5	0	+	0,0,0	239344_at	H23542	chr16:49323446-49324373 (+) // 84.24 // q12.1	---	NA	NA	NA	NA	NA	NA	NM_004352	4841	ENST00000299191.3	83380	ENSG00000102924.7	4841	ENSG00000166152.3	83380	NA	NA	0	0
chr16	87275180	87326058	lnc-C16orf95-1	0	-	0,0,0	237754_at;1560241_at	AW188280	chr16:87305511-87306954 (-) // 79.15 // q24.2	LOC100506559	NA	NA	NA	NA	NA	NA	NM_005250	659876	ENST00000311635.7	34535	ENSG00000176678.4	659877	ENSG00000103264.11	34535	NA	NA	1	1
chr16	87117167	87339731	lnc-C16orf95-2	0	-	0,0,0	223745_at	AL136762	chr16:87336419-87337261 (-) // 77.46 // q24.2	C16orf95	NA	NA	ENST00000567970.1;NM_001195125;NM_001256917;ENST00000253461.4;ENST00000568879.1	NM_001195125;NM_001256917;ENST00000253461.4;ENST00000568879.1;ENST00000567970.1	NA	NA	NM_005250	501863	ENST00000311635.7	20862	ENSG00000176678.4	501864	ENSG00000103264.11	20862	lnc-MAP1LC3B-3;lnc-C16orf95-1	lnc-MAP1LC3B-3;lnc-C16orf95-1;NM_001195125;NM_001256917;ENST00000253461.4;ENST00000568879.1;ENST00000567970.1	0	0
chr17	26256564	26301249	lnc-C17orf108-1	0	-	0,0,0	1568904_at	BC034720	chr17:26256570-26257753 (-) // 64.24 // q11.2	---	NA	NA	NA	NA	NA	NA	ENST00000508862.1	36155	ENST00000407008.3	67933	ENSG00000232859.5	34786	ENSG00000087095.8	67514	NA	NA	1	1
chr17	26218954	26221778	lnc-C17orf108-2	0	-	0,0,0	1560703_at	BC042947	chr17:26218970-26221774 (-) // 75.19 // q11.2	C17orf108	ENST00000503642.1;ENST00000379103.3;ENST00000460380.2;ENST00000582441.1;ENST00000379102.3;ENST00000508862.1	ENST00000503642.1;ENST00000379103.3;ENST00000379102.3;ENST00000460380.2;ENST00000508862.1;ENST00000582441.1	NA	NA	NA	NA	ENST00000508816.1	8631	ENST00000407008.3	147404	ENSG00000007171.12	91429	ENSG00000087095.8	146985	ENST00000379103.3;ENST00000503642.1;ENST00000460380.2;ENST00000582441.1;ENST00000379102.3;ENST00000508862.1	NA	0	0
chr17	56607178	56608885	lnc-C17orf47-1	0	-	0,0,0	233006_at	AU147957	chr17:56607178-56608885 (-) // 99.71 // q22	2004-09-01	ENST00000317268.3;ENST00000583114.1;NM_004574;uc010wnw.2;ENST00000579371.1;ENST00000580844.1;ENST00000581615.1;ENST00000581607.1;ENST00000317256.6;ENST00000426861.1;ENST00000580809.1;ENST00000578131.1;ENST00000577729.1;ENST00000583291.1;NM_080416	ENST00000581607.1	ENST00000580809.1;ENST00000581607.1;ENST00000583291.1;ENST00000317256.6;ENST00000457347.2;NM_001198713;NM_001256782;ENST00000578131.1;ENST00000426861.1;NM_080416;ENST00000577729.1;ENST00000412945.3	NA	NA	NA	NM_004574	400	ENST00000321691.3	10063	ENSG00000108389.5	11912	ENSG00000181013.3	10063	ENST00000317268.3;ENST00000583114.1;NM_004574;uc010wnw.2;ENST00000579371.1;ENST00000580844.1;ENST00000581615.1	NA	0	0
chr17	21760933	21792968	lnc-C17orf51-4	0	-	0,0,0	1564610_at	AK098724	---	---	NA	NA	NA	NA	NA	NA	ENST00000583708.1	29171	ENST00000581440.1	3828134	ENSG00000212719.6	283211	ENSG00000109046.10	3828134	NA	NA	1	1
chr17	79224676	79226303	lnc-C17orf56-2	0	-	0,0,0	230448_at	AI869717	chr17:79224676-79225303 (-) // 87.94 // q25.3	SLC38A10	ENST00000576151.1;ENST00000540966.1	ENST00000576151.1;ENST00000540966.1	ENST00000576151.1;ENST00000540966.1;ENST00000374759.3;NM_138570;ENST00000288439.5	NM_138570;ENST00000288439.5	NA	NA	uc021uey.1	4152	ENST00000332900.1	58771	ENSG00000224877.3	9595	ENSG00000185332.2	58771	ENST00000576151.1;ENST00000540966.1	ENST00000288439.5	0	0
chr17	42253341	42264085	lnc-C17orf65-2	0	-	0,0,0	1555981_at	AK055685	chr17:42253344-42264049 (-) // 63.27 // q21.31	C17orf65	uc021tyb.1;ENST00000446571.3;NM_001076674;ENST00000357984.3;ENST00000538716.2;ENST00000587989.1;ENST00000590235.1;ENST00000319511.6;ENST00000588413.1;ENST00000589785.1;ENST00000592825.1;ENST00000589184.1;ENST00000589856.1;uc002ifn.3;ENST00000587775.1	uc002ifn.3;uc021tyb.1	ENST00000293414.1;ENST00000589618.1;uc002ifn.3;uc021tyb.1	uc002ifn.3;uc021tyb.1;ENST00000589618.1;ENST00000293414.1	NA	NA	ENST00000591700.1	3764	ENST00000446571.3	253	ENSG00000125319.10	13497	ENSG00000168591.11	253	uc021tyb.1;ENST00000589618.1;ENST00000293414.1;uc002ifn.3	uc021tyb.1;uc002ifn.3;ENST00000446571.3;NM_001076674;ENST00000357984.3;ENST00000538716.2;ENST00000587989.1;ENST00000590235.1;ENST00000319511.6;ENST00000588413.1;ENST00000589785.1;ENST00000592825.1;ENST00000589184.1;ENST00000589856.1;ENST00000587775.1	0	0
chr17	34143720	34157297	lnc-C17orf66-1	0	-	0,0,0	234168_at	AK000942	chr17:34151780-34157147 (-) // 66.11 // q12	TAF15	NA	ENST00000588441.1;ENST00000592237.1;ENST00000590051.1	uc002hkc.3;ENST00000311979.3;ENST00000590273.1;ENST00000587272.1;ENST00000588240.1;NM_003487;uc002hkd.3;ENST00000588441.1;ENST00000590051.1;ENST00000592237.1	ENST00000588441.1;ENST00000587272.1	NA	NA	ENST00000587639.1	21009	ENST00000394333.1	2846821	ENSG00000108733.5	237838	ENSG00000125691.8	2846821	ENST00000588441.1;ENST00000587272.1	NA	0	0
chr17	43697705	43893909	lnc-C17orf69-2	0	+	0,0,0	1558611_at;1568987_at	AW665042	chr17:43721485-43725582 (+) // 31.05 // q21.31	C17orf69	ENST00000339069.5;ENST00000293493.7;ENST00000347197.5;ENST00000314537.5;ENST00000352855.5;ENST00000398285.3;ENST00000577353.1;ENST00000580955.1;ENST00000583888.1	ENST00000293493.7;ENST00000339069.5;ENST00000347197.5;ENST00000314537.5;ENST00000352855.5;ENST00000398285.3;ENST00000577353.1;ENST00000580955.1	ENST00000314537.5;ENST00000347197.5;ENST00000352855.5;ENST00000398285.3;ENST00000577353.1;ENST00000580955.1	NA	NA	NA	uc002ijb.3	129559	ENST00000329196.5	28347	ENSG00000159314.7	185918	ENSG00000185294.5	28347	NA	ENST00000339069.5;ENST00000293493.7;lnc-multi-C17orf69-2;ENST00000347197.5;ENST00000314537.5;ENST00000352855.5;ENST00000398285.3;ENST00000577353.1;ENST00000580955.1;ENST00000583888.1	0	0
chr17	30836971	30850442	lnc-C17orf75-3	0	-	0,0,0	243732_at	AA668792	chr17:30836973-30837592 (-) // 66.88 // q11.2	LOC100506629	NA	NA	ENST00000394649.4;ENST00000318217.5	NA	NA	NA	ENST00000313401.3	18697	ENST00000394642.3	404486	ENSG00000176749.4	18697	ENSG00000006042.7	404486	NA	NA	0	0
chr17	72595978	72621724	lnc-C17orf77-1	0	+	0,0,0	1556748_x_at;1556747_a_at	AI476341	chr17:72599875-72603367 (+) // 82.08 // q25.1	---	ENST00000412268.1;ENST00000328630.3;ENST00000392619.1;ENST00000426295.2;NM_181449	ENST00000412268.1;ENST00000328630.3;NM_181449;ENST00000392619.1;ENST00000426295.2	NM_181449;ENST00000328630.3;ENST00000392619.1;ENST00000426295.2;ENST00000412268.1	NM_181449;ENST00000392619.1;ENST00000426295.2;ENST00000328630.3;ENST00000412268.1	NA	NA	NM_152460	5630	ENST00000340415.3	44993	ENSG00000182352.4	5630	ENSG00000172794.15	44993	ENST00000412268.1;ENST00000328630.3;ENST00000392619.1;ENST00000426295.2;NM_181449	NM_181449;ENST00000392619.1;ENST00000426295.2;ENST00000328630.3;ENST00000412268.1	0	0
chr17	71509823	71514909	lnc-C17orf80-2	0	+	0,0,0	1560410_at	BC041474	chr17:71512738-71514907 (+) // 56.53 // q25.1	---	NA	NA	ENST00000392650.3;ENST00000388726.3	NA	NA	NA	ENST00000424778.1	99029	ENST00000439590.2	684812	ENSG00000179604.8	201509	ENSG00000172809.8	684812	NA	lnc-C17orf80-3	0	0
chr17	71515984	71517546	lnc-C17orf80-3	0	+	0,0,0	1564559_at	AL833395	chr17:71515984-71517546 (+) // 52.94 // q25.1	LOC728073	NA	NA	ENST00000392650.3;ENST00000388726.3	NA	NA	NA	ENST00000424778.1	105190	ENST00000439590.2	682175	ENSG00000179604.8	207670	ENSG00000172809.8	682175	lnc-C17orf80-2	NA	0	0
chr17	3710041	3712148	lnc-C17orf85-1	0	-	0,0,0	229342_at;236384_at	AI708256	chr17:3710021-3710794 (-) // 66.62 // p13.2	C17orf85	NA	NA	NA	NM_001114118	NA	NA	ENST00000263087.4	5504	ENST00000381769.2	51461	ENSG00000083457.7	5504	ENSG00000004660.10	51461	NA	NM_001114118	0	0
chr17	180981	183279	lnc-C17orf97-3	0	+	0,0,0	238091_at	AW026243	chr17:182843-183278 (+) // 48.18 // p13.3	LOC100506388	NM_001242780;ENST00000574722.1;ENST00000573588.1	ENST00000570638.1;ENST00000573588.1;ENST00000573448.1;ENST00000331302.7;ENST00000575736.1;ENST00000575130.1;ENST00000323434.8;ENST00000575634.1;ENST00000573780.1;ENST00000536489.2;ENST00000577079.1;NM_001190412;ENST00000576420.1;NM_001190413;NM_006987;NM_001242780	NM_001242780	NM_001242780	NA	NA	ENST00000574722.1	163	ENST00000360127.6	76839	NA	#NAME?	ENSG00000187624.7	76839	ENST00000574722.1	NM_001242780	0	0
chr18	5232874	5238597	lnc-C18orf42-1	0	-	0,0,0	229829_at	AA429735	chr18:5236722-5238030 (-) // 98.33 // p11.31	LINC00526	NA	NA	NA	NA	NA	NA	ENST00000580650.1	35372	ENST00000357006.4	50421	ENSG00000170579.10	777539	ENSG00000198081.6	50421	NA	NA	1	1
chr18	73408032	73424340	lnc-C18orf62-3	0	-	0,0,0	1556909_at	BC037384	chr18:73408037-73424340 (-) // 88.84 // q23	LOC100505853	NA	NA	NA	NA	NA	NA	ENST00000579022.1	268374	ENST00000443185.2	645304	ENSG00000206026.3	268374	ENSG00000101493.6	645304	NA	NA	1	1
chr18	72073487	72092452	lnc-C18orf63-1	0	+	0,0,0	1564878_at;1562222_at	BC016798	---	---	NA	NA	NA	NA	NA	NA	NM_001174123	47065	ENST00000400291.2	10511	ENSG00000166347.14	114236	ENSG00000187773.7	10511	NA	NA	1	1
chr19	1457663	1462764	lnc-C19orf25-2	0	-	0,0,0	227965_at	BE262551	chr19:1457668-1458839 (-) // 58.42 // p13.3	LOC100506848	NA	NA	ENST00000233607.2;ENST00000535453.1;ENST00000590469.1;ENST00000238483.4;ENST00000588427.1	ENST00000588427.1	NA	NA	ENST00000587869.1	2407	ENST00000591201.1	18663	ENSG00000268798.1	15726	ENSG00000115257.11	18663	NA	ENST00000588427.1	0	0
chr19	1267469	1270259	lnc-C19orf26-4	0	-	0,0,0	1552868_at	NM_152480	chr19:1267470-1270259 (-) // 96.44 // p13.3	CIRBP-AS1	ENST00000413636.2;ENST00000588230.1;ENST00000591659.1;ENST00000587169.1;ENST00000589235.1;ENST00000587323.1;ENST00000586472.1;ENST00000585913.1;ENST00000591055.1;ENST00000593048.1;ENST00000589710.1;ENST00000444172.2;ENST00000591376.1;ENST00000589266.1;ENST00000592815.1;ENST00000588090.1;ENST00000591935.1;ENST00000590171.1;ENST00000592412.1;ENST00000586636.1;ENST00000591097.1;ENST00000590347.1;ENS…	ENST00000592051.1;ENST00000591935.1;ENST00000585913.1;ENST00000588030.1;ENST00000588411.1;ENST00000586548.1;ENST00000589660.1;ENST00000589266.1;ENST00000592815.1;ENST00000588090.1;ENST00000589710.1;ENST00000413636.2;ENST00000586472.1;ENST00000588230.1;ENST00000589686.1;ENST00000591097.1;ENST00000590347.1;ENST00000444172.2;ENST00000587169.1;ENST00000593048.1;ENST00000320936.5;ENST00000587323.1;ENS…	NA	NA	NA	NA	NM_177401	8327	ENST00000215368.2	15894	ENSG00000167470.8	8327	ENSG00000099617.2	15894	NA	ENST00000413636.2;ENST00000588230.1;ENST00000591659.1;ENST00000587169.1;ENST00000589235.1;ENST00000587323.1;ENST00000586472.1;ENST00000591055.1;ENST00000593048.1;ENST00000589710.1;ENST00000444172.2;ENST00000591376.1;ENST00000590171.1;ENST00000592412.1;ENST00000586636.1;ENST00000591097.1;ENST00000590347.1;ENST00000589686.1;ENST00000320936.5;ENST00000585914.1;ENST00000587896.1;ENST00000588344.1;ENS…	0	0
chr19	36259103	36261930	lnc-C19orf55-1	0	+	0,0,0	242640_at	AA503653	chr19:36259519-36262058 (+) // 37.22 // q13.12	C19orf55	NA	NA	ENST00000396908.4;ENST00000544099.1	ENST00000535581.1;ENST00000544099.1;ENST00000396908.4	NA	NA	ENST00000301165.5	3026	ENST00000007510.4	4487	ENSG00000004776.7	10123	ENSG00000004777.14	3504	ENST00000396908.4;ENST00000544099.1;ENST00000535581.1	NA	0	0
chr19	999794	1002756	lnc-C19orf6-2	0	-	0,0,0	1564905_at	AL359932	chr19:999794-1002756 (-) // 25.84 // p13.3	---	NM_138690;ENST00000234389.3;ENST00000594393.1	ENST00000234389.3;NM_138690	ENST00000594393.1;NM_138690;ENST00000234389.3	ENST00000594393.1	NA	NA	NM_024100	5225	ENST00000356663.3	6891	ENSG00000065268.6	5225	ENSG00000182087.8	6891	ENST00000594393.1	NM_138690;ENST00000234389.3	0	0
chr2	68023185	68052694	lnc-C1D-1	0	-	0,0,0	1569727_at	BC028245	chr2:68023185-68052694 (-) // 72.47 // p14	---	NA	NA	NA	NA	TCONS_00003317	TCONS_00003317	ENST00000272342.5	385508	ENST00000355848.3	215568	ENSG00000143971.7	385508	ENSG00000197223.7	215568	NA	NA	1	1
chr7	7294784	7319295	lnc-C1GALT1-1	0	+	0,0,0	1562541_at	AK094662	chr7:7316874-7319295 (+) // 88.83 // p21.3	---	NA	NA	NA	NA	TCONS_00012946	TCONS_00012946	ENST00000223122.3	6502	ENST00000430711.1	76539	ENSG00000106392.6	6502	ENSG00000215018.5	76539	NA	NA	1	0
chrX	119748595	119763894	lnc-C1GALT1C1-1	0	-	0,0,0	238989_at	BF749723	chrX:119749133-119749720 (-) // 79.33 // q24	C1GALT1C1	uc022cdo.1;ENST00000371313.2;ENST00000304661.5;NM_001011551;NM_152692	ENST00000304661.5;ENST00000371313.2;NM_001011551;NM_152692;uc022cdo.1	NM_001011551;NM_152692;uc022cdo.1;ENST00000304661.5;ENST00000371313.2	NM_014060;NM_001011551;NM_152692;ENST00000304661.5;ENST00000371313.2;uc022cdo.1	NA	NA	ENST00000371317.5	2261	ENST00000448128.1	2970518	ENSG00000158290.12	38946	ENSG00000125676.15	2970518	lnc-MCTS1-1;NM_014060;uc022cdo.1;ENST00000371313.2	NM_001011551;NM_152692;ENST00000304661.5;ENST00000371313.2;uc022cdo.1	0	0
chr12	49672835	49676768	lnc-C1QL4-3	0	-	0,0,0	1562010_x_at;1562009_a_at	AI991943	chr12:49672835-49676768 (-) // 29.26 // q13.12	---	NA	NA	NA	NA	TCONS_00020244	NA	ENST00000541364.1	5721	ENST00000257860.4	10717	ENSG00000167552.9	89728	ENSG00000135406.9	10267	NA	NA	1	0
chr17	76837261	76841644	lnc-C1QTNF1-8	0	+	0,0,0	208246_x_at	NM_017618	chr16:66583182-66584754 (+) // 56.13 // q21	---	ENST00000592275.1;ENST00000586531.1;ENST00000591942.2;ENST00000589424.1;ENST00000590546.2;ENST00000588086.1;ENST00000312010.6;ENST00000542802.3;ENST00000589225.1;ENST00000588365.1;ENST00000587783.1	ENST00000592275.1;ENST00000588365.1	NA	NA	NA	NA	ENST00000312010.6	292	ENST00000585421.1	7415	ENSG00000108669.12	58882	ENSG00000035862.8	7415	ENST00000586531.1;ENST00000591942.2;ENST00000587783.1;ENST00000590546.2;ENST00000588086.1;ENST00000312010.6;ENST00000542802.3;ENST00000589225.1;ENST00000589424.1;ENST00000588365.1;ENST00000592275.1	NA	0	0
chr16	1114081	1128731	lnc-C1QTNF8-1	0	-	0,0,0	1557146_a_at	T03074	chr16:1113994-1128673 (-) // 61.42 // p13.3	SSTR5-AS1	NM_001172560;ENST00000397547.2;NM_001053;ENST00000293897.4;ENST00000562758.1	NM_001172560;ENST00000397547.2	NA	NA	NA	NA	NM_014587	77102	ENST00000358590.4	74510	ENSG00000005513.9	77102	ENSG00000196557.6	74510	NA	NM_001172560;ENST00000397547.2;NM_001053;ENST00000293897.4;ENST00000562758.1	0	0
chr16	1025760	1031318	lnc-C1QTNF8-3	0	-	0,0,0	1558463_s_at;1569872_a_at;1569871_at	BI596372	chr16:1030220-1031300 (-) // 94.57 // p13.3	LMF1	ENST00000601510.1;NM_014587;ENST00000293894.3;ENST00000570014.1;ENST00000545827.2	ENST00000545827.2;ENST00000570014.1;ENST00000601510.1	ENST00000601510.1	NA	NA	NA	ENST00000262301.11	4761	ENST00000293894.3	490	ENSG00000127586.12	175023	ENSG00000005513.9	490	ENST00000570014.1	ENST00000601510.1;NM_014587;ENST00000293894.3	0	0
chr12	7087682	7089103	lnc-C1S-1	0	+	0,0,0	213615_at	AA773554	chr12:7087384-7090282 (+) // 98.87 // p13.31	LPCAT3	NA	NA	ENST00000261407.4;ENST00000535479.1;ENST00000536797.1	ENST00000536797.1;ENST00000543794.1;ENST00000540090.1	NA	NA	ENST00000261406.6	2517	ENST00000406697.1	7248	ENSG00000215021.4	7694	ENSG00000182326.10	7248	NA	ENST00000538910.1	0	0
chr1	200993058	201005714	lnc-C1orf106-1	0	+	0,0,0	233016_at	AK022893	chr1:200993076-200996918 (+) // 69.74 // q32.1	LOC100506546	ENST00000360529.5;ENST00000422435.2;NM_017596;ENST00000461742.2;ENST00000332129.2;NM_001252102;NM_001252100	NA	NA	NA	NA	NA	NM_017596	230	ENST00000367338.3	2928	ENSG00000116852.10	230	ENSG00000081248.6	2928	ENST00000461742.2;ENST00000332129.2;ENST00000360529.5;ENST00000422435.2;NM_017596;NM_001252102;NM_001252100	NA	0	0
chr1	231319843	231323373	lnc-C1orf131-1	0	-	0,0,0	1552942_at	NM_153009	chr1:231319844-231322143 (-) // 59.03 // q42.2	LOC149373	NM_001256615	NM_001256615	NM_001004342;ENST00000444294.3;ENST00000449018.3;ENST00000366653.5;ENST00000366652.2;NM_001256615	NM_001256615	NA	NA	NM_198552	143848	ENST00000366651.3	36136	ENSG00000182118.5	143851	ENSG00000143633.8	36136	NA	NM_001256615	0	0
chr1	207974862	208042495	lnc-C1orf132-1	0	-	0,0,0	228528_at	AI927692	chr1:207974865-207975545 (-) // 96.16 // q32.2	---	uc001hgu.1	uc001hgu.1	uc001hgu.1	uc001hgu.1	NA	NA	NM_172361	6001	NM_001773	17387	ENSG00000117335.14	6004	ENSG00000174059.12	15099	lnc-CD46-4;uc001hgu.1	lnc-CD46-4;uc001hgu.1	0	0
chr1	210404800	210407466	lnc-C1orf133-2	0	-	0,0,0	230121_at	BF508679	chr1:210404800-210407301 (-) // 100.0 // q32.2	C1orf133	ENST00000367012.3	ENST00000367012.3	NA	NA	NA	NA	ENST00000367015.1	67164	ENST00000541565.1	94130	ENSG00000117597.13	373890	ENSG00000054392.8	94130	NA	ENST00000367012.3	0	0
chr1	117098857	117099970	lnc-C1orf137-1	0	+	0,0,0	234128_at	AF090945	chr1:117098857-117099966 (+) // 45.33 // p13.1	---	NA	NA	ENST00000457047.2;ENST00000369489.5;ENST00000464088.1;ENST00000369487.3	NA	NA	NA	ENST00000526981.1	11645	ENST00000369486.3	17061	ENSG00000163399.11	145974	ENSG00000143061.13	17061	NA	NA	0	0
chr1	150521039	150530949	lnc-C1orf138-1	0	-	0,0,0	1563071_at	BC038543	chr1:150521040-150530630 (-) // 81.27 // q21.3	LOC100289061	ENST00000271643.4;NM_025008;ENST00000538795.1;ENST00000369039.5;ENST00000369041.5;ENST00000369038.2	ENST00000369041.5;ENST00000538795.1;NM_025008;ENST00000271643.4;ENST00000369039.5;ENST00000369038.2	ENST00000538795.1;NM_025008;ENST00000271643.4;ENST00000369038.2;ENST00000369039.5;ENST00000369041.5	ENST00000538795.1	NA	NA	ENST00000369047.4	34774	ENST00000369026.2	16083	ENSG00000143369.10	34774	ENSG00000143384.8	16083	ENST00000538795.1	ENST00000271643.4;NM_025008;ENST00000538795.1;ENST00000369039.5;ENST00000369041.5;ENST00000369038.2	0	0
chr1	150517407	150518106	lnc-C1orf138-5	0	-	0,0,0	1561915_at	BC031319	chr1:150517421-150518106 (-) // 40.23 // q21.3	---	NA	NA	NA	NA	NA	NA	ENST00000369047.4	31142	ENST00000369041.5	3778	ENSG00000143369.10	31142	ENSG00000143382.9	3778	NA	NA	0	0
chr1	57289351	57292593	lnc-C1orf168-1	0	-	0,0,0	1561103_at	BC035139	chr1:57289355-57292593 (-) // 67.43 // p32.2	---	NA	NA	NA	NA	NA	NA	ENST00000343433.6	4307	ENST00000361249.3	27886	ENSG00000187889.8	3982	ENSG00000157131.10	27886	NA	NA	0	0
chr1	4007208	4009040	lnc-C1orf174-1	0	-	0,0,0	1566735_at	AK055120	chr1:4007904-4009658 (-) // 52.05 // p36.32	---	NA	NA	NA	NA	TCONS_00002282	TCONS_00002282	ENST00000361605.3	190359	ENST00000378190.3	705752	ENSG00000198912.6	190351	ENSG00000196581.6	705752	NA	NA	1	1
chr1	55353124	55354523	lnc-C1orf177-2	0	+	0,0,0	237789_at	AW274560	chr1:55353399-55354521 (+) // 39.87 // p32.3	---	ENST00000371269.3;ENST00000535035.1	NA	NA	NA	NA	NA	ENST00000371269.3	233	ENST00000371268.3	91942	ENSG00000116133.7	233	ENSG00000143001.4	91942	ENST00000371269.3;ENST00000535035.1	NA	0	0
chr1	206279182	206306131	lnc-C1orf186-1	0	-	0,0,0	222281_s_at	AW517716	chr1:206279129-206280971 (-) // 36.27 // q32.1	C1orf186 /// LOC100505650	ENST00000331555.5;NM_001007544;uc001hdt.1	uc001hdt.1;ENST00000331555.5;NM_001007544	NA	NA	NA	NA	ENST00000367126.4	47543	ENST00000304534.8	424362	ENSG00000198049.5	47543	ENSG00000143486.11	438489	ENST00000331555.5;NM_001007544;uc001hdt.1	NA	0	0
chr1	9732483	9747632	lnc-C1orf200-1	0	-	0,0,0	1557339_at	AL523099	chr1:9740286-9747632 (-) // 38.1 // p36.22	---	NA	ENST00000536656.1;ENST00000377346.4	NA	NA	NA	NA	ENST00000377320.3	17839	ENST00000377263.1	160702	ENSG00000188807.8	57548	ENSG00000178585.10	160702	NA	NA	0	0
chr1	9474621	9489055	lnc-C1orf200-4	0	-	0,0,0	230431_at	AI703126	chr1:9485152-9485814 (-) // 59.94 // p36.22	---	NA	NA	NA	NA	TCONS_00002288	TCONS_00002288	ENST00000328089.6	45030	ENST00000302692.6	110486	ENSG00000171621.9	45030	ENSG00000171612.6	110486	NA	NA	1	1
chr1	1944603	1950637	lnc-C1orf222-1	0	-	0,0,0	1556400_at;1556401_a_at	AI989541	chr1:1945422-1946969 (-) // 34.64 // p36.33	---	NM_000815;ENST00000378585.4	NA	NA	NA	TCONS_00000074	NA	ENST00000434971.2	9450	ENST00000378585.4	143	ENSG00000178821.8	93891	ENSG00000187730.6	143	NA	NM_000815;ENST00000378585.4	0	0
chr1	213025449	213031480	lnc-C1orf227-1	0	-	0,0,0	235126_at	N51468	chr1:213029749-213031412 (-) // 81.42 // q32.3	FLVCR1-AS1	NM_014053;ENST00000366971.4;ENST00000419102.1	NA	NA	NA	NA	NA	NM_001024601	4458	ENST00000366971.4	117	ENSG00000185523.6	4458	ENSG00000162769.8	117	NA	NM_014053;ENST00000366971.4;ENST00000419102.1	0	0
chr1	234765056	234770526	lnc-C1orf31-5	0	+	0,0,0	1559645_at;1559646_a_at	AJ421679	chr1:234768752-234770525 (+) // 68.6 // q42.3	LINC00184	NA	NA	NA	NA	NA	NA	NM_182972	19785	ENST00000366607.4	502125	ENSG00000168264.6	19785	ENSG00000173726.6	502125	NA	NA	1	1
chr1	234782034	234818922	lnc-C1orf31-6	0	+	0,0,0	1557026_at	BC032040	chr1:234790970-234796667 (+) // 46.17 // q42.3	---	NA	NA	NA	NA	NA	NA	NM_182972	36763	ENST00000366607.4	453729	ENSG00000168264.6	36763	ENSG00000173726.6	453729	NA	NA	1	1
chr1	85639994	85642563	lnc-C1orf52-2	0	-	0,0,0	242245_at	N90719	chr1:85639955-85640416 (-) // 58.67 // p22.3	---	NA	NA	ENST00000341460.5	NA	NA	NA	ENST00000370596.1	41173	ENST00000471115.1	75088	ENSG00000162643.8	41173	ENSG00000162642.9	73076	NA	NA	0	0
chr1	2072522	2076718	lnc-C1orf86-2	0	-	0,0,0	1569748_at	BC028413	chr1:2072525-2076715 (-) // 83.13 // p36.33	PRKCZ	ENST00000478770.2	ENST00000495347.1;ENST00000466352.1;ENST00000470986.1;ENST00000400921.2;ENST00000497183.1;ENST00000496325.1;NM_001033581;ENST00000470511.1;ENST00000471018.2;ENST00000486681.1;ENST00000461465.1;ENST00000470596.1;ENST00000482686.1;ENST00000400920.1	NM_002744;ENST00000461106.2;NM_001242874;ENST00000468310.1;ENST00000378567.3;NM_001033581;ENST00000400920.1;ENST00000400921.2;ENST00000461465.1;ENST00000466352.1;ENST00000470511.1;ENST00000470596.1;ENST00000470986.1;ENST00000471018.2;ENST00000482686.1;ENST00000495347.1;ENST00000496325.1	ENST00000481140.1	NA	NA	ENST00000503297.1	81492	NM_001256945	39180	ENSG00000187730.6	110330	ENSG00000162585.12	39185	NA	ENST00000478770.2	0	0
chr1	229394027	229407346	lnc-C1orf96-1	0	-	0,0,0	234293_x_at	X16660	chr1:229406670-229407346 (-) // 71.28 // q42.13	---	NM_004578;uc001hth.3;ENST00000366690.4	NM_004578;uc001hth.3;ENST00000366690.4	NM_004578;uc001hth.3;ENST00000366690.4	NA	NA	NA	ENST00000323223.2	6470	ENST00000366687.1	49412	ENSG00000116574.4	511611	ENSG00000154429.6	49412	NA	NM_004578;uc001hth.3;ENST00000366690.4	0	0
chr1	200298332	200343482	lnc-C1orf98-1	0	-	0,0,0	1562909_at	BC040731	chr1:200337791-200342920 (-) // 27.75 // q32.1	C1orf98	NA	NA	NA	NA	NA	NA	uc009wzi.1	114689	ENST00000294740.3	30586	ENSG00000116833.9	151780	ENSG00000162702.7	30586	NA	NA	1	1
chr20	31219427	31261743	lnc-C20orf112-1	0	-	0,0,0	1556721_at;1556722_a_at	AK091025	chr20:31220660-31239680 (-) // 56.83 // q11.21	C20orf203	NA	NA	NA	NA	NA	NA	ENST00000375670.1	22732	ENST00000278980.6	28750	ENSG00000197183.8	46551	ENSG00000149600.7	28750	NA	NA	1	1
chr20	30938706	30945410	lnc-C20orf112-2	0	-	0,0,0	1569743_at	BC028623	chr20:30940477-30945985 (-) // 51.72 // q11.21	---	ENST00000375687.4;ENST00000542461.1;ENST00000497249.1;ENST00000375689.1	NA	NA	NA	NA	NA	ENST00000375712.3	15892	ENST00000375687.4	745	ENSG00000101350.6	15892	ENSG00000171456.12	745	NA	ENST00000375687.4;ENST00000542461.1;ENST00000497249.1;ENST00000375689.1	0	0
chr20	59049458	59055732	lnc-C20orf197-2	0	+	0,0,0	243725_at	AW665287	chr20:59049456-59055732 (+) // 69.37 // q13.33	---	NA	NA	NA	NA	TCONS_00027978	TCONS_00027978	NM_173644	401450	ENST00000474089.1	1472793	ENSG00000176659.5	401450	ENSG00000130699.12	1472793	NA	NA	1	1
chr20	58658558	59228976	lnc-C20orf197-3	0	+	0,0,0	237806_s_at;1562051_at	AI684717	chr20:58675974-58676424 (+) // 87.91 // q13.33	LOC284757 /// LOC729296	NA	NA	NA	NA	NA	NA	NM_173644	10550	ENST00000474089.1	1299549	ENSG00000176659.5	10550	ENSG00000130699.12	1299549	lnc-C20orf197-2	lnc-C20orf197-2	1	1
chr20	42984265	43031509	lnc-C20orf62-3	0	-	0,0,0	1563265_at;236652_at	AF143870	chr20:43013160-43024346 (-) // 58.22 // q13.12	---	NM_175914;ENST00000316673.4;uc002xlu.3;uc002xlv.3;ENST00000457232.1;ENST00000609795.1;ENST00000609262.1;NM_001030003;NM_000457;NM_001258355;NM_178849;NM_178850;ENST00000372920.1;uc002xly.3;uc002xlz.3;uc002xma.3;uc010ggq.3;ENST00000316099.4;ENST00000443598.2;ENST00000415691.2	ENST00000316673.4;NM_001030003;NM_175914;uc002xlu.3;uc002xlv.3;ENST00000457232.1;ENST00000609795.1;ENST00000609262.1;NM_000457;NM_001258355;NM_178849;NM_178850;ENST00000372920.1;uc002xly.3;uc002xlz.3;uc002xma.3;uc010ggq.3;ENST00000316099.4;ENST00000443598.2;ENST00000415691.2	NM_001030003;NM_175914;uc002xlu.3;uc002xlv.3;ENST00000316673.4;ENST00000457232.1;ENST00000609795.1;ENST00000609262.1;NM_000457;NM_178849;NM_178850;uc002xly.3;uc002xlz.3;uc002xma.3;ENST00000316099.4;ENST00000372920.1;ENST00000415691.2;ENST00000443598.2;NM_001258355;uc010ggq.3	NA	NA	NA	uc002xls.1	4390	ENST00000306731.4	49115	ENSG00000101074.3	4390	ENSG00000168746.6	49115	NA	NM_175914;ENST00000316673.4;uc002xlu.3;uc002xlv.3;ENST00000457232.1;ENST00000609795.1;ENST00000609262.1;NM_001030003;NM_000457;NM_001258355;NM_178849;NM_178850;ENST00000372920.1;uc002xly.3;uc002xlz.3;uc002xma.3;uc010ggq.3;ENST00000316099.4;ENST00000443598.2;ENST00000415691.2	0	0
chr20	14591718	14595690	lnc-C20orf7-4	0	+	0,0,0	1563557_at	AL833490	chr20:14591718-14595690 (+) // 67.94 // p12.1	---	NA	NA	ENST00000310348.4;ENST00000217246.4	NA	NA	NA	NM_198391	273405	ENST00000354981.2	1657059	ENSG00000125848.9	273456	ENSG00000089177.13	1657059	NA	NA	0	0
chr20	18768294	18775228	lnc-C20orf78-1	0	-	0,0,0	220747_at	NM_014162	chr20:18769307-18774933 (-) // 54.63 // p11.23	HSPC072	NA	NA	NA	NA	TCONS_00027841	TCONS_00027841	ENST00000377452.3	23733	ENST00000377428.2	19142	ENSG00000125821.7	23733	ENSG00000132631.4	19142	NA	lnc-C20orf79-1	1	1
chr20	18655038	18679353	lnc-C20orf78-2	0	-	0,0,0	1561459_at	BC042559	chr20:18655038-18679352 (-) // 66.76 // p11.23	---	NA	NA	ENST00000377452.3;NM_080820	NA	NA	NA	NM_001172745	112979	ENST00000377428.2	115017	ENSG00000101310.10	112979	ENSG00000132631.4	115017	NA	NA	0	0
chr20	19222945	19265240	lnc-C20orf78-5	0	-	0,0,0	1564444_at	AK097497	chr20:19222945-19265240 (-) // 80.77 // p11.23	LOC100130264	NA	NA	NM_020689;ENST00000328041.6	NA	NA	NA	NM_001242671	412106	ENST00000255006.6	601925	ENSG00000132631.4	427912	ENSG00000132669.8	601925	NA	NA	0	0
chr20	18774692	18776711	lnc-C20orf79-1	0	+	0,0,0	229722_at	BF115733	chr20:18775901-18776709 (+) // 17.07 // p11.23	LOC100270804	NA	NA	NA	NA	NA	NA	ENST00000377452.3	30131	ENST00000377428.2	17659	ENSG00000125821.7	30131	ENSG00000132631.4	17659	lnc-C20orf78-1	NA	1	1
chr20	300330	329402	lnc-C20orf96-2	0	-	0,0,0	240549_at	AA223287	chr20:300332-300719 (-) // 72.73 // p13	---	ENST00000544632.1;NM_006943;uc002wdh.3;ENST00000342665.2;NM_024958;ENST00000609179.1;ENST00000382291.3;ENST00000382285.2;ENST00000609504.1;ENST00000470439.1;ENST00000608736.1;ENST00000608875.1	ENST00000544632.1;NM_006943;uc002wdh.3;ENST00000342665.2;NM_024958;ENST00000609179.1;ENST00000382291.3;ENST00000382285.2;ENST00000609504.1;ENST00000470439.1	NM_006943;uc002wdh.3;ENST00000342665.2;ENST00000544632.1	ENST00000342665.2;ENST00000544632.1;NM_006943;uc002wdh.3	NA	NA	ENST00000382352.3	19365	ENST00000217233.3	31859	ENSG00000196476.7	28940	ENSG00000101255.6	31859	ENST00000544632.1;ENST00000342665.2;NM_006943;uc002wdh.3	ENST00000544632.1;NM_006943;uc002wdh.3;ENST00000342665.2;NM_024958;ENST00000609179.1;ENST00000382291.3;ENST00000382285.2;ENST00000609504.1;ENST00000470439.1;ENST00000608736.1;ENST00000608875.1	0	0
chr21	45767649	45768178	lnc-C21orf2-2	0	-	0,0,0	1560618_at	BC035333	chr21:45767649-45768180 (-) // 24.21 // q22.3	---	ENST00000300482.5	NA	NA	NA	NA	NA	NM_004928	8364	ENST00000300482.5	1868	ENSG00000160226.11	8364	ENSG00000142185.12	1868	NA	ENST00000300482.5	0	0
chr21	34100416	34115433	lnc-C21orf49-1	0	+	0,0,0	239407_at;1556789_a_at	AI793248	chr21:34114569-34115432 (+) // 20.09 // q22.11	GCFC1-AS1	NM_003895;NM_203446;ENST00000357345.3;ENST00000382499.2;ENST00000433931.2;ENST00000322229.7;ENST00000456084.1;ENST00000382491.3;ENST00000429236.1;ENST00000445049.1	NA	ENST00000331923.4;ENST00000290178.4;ENST00000445049.1	ENST00000331923.4;ENST00000443785.1;ENST00000290178.4;ENST00000445049.1	NA	NA	ENST00000433931.2	57	ENST00000382375.4	28978	ENSG00000159082.13	57	ENSG00000205930.4	28978	NM_003895;NM_203446;ENST00000357345.3;ENST00000382491.3;ENST00000429236.1;ENST00000382499.2;ENST00000433931.2;ENST00000322229.7;ENST00000456084.1	ENST00000331923.4;ENST00000443785.1;ENST00000290178.4;ENST00000445049.1	0	0
chr21	34484004	34496009	lnc-C21orf54-1	0	-	0,0,0	1569828_at	BC021745	chr21:34484009-34496006 (-) // 98.18 // q22.11	---	NA	NA	NA	NA	NA	NA	NM_138983	39276	ENST00000382264.3	106197	ENSG00000205927.4	82500	ENSG00000159110.15	106197	NA	NA	1	1
chr21	34634694	34638565	lnc-C21orf54-2	0	-	0,0,0	230631_s_at;230632_at	AI202642	chr21:34637936-34638533 (-) // 96.67 // q22.11	LOC100288432	ENST00000290200.2;uc002yrk.1;ENST00000422891.1;uc002yrl.1	NA	ENST00000382241.3;ENST00000342101.3;ENST00000432231.1;ENST00000382264.3;ENST00000404220.3;ENST00000443073.1;ENST00000413881.1;ENST00000433395.2;NM_000874;ENST00000342136.4	ENST00000382238.2;ENST00000417007.1;ENST00000382264.3;ENST00000404220.3;NM_000874;ENST00000342101.3;ENST00000413881.1;ENST00000443073.1;ENST00000342136.4;ENST00000382241.3	NA	NA	ENST00000447980.1	13535	ENST00000290200.2	98	ENSG00000205927.4	233190	ENSG00000243646.4	98	ENST00000382264.3;ENST00000417007.1;NM_000874;ENST00000382238.2;ENST00000413881.1;ENST00000443073.1;ENST00000382241.3;ENST00000342101.3;ENST00000342136.4;ENST00000404220.3	ENST00000290200.2;uc002yrk.1;ENST00000422891.1;uc002yrl.1	0	0
chr21	46490869	46493126	lnc-C21orf67-11	0	-	0,0,0	223768_at	BC004343	chr21:46490872-46493126 (-) // 88.57 // q22.3	SSR4P1	ENST00000599569.1;NM_015834;ENST00000539173.1;ENST00000348831.4;ENST00000389861.3;ENST00000389863.4;ENST00000437626.1;ENST00000492414.1;ENST00000496664.1	ENST00000599569.1	ENST00000599569.1	ENST00000599569.1	NA	NA	ENST00000397826.3	93965	ENST00000349485.5	190717	ENSG00000160256.8	93965	ENSG00000186866.12	190717	ENST00000599569.1	ENST00000599569.1;NM_015834;ENST00000539173.1;ENST00000348831.4;ENST00000389861.3;ENST00000389863.4;ENST00000437626.1;ENST00000492414.1;ENST00000496664.1	0	0
chr21	46414276	46415100	lnc-C21orf67-3	0	-	0,0,0	1568849_at	BC009635	chr21:46414280-46415495 (-) // 90.84 // q22.3	LINC00165	NA	NA	NA	NA	NA	NA	ENST00000397826.3	17372	ENST00000349485.5	268743	ENSG00000160256.8	17372	ENSG00000186866.12	268743	NA	NA	1	1
chr21	46419126	46424642	lnc-C21orf67-4	0	-	0,0,0	1559254_at	BI826147	chr21:46419121-46424642 (-) // 69.94 // q22.3	LINC00162	NA	NA	NA	NA	TCONS_00029315	TCONS_00029315	ENST00000397826.3	22222	ENST00000349485.5	259201	ENSG00000160256.8	22222	ENSG00000186866.12	259201	NA	NA	1	1
chr21	30723954	30734215	lnc-C21orf7-1	0	+	0,0,0	234315_at	AF317902	chr21:30723954-30734217 (+) // 77.16 // q21.3	BACH1	NA	NA	ENST00000422809.1;ENST00000468059.1	NA	NA	NA	NM_001186	5485	ENST00000399914.1	175039	ENSG00000156265.11	175744	ENSG00000171189.12	175039	NA	NA	0	0
chr21	19149720	19164826	lnc-C21orf91-1	0	-	0,0,0	1560633_a_at;1563346_at	AY063453	chr21:19149722-19159527 (-) // 85.71 // q21.1	C21orf91-OT1	NA	NA	NA	NM_001100420;NM_001100421;NM_017447;ENST00000284881.4	NA	NA	NM_006806	164452	ENST00000400128.1	108754	ENSG00000154640.10	164455	ENSG00000154645.9	108754	NA	NM_001100420;NM_001100421;NM_017447;ENST00000284881.4;ENST00000400559.3;ENST00000400558.3	0	0
chr21	19301407	19303493	lnc-C21orf91-6	0	-	0,0,0	1561342_at	AI677840	chr21:19301208-19303322 (-) // 35.72 // q21.1	LOC150005	NA	ENST00000400135.1;ENST00000400127.1;ENST00000400131.1;ENST00000400128.1	NA	NA	NA	NA	NM_017447	109704	ENST00000284885.3	337940	ENSG00000154642.6	109704	ENSG00000154646.4	337940	NA	NA	0	0
chr22	24105207	24108048	lnc-C22orf15-1	0	+	0,0,0	1558334_a_at;1558333_at	BI524139	chr22:24105207-24108048 (+) // 92.66 // q11.23	C22orf15	ENST00000382821.3;ENST00000305199.5;ENST00000402217.3;uc002zxv.1	uc002zxv.1;ENST00000402217.3;ENST00000305199.5;ENST00000382821.3	uc002zxv.1;ENST00000305199.5;ENST00000382821.3;ENST00000402217.3	uc002zxv.1;ENST00000382821.3;ENST00000402217.3;ENST00000305199.5;NM_213720;ENST00000401675.3;ENST00000484558.2;ENST00000520222.1	NA	NA	ENST00000248948.3	8552	ENST00000517886.1	74	ENSG00000128218.7	8552	ENSG00000099953.5	2365	uc002zxv.1	ENST00000382821.3;ENST00000305199.5;ENST00000402217.3;NM_213720;ENST00000401675.3;ENST00000484558.2;ENST00000520222.1;ENST00000517886.1	0	0
chr22	46451619	46454040	lnc-C22orf26-1	0	-	0,0,0	1554949_at	BC009388	chr22:46451621-46454039 (-) // 88.02 // q13.31	LOC554174	NM_018280;ENST00000333761.1;ENST00000396008.2	ENST00000381051.2	NA	NA	NA	NA	NM_018280	1595	ENST00000253255.5	197520	ENSG00000188064.5	78610	ENSG00000130943.5	197520	NM_018280;ENST00000333761.1;ENST00000396008.2	NA	0	0
chr22	46435786	46440887	lnc-C22orf26-2	0	-	0,0,0	232088_x_at;1556304_s_at	AL137569	chr22:46435788-46439944 (-) // 72.83 // q13.31	LOC100271722	NA	NA	NA	NA	NA	NA	ENST00000339464.4	62777	ENST00000381051.2	8862	ENSG00000188064.5	62777	ENSG00000197182.8	8862	NA	NA	0	0
chr22	42665758	42674031	lnc-C22orf32-1	0	+	0,0,0	1561537_at;244754_at	BC039496	chr22:42665758-42670867 (+) // 74.36 // q13.2	LOC388906	NA	ENST00000515426.1	NA	NA	TCONS_00029430	TCONS_00029430	ENST00000359486.3	54310	ENST00000329021.5	102385	ENSG00000184983.5	178799	ENSG00000235568.2	102385	NA	NA	0	0
chr22	50171537	50173958	lnc-C22orf34-5	0	-	0,0,0	233321_x_at	BC001742	chr22:50172327-50173958 (-) // 74.02 // q13.33	LOC90834	NA	NA	ENST00000438393.1;ENST00000404760.1;ENST00000404034.1;ENST00000342989.5;ENST00000457780.2;ENST00000542442.1;ENST00000216267.8	NA	NA	NA	ENST00000444628.1	120347	ENST00000216268.5	73532	ENSG00000219438.4	924813	ENSG00000100426.6	73532	NA	NA	0	0
chr22	23972804	24051403	lnc-C22orf43-1	0	-	0,0,0	239924_at	AA629699	chr22:24000625-24001432 (-) // 48.34 // q11.23	GUSBP11	ENST00000317749.5;NM_016449;ENST00000441897.1;ENST00000401461.1;ENST00000290691.5;ENST00000423392.1;ENST00000452208.1	ENST00000317749.5;NM_016449;ENST00000441897.1;ENST00000401461.1;ENST00000290691.5;ENST00000423392.1;ENST00000452208.1	NM_016449;ENST00000317749.5;ENST00000290691.5;ENST00000423392.1;ENST00000441897.1;ENST00000401461.1;ENST00000452208.1	ENST00000441897.1;ENST00000290691.5;ENST00000401461.1;ENST00000452208.1;ENST00000423392.1	NA	NA	NM_152855	50309	ENST00000341976.3	32366	ENSG00000128322.6	50309	ENSG00000187792.3	32366	ENST00000317749.5;NM_016449;ENST00000423392.1;ENST00000290691.5;ENST00000401461.1;ENST00000441897.1;ENST00000452208.1	ENST00000441897.1;ENST00000401461.1;ENST00000290691.5;ENST00000423392.1;ENST00000452208.1	0	0
chr22	24825177	24891042	lnc-C22orf45-1	0	-	0,0,0	237447_at;239513_at	BF509218	chr22:24825177-24825823 (-) // 91.71 // q11.23	C22orf45	ENST00000472248.1;ENST00000436735.1;ENST00000439591.1;ENST00000413389.2;ENST00000415388.1;ENST00000326010.5;ENST00000382760.2	ENST00000464977.1;ENST00000496258.1;ENST00000337539.7;ENST00000486108.1;ENST00000444262.2;ENST00000424232.1;ENST00000472248.1;ENST00000436735.1;ENST00000439591.1;ENST00000413389.2;ENST00000415388.1;ENST00000326010.5	ENST00000337539.7;ENST00000424232.1;ENST00000436735.1;ENST00000439591.1;ENST00000444262.2;ENST00000464977.1;ENST00000472248.1;ENST00000486108.1;ENST00000496258.1	ENST00000358654.2;ENST00000464977.1;ENST00000472248.1;ENST00000436735.1;ENST00000439591.1;ENST00000496258.1;ENST00000424232.1;ENST00000486108.1;ENST00000444262.2;ENST00000337539.7	NA	NA	NM_001254733	11469	ENST00000435822.1	45364	ENSG00000100014.15	11469	ENSG00000138867.12	45364	ENST00000464977.1;ENST00000472248.1;ENST00000436735.1;ENST00000439591.1;ENST00000496258.1;ENST00000424232.1;ENST00000486108.1;ENST00000444262.2;ENST00000358654.2;ENST00000337539.7	ENST00000472248.1;ENST00000436735.1;ENST00000439591.1;ENST00000413389.2;ENST00000415388.1;ENST00000326010.5;ENST00000382760.2	0	0
chr15	62352701	62354633	lnc-C2CD4A-1	0	+	0,0,0	1561424_at;1563297_s_at	BC034325	chr15:62352717-62354632 (+) // 80.77 // q22.2	---	NM_001018088;ENST00000395898.3;ENST00000395896.4;ENST00000249837.3;ENST00000261517.5;NM_018080;NM_020821	NA	NA	NA	TCONS_00023231	TCONS_00023231	ENST00000249837.3	29	ENST00000355522.5	4543	ENSG00000129003.11	29	ENSG00000198535.5	4543	NM_001018088;ENST00000249837.3;ENST00000261517.5;ENST00000395898.3;ENST00000395896.4;NM_018080;NM_020821	NA	0	0
chr15	62786318	62787833	lnc-C2CD4A-15	0	+	0,0,0	234077_at	AU145367	chr15:62786318-62787833 (+) // 81.66 // q22.2	---	NA	NA	NA	NA	NA	NA	uc002ajj.1	245324	ENST00000288398.6	546998	ENSG00000198535.5	423202	ENSG00000140416.15	546998	NA	NA	1	1
chr15	62022048	62023589	lnc-C2CD4A-3	0	+	0,0,0	231473_at	AI554926	chr15:62022115-62023587 (+) // 94.59 // q22.2	LOC100506530	NA	NA	NA	NA	NA	NA	ENST00000335670.6	500530	ENST00000249837.3	120999	ENSG00000069667.11	500530	ENSG00000129003.11	120999	NA	NA	1	1
chr15	61890712	61897440	lnc-C2CD4A-4	0	+	0,0,0	1561062_a_at	BC033962	chr15:61890712-61897440 (+) // 87.99 // q22.2	---	NA	NA	NA	NA	TCONS_00023230	NA	ENST00000335670.6	369194	ENST00000249837.3	247148	ENSG00000069667.11	369194	ENSG00000129003.11	247148	NA	NA	1	1
chr15	62488343	62495517	lnc-C2CD4B-2	0	-	0,0,0	1562501_at	BC031230	chr15:62488372-62495519 (-) // 50.67 // q22.2	LOC255177	NA	NA	NA	NA	NA	NA	NM_001007595	30861	ENST00000288398.6	839314	ENSG00000198535.5	125227	ENSG00000140416.15	839314	NA	NA	1	1
chr2	132394597	132407188	lnc-C2orf27A-1	0	+	0,0,0	1557843_at	BC036114	chr2:132394602-132407188 (+) // 69.18 // q21.1	---	NA	NA	NA	NA	NA	NA	uc021vpr.1	103358	ENST00000329321.3	766959	ENSG00000115762.12	283315	ENSG00000183840.5	766959	NA	NA	1	1
chr2	101768121	101771872	lnc-C2orf29-1	0	+	0,0,0	237543_at	AI871213	chr2:101768280-101768752 (+) // 100.0 // q11.2	---	ENST00000376840.4;ENST00000409318.1	NA	NA	NA	TCONS_00002716	TCONS_00002716	ENST00000409318.1	275	ENST00000289382.3	97392	ENSG00000071082.6	127627	ENSG00000158435.3	97392	ENST00000376840.4;ENST00000409318.1	NA	0	0
chr2	106726630	106730096	lnc-C2orf40-8	0	+	0,0,0	1561236_at	BC035177	chr2:106726630-106730093 (+) // 77.68 // q12.2	---	NA	NA	ENST00000416298.1;ENST00000409032.1;ENST00000283148.7;ENST00000428048.2;ENST00000441952.1;NM_025076;ENST00000409501.3;NM_001253875;ENST00000540130.1;ENST00000444193.1	ENST00000444193.1	NA	NA	ENST00000238044.3	32015	ENST00000361686.4	687960	ENSG00000119147.5	32015	ENSG00000144057.11	687960	NA	ENST00000444193.1	0	0
chr2	70350049	70369856	lnc-C2orf42-1	0	-	0,0,0	230325_at	BF509008	chr2:70351123-70352439 (-) // 93.0 // p13.3	LOC100133985	NA	NA	NA	NA	NA	NA	NM_006196	33715	ENST00000264434.2	7156	ENSG00000244617.1	160652	ENSG00000115998.3	7156	NA	NA	1	0
chr2	70189394	70315978	lnc-C2orf42-3	0	-	0,0,0	227969_at;240017_at;1557727_at;235137_at;1568640_at;235482_at	AI627636	chr2:70257132-70258534 (-) // 70.23 // p13.3	PCBP1-AS1	NM_152792;ENST00000320256.4;NM_006196;ENST00000303577.5	NM_152792;ENST00000320256.4;NM_006196;ENST00000303577.5	NM_006196;ENST00000303577.5	ENST00000303577.5;NM_006196	NA	NA	ENST00000264444.2	19317	ENST00000264434.2	61034	ENSG00000059728.6	19317	ENSG00000115998.3	61034	ENST00000320256.4;NM_152792	NM_006196;ENST00000303577.5	0	0
chr2	105979494	105995298	lnc-C2orf49-2	0	+	0,0,0	1557274_at	BC038780	chr2:105979494-105995296 (+) // 84.99 // q12.1	LOC100506494	NA	NA	ENST00000393352.3;ENST00000393353.3;NM_001039492;ENST00000322142.8;ENST00000344213.4;ENST00000358129.4;ENST00000409807.1;NM_001450;ENST00000408995.1;ENST00000409177.1;ENST00000336660.5;ENST00000452732.1	ENST00000530340.1;ENST00000336660.5;ENST00000452732.1	NA	NA	ENST00000258457.2	13826	ENST00000233154.4	366056	ENSG00000135974.5	13826	ENSG00000071051.9	366056	NA	ENST00000452732.1	0	0
chr2	241894033	241906868	lnc-C2orf54-1	0	-	0,0,0	241525_at	AV700191	chr2:241894037-241894435 (-) // 44.58 // q37.3	LOC200772	ENST00000442811.1;ENST00000443866.1	ENST00000442811.1;ENST00000443866.1	ENST00000430980.2;ENST00000442811.1;ENST00000443866.1	ENST00000430980.2;ENST00000442811.1	NA	NA	ENST00000420530.1	4131	ENST00000405547.3	31387	ENSG00000172478.13	57727	ENSG00000162804.9	31387	ENST00000430980.2;ENST00000442811.1	ENST00000442811.1;ENST00000443866.1	0	0
chr2	75059781	75061538	lnc-C2orf65-6	0	-	0,0,0	239410_at;222305_at	BE271180	chr2:75060241-75061114 (-) // 39.76 // p12	---	ENST00000290573.2;NM_000189;ENST00000409174.1	NM_000189;ENST00000290573.2	NA	NA	NA	NA	NM_004263	148800	ENST00000483063.1	124081	ENSG00000135622.8	150595	ENSG00000115350.7	124081	NA	ENST00000290573.2;ENST00000409174.1	0	0
chr2	200472790	200523855	lnc-C2orf69-2	0	+	0,0,0	1562523_at	BC035629	chr2:200489252-200523847 (+) // 80.64 // q33.1	---	NA	NA	NA	NA	NA	NA	ENST00000457245.1	136801	ENST00000319974.5	252124	ENSG00000119042.12	136801	ENSG00000178074.5	252124	NA	NA	1	1
chr2	200322422	200341658	lnc-C2orf69-3	0	+	0,0,0	1560010_a_at;1553420_at	BC035902	chr2:200334802-200337476 (+) // 87.44 // q33.1	SATB2-AS1	uc021vuo.1;ENST00000428695.1;ENST00000440919.1;NM_001172509;ENST00000417098.1;ENST00000443023.1;ENST00000260926.5;NM_001172517;ENST00000457245.1	ENST00000443023.1;ENST00000457245.1;NM_001172509;ENST00000417098.1;ENST00000260926.5;NM_001172517;uc021vuo.1	uc021vuo.1	uc021vuo.1	NA	NA	ENST00000440919.1	87	ENST00000319974.5	434321	ENSG00000115896.11	885117	ENSG00000178074.5	434321	ENST00000428695.1;ENST00000440919.1;ENST00000417098.1;NM_001172509;ENST00000443023.1;uc021vuo.1;ENST00000260926.5;NM_001172517;ENST00000457245.1	uc021vuo.1	0	0
chr2	231916754	231917352	lnc-C2orf72-1	0	+	0,0,0	1556464_a_at	AF086098	chr2:231916681-231917347 (+) // 55.52 // q37.1	C2orf72	NA	NA	NA	NA	NA	NA	ENST00000373640.4	2325	ENST00000373635.4	4226	ENSG00000204128.5	2320	ENSG00000173692.8	4226	NA	NA	0	0
chr2	85097712	85134132	lnc-C2orf89-2	0	-	0,0,0	231429_at	BE503430	chr2:85133785-85134109 (-) // 56.45 // p11.2	TRABD2A	ENST00000409520.2;NM_001080824;uc002sou.4;uc010fgc.2;uc010ysl.2;ENST00000409133.1;ENST00000335459.5;ENST00000595179.1;ENST00000233143.4;NM_021103	ENST00000335459.5;ENST00000409133.1;ENST00000409520.2;NM_001080824;uc002sou.4;uc010fgc.2;uc010ysl.2;ENST00000595179.1;ENST00000233143.4;NM_021103	uc010ysl.2;uc002sou.4;ENST00000409520.2;NM_001080824;ENST00000409133.1;uc010fgc.2;ENST00000335459.5;ENST00000595179.1;NM_021103;ENST00000233143.4	ENST00000595179.1;ENST00000233143.4;NM_021103	NA	NA	ENST00000389394.3	50999	ENST00000456682.1	64084	ENSG00000115423.14	50999	ENSG00000176407.13	64084	ENST00000409520.2;NM_001080824;uc002sou.4;uc010fgc.2;uc010ysl.2;ENST00000409133.1;ENST00000335459.5;ENST00000595179.1;ENST00000233143.4;NM_021103	ENST00000595179.1;ENST00000233143.4;NM_021103	0	0
chr3	44465601	44470998	lnc-C3orf23-1	0	+	0,0,0	241568_at	AI208966	chr3:44470336-44471019 (+) // 99.11 // p21.31	LOC100506319	NA	NA	NA	NA	NA	NA	ENST00000412611.2	14658	ENST00000431636.1	125687	ENSG00000179152.14	14658	ENSG00000196345.8	125687	NA	NA	1	1
chr3	129101314	129118282	lnc-C3orf25-2	0	-	0,0,0	1558969_a_at;226877_at	BG741817	chr3:129101662-129112640 (-) // 49.68 // q21.3	RPL32P3	NA	NA	NA	NA	NA	NA	NM_006026	66194	ENST00000505956.1	1882	ENSG00000184897.4	66194	ENSG00000172771.7	1882	NA	NM_207307;ENST00000505956.1;ENST00000326085.3	0	0
chr3	118661919	118667088	lnc-C3orf30-1	0	+	0,0,0	237253_at	AA789243	chr3:118665894-118666697 (+) // 66.91 // q13.32	IGSF11-AS1	NA	ENST00000483401.1;ENST00000480431.1	ENST00000354673.2;ENST00000441144.2;ENST00000393775.2;ENST00000489689.1;ENST00000425327.2;ENST00000491903.1	NA	NA	NA	uc011biu.1	132239	ENST00000295622.1	197909	ENSG00000185565.7	945824	ENSG00000163424.4	197909	NA	NA	0	0
chr3	7648576	7649585	lnc-C3orf32-11	0	-	0,0,0	224116_at	BC003588	chr3:7648576-7649585 (-) // 70.71 // p26.1	---	NA	NA	ENST00000389336.4;ENST00000440923.3;ENST00000486284.1;ENST00000389335.3;ENST00000403881.1;ENST00000467425.1;ENST00000357716.4;ENST00000402647.2	NA	NA	NA	ENST00000445087.1	28399	ENST00000157600.3	893808	ENSG00000134109.6	2386934	ENSG00000071282.7	893808	NA	NA	0	0
chr3	129034234	129045068	lnc-C3orf37-1	0	+	0,0,0	1558168_at	AL040547	chr3:129035821-129045065 (+) // 82.99 // q21.3	---	NM_006026;ENST00000333762.4	ENST00000333762.4;NM_006026	NM_006026;ENST00000333762.4	NA	NA	NA	ENST00000383463.4	9205	ENST00000505956.1	75096	ENSG00000183624.9	9205	ENSG00000172771.7	75096	ENST00000333762.4;NM_006026	NA	0	0
chr3	88210583	88216245	lnc-C3orf38-3	0	+	0,0,0	1569129_s_at;1569128_at	BC016013	chr3:88214245-88215620 (+) // 76.46 // p11.1	C3orf38	NA	NA	NA	NA	NA	NA	ENST00000318887.3	3465	ENST00000336596.2	940429	ENSG00000163320.6	11548	ENSG00000044524.6	940429	NA	NA	0	0
chr3	50277053	50277416	lnc-C3orf45-2	0	+	0,0,0	215996_at	AI446234	chr3:50277053-50277416 (+) // 99.73 // p21.31	---	NA	ENST00000536647.1;ENST00000440628.1	NM_002070;ENST00000313601.6;ENST00000446079.1;ENST00000422163.1;ENST00000441156.1	NA	NA	NA	NM_144499	41924	ENST00000316436.3	39042	ENSG00000114349.5	43104	ENSG00000179564.3	39042	NA	NA	0	0
chr3	111852269	111854206	lnc-C3orf52-1	0	+	0,0,0	1556220_at;1556221_a_at	BM992214	chr3:111852269-111854206 (+) // 13.73 // q13.2	---	ENST00000487901.1;NM_152785;ENST00000460387.2;NM_001190260;ENST00000470085.1;ENST00000488580.1;NM_001190259;ENST00000484193.1;ENST00000308910.4;ENST00000495418.1	NA	NA	NA	NA	NA	NM_152785	117	ENST00000607597.1	196988	ENSG00000174500.8	117	ENSG00000091972.14	196988	ENST00000487901.1;NM_152785;ENST00000460387.2;NM_001190260;ENST00000470085.1;ENST00000488580.1;NM_001190259;ENST00000484193.1;ENST00000308910.4;ENST00000495418.1	NA	0	0
chr3	185440251	185447575	lnc-C3orf65-5	0	+	0,0,0	1563208_s_at;1563207_at	BC039525	chr3:185440251-185446373 (+) // 29.59 // q27.2	C3orf65	NA	NA	ENST00000382199.2;ENST00000346192.3;ENST00000457616.2;ENST00000421047.2	ENST00000456447.1	NA	NA	ENST00000296270.1	4296	ENST00000453386.2	186119	ENSG00000163904.8	88912	ENSG00000136527.13	186119	NA	NA	0	0
chr3	59956577	59958982	lnc-C3orf67-3	0	-	0,0,0	224140_at	AF134979	chr3:59956577-59958982 (-) // 86.08 // p14.2	NPCDR1	ENST00000593377.1	ENST00000593377.1	ENST00000468189.1;ENST00000492590.1;ENST00000476844.1;NM_001166243;ENST00000341848.4;ENST00000593377.1	ENST00000593377.1	NA	NA	ENST00000295966.7	920767	ENST00000488467.1	40764	ENSG00000163689.14	920767	ENSG00000144724.14	1588261	ENST00000593377.1	ENST00000593377.1	0	0
chr3	138823026	138844009	lnc-C3orf72-1	0	+	0,0,0	220772_at	NM_021812	chr3:138823026-138844003 (+) // 63.24 // q23	BPESC1	ENST00000495225.1	ENST00000495075.1;ENST00000495225.1	NA	NA	NA	NA	NM_001134657	59292	ENST00000503326.1	230433	ENSG00000183770.5	157044	ENSG00000184432.5	230433	NA	ENST00000495225.1	0	0
chr3	44046929	44163857	lnc-C3orf77-1	0	+	0,0,0	235251_at	AW292765	chr3:44163003-44163856 (+) // 55.23 // p21.32	---	NA	NA	NA	NA	NA	NA	NM_016006	282712	ENST00000417237.1	215754	ENSG00000011198.3	271066	ENSG00000179152.14	215754	NA	NA	1	1
chr3	44038387	44038935	lnc-C3orf77-7	0	+	0,0,0	237358_at	AI953708	chr3:44038472-44038935 (+) // 99.14 // p21.33	---	NA	NA	NA	NA	NA	NA	NM_016006	274170	ENST00000417237.1	340676	ENSG00000011198.3	262524	ENSG00000179152.14	340676	NA	NA	1	1
chr4	130692813	130876523	lnc-C4orf33-1	0	+	0,0,0	1562737_at	BC041448	chr4:130701163-130876523 (+) // 45.46 // q28.2	---	NA	NA	NA	NA	NA	NA	ENST00000281146.5	655018	ENST00000264360.5	3193947	ENSG00000151470.8	655018	ENSG00000138650.7	3193947	lnc-SCLT1-3	NA	1	1
chr4	131729665	131733073	lnc-C4orf33-8	0	+	0,0,0	1561239_at	BC042524	chr4:131729664-131733072 (+) // 89.54 // q28.3	---	NA	NA	NA	NA	NA	NA	ENST00000281146.5	1691870	ENST00000264360.5	2337397	ENSG00000151470.8	1691870	ENSG00000138650.7	2337397	NA	NA	1	1
chr4	39698765	39700073	lnc-C4orf34-7	0	-	0,0,0	224515_at	BC006419	chr4:39698766-39700073 (-) // 75.5 // p14	---	ENST00000261427.5;ENST00000295963.6;NM_001111112;ENST00000503368.1;ENST00000510719.1;ENST00000510934.1;ENST00000445950.2	NM_001111112;ENST00000261427.5;ENST00000295963.6;ENST00000510934.1;ENST00000503368.1;ENST00000445950.2;ENST00000510719.1	NM_001111112;ENST00000261427.5;ENST00000295963.6;ENST00000445950.2;ENST00000503368.1;ENST00000510719.1;ENST00000510934.1	NA	NA	NA	ENST00000295958.5	58055	ENST00000303538.8	124410	ENSG00000163683.7	58055	ENSG00000121892.10	124410	NA	ENST00000503368.1;ENST00000261427.5;ENST00000295963.6;ENST00000510934.1;ENST00000445950.2;NM_001111112;ENST00000510719.1	0	0
chr4	87913619	87918913	lnc-C4orf36-1	0	-	0,0,0	1566194_at	R94769	chr4:87913619-87918911 (-) // 65.36 // q21.3	---	NA	ENST00000511442.1	ENST00000395146.4;ENST00000503477.1;ENST00000507468.1	NA	NA	NA	ENST00000473559.1	57735	ENST00000273963.5	162342	ENSG00000163629.8	177295	ENSG00000145332.9	162342	NA	NA	0	0
chr4	184018169	184020352	lnc-C4orf38-1	0	-	0,0,0	230572_at	AA417971	chr4:184018619-184019388 (-) // 100.0 // q35.1	WWC2-AS2	ENST00000403733.3;ENST00000378925.3;ENST00000508614.1;ENST00000448232.2;ENST00000513834.1	NA	NA	NA	NA	NA	ENST00000503182.1	179080	ENST00000403733.3	94	ENSG00000129187.10	179080	ENSG00000151718.11	94	NA	ENST00000403733.3;ENST00000378925.3;ENST00000508614.1;ENST00000448232.2;ENST00000513834.1	0	0
chr4	165798155	165820117	lnc-C4orf39-1	0	+	0,0,0	1559280_a_at	AA483467	chr4:165798335-165818679 (+) // 77.61 // q32.3	LOC100506013	NA	NA	NA	NA	NA	NA	ENST00000503008.1	492953	ENST00000329314.5	55481	ENSG00000145416.9	492953	ENSG00000183439.5	55481	NA	NA	1	1
chr4	165675215	165724947	lnc-C4orf39-2	0	+	0,0,0	238103_at	BF594323	chr4:165675443-165722774 (+) // 86.17 // q32.3	LOC100505989	NA	NA	NA	NA	NA	NA	ENST00000503008.1	370013	ENST00000329314.5	150651	ENSG00000145416.9	370013	ENSG00000183439.5	150651	NA	NA	1	1
chr4	1243227	1259951	lnc-C4orf42-1	0	+	0,0,0	237642_at;232066_x_at	AI732739	chr4:1259544-1259950 (+) // 71.05 // p16.3	CTBP1-AS1	ENST00000514210.1;ENST00000382952.3;ENST00000290921.6;ENST00000506180.1;ENST00000515399.1;ENST00000513420.1	ENST00000515399.1;ENST00000506180.1	ENST00000506180.1	NA	NA	NA	ENST00000290921.6	302	ENST00000511216.1	81103	ENSG00000159674.7	40477	ENSG00000163945.11	81103	ENST00000514210.1;ENST00000513420.1;ENST00000382952.3;ENST00000290921.6;ENST00000515399.1;ENST00000506180.1	NA	0	0
chr4	3314238	3314789	lnc-C4orf44-4	0	+	0,0,0	1562201_x_at	AF086001	chr4:3314543-3314779 (+) // 58.06 // p16.3	---	ENST00000344733.5;ENST00000336727.3	ENST00000543385.1	NA	NA	NA	NA	ENST00000505599.1	40773	ENST00000382774.3	128825	ENSG00000188981.6	40773	ENSG00000109758.4	128825	NA	ENST00000344733.5;ENST00000336727.3	0	0
chr5	25319942	25321455	lnc-C5orf17-7	0	+	0,0,0	1562866_at	BC036004	chr5:25319942-25321455 (+) // 90.6 // p14.1	---	NA	NA	NA	NA	NA	NA	ENST00000264463.4	674855	ENST00000231021.4	1559254	ENSG00000040731.6	674855	ENSG00000113100.5	1559254	NA	NA	1	1
chr5	27472413	27496274	lnc-C5orf17-8	0	+	0,0,0	1557765_at	BC039509	chr5:27485031-27486247 (+) // 65.72 // p14.1	LOC643401	NA	NA	NA	NA	TCONS_00009910	TCONS_00009910	ENST00000513289.1	351156	ENST00000514738.1	3697583	ENSG00000113100.5	351156	ENSG00000113361.8	3697583	NA	NA	1	1
chr5	31657324	31665174	lnc-C5orf22-1	0	+	0,0,0	241187_at	AW237220	chr5:31661483-31665174 (+) // 45.71 // p13.3	---	NA	ENST00000438447.1	NA	NA	NA	NA	ENST00000325366.9	102159	ENST00000265070.6	459636	ENSG00000113360.12	125021	ENSG00000113384.9	459636	NA	NA	0	0
chr5	31193875	31251961	lnc-C5orf22-7	0	+	0,0,0	232631_at	AU150574	chr5:31193875-31251963 (+) // 98.34 // p13.3	CDH6	ENST00000514738.1;ENST00000265071.2	ENST00000514738.1;ENST00000265071.2	NA	NA	NA	NA	ENST00000513289.1	4072618	ENST00000511367.2	148643	ENSG00000113100.5	4072618	ENSG00000113360.12	148643	NA	NA	0	0
chr5	56223700	56225400	lnc-C5orf35-3	0	+	0,0,0	1559652_at	BM722867	chr5:56223701-56225400 (+) // 47.3 // q11.2	---	NA	NA	ENST00000381199.3;ENST00000381226.3;ENST00000381213.3;ENST00000409421.1	ENST00000452157.1	NA	NA	NM_001171990	2341	NM_006622	1524409	ENSG00000155542.7	2341	ENSG00000145632.10	1524409	NA	NA	0	0
chr5	3036783	3043131	lnc-C5orf38-4	0	+	0,0,0	237653_at	AW665802	chr5:3041838-3042137 (+) // 63.62 // p15.33	---	NA	NA	NA	NA	TCONS_00009847	TCONS_00009847	ENST00000334000.3	281275	ENST00000511368.1	2097312	ENSG00000113430.5	1149433	ENSG00000145536.11	2097312	NA	NA	1	1
chr5	43013700	43082842	lnc-C5orf39-1	0	-	0,0,0	1558310_s_at	AW473830	chr5:43065288-43067073 (-) // 83.02 // p12	LOC100132356	NM_001014279;ENST00000314890.3;ENST00000507393.1	ENST00000314890.3;NM_001014279;ENST00000507393.1	NM_001014279;ENST00000314890.3	NM_001014279;ENST00000314890.3	NA	NA	ENST00000514218.1	126206	NM_153361	109327	ENSG00000250722.1	126206	ENSG00000177453.3	109331	NM_001014279;ENST00000314890.3	NM_001014279;ENST00000314890.3;lnc-AC114947.1.1-2;ENST00000507393.1	0	0
chr5	42985139	42992726	lnc-C5orf39-2	0	-	0,0,0	235292_at;235291_s_at	BE875232	chr5:42990938-42991819 (-) // 72.97 // p12	FLJ32255	NA	NA	NA	NA	TCONS_00010321	TCONS_00010321	ENST00000514218.1	97645	ENST00000314890.3	46609	ENSG00000250722.1	97645	ENSG00000177721.3	46609	NA	NA	1	1
chr5	60920227	60927234	lnc-C5orf43-3	0	-	0,0,0	1560898_at	BC032909	chr5:60920228-60927231 (-) // 86.89 // q12.1	---	NA	NA	NA	NA	NA	NA	NM_020928	78228	NM_173667	6401	ENSG00000130449.5	78230	ENSG00000178722.8	6301	NA	NA	1	0
chr5	60954300	60994259	lnc-C5orf43-4	0	-	0,0,0	1562630_at;1556916_a_at;1556917_a_at	BC043229	chr5:60954317-60983726 (-) // 90.53 // q12.1	---	NA	NA	NM_173667;ENST00000313303.7;ENST00000505642.1	NA	NA	NA	NM_020928	112301	ENST00000401507.3	607730	ENSG00000130449.5	112303	ENSG00000068796.12	607730	NA	NA	0	0
chr5	61028600	61031559	lnc-C5orf43-5	0	-	0,0,0	1559540_at	BC039381	chr5:61028617-61031525 (-) // 89.79 // q12.1	LOC100506526	NA	NA	NA	NA	TCONS_00009283	TCONS_00009283	NM_173667	26238	ENST00000401507.3	570430	ENSG00000130449.5	186603	ENSG00000068796.12	570430	NA	NA	1	1
chr5	7347098	7348225	lnc-C5orf49-3	0	-	0,0,0	1560298_at	BC030121	chr5:7347099-7348090 (-) // 74.17 // p15.31	---	NA	NA	NA	NA	TCONS_00010261	NA	NM_006999	589937	ENST00000338316.4	48096	ENSG00000112941.8	589937	ENSG00000078295.11	48096	NA	NA	1	1
chr5	157117239	157118907	lnc-C5orf52-2	0	+	0,0,0	240325_x_at	AI953040	chr5:157117278-157117736 (+) // 98.49 // q33.3	---	NA	NA	NA	NA	NA	NA	NM_001145132	10077	ENST00000231198.7	39298	ENSG00000039600.6	18751	ENSG00000113272.9	39298	NA	NA	1	1
chr5	214012	217394	lnc-C5orf55-1	0	-	0,0,0	1560354_at	AK098328	chr5:214012-217394 (-) // 57.49 // p15.33	---	ENST00000441693.2;ENST00000264932.6;ENST00000504309.1;ENST00000510361.1;ENST00000509632.1;NM_145265;ENST00000296824.3	ENST00000296824.3;ENST00000441693.2;NM_145265	ENST00000441693.2;NM_145265;ENST00000296824.3	NA	NA	NA	NM_001080478	18544	ENST00000264932.6	962	ENSG00000153404.9	23927	ENSG00000073578.12	962	ENST00000441693.2	ENST00000264932.6;ENST00000504309.1;ENST00000510361.1;ENST00000509632.1	0	0
chr6	12295925	12314628	lnc-C6orf105-7	0	-	0,0,0	1564630_at	BC036851	chr6:12295935-12314628 (-) // 90.53 // p24.1	EDN1	NA	NA	NM_001168319;ENST00000379375.5	ENST00000379375.5;NM_001168319	NA	NA	ENST00000379388.2	130693	ENST00000379350.1	403265	ENSG00000095951.12	130693	ENSG00000112137.12	403265	ENST00000379375.5;NM_001168319	NA	0	0
chr6	168080305	168096970	lnc-C6orf123-2	0	-	0,0,0	1563894_at;1561685_a_at	AK056600	chr6:168080305-168084467 (-) // 86.04 // q27	LOC441178	NA	NA	NA	NA	TCONS_00011242	TCONS_00011242	ENST00000366827.2	282307	ENST00000597278.1	99240	ENSG00000203690.7	282307	ENSG00000269155.1	99240	NA	NA	1	1
chr6	50042261	50066995	lnc-C6orf141-2	0	+	0,0,0	231483_at	AI631993	chr6:50061287-50066996 (+) // 98.22 // p12.3	LOC100505985	NA	NA	NA	NA	NA	NA	NM_001037498	25897	ENST00000008391.3	614546	ENSG00000170950.3	287208	ENSG00000008197.4	614546	NA	NA	1	1
chr6	88089750	88100391	lnc-C6orf164-2	0	+	0,0,0	232659_at	AU146864	chr6:88092616-88095588 (+) // 61.89 // q15	---	NA	NA	NA	ENST00000448282.2	NA	NA	NM_001010868	14569	ENST00000480123.2	17816	ENSG00000203872.6	14569	ENSG00000164414.12	79950	NA	NA	0	0
chr6	1727168	1729106	lnc-C6orf195-35	0	-	0,0,0	234217_at	AK024935	chr6:1727168-1729106 (-) // 90.95 // p25.3	---	NA	NA	NM_001500;ENST00000380815.4;NM_001253846;ENST00000530927.1	NA	NA	NA	NM_001453	113039	ENST00000296847.3	893041	ENSG00000054598.5	113041	ENSG00000164385.5	893041	NA	NA	0	0
chr6	4135656	4146287	lnc-C6orf201-1	0	+	0,0,0	1563179_at	BC040916	chr6:4135659-4146285 (+) // 37.08 // p25.2	---	ENST00000465828.1;ENST00000380120.2;ENST00000495548.1;ENST00000478266.2;ENST00000496241.2;ENST00000413766.2;ENST00000361538.2;ENST00000380125.2;ENST00000380118.3;NM_001166010	ENST00000495548.1;ENST00000465828.1;ENST00000361538.2;ENST00000496241.2;ENST00000413766.2;ENST00000380125.2;NM_001166010;ENST00000380118.3;ENST00000380120.2;ENST00000478266.2	ENST00000478266.2;ENST00000380118.3;ENST00000380120.2	NA	NA	NA	ENST00000380175.4	4471	ENST00000328908.5	560106	ENSG00000145975.9	48078	ENSG00000153046.13	560106	ENST00000495548.1;ENST00000380125.2;NM_001166010;ENST00000465828.1;ENST00000478266.2;ENST00000380120.2;ENST00000496241.2;ENST00000361538.2;ENST00000380118.3;ENST00000413766.2	lnc-C6orf201-2	0	0
chr6	4143278	4158503	lnc-C6orf201-2	0	+	0,0,0	1560412_at	AK092451	chr6:4136305-4157619 (+) // 75.77 // p25.2	LOC100507506	NA	NA	NA	NA	NA	NA	ENST00000413766.2	7447	ENST00000328908.5	547890	ENSG00000145975.9	55700	ENSG00000153046.13	547890	lnc-C6orf201-1	NA	1	0
chr6	36114474	36164982	lnc-C6orf222-1	0	-	0,0,0	1561110_at;244274_at	BC042825	chr6:36125920-36164981 (-) // 45.59 // p21.31	---	ENST00000357641.6;ENST00000339717.7;ENST00000449261.2;ENST00000534694.1;ENST00000446974.1;ENST00000454960.1	ENST00000357641.6;ENST00000339717.7;ENST00000449261.2;ENST00000534694.1	NA	NA	NA	NA	NM_002754	2173	ENST00000388715.3	45998	ENSG00000112062.6	35461	ENSG00000180316.7	45998	NA	ENST00000357641.6;ENST00000339717.7;ENST00000449261.2;ENST00000534694.1;ENST00000446974.1;ENST00000454960.1	0	0
chr6	43817785	43905944	lnc-C6orf223-2	0	+	0,0,0	1564012_at	AK095548	chr6:43858764-43905944 (+) // 89.54 // p21.1	LOC100132354	NA	NA	NA	NA	NA	NA	ENST00000372077.4	63561	ENST00000442114.2	62373	ENSG00000112715.16	63561	ENSG00000181577.11	62373	lnc-MRPS18A-2	NA	1	1
chr6	11043756	11079377	lnc-C6orf228-1	0	+	0,0,0	237365_at	AI798981	---	ELOVL2-AS1	ENST00000354666.3;NM_017770	ENST00000354666.3;NM_017770	ENST00000354666.3;NM_017770	NA	NA	NA	ENST00000283141.6	69214	ENST00000416247.2	14889	ENSG00000124827.6	161582	ENSG00000224531.4	14889	ENST00000354666.3;NM_017770	NA	0	0
chr6	24701134	24702021	lnc-C6orf62-1	0	-	0,0,0	1560071_a_at	T94585	chr6:24701022-24702149 (-) // 99.82 // p22.3	---	NA	NA	ENST00000230048.4;ENST00000537591.1;NM_001160094;NM_018473	ENST00000230048.4;ENST00000537591.1;NM_001160094;NM_018473	NA	NA	ENST00000378198.4	33873	NM_030939	3068	ENSG00000137261.9	54751	ENSG00000112308.8	3068	NA	NA	0	0
chr6	170182678	170209620	lnc-C6orf70-1	0	+	0,0,0	220904_at	NM_025002	chr6:170190416-170202969 (+) // 86.89 // q27	LINC00574	NA	NA	NA	NA	NA	NA	ENST00000366773.3	998	ENST00000366756.3	381674	ENSG00000130023.11	998	ENSG00000198719.7	381674	ENST00000366773.3;ENST00000588451.1;ENST00000392095.4;ENST00000418781.3;ENST00000366772.2;lnc-TCTE3-1	lnc-TCTE3-1	0	0
chr6	152278723	152281069	lnc-C6orf97-4	0	+	0,0,0	234275_at	AL050116	chr6:152278723-152281068 (+) // 65.15 // q25.1	---	NA	NA	ENST00000440973.1;ENST00000406599.1;ENST00000206249.3;ENST00000443427.1;ENST00000456483.2;ENST00000415488.1;ENST00000427531.2;ENST00000338799.5;NM_001122740	NA	NA	NA	ENST00000446550.1	149329	ENST00000367255.5	161750	ENSG00000146476.6	487487	ENSG00000131018.18	161750	NA	NA	0	0
chr7	41137092	41173105	lnc-C7orf10-1	0	+	0,0,0	1570224_at	BC033981	chr7:41141201-41173099 (+) // 65.03 // p14.1	---	NA	NA	NA	NA	TCONS_00012998	NA	NM_024728	236726	ENST00000242208.4	551607	ENSG00000168303.6	962834	ENSG00000122641.9	551607	NA	NA	1	1
chr7	41733513	41818986	lnc-C7orf10-2	0	+	0,0,0	1557850_at;1559163_at	BC037931	chr7:41733516-41818974 (+) // 76.34 // p14.1	INHBA-AS1	ENST00000442711.1;ENST00000242208.4	ENST00000242208.4;ENST00000442711.1	ENST00000242208.4;ENST00000442711.1	NA	NA	NA	NM_024728	833147	ENST00000395925.3	181562	ENSG00000168303.6	1559255	ENSG00000106571.8	181562	ENST00000442711.1;ENST00000242208.4	NA	0	0
chr7	39987120	39989354	lnc-C7orf11-1	0	-	0,0,0	1558804_at	AW301002	chr7:39987119-39989350 (-) // 86.8 // p14.1	---	ENST00000181839.4;ENST00000340829.5	NA	NA	NA	NA	NA	NM_005402	239397	ENST00000181839.4	282	ENSG00000006451.3	239397	ENSG00000065883.10	282	NA	ENST00000181839.4;ENST00000340829.5	0	0
chr7	40577725	40586527	lnc-C7orf11-3	0	-	0,0,0	1569403_at	BC016631	chr7:40577726-40586527 (-) // 48.48 // p14.1	---	NA	NA	NM_024728;ENST00000309930.5;ENST00000401647.2;ENST00000335693.4;NM_001193311;NM_001193313	NA	NA	NA	ENST00000416370.1	38612	ENST00000242208.4	1138185	ENSG00000168303.6	403467	ENSG00000122641.9	1138185	NA	NA	0	0
chr7	156230482	156238282	lnc-C7orf13-2	0	-	0,0,0	1562424_at	AK090852	chr7:156230482-156238282 (-) // 76.08 // q36.3	LOC285889	NA	NA	NA	NA	NA	NA	ENST00000377722.2	471445	ENST00000404282.2	194693	ENSG00000164690.3	625515	ENSG00000105982.12	194693	NA	NA	1	1
chr7	86780737	86783009	lnc-C7orf23-1	0	-	0,0,0	236282_at	AA769100	chr7:86780738-86781412 (-) // 75.96 // q21.12	LOC100505932	ENST00000579592.1;ENST00000449088.3;ENST00000447863.1;ENST00000453049.1;ENST00000394702.3;ENST00000394703.5;ENST00000432937.2;ENST00000411766.2;ENST00000331242.7;ENST00000413276.2;NM_021145;ENST00000446796.2;ENST00000420131.1;ENST00000430405.3;ENST00000428819.1;ENST00000414630.2;ENST00000584619.1;ENST00000579850.1;ENST00000432366.2;ENST00000448598.1;ENST00000434534.1;ENST00000423590.2;ENST0000054…	NM_001142326;ENST00000331242.7;ENST00000394702.3;ENST00000413276.2;ENST00000447863.1;ENST00000579677.1;ENST00000411766.2;ENST00000425406.1;ENST00000446796.2;ENST00000420131.1;ENST00000414630.2;ENST00000547146.2;ENST00000579850.1;ENST00000453049.1;ENST00000428819.1;ENST00000430405.3;ENST00000448598.1;ENST00000449088.3;ENST00000432937.2;ENST00000584619.1;ENST00000432366.2;ENST00000423590.2;NM_02114…	NA	NA	NA	NA	ENST00000450689.2	91722	ENST00000433078.1	42469	ENSG00000198822.6	286537	ENSG00000135185.7	42469	NA	ENST00000579592.1;ENST00000449088.3;ENST00000447863.1;ENST00000453049.1;ENST00000394702.3;ENST00000394703.5;ENST00000432937.2;ENST00000411766.2;ENST00000331242.7;ENST00000413276.2;NM_021145;ENST00000446796.2;ENST00000420131.1;ENST00000430405.3;ENST00000428819.1;ENST00000414630.2;ENST00000584619.1;ENST00000579850.1;ENST00000432366.2;ENST00000448598.1;ENST00000434534.1;ENST00000423590.2;ENST0000054…	0	0
chr7	43548326	43562141	lnc-C7orf44-1	0	-	0,0,0	1569659_at	BC020168	chr7:43548326-43562141 (-) // 88.36 // p13	LOC100506895	NA	NA	ENST00000453890.1;ENST00000395891.2;ENST00000429529.1	NA	NA	NA	ENST00000413995.1	570870	ENST00000319357.5	60523	ENSG00000106591.3	559769	ENSG00000164543.5	60216	NA	NA	0	0
chr7	134778130	134832915	lnc-C7orf49-2	0	-	0,0,0	1561894_at	BC010361	chr7:134778408-134832915 (-) // 16.36 // q33	C7orf49 /// LOC653739	NM_018295;ENST00000275767.3;ENST00000452718.1	NM_018295;ENST00000275767.3	ENST00000458078.1;ENST00000435976.2;NM_178563;ENST00000436302.2;ENST00000452718.1	ENST00000275763.6;ENST00000436302.2;ENST00000458078.1;NM_178563;ENST00000435976.2;ENST00000452718.1	NA	NA	ENST00000455283.2	76172	ENST00000541284.1	213632	ENSG00000122786.15	122651	ENSG00000080802.14	213632	ENST00000275763.6;ENST00000458078.1;ENST00000436302.2;NM_178563;ENST00000435976.2	NM_018295;ENST00000452718.1;ENST00000275767.3	0	0
chr7	112262414	112348135	lnc-C7orf53-3	0	+	0,0,0	1561550_at	BC041883	chr7:112262435-112348120 (+) // 82.54 // q31.1	---	NA	NA	NA	NA	NA	NA	ENST00000312849.4	131297	ENST00000312814.6	54302	ENSG00000181016.5	131297	ENSG00000146802.8	54302	NA	NA	1	1
chr7	89941809	89951906	lnc-C7orf63-1	0	+	0,0,0	1564872_at	AL137642	chr7:89941809-89951904 (+) // 94.93 // q21.13	---	NA	NA	NA	NA	NA	NA	ENST00000389297.4	1432	ENST00000421719.1	17779	ENSG00000105792.15	1432	ENSG00000105793.11	12631	ENST00000445156.1;ENST00000316089.8;ENST00000389297.4	NA	0	0
chr7	46820970	46823041	lnc-C7orf65-4	0	+	0,0,0	207750_at	NM_018510	chr7:46821011-46823017 (+) // 53.31 // p12.3	---	NA	NA	NA	NA	NA	NA	ENST00000451905.1	84250	ENST00000436444.1	912287	ENSG00000146674.10	859497	ENSG00000136273.7	912287	NA	NA	1	1
chr7	47801073	47806370	lnc-C7orf69-1	0	+	0,0,0	1553708_at	NM_032761	chr7:47802970-47806338 (+) // 34.47 // p12.3	LINC00525	NA	NA	NA	ENST00000436444.1	NA	NA	NM_001123065	99827	ENST00000289672.2	7880	ENSG00000146674.10	1839600	ENSG00000158683.3	7880	NA	NA	0	0
chr7	26591440	26596819	lnc-C7orf71-1	0	+	0,0,0	240882_at	R85522	chr7:26596357-26596819 (+) // 97.46 // p15.2	LOC100506289	NA	NA	NA	NA	NA	NA	ENST00000242109.3	13033	ENST00000409974.3	80671	ENSG00000086300.11	177491	ENSG00000222004.3	80671	NA	NA	1	1
chr1	58326203	58346577	lnc-C8A-4	0	+	0,0,0	1569259_at	BI825547	chr1:58326260-58328644 (+) // 34.49 // p32.2	---	NA	ENST00000371234.4	NA	NA	NA	NA	ENST00000371236.2	436474	ENST00000421528.2	587022	ENSG00000021852.8	894390	ENSG00000162600.7	534479	NA	NA	0	0
chr8	11351677	11367400	lnc-C8orf12-2	0	+	0,0,0	210934_at	BC004473	chr8:11351677-11367397 (+) // 97.39 // p23.1	BLK	ENST00000529894.1;ENST00000259089.4	ENST00000259089.4;ENST00000529894.1	NA	NA	NA	NA	ENST00000531804.1	26574	ENST00000528712.1	167068	ENSG00000154319.10	19453	ENSG00000136574.13	167068	NA	ENST00000529894.1	0	0
chr8	40018976	40030131	lnc-C8orf4-1	0	+	0,0,0	243248_at	AI810086	chr8:40019041-40030128 (+) // 51.26 // p11.21	---	NA	NA	NA	NA	NA	NA	NM_020130	6149	ENST00000315769.7	357978	ENSG00000176907.3	6155	ENSG00000165061.10	357978	NA	NA	1	0
chr8	401916	403183	lnc-C8orf42-3	0	-	0,0,0	232254_at	AI953354	chr8:401913-403183 (-) // 98.75 // p23.3	---	NA	NA	ENST00000352684.2;ENST00000276326.5;ENST00000382824.1;ENST00000350302.3;NM_183421;NM_183420	NA	NA	NA	ENST00000518240.1	16216	ENST00000523656.1	36620	ENSG00000172748.8	204574	ENSG00000180190.7	36620	NA	NA	0	0
chr8	13196082	13200263	lnc-C8orf48-2	0	+	0,0,0	1568921_at	BC035181	chr8:13196082-13200263 (+) // 60.09 // p22	---	NA	NA	ENST00000276297.4;ENST00000511869.1;ENST00000316609.5;NM_182643	NA	NA	NA	ENST00000503161.2	61700	ENST00000297324.4	224089	ENSG00000250305.4	307070	ENSG00000164743.4	224089	NA	NA	0	0
chr8	11618764	11620732	lnc-C8orf49-1	0	+	0,0,0	1564315_at	AK055534	chr8:11618764-11620732 (+) // 66.92 // p23.1	C8orf49	uc003wud.1;ENST00000525043.2	uc003wud.1;ENST00000525043.2	uc003wud.1;ENST00000525043.2	ENST00000525043.2;uc003wud.1	NA	NA	ENST00000335135.4	1253	ENST00000436750.3	6416	ENSG00000136574.13	1253	ENSG00000154328.11	6416	ENST00000335135.4;ENST00000528712.1;ENST00000525043.2	ENST00000525043.2	0	0
chr8	10697462	10705076	lnc-C8orf74-2	0	+	0,0,0	244135_at	AA448174	chr8:10698088-10704011 (+) // 75.56 // p23.1	---	ENST00000314787.3;ENST00000523559.1;ENST00000519088.1;ENST00000524114.1;ENST00000554914.1;ENST00000553390.1;ENST00000426190.2	NA	NA	NA	NA	NA	ENST00000523559.1	76	ENST00000382461.3	48479	ENSG00000171056.6	105	ENSG00000171044.6	48479	ENST00000314787.3;ENST00000523559.1;ENST00000519088.1;ENST00000524114.1;ENST00000554914.1;ENST00000553390.1;ENST00000426190.2	NA	0	0
chr5	39387798	39462400	lnc-C9-1	0	-	0,0,0	1559370_at	BC026261	chr5:39460972-39461355 (-) // 18.51 // p13.1	DAB2	ENST00000509337.1;ENST00000503513.1;ENST00000507539.1;ENST00000515700.1;ENST00000339788.6;ENST00000320816.6;ENST00000545653.1;NM_001244871;NM_001343;ENST00000511792.1	ENST00000320816.6;ENST00000339788.6;ENST00000503513.1;ENST00000507539.1;ENST00000509337.1;ENST00000511792.1;ENST00000515700.1;ENST00000545653.1;NM_001244871;NM_001343	ENST00000339788.6;NM_001244871;ENST00000320816.6;NM_001343;ENST00000545653.1;ENST00000509337.1;ENST00000507539.1;ENST00000511792.1;ENST00000503513.1;ENST00000515700.1	ENST00000507539.1;ENST00000511792.1;ENST00000503513.1;ENST00000515700.1	NA	NA	ENST00000263408.4	23136	ENST00000302472.3	1217200	ENSG00000164327.8	313288	ENSG00000171522.5	1217200	ENST00000509337.1;ENST00000503513.1;ENST00000507539.1;ENST00000515700.1;ENST00000339788.6;ENST00000320816.6;ENST00000545653.1;NM_001244871;NM_001343	ENST00000507539.1;ENST00000511792.1;ENST00000503513.1;ENST00000515700.1	0	0
chr9	98268516	98269918	lnc-C9orf102-11	0	+	0,0,0	238754_at	BF509150	chr9:98268898-98269424 (+) // 99.05 // q22.32	---	ENST00000548420.1;ENST00000550914.2;ENST00000418258.1;ENST00000553011.1;ENST00000551630.1;ENST00000375290.2;ENST00000551845.1;ENST00000429896.2;NM_001083606;ENST00000421141.1;ENST00000546820.1;ENST00000547672.1;NM_001083604;NM_000264	ENST00000547672.1;ENST00000429896.2;ENST00000548420.1;ENST00000550914.2;ENST00000418258.1;ENST00000421141.1;ENST00000551630.1;NM_001083604;ENST00000546820.1;NM_001083606;ENST00000551845.1;ENST00000553011.1;ENST00000375290.2	ENST00000331920.6;ENST00000375290.2;ENST00000437951.1;ENST00000375274.2;ENST00000551623.1;ENST00000430669.2;NM_000264;ENST00000468211.2	NA	NA	NA	ENST00000375271.4	25749	ENST00000600140.1	264687	ENSG00000158169.7	188525	ENSG00000268926.1	264687	ENST00000375290.2;ENST00000550914.2;ENST00000551630.1;ENST00000548420.1;ENST00000418258.1;ENST00000553011.1;ENST00000551845.1;ENST00000429896.2;NM_001083606	NA	0	0
chr9	105281917	105419796	lnc-C9orf107-3	0	+	0,0,0	1563260_at	BC038565	chr9:105340552-105419766 (+) // 43.39 // q31.1	LINC00587	NA	NA	NA	NA	NA	NA	ENST00000361820.3	781055	ENST00000374798.3	337797	ENSG00000198785.4	781055	ENSG00000155833.10	337797	NA	NA	1	1
chr9	138395118	138398293	lnc-C9orf116-1	0	-	0,0,0	1569963_at	BC015688	chr9:138395119-138398293 (-) // 95.57 // q34.3	---	ENST00000371791.1	NA	uc004cfv.4;ENST00000241600.5;ENST00000371785.1;ENST00000453385.1;NM_016034	ENST00000453385.1;ENST00000241600.5;ENST00000371785.1;NM_016034;uc004cfv.4	NA	NA	ENST00000371791.1	1538	ENST00000263598.2	14991	ENSG00000160345.8	1538	ENSG00000160349.5	14991	ENST00000371791.1;ENST00000453385.1;ENST00000241600.5;ENST00000371785.1;NM_016034;uc004cfv.4	NA	0	0
chr9	138354564	138372623	lnc-C9orf116-2	0	-	0,0,0	1562447_a_at;1559026_at	AK096249	chr9:138359982-138372564 (-) // 40.16 // q34.3	LOC100506599	ENST00000605286.1;ENST00000604351.1;NM_014811;ENST00000356818.2	ENST00000605286.1;ENST00000604351.1;NM_014811;ENST00000356818.2	NA	NA	NA	NA	ENST00000320778.2	116156	ENST00000429260.2	14404	ENSG00000178243.2	116156	ENSG00000160345.8	14404	NA	ENST00000605286.1;ENST00000604351.1;NM_014811;ENST00000356818.2	0	0
chr9	72287664	72288629	lnc-C9orf135-2	0	+	0,0,0	243344_at	BE218142	chr9:72288162-72288624 (+) // 80.98 // q21.12	---	ENST00000265381.4;NM_001163	NA	NA	NA	NA	NA	NM_001163	389	ENST00000377200.5	35809	ENSG00000107282.5	442	ENSG00000188647.8	35809	ENST00000265381.4;NM_001163	NA	0	0
chr9	89562975	89618374	lnc-C9orf170-1	0	+	0,0,0	238463_at;1556936_at	AA448328	chr9:89563015-89563908 (+) // 56.32 // q21.33	---	ENST00000298743.7;NM_002048	NA	NA	NA	NA	NA	NM_002048	871	ENST00000358077.5	493769	ENSG00000180447.5	871	ENSG00000196730.8	493769	NM_002048;ENST00000298743.7	NA	0	0
chr9	114354577	114362096	lnc-C9orf29-1	0	-	0,0,0	228825_at	BE566894	chr9:114354955-114362093 (-) // 99.41 // q31.3	PTGR1	ENST00000374324.1;ENST00000309195.5;NM_012212;ENST00000422125.1;ENST00000238248.3;ENST00000407693.2;ENST00000538962.1	ENST00000238248.3;ENST00000309195.5;ENST00000374324.1;ENST00000407693.2;ENST00000422125.1;ENST00000538962.1;NM_012212	ENST00000422125.1;NM_012212;ENST00000374324.1;ENST00000407693.2;ENST00000309195.5;ENST00000538962.1	NA	NA	NA	ENST00000466771.1	13397	ENST00000313525.3	31536	ENSG00000173258.8	14453	ENSG00000059769.15	31536	ENST00000374324.1;ENST00000309195.5;NM_012212;ENST00000422125.1	NA	0	0
chr9	114353871	114393569	lnc-C9orf29-2	0	-	0,0,0	1562803_at;1569839_s_at	BC040897	---	LRRC37A5P	ENST00000374324.1;ENST00000309195.5;NM_012212;ENST00000422125.1;ENST00000238248.3;ENST00000407693.2;ENST00000538962.1;NM_001015882;NM_004125;ENST00000313525.3;ENST00000447096.1;ENST00000463589.1;ENST00000374294.3;ENST00000556107.1	ENST00000238248.3;ENST00000309195.5;ENST00000374324.1;ENST00000407693.2;ENST00000422125.1;ENST00000538962.1;NM_012212	ENST00000422125.1;NM_012212;ENST00000374324.1;ENST00000407693.2;ENST00000309195.5;ENST00000538962.1	NA	NA	NA	ENST00000466771.1	12691	ENST00000313525.3	63	ENSG00000173258.8	13747	ENSG00000059769.15	63	ENST00000374324.1;ENST00000309195.5;NM_012212;ENST00000422125.1;lnc-C9orf29-1;ENST00000238248.3;ENST00000407693.2;ENST00000538962.1	lnc-C9orf29-1;NM_001015882;NM_004125;ENST00000313525.3;ENST00000447096.1;ENST00000463589.1;ENST00000374294.3;ENST00000556107.1	0	0
chr9	27374227	27378942	lnc-C9orf35-1	0	-	0,0,0	1563521_at	AK074231	chr9:27374230-27378942 (-) // 65.85 // p21.2	MOB3B	NA	NA	NM_024761;ENST00000262244.5	NA	NA	NA	NM_001161585	77090	ENST00000276943.2	145370	ENSG00000120160.6	77090	ENSG00000147896.3	145370	NA	NA	0	0
chr9	111843399	111845685	lnc-C9orf4-2	0	-	0,0,0	237841_at;230764_at	AI022702	chr9:111844940-111845374 (-) // 100.0 // q31.3	---	NA	NA	ENST00000374586.3;ENST00000491854.1;ENST00000413712.2	NA	NA	NA	ENST00000325551.4	67590	ENST00000561981.2	46888	ENSG00000119328.7	130375	ENSG00000260230.2	46888	NA	NA	0	0
chr9	116304732	116306551	lnc-C9orf43-5	0	+	0,0,0	232223_at	AF131806	chr9:116304731-116306550 (+) // 93.53 // q32	---	NA	ENST00000462143.1;uc004bhv.3	ENST00000496113.1;uc004bhq.3;ENST00000350696.5;ENST00000374140.2;uc010muy.3;uc004bhs.3;NM_144488;ENST00000394646.3;NM_130795;ENST00000343817.5;uc004bht.3	NA	NA	NA	uc004bhr.3	361	ENST00000374126.5	332011	ENSG00000157653.7	112768	ENSG00000157657.10	332011	uc004bhr.3;ENST00000374136.1;ENST00000317613.6	NA	0	0
chr9	132242883	132244817	lnc-C9orf50-3	0	-	0,0,0	1564264_at	BC036799	chr9:132242883-132244817 (-) // 68.4 // q34.11	---	NA	NA	NA	NA	NA	NA	NM_001012715	158001	ENST00000372486.1	126346	ENSG00000188483.6	302343	ENSG00000148335.10	126346	NA	NA	1	1
chr9	4258128	4259207	lnc-C9orf68-5	0	-	0,0,0	244222_at	BG547809	chr9:4258563-4259340 (-) // 95.98 // p24.2	---	NA	ENST00000478844.1	ENST00000491889.1;ENST00000481827.1;ENST00000477901.1;ENST00000381971.3	NA	NA	NA	ENST00000324333.10	105945	ENST00000262352.3	231237	ENSG00000080298.11	732124	ENSG00000106688.7	231237	NA	NA	0	0
chr9	138999330	139001270	lnc-C9orf69-2	0	-	0,0,0	1559668_s_at;1560590_s_at;1559667_at	BU928170	chr9:138999696-139000927 (-) // 85.9 // q34.3	---	NA	NA	NA	NA	NA	NA	ENST00000277554.2	12199	ENST00000418388.1	5157	ENSG00000148411.3	12199	ENSG00000238227.3	5157	NA	NA	1	0
chr9	71010608	71021416	lnc-C9orf71-2	0	-	0,0,0	238536_at	AW968465	chr9:69108952-69109701 (+) // 55.01 // q21.11 /// chr9:68770028-68770778 (+) // 54.87 // q21.11 /// chr9:71010531-71011280 (-) // 54.34 // q21.11	---	NA	NA	ENST00000396396.1;ENST00000396392.1;NM_021965	NA	NA	NA	ENST00000431583.1	3991	ENST00000377311.3	130080	ENSG00000154529.10	27086559	ENSG00000181778.4	130080	NA	NA	0	0
chr9	26642694	26644593	lnc-C9orf82-3	0	-	0,0,0	1562688_at	BC041871	chr9:26642699-26644593 (-) // 78.49 // p21.2	---	NA	NA	NA	NA	NA	NA	NM_001004352	524288	ENST00000333916.5	196090	ENSG00000198680.3	963838	ENSG00000120159.7	196090	NA	NA	1	1
chr9	135822455	135826943	lnc-C9orf9-1	0	+	0,0,0	1560920_s_at	AJ011378	chr9:135822455-135826943 (+) // 35.53 // q34.13	---	NA	ENST00000339463.3;ENST00000372124.1	NA	NA	NA	NA	NM_001162427	2435	ENST00000372097.5	79133	ENSG00000165699.9	2435	ENSG00000148308.13	79133	NA	NA	0	0
chr9	16216805	16219226	lnc-C9orf93-8	0	+	0,0,0	1565999_at	AA658193	chr9:16216805-16219321 (+) // 91.77 // p22.3	LOC286299	ENST00000433347.1	ENST00000380685.1	ENST00000380683.1	NA	NA	NA	ENST00000433347.1	908	ENST00000380672.4	190275	ENSG00000164989.11	155144	ENSG00000173068.13	190275	ENST00000433347.1	NA	0	0
chr16	88210868	88220350	lnc-CA5A-4	0	-	0,0,0	1557027_at	BC026225	chr16:88210903-88212216 (-) // 75.7 // q24.2 /// chr16:29222695-29224003 (-) // 74.19 // p11.2	LOC100287221	NA	NA	NA	NA	NA	NA	uc002fkt.1	76303	ENST00000565624.1	273529	ENSG00000172530.15	99944	ENSG00000225614.2	273529	NA	NA	1	1
chrX	15693038	15721847	lnc-CA5B-1	0	+	0,0,0	213363_at	AW170549	chrX:15720730-15721844 (+) // 98.58 // p22.2	CA5BP1	ENST00000498004.1	ENST00000498004.1	NA	NA	NA	NA	NM_020665	9884	ENST00000329235.2	122082	ENSG00000147003.5	9884	ENSG00000182287.9	122082	NA	ENST00000498004.1	0	0
chr1	8938893	8939943	lnc-CA6-1	0	+	0,0,0	237028_at	AW665248	chr1:8938913-8939941 (+) // 98.83 // p36.23	ENO1-AS1	ENST00000234590.4;ENST00000497492.1;ENST00000489867.1;uc009vmm.2	ENST00000489867.1;uc009vmm.2	NA	NA	NA	NA	ENST00000234590.4	144	ENST00000549778.1	65983	ENSG00000142599.13	61191	ENSG00000131686.10	65983	ENST00000234590.4;ENST00000497492.1;uc009vmm.2;ENST00000489867.1	NA	0	0
chr16	66923071	66924996	lnc-CA7-2	0	+	0,0,0	226855_at	N50413	chr16:66922148-66925002 (+) // 76.41 // q22.1	PDP2	NA	NA	NA	NM_020786;ENST00000566805.1	NA	NA	ENST00000311765.2	1216	ENST00000394055.3	17029	ENSG00000159593.10	15912	ENSG00000166589.8	17029	ENST00000311765.2	NA	0	0
chr16	66785654	66788646	lnc-CA7-4	0	+	0,0,0	217443_at	AL080152	chr16:66785654-66788643 (+) // 50.75 // q22.1	---	ENST00000564090.1;ENST00000258198.2;ENST00000379482.2;ENST00000443351.2;ENST00000566150.1;ENST00000568180.2;ENST00000440564.2	ENST00000258198.2	NA	NA	NA	NA	ENST00000568180.2	150	ENST00000562428.2	48132	ENSG00000183723.8	55044	ENSG00000159593.10	48132	ENST00000564090.1;ENST00000443351.2;ENST00000440564.2;ENST00000566150.1;ENST00000568180.2;ENST00000379482.2;ENST00000258198.2	ENST00000415744.1;ENST00000432602.1;ENST00000433154.1;ENST00000433574.1;ENST00000558713.2	0	0
chr13	49516046	49554130	lnc-CAB39L-4	0	-	0,0,0	231367_s_at	AW300131	chr13:49549096-49549644 (-) // 98.2 // q14.2	---	ENST00000492622.2;ENST00000484074.1;ENST00000541916.1	ENST00000492622.2;ENST00000484074.1;ENST00000541916.1	NA	NA	NA	NA	uc010add.1	232548	ENST00000398307.1	240344	ENSG00000152207.3	232548	ENSG00000102539.4	240344	NA	ENST00000492622.2;ENST00000484074.1;ENST00000541916.1	0	0
chr9	140657473	140659224	lnc-CACNA1B-4	0	+	0,0,0	1559311_at	BM875362	chr9:140657473-140659228 (+) // 78.48 // q34.3	FLJ40292	NA	NA	ENST00000462484.1;ENST00000334856.6;ENST00000462942.1;ENST00000460843.1	NA	NA	NA	NM_032937	144165	ENST00000371372.1	113017	ENSG00000203993.3	144115	ENSG00000148408.8	113017	NA	NA	0	0
chr12	49182929	49184350	lnc-CACNB3-1	0	+	0,0,0	231232_at	AI675757	chr12:49183358-49184312 (+) // 53.77 // q13.12	LOC100506125	ENST00000550422.1	NA	NA	NA	NA	NA	ENST00000550422.1	109	ENST00000550391.1	23865	ENSG00000174233.7	109	ENSG00000167535.3	23227	ENST00000550422.1	NA	0	0
chr22	36956916	36958962	lnc-CACNG2-1	0	-	0,0,0	244099_at	AI939486	chr22:36956916-36957373 (-) // 98.7 // q12.3	CACNG2	NA	NA	NA	NM_006078	NA	NA	ENST00000216190.8	31433	ENST00000300105.6	1006	ENSG00000100350.10	53768	ENSG00000166862.6	1006	NA	ENST00000300105.6	0	0
chr11	115624737	115631345	lnc-CADM1-2	0	-	0,0,0	239685_at;239675_at	BF510421	chr11:115628995-115629446 (-) // 99.78 // q23.3	---	NA	NA	NA	NA	TCONS_00019768	TCONS_00019768	ENST00000543249.1	249062	ENST00000419189.1	987541	ENSG00000182985.12	249062	ENSG00000137656.7	987541	NA	NA	1	1
chr3	86531092	86546146	lnc-CADM2-2	0	+	0,0,0	1561525_at	BC035252	chr3:86544938-86546145 (+) // 61.01 // p12.1	---	NA	NA	NA	NA	TCONS_00005554	NA	NM_153184	407513	ENST00000398399.2	440973	ENSG00000175161.9	407513	ENSG00000206538.3	440973	NA	NA	1	1
chr3	82035288	82512826	lnc-CADM2-6	0	+	0,0,0	1569789_at	BC031255	chr3:82234501-82512826 (+) // 24.27 // p12.2	---	NA	NA	NA	NA	NA	NA	ENST00000429644.2	223976	NM_001167675	2495306	ENSG00000114480.8	223976	ENSG00000175161.9	2495306	NA	NA	1	1
chr6	7540664	7542643	lnc-CAGE1-1	0	-	0,0,0	240382_at	AW444944	chr6:7540683-7541195 (-) // 99.42 // p24.3	LOC100505880	NM_004415;ENST00000418664.2;ENST00000379802.3	ENST00000379802.3;ENST00000418664.2;NM_004415	NM_004415;ENST00000379802.3;ENST00000418664.2	NA	NA	NA	NM_153005	122394	ENST00000342415.5	47789	ENSG00000124784.4	122394	ENSG00000168566.11	47789	NA	NM_004415;ENST00000379802.3;ENST00000418664.2	0	0
chr16	71322599	71343799	lnc-CALB2-2	0	+	0,0,0	237824_at	AI217900	chr16:71335493-71335698 (+) // 47.55 // q22.2	---	ENST00000565850.1;NM_001099642;ENST00000567610.1;ENST00000568910.1;ENST00000564183.1;ENST00000338099.5;ENST00000434935.2;ENST00000563876.1	NM_001099642;ENST00000568910.1;ENST00000565850.1;ENST00000567610.1;ENST00000564183.1;ENST00000338099.5;ENST00000434935.2;ENST00000563876.1	NA	NA	NA	NA	uc021tkr.1	2776	ENST00000349553.5	48817	ENSG00000157423.13	57974	ENSG00000172137.14	48817	ENST00000567610.1;ENST00000564183.1;NM_001099642;ENST00000565850.1;ENST00000568910.1;ENST00000434935.2;ENST00000338099.5;ENST00000563876.1	NA	0	0
chr17	46800529	46802819	lnc-CALCOCO2-2	0	+	0,0,0	230845_at	BF437711	chr17:46800637-46802119 (+) // 97.49 // q21.32	HOXB-AS5	ENST00000290294.3;NM_032391	NA	NA	ENST00000290295.7;NM_006361	NA	NA	ENST00000290294.3	645	ENST00000433608.2	36778	ENSG00000159182.3	645	ENSG00000170703.11	36778	ENST00000290294.3;NM_032391	ENST00000290295.7;NM_006361	0	0
chr17	46782359	46784708	lnc-CALCOCO2-3	0	+	0,0,0	239332_at	AW079559	chr17:46784158-46784721 (+) // 48.54 // q21.32	LOC100506373	NA	NA	NA	NA	NA	NA	ENST00000311177.5	78520	ENST00000290294.3	14376	ENSG00000260027.3	71425	ENSG00000159182.3	14376	NA	NA	1	1
chr17	46626991	46683776	lnc-CALCOCO2-8	0	+	0,0,0	239791_at;236892_s_at;240151_at;230743_at	AI125255	chr17:46677805-46679694 (+) // 76.76 // q21.32	HOXB-AS3	ENST00000470495.1;ENST00000471459.1;ENST00000490677.1;ENST00000311626.4;ENST00000485909.2;NM_024015;ENST00000465120.3;ENST00000332503.5;ENST00000489475.1;ENST00000476342.1;ENST00000460160.1;ENST00000472863.1;ENST00000498678.1;NM_002147;ENST00000239151.5;uc002int.1;ENST00000225648.3;ENST00000484302.2	ENST00000460160.1;ENST00000485909.2;ENST00000471459.1;ENST00000472863.1;ENST00000489475.1;ENST00000311626.4;ENST00000470495.1;ENST00000476342.1;ENST00000498678.1;ENST00000465120.3;ENST00000490677.1;ENST00000332503.5;NM_024015;ENST00000239151.5;NM_002147;ENST00000225648.3;ENST00000484302.2;uc002int.1	ENST00000311626.4;ENST00000460160.1;ENST00000470495.1;ENST00000472863.1;ENST00000476342.1;ENST00000485909.2;ENST00000489475.1;ENST00000490677.1;ENST00000498678.1;ENST00000471459.1;ENST00000465120.3;NM_024015;ENST00000332503.5;NM_002147;ENST00000239151.5;ENST00000225648.3;ENST00000484302.2;uc002int.1	ENST00000470495.1;ENST00000472863.1;ENST00000311626.4;ENST00000498678.1;ENST00000490677.1;ENST00000460160.1;ENST00000485909.2;ENST00000489475.1;ENST00000476342.1;ENST00000471459.1;ENST00000465120.3;NM_024015;ENST00000332503.5;NM_002147;ENST00000239151.5;ENST00000484302.2;ENST00000225648.3;uc002int.1	NA	NA	ENST00000330070.4	3550	NM_004502	818	ENSG00000173917.9	3550	ENSG00000260027.3	818	ENST00000470495.1;ENST00000471459.1;ENST00000490677.1;ENST00000311626.4;ENST00000485909.2;NM_024015;ENST00000465120.3;ENST00000332503.5;lnc-HOXB4-1;ENST00000489475.1;ENST00000476342.1;ENST00000460160.1;ENST00000472863.1;ENST00000498678.1;NM_002147;ENST00000239151.5;uc002int.1;ENST00000225648.3;ENST00000484302.2	ENST00000485909.2;ENST00000498678.1;ENST00000489475.1;ENST00000311626.4;ENST00000460160.1;ENST00000490677.1;ENST00000472863.1;ENST00000471459.1;ENST00000476342.1;ENST00000465120.3;NM_024015;ENST00000332503.5;lnc-HOXB4-1;NM_002147;ENST00000239151.5;ENST00000484302.2;ENST00000225648.3;uc002int.1;ENST00000239165.7;NM_004502;lnc-HOXB7-1	0	0
chr14	90921478	90925321	lnc-CALM1-1	0	+	0,0,0	1557656_at;1557657_a_at;1561728_a_at	AK093266	chr14:90921614-90925249 (+) // 76.08 // q32.11	LOC400238	NA	NA	NA	NA	TCONS_00022595	TCONS_00022595	NM_006888	46859	ENST00000261991.3	411478	ENSG00000198668.6	46873	ENSG00000100784.5	411478	NA	NA	1	1
chr14	91108972	91115238	lnc-CALM1-4	0	+	0,0,0	1568722_at	BC028598	chr14:91108983-91115230 (+) // 76.24 // q32.11	LOC100506832	ENST00000553972.1	ENST00000553972.1	ENST00000357056.2;ENST00000328459.6;ENST00000555005.1;ENST00000553972.1;ENST00000555239.1	ENST00000555239.1	NA	NA	ENST00000555894.1	24605	ENST00000261991.3	221561	ENSG00000198668.6	234367	ENSG00000100784.5	221561	ENST00000553972.1	NA	0	0
chr14	91163676	91165718	lnc-CALM1-6	0	+	0,0,0	1556374_s_at	BC039357	chr14:91163676-91165718 (+) // 97.44 // q32.11	LOC100506817	NA	NA	ENST00000357056.2;ENST00000328459.6;ENST00000557766.1	NA	NA	NA	ENST00000555005.1	7620	ENST00000261991.3	171081	ENSG00000198668.6	289071	ENSG00000100784.5	171081	NA	NA	0	0
chr2	47419543	47572296	lnc-CALM2-2	0	-	0,0,0	1562604_at;237223_at	AK094343	chr2:47441087-47572079 (-) // 31.4 // p21	---	uc002rvv.1;ENST00000405271.1;ENST00000456133.1	uc002rvv.1	uc002rvv.1	uc002rvv.1	NA	NA	NM_001743	15803	ENST00000405271.1	1	ENSG00000143933.12	15803	ENSG00000119888.6	1	uc002rvv.1	uc002rvv.1;ENST00000405271.1;ENST00000456133.1	0	0
chr19	47163620	47180713	lnc-CALM3-1	0	+	0,0,0	1561532_at	BC043434	chr19:47164734-47174598 (+) // 72.39 // q13.32	DACT3-AS1	ENST00000410105.2;ENST00000391916.2	ENST00000391916.2;ENST00000410105.2	ENST00000410105.2;ENST00000391916.2;NM_001079880;NM_001079881;ENST00000291281.4;ENST00000433867.1;ENST00000595515.1;ENST00000600194.1;ENST00000601806.1	ENST00000601806.1;ENST00000597390.1;NM_001079880;NM_001079881;ENST00000291281.4;ENST00000433867.1;ENST00000600194.1;ENST00000595515.1	NA	NA	ENST00000300875.4	5706	ENST00000263280.6	42051	ENSG00000167414.4	25678	ENSG00000090372.10	42051	ENST00000391916.2;ENST00000410105.2	ENST00000601806.1;ENST00000597390.1;NM_001079880;NM_001079881;ENST00000291281.4;ENST00000433867.1;ENST00000600194.1;ENST00000595515.1	0	0
chr15	68126645	68131217	lnc-CALML4-1	0	-	0,0,0	1570405_at	BC033162	chr15:68126647-68131217 (-) // 83.08 // q23	---	NA	NA	NA	ENST00000380035.2;ENST00000554054.1;ENST00000554240.1;ENST00000341418.5	TCONS_00023281	NA	uc002aqy.1	471	ENST00000249636.6	215300	ENSG00000137764.15	27184	ENSG00000033800.9	215300	ENST00000389002.1;uc002aqy.1;NM_001258024;ENST00000554240.1;ENST00000380035.2;ENST00000554054.1;ENST00000341418.5	NA	0	0
chr7	69057887	69063004	lnc-CALN1-1	0	-	0,0,0	239113_at	AV749665	chr7:69060899-69062454 (-) // 94.94 // q11.22	LOC100507468	ENST00000406775.2;ENST00000342771.4;ENST00000403018.2	NA	NA	NA	NA	NA	uc003tvt.4	2271374	ENST00000406775.2	901	ENSG00000126524.5	2597299	ENSG00000158321.11	901	NA	ENST00000406775.2;ENST00000342771.4;ENST00000403018.2	0	0
chr19	16744613	16746080	lnc-CALR3-1	0	-	0,0,0	229384_at	BE044193	chr19:16744608-16745467 (-) // 37.12 // p13.11	---	NA	NA	ENST00000593459.1	ENST00000594509.1;ENST00000593991.1;ENST00000595505.1;ENST00000465250.2;ENST00000594662.1;ENST00000597781.1;ENST00000481671.2;ENST00000600705.1;ENST00000598278.1;ENST00000601636.1	NA	NA	ENST00000598608.1	4740	ENST00000187762.2	25858	ENSG00000105085.6	4740	ENSG00000072954.2	25858	NA	NA	0	0
chr10	135137575	135138249	lnc-CALY-1	0	-	0,0,0	1563181_a_at	BC027847	chr10:135137576-135138249 (-) // 61.16 // q26.3	---	uc001lmn.3	uc001lmn.3	ENST00000368554.4;uc001lmn.3	uc001lmn.3	NA	NA	ENST00000359035.3	10909	NM_015722	678	ENSG00000130640.9	11734	ENSG00000130643.4	678	NA	NM_015722;ENST00000368558.1;ENST00000252939.4;ENST00000368556.2	0	0
chr1	209602164	209605894	lnc-CAMK1G-1	0	+	0,0,0	1555942_a_at	AK091113	chr1:209602163-209605893 (+) // 87.65 // q32.2	MIR205HG	NM_001104548	NM_001104548	NM_001104548	NM_001104548	NA	NA	ENST00000367033.3	1184499	ENST00000009105.1	151168	ENSG00000076356.6	1184499	ENSG00000008118.5	151168	NM_001104548	NM_001104548	0	0
chr10	75570441	75571556	lnc-CAMK2G-1	0	-	0,0,0	1559701_s_at	BC018681	chr10:75571229-75571572 (-) // 57.99 // q22.2	NDST2	ENST00000309979.6;ENST00000603027.1;ENST00000299641.4	ENST00000309979.6;ENST00000603027.1;ENST00000299641.4	NA	NA	NA	NA	ENST00000429742.1	7339	ENST00000423381.1	703	ENSG00000214655.6	8890	ENSG00000148660.16	703	ENST00000309979.6;ENST00000603027.1	NM_001222;ENST00000351293.3;NM_172170;NM_172173;ENST00000423381.1;NM_001204492;ENST00000322680.3;NM_172169;ENST00000394762.2;ENST00000322635.3	0	0
chr1	200638634	200677446	lnc-CAMSAP2-1	0	+	0,0,0	1561741_at	BC042016	chr1:200638634-200663376 (+) // 26.93 // q32.1	---	ENST00000447706.2;ENST00000331314.6;ENST00000436897.1;ENST00000367348.3	ENST00000447706.2;ENST00000331314.6;ENST00000436897.1;ENST00000367348.3	NA	NA	TCONS_00001234	NA	ENST00000429498.1	5542	ENST00000358823.2	31240	ENSG00000118193.7	48772	ENSG00000118200.10	31240	ENST00000436897.1;ENST00000367348.3;ENST00000447706.2;ENST00000331314.6	NA	0	0
chr2	31189142	31371824	lnc-CAPN14-2	0	-	0,0,0	1560180_at	AL713663	chr2:31366724-31371824 (-) // 77.96 // p23.1	---	ENST00000406653.1;ENST00000420311.2;ENST00000424136.1;ENST00000455477.1;ENST00000356174.3;ENST00000324589.5;ENST00000430167.1;ENST00000349752.5;NM_001253826	ENST00000420311.2;ENST00000406653.1;ENST00000424136.1;ENST00000455477.1;ENST00000324589.5;ENST00000349752.5;ENST00000356174.3;ENST00000430167.1;NM_001253826	NM_001253826;ENST00000349752.5;ENST00000430167.1;ENST00000420311.2;ENST00000324589.5;ENST00000406653.1;ENST00000356174.3;ENST00000455477.1;ENST00000424136.1	ENST00000424136.1;ENST00000455477.1	NA	NA	ENST00000295055.8	158830	ENST00000444918.2	24100	ENSG00000162949.12	145734	ENSG00000214711.5	24100	ENST00000406653.1;ENST00000420311.2;ENST00000424136.1;ENST00000455477.1;ENST00000356174.3;ENST00000324589.5;ENST00000430167.1;ENST00000349752.5;NM_001253826	NA	0	0
chr1	224033845	224034645	lnc-CAPN2-3	0	+	0,0,0	244555_at;238389_s_at	BF508524	chr1:224033827-224034076 (+) // 100.0 // q41	---	ENST00000343537.7;ENST00000465119.1;ENST00000391878.2	NA	NA	NA	NA	NA	ENST00000343537.7	171	ENST00000366862.5	267144	ENSG00000143514.12	171	ENSG00000143756.7	267144	ENST00000343537.7;ENST00000465119.1;ENST00000391878.2	NA	0	0
chr1	231006887	231014761	lnc-CAPN9-1	0	+	0,0,0	1557702_at	BC032911	chr1:231010591-231014761 (+) // 75.15 // q42.2	---	ENST00000427697.2;ENST00000470540.1;NM_001136494	NA	NA	NA	NA	NA	NM_001136494	1552	ENST00000466507.2	61494	ENSG00000119280.12	1552	ENSG00000173409.9	99966	ENST00000427697.2;NM_001136494;ENST00000470540.1	NA	0	0
chr1	230781445	230784408	lnc-CAPN9-4	0	+	0,0,0	237433_at	N64834	chr1:230784073-230784405 (+) // 98.52 // q42.2	---	NA	ENST00000535166.1;ENST00000534989.1	NM_001145036;ENST00000366668.3;ENST00000366669.4;ENST00000468893.2	NA	NA	NA	NM_001258311	219771	ENST00000366667.4	53861	ENSG00000143641.8	363575	ENSG00000135744.7	53861	NA	NA	0	0
chr11	104772275	104789800	lnc-CASP12-3	0	-	0,0,0	240890_at	AA041298	chr11:104772277-104788884 (-) // 97.86 // q22.3	LOC643733	NA	NA	NA	NA	NA	NA	uc021qpm.1	2878	ENST00000532439.1	106370	ENSG00000170962.8	737168	ENSG00000137752.18	106370	NA	NA	0	0
chr4	185377247	185377762	lnc-CASP3-6	0	-	0,0,0	1557456_a_at	BF509589	chr4:185377240-185377762 (-) // 73.23 // q35.1	---	NA	ENST00000393593.3;ENST00000506230.1;ENST00000509274.1;ENST00000510814.1;NM_002199;ENST00000507523.1	NA	NA	NA	NA	ENST00000502750.1	37462	ENST00000523916.1	171088	ENSG00000164303.6	234864	ENSG00000164305.13	171088	NA	NA	0	0
chr5	96113353	96115686	lnc-CAST-5	0	+	0,0,0	1564010_at	AK026822	chr5:96113353-96115683 (+) // 25.55 // q15	CAST	NA	NA	ENST00000296754.3;NM_001040458;ENST00000443439.2;NM_016442;ENST00000512852.1	ENST00000510098.1	NA	NA	ENST00000437034.2	2966	ENST00000437043.3	95957	ENSG00000118985.10	815578	ENSG00000164308.12	95957	ENST00000510098.1	NA	0	0
chr5	95775851	95778589	lnc-CAST-8	0	+	0,0,0	237961_at	AV700092	chr5:95777509-95778074 (+) // 35.16 // q15	---	NA	NA	NA	NA	NA	NA	ENST00000509190.1	6004	ENST00000296754.3	317932	ENSG00000118985.10	478076	ENSG00000164307.8	317932	NA	NA	1	0
chr14	91968238	91970505	lnc-CATSPERB-1	0	-	0,0,0	215607_x_at	AU144530	chr14:91968238-91970587 (-) // 26.08 // q32.12	---	NA	NA	ENST00000555462.1;ENST00000554390.1;ENST00000554943.1;ENST00000554684.1;ENST00000337238.4;ENST00000554308.1;ENST00000554511.1;ENST00000555029.1;ENST00000428424.2;ENST00000557018.1	NA	NA	NA	ENST00000555470.1	20021	ENST00000557036.1	76535	ENSG00000015133.14	84050	ENSG00000133962.3	76535	NA	NA	0	0
chr7	115893169	115895118	lnc-CAV2-2	0	+	0,0,0	1555392_at	AY143171	chr7:115893169-115895118 (+) // 60.66 // q31.2	---	NA	NA	ENST00000537767.1;ENST00000393481.2;ENST00000358204.4	ENST00000492891.1	NA	NA	ENST00000393484.2	377	ENST00000222693.4	244326	ENSG00000105967.11	93219	ENSG00000105971.10	32316	ENST00000393484.2	NA	0	0
chr3	106527860	106967212	lnc-CBLB-7	0	-	0,0,0	1569885_at	BC036229	---	LOC100302640	NA	NA	NA	NA	TCONS_00006583	TCONS_00006583	ENST00000443752.1	939464	ENST00000261058.1	128976	ENSG00000114423.14	939464	ENSG00000138483.1	128976	NA	lnc-CCDC54-2	1	1
chr18	69187197	69246192	lnc-CBLN2-5	0	-	0,0,0	241291_at	AI922102	chr18:69187199-69187879 (-) // 78.54 // q22.3	LOC100505776	NA	NA	NA	NA	NA	NA	ENST00000582578.1	869217	ENST00000585159.1	957723	ENSG00000170677.5	1189761	ENSG00000141668.5	957723	NA	NA	1	1
chr21	44263800	44266080	lnc-CBS-2	0	-	0,0,0	235551_at	AA555280	chr21:44264000-44265012 (-) // 42.88 // q22.3	WDR4	NA	NA	NA	ENST00000330317.2;uc002zci.3;NM_033661	NA	NA	ENST00000398236.3	68181	uc010gph.1	4070	ENSG00000160190.9	262250	ENSG00000160194.13	33674	NA	NA	0	0
chr17	77774396	77776326	lnc-CBX2-1	0	+	0,0,0	231298_at	BF508603	chr17:77775747-77776328 (+) // 47.28 // q25.3	LOC100507425	ENST00000427800.2	ENST00000427800.2	NA	NA	NA	NA	ENST00000413392.1	2266	ENST00000269397.4	30629	ENSG00000173894.6	12614	ENSG00000141582.10	30629	ENST00000427800.2	NA	0	0
chr17	77797250	77801503	lnc-CBX2-3	0	+	0,0,0	239639_at	BE674305	chr17:77800940-77801496 (+) // 36.62 // q25.3	---	NA	NA	NA	NA	NA	NA	ENST00000427800.2	21918	ENST00000269397.4	5452	ENSG00000141570.6	21768	ENSG00000141582.10	5452	NA	NA	1	0
chr3	42812103	42815127	lnc-CCBP2-1	0	+	0,0,0	1563053_at	BC038366	chr3:42814693-42815120 (+) // 41.0 // p22.1	LOC729083	ENST00000310232.6	ENST00000310232.6	ENST00000431549.1	NA	NA	NA	ENST00000441594.1	67784	ENST00000452906.2	11617	ENSG00000010282.10	67784	ENSG00000144648.10	31117	ENST00000310232.6	NA	0	0
chr18	67137166	67138972	lnc-CCDC102B-11	0	+	0,0,0	242867_x_at	AI206175	chr18:67137199-67137379 (+) // 56.83 // q22.2	---	NA	NA	ENST00000382713.5;NM_152721	NA	NA	NA	ENST00000360242.5	414740	ENST00000578928.1	359422	ENSG00000150636.11	414740	ENSG00000150637.4	359422	NA	NA	0	0
chr17	43025279	43026307	lnc-CCDC103-6	0	+	0,0,0	1570267_at	BC031668	chr17:43025279-43026291 (+) // 84.05 // q21.31	---	ENST00000587309.1;NM_001265577;ENST00000339151.4;NM_001264573;uc010wji.2;ENST00000593135.1	NA	NA	NA	NA	NA	uc010wji.2	197	ENST00000253407.3	10754	ENSG00000186185.9	197	ENSG00000131094.3	10754	ENST00000587309.1;NM_001265577;NM_001264573;uc010wji.2;ENST00000593135.1;ENST00000339151.4	NA	0	0
chr2	55845043	55846902	lnc-CCDC104-3	0	+	0,0,0	230598_at	BF063821	chr2:55845064-55845508 (+) // 90.61 // p16.1	---	ENST00000272313.5;ENST00000345102.5;ENST00000407823.3	NA	NA	NA	NA	NA	ENST00000407823.3	285	ENST00000447944.2	14498	ENSG00000163001.7	72028	ENSG00000138035.10	14498	ENST00000272313.5;ENST00000345102.5;ENST00000407823.3	NA	0	0
chr2	55852072	55858573	lnc-CCDC104-4	0	+	0,0,0	233635_at	AL110130	chr2:55852072-55858573 (+) // 26.72 // p16.1	---	NA	NA	NA	NA	TCONS_00003286	NA	ENST00000407823.3	7314	ENST00000447944.2	2827	ENSG00000163001.7	79057	ENSG00000138035.10	2827	NA	NA	0	0
chr9	35646266	35647473	lnc-CCDC107-1	0	+	0,0,0	1563089_at	BC042185	chr9:35646266-35647470 (+) // 96.89 // p13.3	---	NA	NA	NA	NA	NA	NA	ENST00000396757.1	26727	ENST00000259608.3	1819	ENSG00000107140.11	36228	ENSG00000137078.4	1819	NA	ENST00000259608.3;NM_014450;uc022bgl.1	0	0
chr4	185395861	185409419	lnc-CCDC111-2	0	+	0,0,0	238758_at;235543_at	AA749253	chr4:185397980-185398456 (+) // 54.86 // q35.1	---	ENST00000506230.1;ENST00000509274.1;NM_002199;ENST00000393593.3;ENST00000507523.1;ENST00000510814.1	NA	NA	NA	NA	NA	ENST00000393593.3	127	ENST00000523916.1	139431	ENSG00000168310.6	127	ENSG00000164305.13	139431	ENST00000506230.1;ENST00000509274.1;NM_002199;ENST00000393593.3;ENST00000507523.1;ENST00000510814.1	NA	0	0
chr22	29196561	29244547	lnc-CCDC117-1	0	+	0,0,0	1556814_a_at	AF086143	chr22:29196694-29197210 (+) // 78.56 // q12.1	---	ENST00000216037.6;ENST00000405219.3;ENST00000403532.3;ENST00000344347.5	ENST00000216037.6	NA	NA	NA	NA	ENST00000403532.3	15	ENST00000216071.4	210113	ENSG00000159873.5	11278	ENSG00000100249.4	210113	ENST00000405219.3;ENST00000403532.3;ENST00000344347.5;ENST00000216037.6	NA	0	0
chr5	68477524	68485293	lnc-CCDC125-1	0	-	0,0,0	1569147_at	BE891071	chr5:68484110-68485310 (-) // 66.69 // q13.2	---	ENST00000283006.2;ENST00000515001.1;ENST00000513575.1;ENST00000502689.1	NA	NA	NA	TCONS_00009286	TCONS_00009286	ENST00000256442.5	3452	ENST00000283006.2	82	ENSG00000134057.10	3452	ENSG00000153044.5	82	NA	ENST00000283006.2;ENST00000515001.1;ENST00000513575.1;ENST00000502689.1	0	0
chr3	123616151	123680065	lnc-CCDC14-1	0	-	0,0,0	240884_at	AA625872	chr3:123616154-123650081 (-) // 56.38 // q21.1	CCDC14	ENST00000479903.1;ENST00000419247.1;ENST00000426152.1;ENST00000434954.1;ENST00000310351.4;ENST00000485727.1;ENST00000489746.1;ENST00000435910.1;ENST00000409697.3;ENST00000409657.1;ENST00000417438.1;ENST00000488653.2;ENST00000433542.2	ENST00000479903.1;ENST00000419247.1;ENST00000426152.1;ENST00000434954.1;ENST00000485727.1;ENST00000489746.1;ENST00000310351.4	ENST00000479903.1;ENST00000310351.4;ENST00000409697.3;ENST00000433542.2;ENST00000485727.1;ENST00000488653.2;ENST00000489746.1;ENST00000419247.1;ENST00000426152.1;ENST00000434954.1;ENST00000417438.1;ENST00000409657.1;ENST00000435910.1	ENST00000479903.1;ENST00000310351.4;ENST00000488653.2;ENST00000485727.1;ENST00000409657.1;ENST00000489746.1;ENST00000433542.2;ENST00000409697.3;ENST00000419247.1;ENST00000426152.1;ENST00000435910.1;ENST00000434954.1;ENST00000417438.1	NA	NA	ENST00000360772.3	12973	ENST00000448253.1	118805	ENSG00000065534.14	12973	ENSG00000160145.11	118805	ENST00000479903.1;ENST00000419247.1;ENST00000426152.1;ENST00000434954.1;ENST00000310351.4;ENST00000485727.1;ENST00000489746.1	ENST00000479903.1;ENST00000310351.4;ENST00000488653.2;ENST00000485727.1;ENST00000409657.1;ENST00000489746.1;ENST00000433542.2;ENST00000409697.3;ENST00000419247.1;ENST00000426152.1;ENST00000435910.1;ENST00000434954.1;ENST00000417438.1	0	0
chr2	223183419	223207260	lnc-CCDC140-1	0	+	0,0,0	230844_at	AA447560	chr2:223185426-223186440 (+) // 98.17 // q36.1	LOC100507800 /// LOC440934	NA	NA	NA	NA	NA	NA	NM_153038	13483	ENST00000321276.7	81976	ENSG00000163081.2	13483	ENSG00000163082.9	81976	lnc-PAX3-1	NA	1	1
chr7	76732844	76733536	lnc-CCDC146-2	0	+	0,0,0	1556373_a_at	AF086212	chr7:76731373-76733526 (+) // 49.01 // q11.23 /// chr7:102407595-102409751 (-) // 49.52 // q22.1	---	NA	NA	NA	NA	NA	NA	ENST00000443097.2	84504	ENST00000248598.5	89152	ENSG00000146707.10	476266	ENSG00000127951.5	89152	NA	NA	1	1
chr2	159535167	159591330	lnc-CCDC148-1	0	-	0,0,0	1563120_at	BC039475	chr2:159535168-159535902 (-) // 80.48 // q24.1	LOC100129029	NA	NA	ENST00000389757.3;ENST00000389759.3	ENST00000426248.3;ENST00000389757.3;ENST00000389759.3	NA	NA	ENST00000452162.1	15589	ENST00000409042.1	60499	ENSG00000153237.13	221902	ENSG00000163331.6	60499	ENST00000426248.3;ENST00000389759.3;ENST00000389757.3	NA	0	0
chr2	197124747	197128928	lnc-CCDC150-1	0	+	0,0,0	232397_at	R14890	chr2:197124837-197128922 (+) // 84.31 // q32.3	LOC100507039	NA	NA	ENST00000409111.1;ENST00000260983.3	NA	NA	NA	ENST00000409228.1	83520	ENST00000263956.3	498828	ENSG00000081320.6	83520	ENSG00000119041.6	498828	NA	NA	0	0
chrX	133031470	133031949	lnc-CCDC160-5	0	+	0,0,0	241907_at	H63988	chrX:133031470-133031923 (+) // 100.0 // q26.2	---	NA	NA	ENST00000370818.3;ENST00000394299.2;ENST00000543339.1;NM_001164619;NM_001164618;NM_001164617	NA	NA	NA	ENST00000406757.2	143741	ENST00000298556.7	562234	ENSG00000076716.7	481952	ENSG00000165704.10	562234	NA	NA	0	0
chr2	26569045	26569768	lnc-CCDC164-1	0	+	0,0,0	1570371_a_at	BC015430	chr2:26569045-26569767 (+) // 81.74 // p23.3	EPT1	ENST00000260585.7;ENST00000447444.1;ENST00000435303.1;ENST00000541401.1;ENST00000447170.1;ENST00000333478.6;ENST00000433584.1	ENST00000260585.7;ENST00000541401.1;ENST00000447170.1;ENST00000442141.1;ENST00000333478.6;ENST00000433584.1;ENST00000435303.1;ENST00000447444.1	ENST00000333478.6;ENST00000447444.1;ENST00000433584.1;ENST00000435303.1;ENST00000260585.7;ENST00000447170.1	NA	NA	NA	ENST00000421160.2	27075	ENST00000288710.2	55016	ENSG00000138029.9	55709	ENSG00000157856.6	55016	ENST00000435303.1;ENST00000541401.1;ENST00000433584.1;ENST00000333478.6;ENST00000447444.1	NA	0	0
chr6	37618993	37622509	lnc-CCDC167-4	0	-	0,0,0	1560960_at	AF087987	chr6:37618993-37619648 (-) // 27.86 // p21.2	---	NA	NA	ENST00000505425.1;ENST00000297153.7;ENST00000434837.3	NA	NA	NA	ENST00000502298.1	3945	ENST00000287218.4	164766	ENSG00000198937.8	151295	ENSG00000156639.7	164766	NA	ENST00000515437.1;ENST00000508399.1	0	0
chr13	36796149	36798129	lnc-CCDC169-1	0	-	0,0,0	233503_at	AK023568	chr13:36796469-36798129 (-) // 42.55 // q13.3	CCDC169	NA	NA	ENST00000554962.1;ENST00000511166.1;NM_001198910	NA	NA	NA	NM_017826	7397	NM_001198908	3049	ENSG00000133083.10	90706	ENSG00000242715.3	3053	NA	NA	0	0
chr1	46103194	46104558	lnc-CCDC17-1	0	-	0,0,0	1560263_at	BC016780	chr1:46103194-46104558 (-) // 74.52 // p34.1	---	NA	NA	ENST00000290795.3;ENST00000355105.3	NA	NA	NA	ENST00000528266.1	13465	ENST00000372025.4	48328	ENSG00000132780.12	18628	ENSG00000159596.6	48328	NA	NA	0	0
chr1	46048538	46050383	lnc-CCDC17-5	0	-	0,0,0	237276_at	AI425008	chr1:46048910-46049372 (-) // 97.46 // p34.1	---	ENST00000437362.2;ENST00000402363.3;ENST00000372052.4;ENST00000528084.1;ENST00000527470.1;ENST00000530840.1;ENST00000531532.1;ENST00000470768.1;ENST00000350030.3;ENST00000527359.1;ENST00000529333.1;NM_001195193;ENST00000437901.2;ENST00000537798.1;ENST00000525515.1;ENST00000351223.3;ENST00000528238.1;ENST00000453748.1	ENST00000437901.2;NM_001195193;ENST00000437362.2;ENST00000527359.1;ENST00000528084.1;ENST00000402363.3;ENST00000453748.1;ENST00000525515.1;ENST00000527470.1;ENST00000529333.1;ENST00000530840.1;ENST00000531532.1;ENST00000537798.1;ENST00000528238.1;ENST00000350030.3;ENST00000470768.1;ENST00000372052.4;ENST00000351223.3	NM_001195193;ENST00000350030.3;ENST00000351223.3;ENST00000372052.4;ENST00000437362.2;ENST00000437901.2;ENST00000453748.1;ENST00000470768.1;ENST00000525515.1;ENST00000527359.1;ENST00000527470.1;ENST00000528084.1;ENST00000528238.1;ENST00000529333.1;ENST00000530840.1;ENST00000531532.1;ENST00000537798.1	NA	NA	NA	uc001cof.3	12815	ENST00000290795.3	42593	ENSG00000117448.9	12817	ENSG00000159592.6	42593	NA	ENST00000437362.2;ENST00000402363.3;ENST00000372052.4;ENST00000527359.1;ENST00000529333.1;NM_001195193;ENST00000437901.2;ENST00000527470.1;ENST00000537798.1;ENST00000530840.1;ENST00000531532.1;ENST00000470768.1;ENST00000525515.1;ENST00000351223.3;ENST00000528084.1;ENST00000528238.1;ENST00000453748.1;ENST00000350030.3	0	0
chrX	49129516	49132231	lnc-CCDC22-1	0	+	0,0,0	232199_at	AU151864	chrX:49129516-49132231 (+) // 59.54 // p11.23	---	NA	ENST00000466508.1;ENST00000495799.1	NM_033215;ENST00000471261.1;ENST00000438316.1;ENST00000055335.6	NA	NA	NA	ENST00000376207.4	8228	NM_003785	319822	ENSG00000049768.10	8228	ENSG00000068985.4	319822	NA	NA	0	0
chr11	27068732	27241660	lnc-CCDC34-1	0	-	0,0,0	243018_at	AI128388	chr11:27238504-27239028 (-) // 34.36 // p14.1	---	ENST00000525090.1	ENST00000529202.1;ENST00000263182.3;ENST00000528583.1;ENST00000533566.1;ENST00000525090.1	ENST00000263182.3;ENST00000525090.1;ENST00000528583.1;ENST00000529202.1;ENST00000533566.1	ENST00000533566.1;ENST00000263182.3;ENST00000525090.1;ENST00000528583.1;ENST00000529202.1	NA	NA	NM_203371	50100	NM_030771	118400	ENSG00000176971.2	50102	ENSG00000109881.12	110714	ENST00000533566.1;ENST00000525090.1;ENST00000529202.1;ENST00000263182.3;ENST00000528583.1	ENST00000525090.1	0	0
chr3	125898907	125929012	lnc-CCDC37-5	0	+	0,0,0	1559766_at	BC039521	chr3:125926367-125929009 (+) // 71.94 // q21.3	ALDH1L1-AS2	ENST00000493803.1;uc011bkj.1;uc011bki.1;uc010hsf.1;ENST00000452905.2;uc003eim.1;ENST00000393434.2;ENST00000460368.1;ENST00000472186.1;ENST00000473607.1;ENST00000455064.2;NM_012190;ENST00000393431.2;ENST00000488356.1;ENST00000273450.3;ENST00000490367.1;ENST00000511283.1;ENST00000509952.1	ENST00000509952.1;ENST00000460368.1;uc011bkj.1;ENST00000455064.2;NM_012190;uc010hsf.1;ENST00000452905.2;uc003eim.1;ENST00000511283.1;ENST00000490367.1;ENST00000393431.2;ENST00000393434.2;ENST00000493803.1;uc011bki.1;ENST00000488356.1;ENST00000473607.1;ENST00000273450.3	ENST00000273450.3	NA	NA	NA	ENST00000472186.1	145	ENST00000296233.3	132466	ENSG00000114544.11	78503	ENSG00000163884.3	132466	ENST00000472186.1;ENST00000473607.1;ENST00000393431.2;ENST00000452905.2;ENST00000455064.2;ENST00000493803.1;uc003eim.1;uc010hsf.1;uc011bki.1;uc011bkj.1;ENST00000393434.2;ENST00000460368.1;NM_012190;ENST00000488356.1;ENST00000273450.3;ENST00000490367.1;ENST00000511283.1;ENST00000509952.1	NA	0	0
chr12	96189122	96252617	lnc-CCDC38-1	0	-	0,0,0	240919_at	AI829734	chr12:96252015-96252471 (-) // 97.85 // q23.1	---	ENST00000553095.1;ENST00000266735.5;NM_003095;ENST00000553192.1;ENST00000552085.1	ENST00000553095.1	ENST00000553095.1	ENST00000553095.1	NA	NA	ENST00000538383.1	4192	ENST00000266735.5	89	ENSG00000074527.7	4192	ENSG00000139343.6	89	ENST00000553095.1	ENST00000553095.1;ENST00000266735.5;NM_003095;ENST00000553192.1;ENST00000552085.1	0	0
chr12	96113017	96115180	lnc-CCDC38-6	0	-	0,0,0	234202_at	AK025670	chr12:96113020-96115180 (-) // 82.05 // q22	---	NA	NA	ENST00000538383.1;ENST00000553059.1;ENST00000343702.4;ENST00000344911.4	NA	NA	NA	ENST00000258499.3	167751	ENST00000266735.5	137526	ENSG00000136014.7	167751	ENSG00000139343.6	137526	NA	NA	0	0
chr17	42723731	42727717	lnc-CCDC43-1	0	-	0,0,0	1561400_at	BC043289	chr17:42723733-42727717 (-) // 57.63 // q21.31	---	NA	NA	NA	NA	NA	NA	NM_001466	85101	ENST00000359945.3	6045	ENSG00000005961.13	256858	ENSG00000180336.13	6045	NA	NA	1	0
chr17	42751055	42753625	lnc-CCDC43-2	0	-	0,0,0	232999_at	AL117601	chr17:42751058-42753625 (-) // 97.84 // q21.31	---	NA	NA	ENST00000472403.1;ENST00000588687.1;ENST00000409122.2	ENST00000409122.2	NA	NA	ENST00000409464.1	2467	ENST00000393547.2	32351	ENSG00000005961.13	284182	ENSG00000161692.13	32351	ENST00000409122.2	NM_001099225;ENST00000457422.2;ENST00000315286.8;ENST00000588210.1	0	0
chr3	107149776	107182759	lnc-CCDC54-1	0	+	0,0,0	1557017_at;1557018_a_at	BC042024	chr3:107149776-107182758 (+) // 52.42 // q13.12	---	NA	NA	NA	NA	NA	NA	NM_032600	52295	ENST00000415149.2	59024	ENSG00000138483.1	52295	ENSG00000114439.14	59024	NA	NA	1	1
chr3	106961081	107004322	lnc-CCDC54-2	0	+	0,0,0	239466_at;235606_at	AA463827	chr3:106965972-106966557 (+) // 40.72 // q13.12	LOC344595	NA	NA	NA	NA	TCONS_00006925	TCONS_00006925	ENST00000443752.1	1372685	ENST00000261058.1	91866	ENSG00000114423.14	1372685	ENSG00000138483.1	91866	lnc-CBLB-7	NA	1	1
chr12	111374388	111396124	lnc-CCDC63-2	0	+	0,0,0	230195_at	BF672169	chr12:111374987-111375255 (+) // 65.05 // q24.11	LOC100131138	NA	NA	NA	NA	NA	NA	ENST00000228841.8	16007	ENST00000261726.6	75704	ENSG00000111245.10	15862	ENSG00000111249.9	75704	NA	NA	1	1
chr12	120554710	120556800	lnc-CCDC64-1	0	+	0,0,0	1556584_at;1556586_x_at	BC041995	chr12:120554714-120556800 (+) // 77.53 // q24.23	---	ENST00000229340.5;ENST00000544304.1;uc001txn.1;ENST00000534951.1;ENST00000538903.1;NM_001167606	ENST00000544304.1;uc001txn.1	uc001txn.1	uc001txn.1	NA	NA	NM_001167606	67	ENST00000300648.6	8207	ENSG00000122966.9	239615	ENSG00000089154.6	8207	ENST00000229340.5;ENST00000534951.1;ENST00000538903.1;NM_001167606;ENST00000544304.1	NA	0	0
chr16	3101991	3125590	lnc-CCDC64B-1	0	-	0,0,0	239180_at;240054_at;228085_at	AI150017	chr16:3104855-3106020 (-) // 92.42 // p13.3	LOC100507419 /// LOC100653076	ENST00000325568.5;NM_001012631;NM_001012718;ENST00000534507.1;ENST00000396887.3;ENST00000531965.1;ENST00000529699.1;ENST00000440815.3;ENST00000526464.2;ENST00000529550.1;ENST00000551122.1;ENST00000525643.2;ENST00000548807.1;ENST00000528163.2;ENST00000444393.3;ENST00000530890.1;ENST00000533097.2;uc010uwq.1;ENST00000008180.9;ENST00000396890.2;ENST00000525228.1;ENST00000548652.1;ENST00000525377.2;EN…	ENST00000325568.5;NM_001012631;NM_001012718;ENST00000534507.1;ENST00000396887.3;ENST00000531965.1;ENST00000529699.1;ENST00000440815.3;ENST00000526464.2;ENST00000529550.1;ENST00000551122.1;ENST00000525643.2;ENST00000548807.1;ENST00000528163.2;ENST00000444393.3;ENST00000530890.1;ENST00000533097.2;uc010uwq.1;ENST00000008180.9;ENST00000396890.2;ENST00000525228.1;ENST00000548652.1;ENST00000525377.2;EN…	ENST00000336577.4;NM_001012631;NM_001012632;NM_001012636;NM_001012718;uc010uwq.1;ENST00000008180.9;ENST00000325568.5;ENST00000382213.3;ENST00000396887.3;ENST00000396890.2;ENST00000440815.3;ENST00000444393.3;ENST00000525228.1;ENST00000525377.2;ENST00000525643.2;ENST00000526464.2;ENST00000528163.2;ENST00000529550.1;ENST00000529699.1;ENST00000530538.2;ENST00000530890.1;ENST00000533097.2;ENST00000534…	ENST00000336577.4;uc010uwq.1;ENST00000525228.1;ENST00000548807.1;ENST00000008180.9;ENST00000325568.5;ENST00000382213.3;ENST00000396887.3;ENST00000396890.2;ENST00000440815.3;ENST00000444393.3;ENST00000525643.2;ENST00000526464.2;ENST00000528163.2;ENST00000529550.1;ENST00000529699.1;ENST00000530538.2;ENST00000530890.1;ENST00000531965.1;ENST00000533097.2;ENST00000534507.1;ENST00000548246.1;ENST000005…	NA	NA	ENST00000572449.1	15064	ENST00000252463.2	13301	ENSG00000162069.10	15064	ENSG00000130182.3	13301	ENST00000336577.4;uc010uwq.1;ENST00000525228.1;ENST00000548807.1;ENST00000529699.1;ENST00000548246.1;ENST00000529550.1;ENST00000551513.1;ENST00000552936.1;ENST00000531965.1;ENST00000530538.2;ENST00000552356.1;ENST00000552664.1;ENST00000548476.1;ENST00000533097.2;ENST00000526464.2;ENST00000551122.1;ENST00000396887.3;ENST00000530890.1;ENST00000440815.3;ENST00000444393.3;ENST00000534507.1;ENST000005…	ENST00000325568.5;NM_001012631;NM_001012718;ENST00000534507.1;ENST00000396887.3;ENST00000531965.1;ENST00000529699.1;ENST00000440815.3;ENST00000526464.2;ENST00000529550.1;ENST00000551122.1;ENST00000525643.2;ENST00000548807.1;ENST00000528163.2;ENST00000444393.3;ENST00000530890.1;ENST00000533097.2;uc010uwq.1;ENST00000008180.9;ENST00000396890.2;ENST00000525228.1;ENST00000548652.1;ENST00000525377.2;EN…	0	0
chr5	150533284	150537322	lnc-CCDC69-2	0	-	0,0,0	244250_at	AI917653	chr5:150534791-150537311 (-) // 100.0 // q33.1	ANXA6	ENST00000517486.1;ENST00000356496.5;ENST00000377751.5;ENST00000521512.1;ENST00000517677.1;ENST00000517757.1;ENST00000519644.2;ENST00000354546.5	ENST00000517486.1;ENST00000356496.5;ENST00000354546.5;ENST00000519644.2;ENST00000377751.5;ENST00000517677.1;ENST00000521512.1;ENST00000517757.1	NA	NA	NA	NA	ENST00000523164.1	2244	ENST00000355417.2	23291	ENSG00000145901.10	60146	ENSG00000198624.8	23291	ENST00000517486.1;ENST00000356496.5;ENST00000377751.5;ENST00000521512.1	NA	0	0
chr3	49190291	49191834	lnc-CCDC71-1	0	-	0,0,0	230616_at	AI668569	chr3:49190292-49190768 (-) // 97.74 // p21.31	LAMB2P1	NA	NA	NA	NA	NA	NA	ENST00000418109.1	19740	ENST00000332780.2	17210	ENSG00000172037.9	19740	ENSG00000185909.10	17210	NA	NA	1	0
chr7	106012696	106410653	lnc-CCDC71L-1	0	-	0,0,0	1560913_at	AF086203	---	---	ENST00000523505.1;NM_175884	ENST00000523505.1;NM_175884	NM_175884;ENST00000523505.1	NM_175884;ENST00000523505.1	TCONS_00013221	TCONS_00013221	ENST00000424768.1	85924	ENST00000440650.2	95070	ENSG00000105835.7	85924	ENSG00000105851.6	95070	ENST00000523505.1;NM_175884	NM_175884;ENST00000523505.1	0	0
chr3	112315640	112320816	lnc-CCDC80-2	0	-	0,0,0	227061_at	AI088063	chr3:112315643-112316945 (-) // 88.88 // q13.2	---	NA	NA	NA	NA	NA	NA	ENST00000492406.1	11216	ENST00000206423.3	2591	ENSG00000138459.4	11216	ENSG00000091986.11	2591	NA	NA	0	0
chr2	56179292	56408787	lnc-CCDC85A-2	0	+	0,0,0	1557897_at	BC043355	chr2:56397135-56407802 (+) // 23.86 // p16.1	---	NA	NA	NA	NA	NA	NA	NM_001039348	27994	ENST00000407595.2	2471	ENSG00000138035.10	258247	ENSG00000055813.5	2471	lnc-EFEMP1-2	lnc-EFEMP1-2	0	0
chr11	82895532	82905290	lnc-CCDC90B-2	0	-	0,0,0	239926_at;220572_at	AI675753	chr11:82897679-82898142 (-) // 60.33 // q14.1	---	ENST00000393389.3;ENST00000528722.1;ENST00000260047.6;ENST00000526731.1;ENST00000531895.1;ENST00000393392.2;ENST00000533342.1	ENST00000393389.3;ENST00000528722.1;ENST00000260047.6	ENST00000298281.4	ENST00000298281.4	NA	NA	ENST00000530906.1	2563	ENST00000529689.1	64849	ENSG00000137502.5	112567	ENSG00000137500.5	64849	ENST00000298281.4	ENST00000393389.3;ENST00000528722.1;ENST00000260047.6;ENST00000526731.1;ENST00000531895.1;ENST00000393392.2;ENST00000533342.1	0	0
chr11	82959130	82960258	lnc-CCDC90B-4	0	-	0,0,0	232600_at	AL137429	chr11:82959127-82960495 (-) // 62.98 // q14.1	---	NA	NA	ENST00000531895.1;ENST00000533342.1;ENST00000531815.1;ENST00000260047.6	ENST00000393392.2;ENST00000533342.1	NA	NA	ENST00000526731.1	32888	ENST00000529689.1	9881	ENSG00000165494.6	60637	ENSG00000137500.5	9881	ENST00000533342.1;ENST00000393392.2	NA	0	0
chr2	118889703	118944032	lnc-CCDC93-2	0	-	0,0,0	241234_at	AA993387	chr2:118940497-118943887 (-) // 96.64 // q14.2	LOC100506797	NA	NA	NA	NA	NA	NA	ENST00000245787.4	22099	ENST00000295206.6	655715	ENSG00000125629.10	21130	ENSG00000163064.6	655715	NA	NA	1	1
chr4	6987653	6988772	lnc-CCDC96-2	0	-	0,0,0	229685_at	AI743207	---	LOC100134937	ENST00000451522.2	NA	NM_020773;ENST00000409757.4;NM_001113361;ENST00000410031.1;ENST00000448507.1	NA	NA	NA	ENST00000444368.1	62155	ENST00000310085.4	53807	ENSG00000170871.7	101756	ENSG00000173013.4	53807	NA	ENST00000451522.2	0	0
chr4	6909870	6911439	lnc-CCDC96-3	0	-	0,0,0	1561484_at	BC032036	chr4:6909870-6911439 (-) // 66.13 // p16.1	---	ENST00000409757.4;NM_001113361;ENST00000444368.1;ENST00000448507.1;NM_020773;ENST00000427736.1	ENST00000444368.1;NM_001113361;ENST00000448507.1	NA	NA	NA	NA	NM_014743	23971	ENST00000310085.4	131140	ENSG00000170871.7	23973	ENSG00000173013.4	131140	NA	ENST00000409757.4;NM_001113361;ENST00000444368.1;ENST00000448507.1;NM_020773;ENST00000427736.1	0	0
chr17	34339543	34339931	lnc-CCL18-4	0	+	0,0,0	241161_at	T70280	---	---	ENST00000588521.1	NA	NA	NA	NA	NA	ENST00000536149.1	10443	ENST00000394333.1	2664187	ENSG00000108733.5	433661	ENSG00000125691.8	2664187	NA	ENST00000591423.1;NM_145898;ENST00000293280.2;NM_005064;ENST00000588521.1	0	0
chr17	32015821	32016193	lnc-CCL2-5	0	+	0,0,0	1565073_at	AF420439	chr17:32015863-32016192 (+) // 71.77 // q12	---	NA	NA	NM_001094;ENST00000359872.6	NA	NA	NA	NM_183377	395815	ENST00000580907.1	566111	ENSG00000141316.8	690926	ENSG00000108691.5	566111	NA	NA	0	0
chr17	32007595	32007902	lnc-CCL2-6	0	+	0,0,0	1565152_at	AF420438	chr17:32007599-32007901 (+) // 52.62 // q12	---	NA	NA	NM_001094;ENST00000359872.6	NA	NA	NA	NM_183377	387589	ENST00000580907.1	574402	ENSG00000141316.8	682700	ENSG00000108691.5	574402	NA	NA	0	0
chr15	59413232	59425449	lnc-CCNB2-1	0	+	0,0,0	1560161_at	AU134430	chr15:59414787-59416605 (+) // 61.48 // q22.2	CCNB2	NA	NA	NM_004701;ENST00000288207.2;ENST00000559622.1	ENST00000288207.2;ENST00000559622.1;NM_004701	NA	NA	NM_017610	23614	ENST00000288235.4	1664	ENSG00000137776.12	187380	ENSG00000157483.4	1664	ENST00000559622.1;ENST00000288207.2;NM_004701	ENST00000288235.4	0	0
chr12	4128279	4136056	lnc-CCND2-2	0	+	0,0,0	231460_at	AI702438	chr12:4135150-4135823 (+) // 68.22 // p13.32	LOC100507511	NA	NA	NA	NA	NA	NA	ENST00000450737.2	145671	ENST00000261254.3	246882	ENSG00000111224.9	145671	ENSG00000118971.3	246882	NA	NA	1	1
chr10	97889471	97965044	lnc-CCNJ-1	0	+	0,0,0	204291_at	NM_014803	chr10:97915680-97922489 (+) // 97.59 // q24.1	LOC100509474 /// ZNF518A	NA	NA	ENST00000224337.5;ENST00000371176.2;ENST00000413476.2;ENST00000427367.2	ENST00000224337.5;ENST00000371176.2;ENST00000413476.2;ENST00000427367.2;ENST00000467799.2	NA	NA	ENST00000265992.5	68844	ENST00000419479.1	137929	ENSG00000107443.11	68844	ENSG00000197430.6	137929	NA	ENST00000224337.5;ENST00000371176.2;ENST00000413476.2;ENST00000427367.2;ENST00000467799.2	0	0
chr5	159622750	159631833	lnc-CCNJL-1	0	-	0,0,0	1566126_at	AK097242	chr5:159623597-159631833 (-) // 41.26 // q33.3	---	NM_001040442;ENST00000393982.1	NM_001130958;ENST00000393980.4;NM_001040442;ENST00000393982.1	NM_001040442;NM_001130958;ENST00000393980.4;ENST00000393982.1	NA	NA	NA	NM_052927	76298	ENST00000393977.3	46826	ENSG00000170234.8	76320	ENSG00000135083.10	46826	NA	NM_001040442;ENST00000393982.1	0	0
chr3	156799455	156840793	lnc-CCNL1-1	0	-	0,0,0	1561402_at	BC040669	chr3:156799456-156819883 (-) // 71.22 // q25.31	LOC339894	NA	NA	NA	NA	TCONS_00006693	TCONS_00006693	ENST00000470811.1	35537	ENST00000461804.1	23504	ENSG00000197980.7	35537	ENSG00000163660.7	23504	lnc-LEKR1-1;lnc-LEKR1-2	lnc-LEKR1-1;lnc-LEKR1-2	1	1
chr2	208526977	208543840	lnc-CCNYL1-1	0	+	0,0,0	239287_at	AA769410	chr2:208531404-208531747 (+) // 49.2 // q33.3	---	NA	NA	NA	NA	NA	NA	ENST00000442521.1	36326	ENST00000392209.3	32424	ENSG00000144401.10	36325	ENSG00000163249.5	32424	NA	NA	1	1
chr4	138114909	138119521	lnc-CCRN4L-11	0	+	0,0,0	1569811_at	BC031238	chr4:138114820-138119520 (+) // 69.74 // q28.3	LOC729307	NA	NA	NA	NA	NA	NA	NM_001114734	2992006	ENST00000412923.2	320551	ENSG00000138650.7	3985553	ENSG00000189184.7	320551	NA	NA	1	1
chr4	138466884	138524584	lnc-CCRN4L-9	0	+	0,0,0	215298_at	U79300	chr4:138523052-138524583 (+) // 82.33 // q28.3	---	NA	NA	NA	NA	TCONS_00007633	NA	ENST00000510305.1	13236	ENST00000280612.5	560667	ENSG00000189184.7	13236	ENSG00000151012.9	560667	NA	NA	1	1
chr2	62193534	62603410	lnc-CCT4-2	0	-	0,0,0	216764_at	AK025191	chr2:62193538-62195943 (-) // 49.08 // p15	---	ENST00000427417.1;ENST00000458337.1;ENST00000444166.1;ENST00000301998.4;NM_006577;ENST00000405767.1;uc021vii.1	ENST00000427417.1;ENST00000458337.1;ENST00000444166.1;ENST00000301998.4;NM_006577;ENST00000405767.1;uc021vii.1	ENST00000445644.1;NM_152516;ENST00000311832.5;ENST00000538736.1;ENST00000427417.1;ENST00000458337.1;ENST00000444166.1;NM_006577;uc021vii.1;ENST00000301998.4;ENST00000405767.1	ENST00000455659.1;ENST00000445644.1;ENST00000538736.1;ENST00000311832.5;ENST00000427417.1;ENST00000444166.1;ENST00000458337.1;NM_152516;ENST00000301998.4;ENST00000405767.1;NM_006577;uc021vii.1	NA	NA	ENST00000394440.3	77595	ENST00000335390.5	123946	ENSG00000082898.12	427773	ENSG00000186889.5	123946	ENST00000455659.1;ENST00000445644.1;lnc-B3GNT2-4;ENST00000538736.1;NM_152516;ENST00000311832.5;ENST00000458337.1;ENST00000444166.1;ENST00000427417.1;uc021vii.1;ENST00000405767.1;ENST00000301998.4;NM_006577	ENST00000427417.1;ENST00000458337.1;lnc-B3GNT2-4;ENST00000444166.1;ENST00000301998.4;NM_006577;ENST00000405767.1;uc021vii.1	0	0
chr2	62051982	62081278	lnc-CCT4-3	0	-	0,0,0	239090_at	BF110321	chr2:62054238-62063575 (-) // 95.34 // p15	FAM161A	ENST00000418113.1;ENST00000404929.1;ENST00000307507.3;ENST00000456262.1;ENST00000405894.3	ENST00000418113.1;ENST00000307507.3;ENST00000404929.1;ENST00000405894.3;ENST00000456262.1	ENST00000404929.1;ENST00000405894.3;ENST00000418113.1;ENST00000456262.1;ENST00000307507.3	ENST00000456262.1;ENST00000404929.1;ENST00000405894.3;ENST00000418113.1;ENST00000307507.3	NA	NA	ENST00000443240.1	286221	ENST00000538252.1	14470	ENSG00000082898.12	286221	ENSG00000173163.6	34581	ENST00000418113.1;ENST00000404929.1;ENST00000307507.3;ENST00000456262.1	ENST00000456262.1;ENST00000405894.3;ENST00000418113.1;ENST00000404929.1;ENST00000307507.3	0	0
chr5	9546311	9550721	lnc-CCT5-4	0	+	0,0,0	227655_at	AI631964	chr5:9549936-9550407 (+) // 96.32 // p15.31	LOC100505806	NM_003966;ENST00000382496.5	NA	NA	NA	NA	NA	NM_003966	78	ENST00000382492.2	78388	ENSG00000112902.7	124	ENSG00000169777.5	78388	NM_003966;ENST00000382496.5	NA	0	0
chr2	73683890	73686611	lnc-CCT7-2	0	+	0,0,0	1556911_at	BC041487	chr2:73685064-73685914 (+) // 13.86 // p13.1	---	NA	NA	ENST00000409009.1;ENST00000264448.6;ENST00000423048.1;ENST00000377715.1	NA	NA	NA	ENST00000436467.2	163057	ENST00000272425.3	181348	ENSG00000135625.6	163057	ENSG00000144035.3	181348	NA	NA	0	0
chr21	30923166	30923797	lnc-CCT8-5	0	-	0,0,0	1559923_at	BC039447	chr21:30923168-30923798 (-) // 25.9 // q21.3	---	NA	NA	ENST00000399914.1;ENST00000535441.1;ENST00000422809.1;ENST00000327783.4;ENST00000389124.2;ENST00000468059.1;ENST00000399913.1;ENST00000389125.3	NA	NA	NA	NM_001186	204697	ENST00000286808.3	614444	ENSG00000156265.11	374956	ENSG00000156282.3	614444	NA	ENST00000399907.1;ENST00000399909.1	0	0
chr6	74779166	75400443	lnc-CD109-3	0	+	0,0,0	1560958_s_at	AF086303	chr6:74779166-75400441 (+) // 49.04 // q13	---	NA	NA	NA	NA	NA	NA	NM_001159588	241125	ENST00000425443.2	393599	ENSG00000156535.9	241126	ENSG00000111799.16	393599	NA	NA	1	1
chr1	158099403	158110443	lnc-CD1B-2	0	-	0,0,0	1568745_at;1568746_a_at	BC029599	chr1:158101833-158102985 (-) // 66.55 // q23.1	LOC646268	NA	NA	NA	NA	TCONS_00000649	TCONS_00000649	ENST00000368172.1	29351	ENST00000368171.3	39294	ENSG00000183853.13	29351	ENSG00000158473.6	39294	NA	NA	1	1
chr3	112021321	112051638	lnc-CD200-1	0	+	0,0,0	1562997_a_at	BC041484	chr3:112045367-112051596 (+) // 35.48 // q13.2	---	ENST00000607597.1;ENST00000606471.1;ENST00000498096.1;NM_001004196;ENST00000315711.8;ENST00000473539.1;ENST00000383681.3;ENST00000478595.1	ENST00000607597.1;ENST00000606471.1	ENST00000606471.1	NA	NA	NA	ENST00000305815.5	8216	ENST00000283290.5	199718	ENSG00000174500.8	169169	ENSG00000144848.6	199718	NA	ENST00000607597.1;ENST00000606471.1;ENST00000498096.1;NM_001004196;ENST00000315711.8;ENST00000473539.1;ENST00000383681.3;ENST00000478595.1	0	0
chr3	112455293	112468166	lnc-CD200R1L-1	0	-	0,0,0	1569786_at	BC033333	chr3:112457524-112468166 (-) // 69.02 // q13.2	---	NA	NA	NA	NA	TCONS_00005818	NA	ENST00000439685.2	95146	ENST00000471858.1	171890	ENSG00000091986.11	86916	ENSG00000163606.6	171890	NA	NA	1	1
chr4	16228285	16357365	lnc-CD38-2	0	+	0,0,0	1553145_at	BC010030	chr4:16228285-16230285 (+) // 80.46 // p15.32	FLJ39653	ENST00000505603.1;ENST00000399920.3;ENST00000405303.2;uc003gox.1	uc003gox.1	uc003gox.1	uc003gox.1	NA	NA	ENST00000405303.2	121	ENST00000515064.1	145799	ENSG00000137441.7	257353	ENSG00000169744.8	145799	ENST00000505603.1;ENST00000399920.3;ENST00000405303.2;uc003gox.1;lnc-CD38-6	lnc-CD38-6	0	0
chr4	16260790	16262074	lnc-CD38-6	0	+	0,0,0	239016_at	AI525856	chr4:16260982-16262105 (+) // 71.24 // p15.32	---	NA	NA	NA	NA	NA	NA	uc003gox.1	30505	ENST00000515064.1	241090	ENSG00000169762.12	31757	ENSG00000169744.8	241090	NA	NA	1	1
chr20	44747011	44757643	lnc-CD40-1	0	+	0,0,0	222292_at	AW298127	chr20:44755228-44755793 (+) // 53.81 // q13.12	CD40	ENST00000466205.1;ENST00000372276.3;ENST00000372285.3	NA	ENST00000372276.3;ENST00000372285.3;ENST00000466205.1	ENST00000466205.1;ENST00000372276.3	NA	NA	ENST00000372291.3	28420	ENST00000372262.3	44729	ENSG00000124160.7	28420	ENSG00000149654.5	44729	NA	NA	0	0
chrX	135721701	135724588	lnc-CD40LG-1	0	+	0,0,0	1559648_at	BC042469	chrX:135722931-135724580 (+) // 59.04 // q26.3	LOC100128420	NA	NA	NA	NA	TCONS_00017016	TCONS_00017016	NM_016267	82735	ENST00000370629.2	5764	ENSG00000102243.8	82735	ENSG00000102245.3	5764	NA	NA	1	0
chrX	135991566	136103789	lnc-CD40LG-2	0	+	0,0,0	242012_at	BF509058	chrX:135991633-136103776 (+) // 78.76 // q26.3	---	NA	NA	NA	NA	NA	NA	ENST00000565438.1	28643	ENST00000298110.1	8518	ENSG00000129675.11	127319	ENSG00000165370.1	8518	NA	NA	1	0
chr1	207991723	207995941	lnc-CD46-4	0	+	0,0,0	232430_at	AL137491	chr1:207993903-207995927 (+) // 97.48 // q32.2	LOC148696	NA	NA	NA	NA	NA	NA	NM_172361	22862	uc001hgu.1	43524	ENSG00000117335.14	22865	ENSG00000174059.12	61653	NA	NA	1	1
chr3	107559074	107629489	lnc-CD47-2	0	-	0,0,0	238283_at	AI685344	chr3:107560514-107560970 (-) // 61.86 // q13.12	LOC151658	NA	NA	NA	NA	NA	NA	ENST00000415149.2	28903	NM_198793	132451	ENSG00000114439.14	28903	ENSG00000196776.10	132656	NA	lnc-RP11-631B21.2.1-1	1	1
chr1	111220023	111224633	lnc-CD53-4	0	+	0,0,0	1561194_at	AF075038	---	---	NA	NA	NA	NA	NA	NA	NM_002232	2368	ENST00000429072.2	191142	ENSG00000143105.5	158226	ENSG00000143119.8	191142	NA	NA	0	0
chr1	117035644	117041834	lnc-CD58-1	0	-	0,0,0	240661_at	AI628583	chr1:117035637-117036088 (-) // 96.78 // p13.1	LOC100506459	NA	NA	NA	NA	NA	NA	ENST00000440951.1	82761	ENST00000369489.5	15323	ENSG00000163399.11	82761	ENSG00000116815.11	15323	NA	NA	1	1
chr9	35603191	35605280	lnc-CD72-1	0	-	0,0,0	235477_at	BE465227	chr9:35603433-35604377 (-) // 99.68 // p13.3	---	ENST00000336395.5	NA	NA	NA	NA	NA	ENST00000447837.1	39295	ENST00000336395.5	87	ENSG00000215187.5	39295	ENSG00000107140.11	87	NA	ENST00000336395.5	0	0
chr20	23105704	23113273	lnc-CD93-2	0	-	0,0,0	1554382_at	AF258576	chr20:23105707-23113258 (-) // 88.2 // p11.21	LOC200261	NA	NA	NA	NA	NA	NA	NM_012072	38727	ENST00000254998.2	218100	ENSG00000125810.9	38727	ENSG00000132661.3	218100	NA	NA	1	1
chr3	111466664	111469996	lnc-CD96-3	0	+	0,0,0	233478_at	AF143877	chr3:111466664-111469983 (+) // 72.56 // q13.2	---	NA	ENST00000393923.3;NM_001134437	ENST00000393934.3;NM_153268	NM_001185106;ENST00000477665.1	NA	NA	ENST00000468174.1	39566	ENST00000534857.1	227861	ENSG00000153283.8	82067	ENSG00000144827.4	227861	NA	NA	0	0
chr3	110917881	110920289	lnc-CD96-4	0	+	0,0,0	227503_at	N26620	chr3:110918502-110920289 (+) // 61.37 // q13.13	---	NA	NA	ENST00000485506.1	NA	NA	NA	NM_001243288	4865	ENST00000460744.1	91277	ENSG00000206532.2	305558	ENSG00000153283.8	91277	NA	NA	0	0
chr19	14444554	14454725	lnc-CD97-1	0	+	0,0,0	1560576_at	BC011648	chr19:14444553-14454723 (+) // 47.85 // p13.12	---	NA	NA	NA	NA	NA	NA	ENST00000340736.6	127555	NM_001025160	37230	ENSG00000072071.12	127555	ENSG00000123146.15	36588	NA	NA	1	1
chrX	2537434	2584080	lnc-CD99-2	0	+	0,0,0	1556008_a_at	AK096998	chrY:2532016-2534638 (+) // 51.31 // p11.31 /// chrX:2582016-2584638 (+) // 51.31 // p22.33	---	NA	NA	NA	NA	NA	NA	ENST00000441131.2	116588	ENST00000381192.3	25140	ENSG00000169084.8	116588	ENSG00000002586.13	25140	NA	NA	1	1
chr20	3789140	3793081	lnc-CDC25B-1	0	+	0,0,0	1559252_a_at	BC042140	chr20:3789002-3793066 (+) // 53.08 // p13	---	NA	NA	NA	NA	NA	NA	ENST00000439880.2	2378	ENST00000379573.2	8097	ENSG00000101224.13	2378	ENSG00000125843.6	8097	NA	NA	0	0
chr9	115968290	115969576	lnc-CDC26-2	0	-	0,0,0	242574_at	AW340329	chr9:115968588-115973867 (-) // 97.67 // q32	FKBP15	NA	NA	ENST00000446284.1;ENST00000238256.3;ENST00000414250.1	NA	NA	NA	ENST00000374220.3	41873	ENST00000374210.6	14232	ENSG00000136867.6	41873	ENSG00000136868.9	14232	NA	NA	0	0
chr17	45099552	45281324	lnc-CDC27-1	0	-	0,0,0	233519_at	AF035297	chr17:43620990-43622707 (+) // 16.79 // q21.31 /// chr17:62886665-62888374 (+) // 16.28 // q24.1 /// chr17:44595071-44596788 (-) // 16.79 // q21.31 /// chr17:44377495-44379208 (-) // 16.57 // q21.31 /// chr17:45099585-45101270 (-) // 16.71 // q21.32	---	uc010wkj.1;ENST00000570740.1;ENST00000571643.1;ENST00000573502.1;ENST00000576484.1;ENST00000574304.1;ENST00000570818.1;ENST00000573550.1;ENST00000531206.1;ENST00000527547.1;ENST00000446365.2;ENST00000533415.1;ENST00000575483.1;ENST00000532893.1;ENST00000526866.1;ENST00000066544.3;NM_001114091;ENST00000571981.1	uc010wkj.1;ENST00000570740.1;ENST00000571643.1;ENST00000573502.1;ENST00000576484.1;ENST00000574304.1;ENST00000570818.1;ENST00000573550.1;ENST00000446365.2;ENST00000066544.3;ENST00000526866.1;ENST00000527547.1;ENST00000531206.1;ENST00000532893.1;ENST00000533415.1;ENST00000575483.1;NM_001114091;ENST00000571981.1	ENST00000439730.2;ENST00000571841.1;uc010wkj.1;NM_001114091;ENST00000066544.3;ENST00000446365.2;ENST00000527547.1;ENST00000531206.1;ENST00000571643.1;ENST00000570740.1;ENST00000526866.1;ENST00000573502.1;ENST00000574304.1;ENST00000576484.1;ENST00000575483.1;ENST00000570818.1;ENST00000532893.1;ENST00000533415.1;ENST00000573550.1	ENST00000439730.2;ENST00000571841.1;uc010wkj.1;ENST00000066544.3;NM_001114091;ENST00000531206.1;ENST00000570740.1;ENST00000446365.2;ENST00000533415.1;ENST00000571643.1;ENST00000527547.1;ENST00000526866.1;ENST00000573502.1;ENST00000574304.1;ENST00000576484.1;ENST00000573550.1;ENST00000570818.1;ENST00000575483.1;ENST00000532893.1	NA	NA	NM_203400	42938	ENST00000559488.1	49888	ENSG00000179673.3	42938	ENSG00000259207.3	49888	ENST00000439730.2;ENST00000571841.1;uc010wkj.1;lnc-multi-RPRML-3;ENST00000570740.1;ENST00000571643.1;ENST00000573502.1;ENST00000576484.1;ENST00000574304.1;ENST00000570818.1;ENST00000573550.1;ENST00000531206.1;ENST00000527547.1;ENST00000446365.2;ENST00000533415.1;ENST00000575483.1;ENST00000532893.1;ENST00000526866.1;ENST00000066544.3;NM_001114091	uc010wkj.1;ENST00000066544.3;NM_001114091;ENST00000531206.1;ENST00000570740.1;ENST00000446365.2;ENST00000533415.1;ENST00000571643.1;ENST00000527547.1;ENST00000526866.1;ENST00000573502.1;ENST00000574304.1;ENST00000576484.1;ENST00000573550.1;ENST00000570818.1;ENST00000575483.1;ENST00000532893.1;ENST00000571981.1	0	0
chr6	110799109	110800639	lnc-CDC40-1	0	+	0,0,0	1561488_at	BC035649	chr6:110799120-110800638 (+) // 61.5 // q21	---	ENST00000434949.1;ENST00000368919.3;ENST00000439654.1;ENST00000456137.2;ENST00000424139.1;ENST00000437378.1	NA	NA	NA	NA	NA	ENST00000439654.1	1265	ENST00000368911.3	130542	ENSG00000004809.9	1265	ENSG00000155111.10	130542	ENST00000368919.3;ENST00000434949.1;ENST00000439654.1;ENST00000456137.2;ENST00000424139.1;ENST00000437378.1	NA	0	0
chr6	110757894	110758362	lnc-CDC40-5	0	+	0,0,0	1561864_at	AF085989	chr6:110757894-110758362 (+) // 30.74 // q21	---	NA	NA	ENST00000451557.1;ENST00000330550.4;ENST00000368919.3;ENST00000439654.1	NA	NA	NA	ENST00000479373.1	21129	ENST00000368911.3	172819	ENSG00000203797.5	21129	ENSG00000155111.10	172819	NA	ENST00000434949.1	0	0
chr6	44519313	44521018	lnc-CDC5L-4	0	+	0,0,0	1566823_a_at	AK057226	chr6:44519313-44521018 (+) // 64.34 // p21.1	---	NA	NA	NA	NA	NA	NA	ENST00000371477.3	101150	ENST00000475057.1	256036	ENSG00000096401.7	101150	ENSG00000196284.9	256036	NA	NA	1	1
chr5	24835388	24840692	lnc-CDH10-2	0	-	0,0,0	1557008_at;1557009_a_at	BC040315	chr5:24835390-24840692 (-) // 37.62 // p14.1	LOC340107	NA	NA	NA	NA	TCONS_00009619	NA	ENST00000264463.4	190301	ENST00000231021.4	2040017	ENSG00000040731.6	190301	ENSG00000113100.5	2040017	NA	NA	1	1
chr16	65175262	65210664	lnc-CDH11-1	0	-	0,0,0	1563121_at	AL110259	chr16:65175658-65210616 (-) // 79.82 // q21	---	NA	NA	NA	NA	NA	NA	ENST00000564317.1	18994	ENST00000341529.3	1189869	ENSG00000140937.9	15247	ENSG00000179776.13	1189869	NA	NA	1	1
chr16	65318401	65610203	lnc-CDH11-3	0	-	0,0,0	231518_at	BE504843	chr16:65318404-65318878 (-) // 99.58 // q21	LOC283867	NA	NA	NA	NA	TCONS_00025034	TCONS_00025034	ENST00000564317.1	162133	ENST00000341529.3	790330	ENSG00000140937.9	158386	ENSG00000179776.13	790330	NA	NA	1	1
chr16	66875335	66887351	lnc-CDH16-2	0	-	0,0,0	1556256_a_at	AF086125	chr16:66875335-66875727 (-) // 55.07 // q22.1	LOC100505908	NM_005182;ENST00000338437.2;ENST00000394069.3;ENST00000548332.2;NM_001014435	ENST00000561579.2;NM_005182;ENST00000338437.2;ENST00000394069.3;ENST00000548332.2;NM_001014435	NM_005182;ENST00000338437.2;NM_001014435;ENST00000394069.3;ENST00000548332.2	ENST00000548332.2	NA	NA	ENST00000290810.3	10435	ENST00000566543.1	25141	ENSG00000135720.8	89634	ENSG00000172840.2	25141	NA	NM_005182;ENST00000338437.2;ENST00000394069.3;ENST00000548332.2;NM_001014435	0	0
chr20	59654096	59659077	lnc-CDH4-2	0	+	0,0,0	240887_at	AI017957	chr20:59654195-59655234 (+) // 98.48 // q13.33	LOC100506470	NA	NA	NA	NA	TCONS_00028251	TCONS_00028251	NM_173644	1006088	ENST00000474089.1	869448	ENSG00000176659.5	1006088	ENSG00000130699.12	869448	NA	NA	1	1
chr16	66441931	66447150	lnc-CDH5-1	0	+	0,0,0	229363_at	BE222078	chr16:66442454-66445424 (+) // 65.12 // q21	LOC100505865	NA	NA	NA	NA	NA	NA	ENST00000341529.3	3245	ENST00000536005.2	14050	ENSG00000179776.13	3245	ENSG00000166546.9	14050	NA	NA	0	0
chr16	64189072	64190494	lnc-CDH5-8	0	+	0,0,0	1557025_a_at;1557024_at	BC037818	chr16:64189072-64190478 (+) // 89.9 // q21	---	NA	NA	NA	NA	NA	NA	ENST00000584506.1	2118133	ENST00000394156.3	787162	ENSG00000150394.9	2118133	ENSG00000140937.9	787162	NA	NA	1	1
chr5	29143609	29183428	lnc-CDH6-2	0	+	0,0,0	244785_at	AI280090	chr5:29145860-29146539 (+) // 61.52 // p13.3	---	NA	NA	NA	NA	TCONS_00010656;TCONS_00010657;TCONS_00010658	TCONS_00010656;TCONS_00010657;TCONS_00010658	ENST00000513289.1	2022352	ENST00000514738.1	2010429	ENSG00000113100.5	2022352	ENSG00000113361.8	2010429	NA	NA	1	1
chr5	29065350	29073330	lnc-CDH6-3	0	+	0,0,0	234821_at	AL137617	chr5:29065493-29073329 (+) // 36.09 // p13.3	---	NA	NA	NA	NA	NA	NA	ENST00000513289.1	1944093	ENST00000514738.1	2120527	ENSG00000113100.5	1944093	ENSG00000113361.8	2120527	NA	NA	1	1
chr16	29819965	29832573	lnc-CDIPT-1	0	-	0,0,0	228798_x_at;1559125_at	AI318120	chr16:29821934-29822499 (-) // 98.77 // p11.2	MAZ	ENST00000569978.1;ENST00000568411.1;ENST00000563012.1;ENST00000568544.1;ENST00000562594.1;ENST00000568282.1;ENST00000562557.1;ENST00000562148.1;NM_001256442;NM_001256443;NM_145239;uc002dud.2;ENST00000358758.7;ENST00000567659.1;ENST00000572820.1;uc002duf.1;ENST00000300797.6;ENST00000320330.6;NM_024516;ENST00000609618.1;ENST00000562285.1;ENST00000563915.1;ENST00000357402.5;ENST00000452209.2;ENST000…	ENST00000569978.1;uc010bzb.1;ENST00000568544.1;ENST00000568282.1;ENST00000562557.1;ENST00000562594.1;ENST00000562148.1;NM_001256442;NM_001256443;NM_145239;uc002dud.2;ENST00000358758.7;ENST00000567659.1;ENST00000572820.1;uc002duf.1;ENST00000300797.6;ENST00000320330.6;NM_024516;ENST00000609618.1;ENST00000562285.1;ENST00000563915.1;ENST00000357402.5;ENST00000452209.2;ENST00000566859.1;ENST0000039535…	ENST00000322945.6;ENST00000568411.1;ENST00000563012.1;NM_001042539;uc010vdx.2;uc002dty.3;ENST00000567444.1;ENST00000545521.1;ENST00000566906.2;ENST00000562337.1;ENST00000563402.1;ENST00000219782.6;uc002dtx.3;NM_002383;ENST00000562557.1;ENST00000568282.1;ENST00000568544.1;ENST00000569978.1;ENST00000562594.1;NM_001256442;NM_001256443;NM_145239;uc002dud.2;uc002duf.1;ENST00000300797.6;ENST00000358758…	uc002dtz.1;ENST00000561855.1;ENST00000567444.1;ENST00000569978.1;ENST00000562557.1;ENST00000219782.6;ENST00000568282.1;NM_001042539;uc002dtx.3;ENST00000322945.6;ENST00000545521.1;ENST00000562337.1;ENST00000563012.1;ENST00000568544.1;NM_002383;uc002dty.3;uc010vdx.2;ENST00000563402.1;ENST00000566906.2;ENST00000568411.1;ENST00000562594.1;ENST00000562148.1;ENST00000572820.1;ENST00000300797.6;NM_00125…	NA	NA	uc010vdv.1	3259	ENST00000219789.6	37105	ENSG00000174992.6	26869	ENSG00000103502.9	37105	ENST00000567444.1;ENST00000569978.1;ENST00000562557.1;ENST00000561855.1;ENST00000563012.1;ENST00000568544.1;ENST00000568282.1;ENST00000562337.1;ENST00000563402.1;ENST00000566906.2;ENST00000545521.1;ENST00000568411.1;ENST00000219782.6;ENST00000322945.6;NM_001042539;NM_002383;uc002dtx.3;uc002dty.3;uc010vdx.2;uc002dtz.1;ENST00000562594.1;ENST00000562148.1;ENST00000572820.1;ENST00000567659.1;uc002dud…	ENST00000562594.1;ENST00000562148.1;NM_001256442;NM_001256443;NM_145239;uc002dud.2;ENST00000358758.7;ENST00000567659.1;ENST00000572820.1;uc002duf.1;ENST00000300797.6;ENST00000320330.6;NM_024516;ENST00000609618.1;ENST00000562285.1;ENST00000563915.1;ENST00000357402.5;ENST00000452209.2;ENST00000566859.1;ENST00000395353.1;ENST00000562463.1;ENST00000563558.1;ENST00000566066.1;ENST00000569887.1;ENST000…	0	0
chr10	62732874	62786178	lnc-CDK1-2	0	+	0,0,0	238298_at	AI820804	chr10:62776032-62786173 (+) // 98.57 // q21.2	LOC100507058	ENST00000357917.4	ENST00000357917.4	NA	NA	NA	NA	NM_001242359	28841	ENST00000503886.1	380223	ENSG00000170312.11	178264	ENSG00000196932.7	380223	ENST00000357917.4	NA	0	0
[truncated: 3,935 more rows]
