# Supplementary material for: Comprehensive identification of long noncoding RNAs in colorectal cancer
Source: Oncotarget. 2018 Jun 12;9(45):27605–29. doi: 10.18632/oncotarget.25218 (PMC6021240; doi:10.18632/oncotarget.25218)
Supplement: Supplementary file 3 [file oncotarget-09-27605-s003.xlsx]

## Sheet: Sheet1
HR/FC	pValue	FDR	Factor	Gene Name V3	Gene Name V4	Targeted by TCGA microarray (Agilent)	FC in Primary Tumor Samples	FDR	Targteted by Infinium 450k	Numbers of probes in promoter	hypermethylated promoter probes	hypomethylated promoter probes	Numbers of probes in gene body	hypermethylated gene body probes	hypomethylated gene body probes
1.83558	3.31e-05	-	uni&multi survival	lnc-FAM172A-2		lnc-FAM172A-2	#N/A	#N/A	lnc-FAM172A-2	1	0	0	106	31	1
2.42305	8.94e-05	-	uni&multi survival	lnc-C8orf42-3		lnc-C8orf42-3	#N/A	#N/A	#N/A	#N/A	#N/A	#N/A	#N/A	#N/A	#N/A
2.68747	0.000306717	-	uni&multi survival	lnc-CDS1-2		lnc-CDS1-2	0.370135	1.82587e-09	#N/A	#N/A	#N/A	#N/A	#N/A	#N/A	#N/A
2.94475	0.000327134	-	uni&multi survival	lnc-ARIH1-2		lnc-ARIH1-2	#N/A	#N/A	#N/A	#N/A	#N/A	#N/A	#N/A	#N/A	#N/A
1.80847	0.000531881	-	uni&multi survival	lnc-C17orf97-3		#N/A	#N/A	#N/A	#N/A	#N/A	#N/A	#N/A	#N/A	#N/A	#N/A
3.61371	0.000640455	-	uni&multi survival	lnc-GSTA2-1		#N/A	#N/A	#N/A	#N/A	#N/A	#N/A	#N/A	#N/A	#N/A	#N/A
2.17901	0.000748698	-	uni&multi survival	lnc-ACOT12-9		lnc-ACOT12-9	#N/A	#N/A	#N/A	#N/A	#N/A	#N/A	#N/A	#N/A	#N/A
2.7225	0.000991833	-	uni&multi survival	lnc-APC-8		lnc-APC-8	0.380024	2.1587e-11	lnc-APC-8	15	1	0	1	0	0
4.50427	0.00107059	-	uni&multi survival	lnc-C7orf44-1		lnc-C7orf44-1	#N/A	#N/A	lnc-C7orf44-1	3	0	1	0	0	0
1.74998	0.00112531	-	uni&multi survival	lnc-KCNJ5-1		lnc-KCNJ5-1	0.347681	1.21851e-07	#N/A	#N/A	#N/A	#N/A	#N/A	#N/A	#N/A
2.05512	0.00160652	-	uni&multi survival	lnc-RBMX-4		#N/A	#N/A	#N/A	#N/A	#N/A	#N/A	#N/A	#N/A	#N/A	#N/A
2.26749	0.00192177	-	uni&multi survival	lnc-CXorf56-1		lnc-CXorf56-1	0.507672	6.11454e-11	#N/A	#N/A	#N/A	#N/A	#N/A	#N/A	#N/A
1.6174	0.00211601	-	uni&multi survival	lnc-BHLHE41-2		lnc-BHLHE41-2	#N/A	#N/A	#N/A	#N/A	#N/A	#N/A	#N/A	#N/A	#N/A
9.32776	0.00222326	-	uni&multi survival	lnc-multi-CNTNAP3B-1		#N/A	#N/A	#N/A	#N/A	#N/A	#N/A	#N/A	#N/A	#N/A	#N/A
2.40992	0.00320723	-	uni&multi survival	lnc-EIF3M-2		lnc-EIF3M-2	#N/A	#N/A	lnc-EIF3M-2	19	18	0	16	12	0
5.04647	0.00321446	-	uni&multi survival	lnc-CTH-1		lnc-CTH-1	#N/A	#N/A	lnc-CTH-1	0	0	0	4	1	0
2.17951	0.00337336	-	uni&multi survival	lnc-multi-ZFP37-2		#N/A	#N/A	#N/A	#N/A	#N/A	#N/A	#N/A	#N/A	#N/A	#N/A
1.83967	0.00346342	-	uni&multi survival	lnc-RBKS-3		lnc-RBKS-3	#N/A	#N/A	lnc-RBKS-3	19	0	1	2	0	0
1.63091	0.00356958	-	uni&multi survival	lnc-PPP2R4-5		lnc-PPP2R4-5	#N/A	#N/A	lnc-PPP2R4-5	0	0	0	11	0	1
2.39524	0.00375182	-	uni&multi survival	lnc-FAM72C-5		#N/A	#N/A	#N/A	#N/A	#N/A	#N/A	#N/A	#N/A	#N/A	#N/A
1.97549	0.00403763	-	uni&multi survival	lnc-QRFP-5		lnc-QRFP-5	2.60428	2.17973e-07	#N/A	#N/A	#N/A	#N/A	#N/A	#N/A	#N/A
1.70834	0.00420544	-	uni&multi survival	lnc-ALG13-7		#N/A	#N/A	#N/A	#N/A	#N/A	#N/A	#N/A	#N/A	#N/A	#N/A
1.61795	0.00430596	-	uni&multi survival	lnc-RP11-210M15.2.1-3		lnc-RP11-210M15.2.1-3	#N/A	#N/A	lnc-RP11-210M15.2.1-3	10	0	0	27	4	4
3.65441	0.00464426	-	uni&multi survival	lnc-PCSK9-1		lnc-PCSK9-1	#N/A	#N/A	#N/A	#N/A	#N/A	#N/A	#N/A	#N/A	#N/A
2.31747	0.00467729	-	uni&multi survival	lnc-PAK3-5		lnc-PAK3-5	#N/A	#N/A	#N/A	#N/A	#N/A	#N/A	#N/A	#N/A	#N/A
2.46844	0.00536708	-	uni&multi survival	lnc-DCTD-4		lnc-DCTD-4	#N/A	#N/A	lnc-DCTD-4	8	2	0	30	9	1
1.74539	0.00578136	-	uni&multi survival	lnc-GRM1-1		lnc-GRM1-1	#N/A	#N/A	lnc-GRM1-1	4	0	0	27	1	0
2.29438	0.00618422	-	uni&multi survival	lnc-TMBIM1-2		#N/A	#N/A	#N/A	lnc-TMBIM1-2	8	2	0	0	0	0
1.69537	0.00643444	-	uni&multi survival	lnc-SEPT7-3		lnc-SEPT7-3	#N/A	#N/A	#N/A	#N/A	#N/A	#N/A	#N/A	#N/A	#N/A
5.78713	0.00800902	-	uni&multi survival	lnc-FIBIN-3		lnc-FIBIN-3	#N/A	#N/A	lnc-FIBIN-3	1	0	1	0	0	0
5.67485	0.00916539	-	uni&multi survival	lnc-multi-C8A-1		#N/A	#N/A	#N/A	#N/A	#N/A	#N/A	#N/A	#N/A	#N/A	#N/A
2.23618	0.00920241	-	uni&multi survival	lnc-WDR37-2		lnc-WDR37-2	#N/A	#N/A	lnc-WDR37-2	6	0	0	30	0	4
2.16998	0.00998274	-	uni&multi survival	lnc-POLR2F-3		lnc-POLR2F-3	#N/A	#N/A	#N/A	#N/A	#N/A	#N/A	#N/A	#N/A	#N/A
2.14167	0.0102202	-	uni&multi survival	lnc-AC007952.1-1		#N/A	#N/A	#N/A	#N/A	#N/A	#N/A	#N/A	#N/A	#N/A	#N/A
2.41017	0.0104535	-	uni&multi survival	lnc-FGFR1OP-3		#N/A	#N/A	#N/A	#N/A	#N/A	#N/A	#N/A	#N/A	#N/A	#N/A
2.02839	0.0109813	-	uni&multi survival	lnc-IL11RA-1		lnc-IL11RA-1	#N/A	#N/A	#N/A	#N/A	#N/A	#N/A	#N/A	#N/A	#N/A
2.76757	0.0128184	-	uni&multi survival	lnc-IFT20-1		lnc-IFT20-1	#N/A	#N/A	#N/A	#N/A	#N/A	#N/A	#N/A	#N/A	#N/A
2.55668	0.0128247	-	uni&multi survival	lnc-SEPT7-1		lnc-SEPT7-1	0.346243	2.95637e-05	#N/A	#N/A	#N/A	#N/A	#N/A	#N/A	#N/A
2.8156	0.0155672	-	uni&multi survival	lnc-B4GALT6-1		lnc-B4GALT6-1	#N/A	#N/A	#N/A	#N/A	#N/A	#N/A	#N/A	#N/A	#N/A
1.68482	0.0158489	-	uni&multi survival	lnc-SAP30-2		lnc-SAP30-2	0.400492	4.56047e-05	lnc-SAP30-2	17	0	2	13	0	0
3.73175	0.0158713	-	uni&multi survival	lnc-XIRP2-2		lnc-XIRP2-2	#N/A	#N/A	#N/A	#N/A	#N/A	#N/A	#N/A	#N/A	#N/A
2.06352	0.016996	-	uni&multi survival	lnc-COL6A1-5		#N/A	#N/A	#N/A	#N/A	#N/A	#N/A	#N/A	#N/A	#N/A	#N/A
3.78546	0.0173608	-	uni&multi survival	lnc-AGT-5		#N/A	#N/A	#N/A	#N/A	#N/A	#N/A	#N/A	#N/A	#N/A	#N/A
2.12297	0.0174583	-	uni&multi survival	lnc-CTAGE5-1		#N/A	#N/A	#N/A	#N/A	#N/A	#N/A	#N/A	#N/A	#N/A	#N/A
1.71523	0.0181291	-	uni&multi survival	lnc-OTX1-7		lnc-OTX1-7	#N/A	#N/A	#N/A	#N/A	#N/A	#N/A	#N/A	#N/A	#N/A
1.72183	0.0191485	-	uni&multi survival	lnc-DBNL-1		#N/A	#N/A	#N/A	#N/A	#N/A	#N/A	#N/A	#N/A	#N/A	#N/A
2.93981	0.0192156	-	uni&multi survival	lnc-FGF13-1		lnc-FGF13-1	#N/A	#N/A	#N/A	#N/A	#N/A	#N/A	#N/A	#N/A	#N/A
2.88395	0.0197043	-	uni&multi survival	lnc-PHF14-1		#N/A	#N/A	#N/A	lnc-PHF14-1	0	0	0	11	0	3
1.79259	0.0205703	-	uni&multi survival	lnc-MDGA2-1		#N/A	#N/A	#N/A	#N/A	#N/A	#N/A	#N/A	#N/A	#N/A	#N/A
2.62797	0.0208855	-	uni&multi survival	lnc-CCL2-6		lnc-CCL2-6	#N/A	#N/A	#N/A	#N/A	#N/A	#N/A	#N/A	#N/A	#N/A
2.57409	0.0255103	-	uni&multi survival	lnc-FOXD4L6-3		#N/A	#N/A	#N/A	#N/A	#N/A	#N/A	#N/A	#N/A	#N/A	#N/A
2.10685	0.03208	-	uni&multi survival	lnc-SAMD8-1		lnc-SAMD8-1	#N/A	#N/A	lnc-SAMD8-1	0	0	0	69	1	3
2.34411	0.0351105	-	uni&multi survival	lnc-PWWP2A-1		lnc-PWWP2A-1	#N/A	#N/A	lnc-PWWP2A-1	0	0	0	4	0	2
2.76078	0.0357149	-	uni&multi survival	lnc-DBN1-2		lnc-DBN1-2	3.06902	7.49908e-20	#N/A	#N/A	#N/A	#N/A	#N/A	#N/A	#N/A
0.273385	0.000226764	-	uni&multi survival	lnc-RNMT-1		lnc-RNMT-1	#N/A	#N/A	#N/A	#N/A	#N/A	#N/A	#N/A	#N/A	#N/A
0.30545	0.000356125	-	uni&multi survival	lnc-C1orf31-5		lnc-C1orf31-5	#N/A	#N/A	lnc-C1orf31-5	1	0	1	0	0	0
0.25438	0.000485373	-	uni&multi survival	lnc-PLA2G7-2		lnc-PLA2G7-2	#N/A	#N/A	lnc-PLA2G7-2	13	0	0	3	0	1
0.263576	0.000512624	-	uni&multi survival	lnc-PTGIR-4		lnc-PTGIR-4	#N/A	#N/A	#N/A	#N/A	#N/A	#N/A	#N/A	#N/A	#N/A
0.199267	0.000813394	-	uni&multi survival	lnc-FBXL7-2		lnc-FBXL7-2	#N/A	#N/A	lnc-FBXL7-2	20	18	0	1	0	0
0.237767	0.000841054	-	uni&multi survival	lnc-CCNL1-1		lnc-CCNL1-1	#N/A	#N/A	#N/A	#N/A	#N/A	#N/A	#N/A	#N/A	#N/A
0.420325	0.000911411	-	uni&multi survival	lnc-SNX29P2-1		lnc-SNX29P2-1	#N/A	#N/A	#N/A	#N/A	#N/A	#N/A	#N/A	#N/A	#N/A
0.295099	0.000984175	-	uni&multi survival	lnc-HPCAL1-1		lnc-HPCAL1-1	#N/A	#N/A	lnc-HPCAL1-1	13	0	1	1	0	0
0.227626	0.00118808	-	uni&multi survival	lnc-SEPT9-2		#N/A	#N/A	#N/A	lnc-SEPT9-2	6	0	0	10	5	0
0.242141	0.0014393	-	uni&multi survival	lnc-PIK3C3-5		lnc-PIK3C3-5	#N/A	#N/A	lnc-PIK3C3-5	0	0	0	3	0	1
0.467643	0.00185428	-	uni&multi survival	lnc-NOD1-4		#N/A	#N/A	#N/A	#N/A	#N/A	#N/A	#N/A	#N/A	#N/A	#N/A
0.178073	0.00214468	-	uni&multi survival	lnc-PPIL1-1		lnc-PPIL1-1	#N/A	#N/A	#N/A	#N/A	#N/A	#N/A	#N/A	#N/A	#N/A
0.30894	0.00226737	-	uni&multi survival	lnc-E2F2-2		lnc-E2F2-2	#N/A	#N/A	#N/A	#N/A	#N/A	#N/A	#N/A	#N/A	#N/A
0.239972	0.00227004	-	uni&multi survival	lnc-MYLK3-1		#N/A	#N/A	#N/A	#N/A	#N/A	#N/A	#N/A	#N/A	#N/A	#N/A
0.101373	0.0024877	-	uni&multi survival	lnc-EDIL3-1		lnc-EDIL3-1	#N/A	#N/A	#N/A	#N/A	#N/A	#N/A	#N/A	#N/A	#N/A
0.496998	0.00258822	-	uni&multi survival	lnc-REPIN1-1		lnc-REPIN1-1	#N/A	#N/A	lnc-REPIN1-1	9	0	0	37	3	0
0.288153	0.00259838	-	uni&multi survival	lnc-TMEM136-2		#N/A	#N/A	#N/A	#N/A	#N/A	#N/A	#N/A	#N/A	#N/A	#N/A
0.408263	0.00293337	-	uni&multi survival	lnc-LRRC32-6		lnc-LRRC32-6	#N/A	#N/A	#N/A	#N/A	#N/A	#N/A	#N/A	#N/A	#N/A
0.176286	0.00306766	-	uni&multi survival	lnc-EMR1-1		lnc-EMR1-1	#N/A	#N/A	#N/A	#N/A	#N/A	#N/A	#N/A	#N/A	#N/A
0.115791	0.00332813	-	uni&multi survival	lnc-NPY5R-3		#N/A	#N/A	#N/A	#N/A	#N/A	#N/A	#N/A	#N/A	#N/A	#N/A
0.202241	0.00346014	-	uni&multi survival	lnc-SPIN1-1		lnc-SPIN1-1	0.491668	1.26182e-05	#N/A	#N/A	#N/A	#N/A	#N/A	#N/A	#N/A
0.364239	0.00373504	-	uni&multi survival	lnc-MBOAT1-10		lnc-MBOAT1-10	#N/A	#N/A	#N/A	#N/A	#N/A	#N/A	#N/A	#N/A	#N/A
0.354693	0.00382573	-	uni&multi survival	lnc-ATP6V1B2-5		lnc-ATP6V1B2-5	#N/A	#N/A	#N/A	#N/A	#N/A	#N/A	#N/A	#N/A	#N/A
0.507291	0.00518622	-	uni&multi survival	lnc-FARSB-1		lnc-FARSB-1	#N/A	#N/A	#N/A	#N/A	#N/A	#N/A	#N/A	#N/A	#N/A
0.26851	0.00521406	-	uni&multi survival	lnc-C10orf10-4		#N/A	#N/A	#N/A	#N/A	#N/A	#N/A	#N/A	#N/A	#N/A	#N/A
0.523832	0.0052419	-	uni&multi survival	lnc-RAB11FIP3-2		#N/A	#N/A	#N/A	#N/A	#N/A	#N/A	#N/A	#N/A	#N/A	#N/A
0.410322	0.00577967	-	uni&multi survival	lnc-C1orf137-1		lnc-C1orf137-1	#N/A	#N/A	#N/A	#N/A	#N/A	#N/A	#N/A	#N/A	#N/A
0.381195	0.00596563	-	uni&multi survival	lnc-ZNF683-1		#N/A	#N/A	#N/A	#N/A	#N/A	#N/A	#N/A	#N/A	#N/A	#N/A
0.290901	0.00613176	-	uni&multi survival	lnc-KCTD15-5		lnc-KCTD15-5	#N/A	#N/A	#N/A	#N/A	#N/A	#N/A	#N/A	#N/A	#N/A
0.346485	0.00707999	-	uni&multi survival	lnc-TRAP1-1		lnc-TRAP1-1	#N/A	#N/A	#N/A	#N/A	#N/A	#N/A	#N/A	#N/A	#N/A
0.326421	0.00722234	-	uni&multi survival	lnc-PLEKHB2-1		lnc-PLEKHB2-1	#N/A	#N/A	#N/A	#N/A	#N/A	#N/A	#N/A	#N/A	#N/A
0.601648	0.00791763	-	uni&multi survival	lnc-ABCB5-7		lnc-ABCB5-7	#N/A	#N/A	#N/A	#N/A	#N/A	#N/A	#N/A	#N/A	#N/A
0.23532	0.00910902	-	uni&multi survival	lnc-NBPF6-1		lnc-NBPF6-1	#N/A	#N/A	#N/A	#N/A	#N/A	#N/A	#N/A	#N/A	#N/A
0.276212	0.00938271	-	uni&multi survival	lnc-ERICH1-4		lnc-ERICH1-4	#N/A	#N/A	lnc-ERICH1-4	6	0	1	0	0	0
0.469066	0.0099847	-	uni&multi survival	lnc-GPHN-1		lnc-GPHN-1	#N/A	#N/A	#N/A	#N/A	#N/A	#N/A	#N/A	#N/A	#N/A
0.177326	0.0101503	-	uni&multi survival	lnc-PDLIM1-1		lnc-PDLIM1-1	#N/A	#N/A	lnc-PDLIM1-1	6	2	0	2	0	0
0.310674	0.0107574	-	uni&multi survival	lnc-ACPL2-2		lnc-ACPL2-2	#N/A	#N/A	#N/A	#N/A	#N/A	#N/A	#N/A	#N/A	#N/A
0.465661	0.0125443	-	uni&multi survival	lnc-COL1A1-6		#N/A	#N/A	#N/A	#N/A	#N/A	#N/A	#N/A	#N/A	#N/A	#N/A
0.393634	0.0132617	-	uni&multi survival	lnc-GRINA-1		lnc-GRINA-1	#N/A	#N/A	#N/A	#N/A	#N/A	#N/A	#N/A	#N/A	#N/A
0.283552	0.0137456	-	uni&multi survival	lnc-LINC00529-1		lnc-LINC00529-1	#N/A	#N/A	#N/A	#N/A	#N/A	#N/A	#N/A	#N/A	#N/A
0.196484	0.0140856	-	uni&multi survival	lnc-MAB21L1-2		lnc-MAB21L1-2	#N/A	#N/A	#N/A	#N/A	#N/A	#N/A	#N/A	#N/A	#N/A
0.432376	0.0152868	-	uni&multi survival	lnc-OGDH-2		lnc-OGDH-2	#N/A	#N/A	#N/A	#N/A	#N/A	#N/A	#N/A	#N/A	#N/A
0.260264	0.0181997	-	uni&multi survival	lnc-DSTYK-1		#N/A	#N/A	#N/A	#N/A	#N/A	#N/A	#N/A	#N/A	#N/A	#N/A
0.286551	0.0214233	-	uni&multi survival	lnc-FAM135B-5		#N/A	#N/A	#N/A	#N/A	#N/A	#N/A	#N/A	#N/A	#N/A	#N/A
0.227105	0.0222412	-	uni&multi survival	lnc-RPF1-1		#N/A	#N/A	#N/A	#N/A	#N/A	#N/A	#N/A	#N/A	#N/A	#N/A
0.530106	0.0245246	-	uni&multi survival	lnc-PRR11-1		#N/A	#N/A	#N/A	#N/A	#N/A	#N/A	#N/A	#N/A	#N/A	#N/A
0.30903	0.0315937	-	uni&multi survival	lnc-CEP44-5		lnc-CEP44-5	#N/A	#N/A	lnc-CEP44-5	13	10	0	11	0	2
0.315	0.0318277	-	uni&multi survival	lnc-PTPLA-1		lnc-PTPLA-1	#N/A	#N/A	#N/A	#N/A	#N/A	#N/A	#N/A	#N/A	#N/A
0.325089	0.0323939	-	uni&multi survival	lnc-C6orf222-1		lnc-C6orf222-1	#N/A	#N/A	lnc-C6orf222-1	9	1	0	1	0	0
0.427993	0.0390487	-	uni&multi survival	lnc-OLFML2A-1		lnc-OLFML2A-1	#N/A	#N/A	#N/A	#N/A	#N/A	#N/A	#N/A	#N/A	#N/A
0.448322	0.0465467	-	uni&multi survival	lnc-TGFBRAP1-5		#N/A	#N/A	#N/A	lnc-TGFBRAP1-5	1	0	0	18	5	0
1.61888	2.41643e-11	9.86306e-09	TUMOR LOCATION	lnc-ACHE-1	#N/A	lnc-ACHE-1	0.310239	1.6089e-10	#N/A	#N/A	#N/A	#N/A	#N/A	#N/A	#N/A
1.51257	1.44488e-06	9.07311e-05	TUMOR LOCATION	lnc-C2orf69-3	SATB2-AS1	lnc-C2orf69-3	0.126808	5.17662e-08	lnc-C2orf69-3	15	0	0	48	10	0
1.50577	0.00218481	0.0275096	TUMOR LOCATION	lnc-TRAT1-2	#N/A	lnc-TRAT1-2	0.173984	1.06472e-16	#N/A	#N/A	#N/A	#N/A	#N/A	#N/A	#N/A
1.70468	6.15714e-12	3.01577e-09	TUMOR LOCATION	lnc-ZNF682-6	#N/A	lnc-ZNF682-6	#N/A	#N/A	#N/A	#N/A	#N/A	#N/A	#N/A	#N/A	#N/A
1.57789	2.7817e-12	1.7031e-09	TUMOR LOCATION	lnc-ZNF736-4	#N/A	lnc-ZNF736-4	#N/A	#N/A	#N/A	#N/A	#N/A	#N/A	#N/A	#N/A	#N/A
2.2253	1.32649e-08	5.03655e-07	MMR status	lnc-AC009336.1-2	HAGLR	lnc-AC009336.1-2	0.214201	4.23013e-12	lnc-AC009336.1-2	17	2	0	25	0	1
1.6358	5.10543e-15	1.00026e-12	MMR status	lnc-AC012652.1.1-1	OIP5-AS1	lnc-AC012652.1.1-1	#N/A	#N/A	#N/A	#N/A	#N/A	#N/A	#N/A	#N/A	#N/A
0.657699	1.25133e-07	3.59292e-06	MMR status	lnc-AC016745.1-2	#N/A	lnc-AC016745.1-2	#N/A	#N/A	#N/A	#N/A	#N/A	#N/A	#N/A	#N/A	#N/A
0.51086	2.19645e-06	4.1599e-05	MMR status	lnc-ACHE-1	#N/A	lnc-ACHE-1	0.310239	1.6089e-10	#N/A	#N/A	#N/A	#N/A	#N/A	#N/A	#N/A
0.536444	3.52884e-14	5.76142e-12	MMR status	lnc-ACTR3B-1	LINC01003	lnc-ACTR3B-1	#N/A	#N/A	#N/A	#N/A	#N/A	#N/A	#N/A	#N/A	#N/A
1.63071	1.91719e-06	3.71161e-05	MMR status	lnc-AL139008.2-1	lnc-ANKRD18B-6	#N/A	#N/A	#N/A	#N/A	#N/A	#N/A	#N/A	#N/A	#N/A	#N/A
0.624815	0.00647035	0.0244159	MMR status	lnc-ANKRD40-1	LINC00483	lnc-ANKRD40-1	0.257036	4.60217e-11	lnc-ANKRD40-1	8	0	2	1	0	0
1.51467	1.78185e-08	6.32427e-07	MMR status	lnc-BHLHA15-1	#N/A	lnc-BHLHA15-1	0.402045	8.39824e-05	#N/A	#N/A	#N/A	#N/A	#N/A	#N/A	#N/A
1.56808	9.90755e-06	0.000145727	MMR status	lnc-BICD1-3	#N/A	lnc-BICD1-3	#N/A	#N/A	lnc-BICD1-3	1	0	0	3	0	1
0.586621	6.39137e-09	2.58718e-07	MMR status	lnc-BTC-6	#N/A	lnc-BTC-6	#N/A	#N/A	#N/A	#N/A	#N/A	#N/A	#N/A	#N/A	#N/A
1.54114	4.11516e-10	2.3713e-08	MMR status	lnc-C14orf49-1	LINC00341	lnc-C14orf49-1	0.311671	5.65013e-12	#N/A	#N/A	#N/A	#N/A	#N/A	#N/A	#N/A
1.55455	1.27621e-05	0.00018014	MMR status	lnc-C15orf59-5	NPTN-IT1	lnc-C15orf59-5	#N/A	#N/A	#N/A	#N/A	#N/A	#N/A	#N/A	#N/A	#N/A
0.630907	4.12486e-06	6.99085e-05	MMR status	lnc-C2orf69-3	SATB2-AS1	lnc-C2orf69-3	0.126808	5.17662e-08	lnc-C2orf69-3	15	0	0	48	10	0
1.76113	1.02988e-05	0.000150578	MMR status	lnc-C4orf39-2	LINC01207	#N/A	#N/A	#N/A	#N/A	#N/A	#N/A	#N/A	#N/A	#N/A	#N/A
0.600402	1.92209e-10	1.20013e-08	MMR status	lnc-CCDC146-2	#N/A	#N/A	#N/A	#N/A	#N/A	#N/A	#N/A	#N/A	#N/A	#N/A	#N/A
2.28232	1.88683e-13	2.64049e-11	MMR status	lnc-CHADL-2	EP300-AS1	lnc-CHADL-2	#N/A	#N/A	#N/A	#N/A	#N/A	#N/A	#N/A	#N/A	#N/A
0.584794	5.31771e-08	1.63812e-06	MMR status	lnc-CLGN-2	#N/A	lnc-CLGN-2	#N/A	#N/A	#N/A	#N/A	#N/A	#N/A	#N/A	#N/A	#N/A
0.662274	5.30971e-10	2.98931e-08	MMR status	lnc-COL9A2-1	#N/A	lnc-COL9A2-1	#N/A	#N/A	#N/A	#N/A	#N/A	#N/A	#N/A	#N/A	#N/A
1.81693	2.72669e-09	1.25993e-07	MMR status	lnc-DSC2-1	#N/A	lnc-DSC2-1	0.327608	9.04918e-05	#N/A	#N/A	#N/A	#N/A	#N/A	#N/A	#N/A
1.53634	6.69937e-11	4.68764e-09	MMR status	lnc-EPGN-4	#N/A	#N/A	#N/A	#N/A	#N/A	#N/A	#N/A	#N/A	#N/A	#N/A	#N/A
2.03214	2.4775e-06	4.56196e-05	MMR status	lnc-FRG2C-1	LINC00960	#N/A	#N/A	#N/A	#N/A	#N/A	#N/A	#N/A	#N/A	#N/A	#N/A
0.661586	4.58526e-13	5.91015e-11	MMR status	lnc-GLB1L2-1	#N/A	lnc-GLB1L2-1	#N/A	#N/A	#N/A	#N/A	#N/A	#N/A	#N/A	#N/A	#N/A
0.477973	3.42468e-08	1.14891e-06	MMR status	lnc-HOXB7-1	lnc-HOXB8-1	lnc-HOXB7-1	#N/A	#N/A	#N/A	#N/A	#N/A	#N/A	#N/A	#N/A	#N/A
0.297921	1.51463e-17	7.45697e-15	MMR status	lnc-ING1-3	#N/A	lnc-ING1-3	#N/A	#N/A	#N/A	#N/A	#N/A	#N/A	#N/A	#N/A	#N/A
0.544121	1.71043e-12	1.8617e-10	MMR status	lnc-IPO5-7	#N/A	lnc-IPO5-7	#N/A	#N/A	#N/A	#N/A	#N/A	#N/A	#N/A	#N/A	#N/A
0.244093	2.17669e-19	1.52306e-16	MMR status	lnc-ITGB8-4	#N/A	#N/A	#N/A	#N/A	#N/A	#N/A	#N/A	#N/A	#N/A	#N/A	#N/A
1.85703	9.21579e-08	2.70293e-06	MMR status	lnc-JAM2-2	MIR155HG	lnc-JAM2-2	#N/A	#N/A	#N/A	#N/A	#N/A	#N/A	#N/A	#N/A	#N/A
0.567424	1.75675e-15	3.58523e-13	MMR status	lnc-LMBR1-2	LINC01006	#N/A	#N/A	#N/A	#N/A	#N/A	#N/A	#N/A	#N/A	#N/A	#N/A
1.63071	2.3077e-09	1.08684e-07	MMR status	lnc-LRP8-4	#N/A	#N/A	#N/A	#N/A	#N/A	#N/A	#N/A	#N/A	#N/A	#N/A	#N/A
0.528692	1.0672e-13	1.58398e-11	MMR status	lnc-LTBP3-2	#N/A	lnc-LTBP3-2	2.01478	5.55698e-06	#N/A	#N/A	#N/A	#N/A	#N/A	#N/A	#N/A
0.48954	5.91315e-08	1.81016e-06	MMR status	lnc-MEGF6-4	#N/A	#N/A	#N/A	#N/A	#N/A	#N/A	#N/A	#N/A	#N/A	#N/A	#N/A
1.82323	1.34736e-09	6.79487e-08	MMR status	lnc-MMP3-1	#N/A	lnc-MMP3-1	3.42657	1.07946e-06	lnc-MMP3-1	5	0	3	1	0	0
1.68588	7.32166e-08	2.21367e-06	MMR status	lnc-multi-ACTR1B-3	#N/A	#N/A	#N/A	#N/A	#N/A	#N/A	#N/A	#N/A	#N/A	#N/A	#N/A
0.621144	4.73376e-09	1.96491e-07	MMR status	lnc-MZT1-6	#N/A	lnc-MZT1-6	#N/A	#N/A	#N/A	#N/A	#N/A	#N/A	#N/A	#N/A	#N/A
0.606046	3.41985e-08	1.14891e-06	MMR status	lnc-NKD1-1	#N/A	lnc-NKD1-1	2.4877	4.86844e-06	#N/A	#N/A	#N/A	#N/A	#N/A	#N/A	#N/A
0.586824	1.54317e-16	5.03896e-14	MMR status	lnc-NKD1-2	#N/A	#N/A	#N/A	#N/A	#N/A	#N/A	#N/A	#N/A	#N/A	#N/A	#N/A
1.68646	1.01437e-15	2.48418e-13	MMR status	lnc-NUCB2-3	#N/A	lnc-NUCB2-3	#N/A	#N/A	#N/A	#N/A	#N/A	#N/A	#N/A	#N/A	#N/A
0.595841	1.68438e-17	7.5001e-15	MMR status	lnc-OLFML2A-2	MIR181A2HG	lnc-OLFML2A-2	#N/A	#N/A	#N/A	#N/A	#N/A	#N/A	#N/A	#N/A	#N/A
0.592341	0.00108817	0.00598748	MMR status	lnc-OR10H5-2	UCA1	lnc-OR10H5-2	4.32969	2.29349e-09	#N/A	#N/A	#N/A	#N/A	#N/A	#N/A	#N/A
1.56699	1.38557e-06	2.81599e-05	MMR status	lnc-P2RX7-1	#N/A	lnc-P2RX7-1	#N/A	#N/A	#N/A	#N/A	#N/A	#N/A	#N/A	#N/A	#N/A
0.625465	5.76407e-05	0.000608457	MMR status	lnc-RBM39-1	#N/A	#N/A	#N/A	#N/A	#N/A	#N/A	#N/A	#N/A	#N/A	#N/A	#N/A
0.487171	7.47884e-16	1.92797e-13	MMR status	lnc-RLIM-2	FTX	lnc-RLIM-2	3.84781	2.67015e-08	#N/A	#N/A	#N/A	#N/A	#N/A	#N/A	#N/A
0.644164	7.67047e-12	7.08867e-10	MMR status	lnc-RP11-150O12.3.1-1	#N/A	lnc-RP11-150O12.3.1-1	2.38544	5.42945e-12	#N/A	#N/A	#N/A	#N/A	#N/A	#N/A	#N/A
1.78262	6.58161e-10	3.62211e-08	MMR status	lnc-RP11-24B21.1.1-2	LINC01619	#N/A	#N/A	#N/A	lnc-RP11-24B21.1.1-2	2	1	0	15	0	1
0.544876	3.37113e-12	3.30236e-10	MMR status	lnc-RPS6KA6-2	#N/A	lnc-RPS6KA6-2	0.180418	2.90366e-17	#N/A	#N/A	#N/A	#N/A	#N/A	#N/A	#N/A
0.612168	3.72124e-08	1.22326e-06	MMR status	lnc-SERF1B-1	#N/A	lnc-SERF1B-1	0.404082	1.4255e-05	#N/A	#N/A	#N/A	#N/A	#N/A	#N/A	#N/A
0.595016	1.04852e-16	3.95049e-14	MMR status	lnc-SLC22A1-6	#N/A	#N/A	#N/A	#N/A	#N/A	#N/A	#N/A	#N/A	#N/A	#N/A	#N/A
1.94194	1.74072e-16	5.32876e-14	MMR status	lnc-SLC9A7-1	#N/A	#N/A	#N/A	#N/A	#N/A	#N/A	#N/A	#N/A	#N/A	#N/A	#N/A
0.64842	0.000221129	0.00177265	MMR status	lnc-SNURF-1	#N/A	lnc-SNURF-1	0.484401	4.37355e-06	lnc-SNURF-1	2	0	0	382	0	46
0.595016	1.47899e-07	4.04697e-06	MMR status	lnc-SRD5A3-4	#N/A	lnc-SRD5A3-4	#N/A	#N/A	#N/A	#N/A	#N/A	#N/A	#N/A	#N/A	#N/A
1.82893	3.97639e-08	1.28983e-06	MMR status	lnc-STOML1-1	LOXL1-AS1	lnc-STOML1-1	#N/A	#N/A	lnc-STOML1-1	11	0	0	15	0	1
0.458026	1.42582e-13	2.05402e-11	MMR status	lnc-TRAT1-2	#N/A	lnc-TRAT1-2	0.173984	1.06472e-16	#N/A	#N/A	#N/A	#N/A	#N/A	#N/A	#N/A
0.629379	7.54463e-29	3.69536e-25	MMR status	lnc-ZCCHC13-6	#N/A	lnc-ZCCHC13-6	#N/A	#N/A	#N/A	#N/A	#N/A	#N/A	#N/A	#N/A	#N/A
0.604368	1.68649e-25	2.75348e-22	MMR status	lnc-ZNF682-6	#N/A	lnc-ZNF682-6	#N/A	#N/A	#N/A	#N/A	#N/A	#N/A	#N/A	#N/A	#N/A
0.412796	5.44923e-15	1.02655e-12	MMR status	lnc-ZNF80-4	#N/A	lnc-ZNF80-4	0.494678	1.01169e-06	#N/A	#N/A	#N/A	#N/A	#N/A	#N/A	#N/A
2.14503	3.94395e-09	3.10378e-07	CIMP	lnc-AC009336.1-2	HAGLR	lnc-AC009336.1-2	0.214201	4.23013e-12	lnc-AC009336.1-2	17	2	0	25	0	1
1.51047	4.28073e-06	0.000127073	CIMP	lnc-AC009336.1-5	LINC01116	lnc-AC009336.1-5	0.438545	1.76631e-05	#N/A	#N/A	#N/A	#N/A	#N/A	#N/A	#N/A
0.493116	2.82512e-10	2.94413e-08	CIMP	lnc-ACHE-1	#N/A	lnc-ACHE-1	0.310239	1.6089e-10	#N/A	#N/A	#N/A	#N/A	#N/A	#N/A	#N/A
0.586417	2.5981e-09	2.08615e-07	CIMP	lnc-ACTR3B-1	LINC01003	lnc-ACTR3B-1	#N/A	#N/A	#N/A	#N/A	#N/A	#N/A	#N/A	#N/A	#N/A
0.624598	0.00137891	0.0146188	CIMP	lnc-ANKRD40-1	LINC00483	lnc-ANKRD40-1	0.257036	4.60217e-11	lnc-ANKRD40-1	8	0	2	1	0	0
1.55186	1.58621e-10	1.8068e-08	CIMP	lnc-BHLHA15-1	#N/A	lnc-BHLHA15-1	0.402045	8.39824e-05	#N/A	#N/A	#N/A	#N/A	#N/A	#N/A	#N/A
0.573156	7.80664e-17	4.77961e-14	CIMP	lnc-C2orf69-3	SATB2-AS1	lnc-C2orf69-3	0.126808	5.17662e-08	lnc-C2orf69-3	15	0	0	48	10	0
1.60659	0.000694668	0.00835991	CIMP	lnc-C4orf39-2	LINC01207	#N/A	#N/A	#N/A	#N/A	#N/A	#N/A	#N/A	#N/A	#N/A	#N/A
1.66671	1.25577e-11	2.34433e-09	CIMP	lnc-C5orf39-2	#N/A	lnc-C5orf39-2	#N/A	#N/A	lnc-C5orf39-2	10	2	0	3	0	1
1.5252	1.95641e-06	6.43122e-05	CIMP	lnc-CHADL-2	EP300-AS1	lnc-CHADL-2	#N/A	#N/A	#N/A	#N/A	#N/A	#N/A	#N/A	#N/A	#N/A
1.56374	3.9922e-09	3.10378e-07	CIMP	lnc-HIATL1-18	#N/A	lnc-HIATL1-18	#N/A	#N/A	#N/A	#N/A	#N/A	#N/A	#N/A	#N/A	#N/A
0.462973	1.2281e-08	8.47218e-07	CIMP	lnc-HOXB7-1	lnc-HOXB8-1	lnc-HOXB7-1	#N/A	#N/A	#N/A	#N/A	#N/A	#N/A	#N/A	#N/A	#N/A
0.531448	1.63808e-07	8.02331e-06	CIMP	lnc-ING1-3	#N/A	lnc-ING1-3	#N/A	#N/A	#N/A	#N/A	#N/A	#N/A	#N/A	#N/A	#N/A
0.590496	1.51008e-10	1.76915e-08	CIMP	lnc-IPO5-7	#N/A	lnc-IPO5-7	#N/A	#N/A	#N/A	#N/A	#N/A	#N/A	#N/A	#N/A	#N/A
0.386891	2.28583e-07	1.05623e-05	CIMP	lnc-ITGB8-4	#N/A	#N/A	#N/A	#N/A	#N/A	#N/A	#N/A	#N/A	#N/A	#N/A	#N/A
0.583175	1.22513e-10	1.50017e-08	CIMP	lnc-LMBR1-2	LINC01006	#N/A	#N/A	#N/A	#N/A	#N/A	#N/A	#N/A	#N/A	#N/A	#N/A
0.637722	1.01949e-05	0.000258728	CIMP	lnc-LTBP3-2	#N/A	lnc-LTBP3-2	2.01478	5.55698e-06	#N/A	#N/A	#N/A	#N/A	#N/A	#N/A	#N/A
0.4222	1.63683e-15	8.01721e-13	CIMP	lnc-MEGF6-4	#N/A	#N/A	#N/A	#N/A	#N/A	#N/A	#N/A	#N/A	#N/A	#N/A	#N/A
1.73628	0.00251021	0.023673	CIMP	lnc-MMP3-1	#N/A	lnc-MMP3-1	3.42657	1.07946e-06	lnc-MMP3-1	5	0	3	1	0	0
0.569592	1.17959e-10	1.48144e-08	CIMP	lnc-MZT1-6	#N/A	lnc-MZT1-6	#N/A	#N/A	#N/A	#N/A	#N/A	#N/A	#N/A	#N/A	#N/A
0.665265	6.37481e-09	4.80366e-07	CIMP	lnc-N6AMT2-3	#N/A	lnc-N6AMT2-3	#N/A	#N/A	#N/A	#N/A	#N/A	#N/A	#N/A	#N/A	#N/A
0.588861	1.12224e-06	4.22825e-05	CIMP	lnc-NKD1-1	#N/A	lnc-NKD1-1	2.4877	4.86844e-06	#N/A	#N/A	#N/A	#N/A	#N/A	#N/A	#N/A
0.588453	4.36631e-11	6.48066e-09	CIMP	lnc-NKD1-2	#N/A	#N/A	#N/A	#N/A	#N/A	#N/A	#N/A	#N/A	#N/A	#N/A	#N/A
1.6449	3.55046e-11	5.43442e-09	CIMP	lnc-NUCB2-3	#N/A	lnc-NUCB2-3	#N/A	#N/A	#N/A	#N/A	#N/A	#N/A	#N/A	#N/A	#N/A
0.643941	1.79355e-06	5.97485e-05	CIMP	lnc-RBM39-1	#N/A	#N/A	#N/A	#N/A	#N/A	#N/A	#N/A	#N/A	#N/A	#N/A	#N/A
0.540737	3.17943e-12	7.17867e-10	CIMP	lnc-RLIM-2	FTX	lnc-RLIM-2	3.84781	2.67015e-08	#N/A	#N/A	#N/A	#N/A	#N/A	#N/A	#N/A
0.599155	8.0661e-16	4.38975e-13	CIMP	lnc-RP11-150O12.3.1-1	#N/A	lnc-RP11-150O12.3.1-1	2.38544	5.42945e-12	#N/A	#N/A	#N/A	#N/A	#N/A	#N/A	#N/A
1.59549	8.73421e-08	4.86138e-06	CIMP	lnc-RP11-24B21.1.1-2	LINC01619	#N/A	#N/A	#N/A	lnc-RP11-24B21.1.1-2	2	1	0	15	0	1
0.593368	1.50563e-17	1.22909e-14	CIMP	lnc-RPS6KA6-2	#N/A	lnc-RPS6KA6-2	0.180418	2.90366e-17	#N/A	#N/A	#N/A	#N/A	#N/A	#N/A	#N/A
1.80125	2.81843e-11	4.60156e-09	CIMP	lnc-SLC9A7-1	#N/A	#N/A	#N/A	#N/A	#N/A	#N/A	#N/A	#N/A	#N/A	#N/A	#N/A
0.622437	2.40762e-11	4.06639e-09	CIMP	lnc-SUSD1-1	#N/A	lnc-SUSD1-1	#N/A	#N/A	#N/A	#N/A	#N/A	#N/A	#N/A	#N/A	#N/A
0.453445	1.16586e-07	6.14018e-06	CIMP	lnc-TRAT1-2	#N/A	lnc-TRAT1-2	0.173984	1.06472e-16	#N/A	#N/A	#N/A	#N/A	#N/A	#N/A	#N/A
1.54114	4.27897e-12	9.11235e-10	CIMP	lnc-USP6-1	lnc-ZFP3-4	lnc-USP6-1	#N/A	#N/A	lnc-USP6-1	4	1	0	6	0	0
0.552865	4.64356e-22	2.27442e-18	CIMP	lnc-ZNF682-6	#N/A	lnc-ZNF682-6	#N/A	#N/A	#N/A	#N/A	#N/A	#N/A	#N/A	#N/A	#N/A
0.547147	1.70903e-07	8.28796e-06	CIMP	lnc-ZNF736-4	#N/A	lnc-ZNF736-4	#N/A	#N/A	#N/A	#N/A	#N/A	#N/A	#N/A	#N/A	#N/A
0.571173	8.30204e-06	0.000220997	CIMP	lnc-ZNF80-4	#N/A	lnc-ZNF80-4	0.494678	1.01169e-06	#N/A	#N/A	#N/A	#N/A	#N/A	#N/A	#N/A
0.462171	1.87063e-10	6.10822e-08	CIN	lnc-AC009336.1-2	HAGLR	lnc-AC009336.1-2	0.214201	4.23013e-12	lnc-AC009336.1-2	17	2	0	25	0	1
1.60826	5.53043e-11	2.25734e-08	CIN	lnc-ACTR3B-1	LINC01003	lnc-ACTR3B-1	#N/A	#N/A	#N/A	#N/A	#N/A	#N/A	#N/A	#N/A	#N/A
0.548096	7.55184e-06	0.00030625	CIN	lnc-C4orf39-2	LINC01207	#N/A	#N/A	#N/A	#N/A	#N/A	#N/A	#N/A	#N/A	#N/A	#N/A
0.557097	8.24395e-09	1.26184e-06	CIN	lnc-CHADL-2	EP300-AS1	lnc-CHADL-2	#N/A	#N/A	#N/A	#N/A	#N/A	#N/A	#N/A	#N/A	#N/A
0.595222	2.08637e-08	2.4331e-06	CIN	lnc-DSC2-1	#N/A	lnc-DSC2-1	0.327608	9.04918e-05	#N/A	#N/A	#N/A	#N/A	#N/A	#N/A	#N/A
0.554977	0.000944937	0.0123421	CIN	lnc-FOXA2-2	LINC00261	lnc-FOXA2-2	#N/A	#N/A	lnc-FOXA2-2	9	0	0	13	3	0
1.78819	4.18069e-09	7.84636e-07	CIN	lnc-ING1-3	#N/A	lnc-ING1-3	#N/A	#N/A	#N/A	#N/A	#N/A	#N/A	#N/A	#N/A	#N/A
1.75018	1.23246e-12	8.52407e-10	CIN	lnc-IPO5-7	#N/A	lnc-IPO5-7	#N/A	#N/A	#N/A	#N/A	#N/A	#N/A	#N/A	#N/A	#N/A
2.76446	8.14619e-10	1.995e-07	CIN	lnc-ITGB8-4	#N/A	#N/A	#N/A	#N/A	#N/A	#N/A	#N/A	#N/A	#N/A	#N/A	#N/A
1.51519	8.48089e-08	7.04057e-06	CIN	lnc-LTBP3-2	#N/A	lnc-LTBP3-2	2.01478	5.55698e-06	#N/A	#N/A	#N/A	#N/A	#N/A	#N/A	#N/A
1.54007	6.65299e-06	0.000283577	CIN	lnc-MEGF6-4	#N/A	#N/A	#N/A	#N/A	#N/A	#N/A	#N/A	#N/A	#N/A	#N/A	#N/A
1.53581	3.21943e-08	3.33752e-06	CIN	lnc-NKD1-2	#N/A	#N/A	#N/A	#N/A	#N/A	#N/A	#N/A	#N/A	#N/A	#N/A	#N/A
0.528143	0.00109514	0.0140052	CIN	lnc-PSD4-1	PAX8-AS1	lnc-PSD4-1	#N/A	#N/A	lnc-PSD4-1	2	0	0	23	0	1
1.51887	1.09879e-06	6.33163e-05	CIN	lnc-RBM39-1	#N/A	#N/A	#N/A	#N/A	#N/A	#N/A	#N/A	#N/A	#N/A	#N/A	#N/A
1.59438	1.2357e-07	9.31145e-06	CIN	lnc-RLIM-2	FTX	lnc-RLIM-2	3.84781	2.67015e-08	#N/A	#N/A	#N/A	#N/A	#N/A	#N/A	#N/A
0.647297	8.72653e-08	7.12376e-06	CIN	lnc-SLC9A7-1	#N/A	#N/A	#N/A	#N/A	#N/A	#N/A	#N/A	#N/A	#N/A	#N/A	#N/A
0.595841	9.47217e-09	1.36455e-06	CIN	lnc-STOML1-1	LOXL1-AS1	lnc-STOML1-1	#N/A	#N/A	lnc-STOML1-1	11	0	0	15	0	1
1.68354	2.27972e-15	4.4267e-12	CIN	lnc-ZNF682-6	#N/A	lnc-ZNF682-6	#N/A	#N/A	#N/A	#N/A	#N/A	#N/A	#N/A	#N/A	#N/A
1.8	3.38125e-05	0.00552045	TP53	lnc-multi-POTEM-2	#N/A	#N/A	#N/A	#N/A	#N/A	#N/A	#N/A	#N/A	#N/A	#N/A	#N/A
0.327712	0.000162558	0.0124408	TP53	lnc-PSD4-1	PAX8-AS1	lnc-PSD4-1	#N/A	#N/A	lnc-PSD4-1	2	0	0	23	0	1
1.79938	2.84569e-10	6.49665e-07	KRAS	lnc-CALCOCO2-8	#N/A	lnc-CALCOCO2-8	#N/A	#N/A	lnc-CALCOCO2-8	4	0	0	179	1	21
0.549808	3.27729e-09	4.01304e-06	KRAS	lnc-multi-POTEM-2	#N/A	#N/A	#N/A	#N/A	#N/A	#N/A	#N/A	#N/A	#N/A	#N/A	#N/A
0.352574	4.99694e-05	0.0012299	BRAF	lnc-ITGB8-4	#N/A	#N/A	#N/A	#N/A	#N/A	#N/A	#N/A	#N/A	#N/A	#N/A	#N/A
0.415811	1.72559e-07	1.1578e-05	BRAF	lnc-HOXB7-1	lnc-HOXB8-1	lnc-HOXB7-1	#N/A	#N/A	#N/A	#N/A	#N/A	#N/A	#N/A	#N/A	#N/A
0.445038	3.1931e-05	0.000873733	BRAF	lnc-ING1-3	#N/A	lnc-ING1-3	#N/A	#N/A	#N/A	#N/A	#N/A	#N/A	#N/A	#N/A	#N/A
0.45125	1.02228e-06	4.90893e-05	BRAF	lnc-TRAT1-2	#N/A	lnc-TRAT1-2	0.173984	1.06472e-16	#N/A	#N/A	#N/A	#N/A	#N/A	#N/A	#N/A
0.453131	3.67327e-11	6.69788e-09	BRAF	lnc-MEGF6-4	#N/A	#N/A	#N/A	#N/A	#N/A	#N/A	#N/A	#N/A	#N/A	#N/A	#N/A
0.464258	6.41746e-06	0.000222927	BRAF	lnc-ACHE-1	#N/A	lnc-ACHE-1	0.310239	1.6089e-10	#N/A	#N/A	#N/A	#N/A	#N/A	#N/A	#N/A
0.520511	0.000706884	0.0101534	BRAF	lnc-CYorf15A.1-2	#N/A	#N/A	#N/A	#N/A	#N/A	#N/A	#N/A	#N/A	#N/A	#N/A	#N/A
0.529976	7.29299e-17	5.95351e-14	BRAF	lnc-NKD1-2	#N/A	#N/A	#N/A	#N/A	#N/A	#N/A	#N/A	#N/A	#N/A	#N/A	#N/A
0.543367	0.000177497	0.00329311	BRAF	lnc-ZNF736-4	#N/A	lnc-ZNF736-4	#N/A	#N/A	#N/A	#N/A	#N/A	#N/A	#N/A	#N/A	#N/A
0.548666	2.09854e-15	1.02786e-12	BRAF	lnc-RP11-150O12.3.1-1	#N/A	lnc-RP11-150O12.3.1-1	2.38544	5.42945e-12	#N/A	#N/A	#N/A	#N/A	#N/A	#N/A	#N/A
0.555554	1.04983e-08	1.13757e-06	BRAF	lnc-RLIM-2	FTX	lnc-RLIM-2	3.84781	2.67015e-08	#N/A	#N/A	#N/A	#N/A	#N/A	#N/A	#N/A
0.557483	1.69531e-10	2.37247e-08	BRAF	lnc-LMBR1-2	LINC01006	#N/A	#N/A	#N/A	#N/A	#N/A	#N/A	#N/A	#N/A	#N/A	#N/A
0.558644	2.04664e-08	1.8914e-06	BRAF	lnc-ACTR3B-1	LINC01003	lnc-ACTR3B-1	#N/A	#N/A	#N/A	#N/A	#N/A	#N/A	#N/A	#N/A	#N/A
0.559419	1.71493e-08	1.634e-06	BRAF	lnc-CCT5-4	SNHG18	lnc-CCT5-4	#N/A	#N/A	#N/A	#N/A	#N/A	#N/A	#N/A	#N/A	#N/A
0.561361	3.38045e-05	0.000909366	BRAF	lnc-LTBP3-2	#N/A	lnc-LTBP3-2	2.01478	5.55698e-06	#N/A	#N/A	#N/A	#N/A	#N/A	#N/A	#N/A
0.5637	9.43397e-14	3.30054e-11	BRAF	lnc-MZT1-6	#N/A	lnc-MZT1-6	#N/A	#N/A	#N/A	#N/A	#N/A	#N/A	#N/A	#N/A	#N/A
0.564091	1.92454e-07	1.27384e-05	BRAF	lnc-MAP2K6-5	#N/A	lnc-MAP2K6-5	0.357527	1.56973e-14	#N/A	#N/A	#N/A	#N/A	#N/A	#N/A	#N/A
0.571173	5.70629e-05	0.00138512	BRAF	lnc-ZNF80-4	#N/A	lnc-ZNF80-4	0.494678	1.01169e-06	#N/A	#N/A	#N/A	#N/A	#N/A	#N/A	#N/A
0.573156	3.05179e-27	7.47384e-24	BRAF	lnc-ZNF682-6	#N/A	lnc-ZNF682-6	#N/A	#N/A	#N/A	#N/A	#N/A	#N/A	#N/A	#N/A	#N/A
0.575545	0.00429435	0.0381737	BRAF	lnc-OR10H5-2	UCA1	lnc-OR10H5-2	4.32969	2.29349e-09	#N/A	#N/A	#N/A	#N/A	#N/A	#N/A	#N/A
0.578745	2.56967e-13	7.8664e-11	BRAF	lnc-C2orf69-3	SATB2-AS1	lnc-C2orf69-3	0.126808	5.17662e-08	lnc-C2orf69-3	15	0	0	48	10	0
0.581963	3.18989e-07	1.90538e-05	BRAF	lnc-NKD1-1	#N/A	lnc-NKD1-1	2.4877	4.86844e-06	#N/A	#N/A	#N/A	#N/A	#N/A	#N/A	#N/A
0.596668	1.16407e-08	1.16359e-06	BRAF	lnc-SUSD1-1	#N/A	lnc-SUSD1-1	#N/A	#N/A	#N/A	#N/A	#N/A	#N/A	#N/A	#N/A	#N/A
0.59791	3.38907e-19	3.31993e-16	BRAF	lnc-RPS6KA6-2	#N/A	lnc-RPS6KA6-2	0.180418	2.90366e-17	#N/A	#N/A	#N/A	#N/A	#N/A	#N/A	#N/A
0.608783	2.68011e-07	1.66167e-05	BRAF	lnc-N6AMT2-3	#N/A	lnc-N6AMT2-3	#N/A	#N/A	#N/A	#N/A	#N/A	#N/A	#N/A	#N/A	#N/A
0.633317	4.67708e-16	3.12162e-13	BRAF	lnc-TBXAS1-2	JHDM1D-AS1	lnc-TBXAS1-2	#N/A	#N/A	#N/A	#N/A	#N/A	#N/A	#N/A	#N/A	#N/A
0.636397	0.00352861	0.0332368	BRAF	lnc-BTC-6	#N/A	lnc-BTC-6	#N/A	#N/A	#N/A	#N/A	#N/A	#N/A	#N/A	#N/A	#N/A
0.636397	2.40181e-06	0.000100547	BRAF	lnc-TFEB-1	FOXP4-AS1	lnc-TFEB-1	3.11287	9.06823e-13	lnc-TFEB-1	4	0	0	34	0	2
0.645281	9.3081e-08	7.1236e-06	BRAF	lnc-C18orf42-1	LINC00526	lnc-C18orf42-1	0.318434	1.13709e-18	#N/A	#N/A	#N/A	#N/A	#N/A	#N/A	#N/A
0.645729	7.74464e-07	3.99297e-05	BRAF	lnc-IPO5-7	#N/A	lnc-IPO5-7	#N/A	#N/A	#N/A	#N/A	#N/A	#N/A	#N/A	#N/A	#N/A
0.652025	5.96546e-05	0.00142531	BRAF	lnc-VN1R2-5	#N/A	lnc-VN1R2-5	#N/A	#N/A	#N/A	#N/A	#N/A	#N/A	#N/A	#N/A	#N/A
0.656106	2.703e-08	2.45172e-06	BRAF	lnc-SRGAP3-1	THUMPD3-AS1	lnc-SRGAP3-1	#N/A	#N/A	#N/A	#N/A	#N/A	#N/A	#N/A	#N/A	#N/A
0.656561	1.63073e-06	7.32782e-05	BRAF	lnc-SLC22A1-6	#N/A	#N/A	#N/A	#N/A	#N/A	#N/A	#N/A	#N/A	#N/A	#N/A	#N/A
0.65884	0.00118371	0.0150592	BRAF	lnc-RBM39-1	#N/A	#N/A	#N/A	#N/A	#N/A	#N/A	#N/A	#N/A	#N/A	#N/A	#N/A
1.50212	8.05014e-12	2.07524e-09	BRAF	lnc-AC009336.1-1	HOXD-AS2	lnc-AC009336.1-1	#N/A	#N/A	lnc-AC009336.1-1	11	0	0	53	5	0
1.52098	1.12391e-05	0.000355157	BRAF	lnc-TEX2-2	#N/A	lnc-TEX2-2	#N/A	#N/A	#N/A	#N/A	#N/A	#N/A	#N/A	#N/A	#N/A
1.5252	0.000135461	0.00264337	BRAF	lnc-AC026150.9.1-3	#N/A	lnc-AC026150.9.1-3	#N/A	#N/A	#N/A	#N/A	#N/A	#N/A	#N/A	#N/A	#N/A
1.52838	3.77664e-06	0.000142292	BRAF	lnc-C5orf39-2	#N/A	lnc-C5orf39-2	#N/A	#N/A	lnc-C5orf39-2	10	2	0	3	0	1
1.54328	5.4659e-06	0.000194	BRAF	lnc-HIATL1-18	#N/A	lnc-HIATL1-18	#N/A	#N/A	#N/A	#N/A	#N/A	#N/A	#N/A	#N/A	#N/A
1.55617	2.34715e-07	1.49303e-05	BRAF	lnc-RP11-712L6.5.1-2	#N/A	lnc-RP11-712L6.5.1-2	#N/A	#N/A	#N/A	#N/A	#N/A	#N/A	#N/A	#N/A	#N/A
1.57243	0.000103223	0.00212432	BRAF	lnc-AC009336.1-5	LINC01116	lnc-AC009336.1-5	0.438545	1.76631e-05	#N/A	#N/A	#N/A	#N/A	#N/A	#N/A	#N/A
1.60659	4.12341e-07	2.33898e-05	BRAF	lnc-C14orf49-1	LINC00341	lnc-C14orf49-1	0.311671	5.65013e-12	#N/A	#N/A	#N/A	#N/A	#N/A	#N/A	#N/A
1.67018	0.000356893	0.00562078	BRAF	lnc-QRFP-2	lnc-FIBCD1-2	#N/A	#N/A	#N/A	lnc-QRFP-2	7	0	0	1	1	0
1.67365	3.47929e-05	0.000920281	BRAF	lnc-RP11-24B21.1.1-2	LINC01619	#N/A	#N/A	#N/A	lnc-RP11-24B21.1.1-2	2	1	0	15	0	1
1.69702	1.63249e-07	1.12619e-05	BRAF	lnc-BHLHA15-1	#N/A	lnc-BHLHA15-1	0.402045	8.39824e-05	#N/A	#N/A	#N/A	#N/A	#N/A	#N/A	#N/A
1.69819	6.07417e-05	0.00143726	BRAF	lnc-C1QTNF8-1	SSTR5-AS1	lnc-C1QTNF8-1	2.39003	2.37673e-06	lnc-C1QTNF8-1	13	0	0	22	1	3
1.71832	8.26929e-09	9.4193e-07	BRAF	lnc-NUCB2-3	#N/A	lnc-NUCB2-3	#N/A	#N/A	#N/A	#N/A	#N/A	#N/A	#N/A	#N/A	#N/A
1.76908	1.00716e-05	0.000320331	BRAF	lnc-STOML1-1	LOXL1-AS1	lnc-STOML1-1	#N/A	#N/A	lnc-STOML1-1	11	0	0	15	0	1
1.79751	9.91924e-05	0.00205866	BRAF	lnc-CHADL-2	EP300-AS1	lnc-CHADL-2	#N/A	#N/A	#N/A	#N/A	#N/A	#N/A	#N/A	#N/A	#N/A
1.81252	2.21576e-11	4.7945e-09	BRAF	lnc-USP6-1	lnc-ZFP3-4	lnc-USP6-1	#N/A	#N/A	lnc-USP6-1	4	1	0	6	0	0
1.84293	1.06836e-08	1.13757e-06	BRAF	lnc-SLC9A7-1	#N/A	#N/A	#N/A	#N/A	#N/A	#N/A	#N/A	#N/A	#N/A	#N/A	#N/A
1.98069	0.000333979	0.00531114	BRAF	lnc-FRG2C-1	LINC00960	#N/A	#N/A	#N/A	#N/A	#N/A	#N/A	#N/A	#N/A	#N/A	#N/A
2.09798	0.000392245	0.00609909	BRAF	lnc-C4orf39-2	LINC01207	#N/A	#N/A	#N/A	#N/A	#N/A	#N/A	#N/A	#N/A	#N/A	#N/A
2.22993	3.56877e-06	0.000137637	BRAF	lnc-C1QTNF8-3	lnc-LMF1-3	lnc-C1QTNF8-3	#N/A	#N/A	lnc-C1QTNF8-3	18	8	0	9	0	0
3.10588	1.11439e-11	2.72913e-09	BRAF	lnc-AC009336.1-2	HAGLR	lnc-AC009336.1-2	0.214201	4.23013e-12	lnc-AC009336.1-2	17	2	0	25	0	1
1.56266	1.02511e-08	5.23021e-07	cit.molecularsubtype: C1	lnc-ACHE-1	#N/A	lnc-ACHE-1	0.310239	1.6089e-10	#N/A	#N/A	#N/A	#N/A	#N/A	#N/A	#N/A
0.55038	1.86898e-16	3.81427e-14	cit.molecularsubtype: C1	lnc-AGPAT4-1	#N/A	lnc-AGPAT4-1	#N/A	#N/A	#N/A	#N/A	#N/A	#N/A	#N/A	#N/A	#N/A
0.644387	1.0326e-26	1.6859e-23	cit.molecularsubtype: C1	lnc-BLID-1	MIR100HG	lnc-BLID-1	0.360778	0.000166155	lnc-BLID-1	9	0	0	47	4	11
0.63728	2.19011e-20	8.93929e-18	cit.molecularsubtype: C1	lnc-BLID-5	#N/A	lnc-BLID-5	#N/A	#N/A	lnc-BLID-5	7	0	1	0	0	0
1.56211	1.74468e-06	5.51319e-05	cit.molecularsubtype: C1	lnc-C2orf69-3	SATB2-AS1	lnc-C2orf69-3	0.126808	5.17662e-08	lnc-C2orf69-3	15	0	0	48	10	0
0.539801	2.80637e-26	3.4364e-23	cit.molecularsubtype: C1	lnc-CCDC80-2	LINC01279	lnc-CCDC80-2	0.384544	5.1894e-06	#N/A	#N/A	#N/A	#N/A	#N/A	#N/A	#N/A
0.561945	3.13777e-21	1.53688e-18	cit.molecularsubtype: C1	lnc-GNB4-1	#N/A	lnc-GNB4-1	#N/A	#N/A	#N/A	#N/A	#N/A	#N/A	#N/A	#N/A	#N/A
0.528326	1.65102e-17	3.76211e-15	cit.molecularsubtype: C1	lnc-GUCY1A3-1	#N/A	#N/A	#N/A	#N/A	#N/A	#N/A	#N/A	#N/A	#N/A	#N/A	#N/A
1.50212	2.93472e-07	1.13183e-05	cit.molecularsubtype: C1	lnc-ITGB8-4	#N/A	#N/A	#N/A	#N/A	#N/A	#N/A	#N/A	#N/A	#N/A	#N/A	#N/A
1.58612	8.83391e-05	0.0016968	cit.molecularsubtype: C1	lnc-LTBP3-2	#N/A	lnc-LTBP3-2	2.01478	5.55698e-06	#N/A	#N/A	#N/A	#N/A	#N/A	#N/A	#N/A
1.58063	7.52434e-19	2.04746e-16	cit.molecularsubtype: C1	lnc-MEGF6-4	#N/A	#N/A	#N/A	#N/A	#N/A	#N/A	#N/A	#N/A	#N/A	#N/A	#N/A
1.52573	1.49268e-10	1.07517e-08	cit.molecularsubtype: C1	lnc-MKLN1-1	#N/A	lnc-MKLN1-1	#N/A	#N/A	lnc-MKLN1-1	0	0	0	63	0	4
0.604997	0.00274086	0.026169	cit.molecularsubtype: C1	lnc-multi-POTEM-2	#N/A	#N/A	#N/A	#N/A	#N/A	#N/A	#N/A	#N/A	#N/A	#N/A	#N/A
1.58337	4.0906e-07	1.52945e-05	cit.molecularsubtype: C1	lnc-NKD1-2	#N/A	#N/A	#N/A	#N/A	#N/A	#N/A	#N/A	#N/A	#N/A	#N/A	#N/A
1.6929	0.000493159	0.00685079	cit.molecularsubtype: C1	lnc-OR10H5-2	UCA1	lnc-OR10H5-2	4.32969	2.29349e-09	#N/A	#N/A	#N/A	#N/A	#N/A	#N/A	#N/A
0.664804	1.52824e-29	7.48532e-26	cit.molecularsubtype: C1	lnc-P2RX7-1	#N/A	lnc-P2RX7-1	#N/A	#N/A	#N/A	#N/A	#N/A	#N/A	#N/A	#N/A	#N/A
0.584389	3.55695e-28	8.71096e-25	cit.molecularsubtype: C1	lnc-PARD3B-4	#N/A	lnc-PARD3B-4	0.435506	0.00437013	#N/A	#N/A	#N/A	#N/A	#N/A	#N/A	#N/A
0.623301	2.01741e-18	4.94065e-16	cit.molecularsubtype: C1	lnc-TEX2-2	#N/A	lnc-TEX2-2	#N/A	#N/A	#N/A	#N/A	#N/A	#N/A	#N/A	#N/A	#N/A
1.50629	1.50709e-11	1.29504e-09	cit.molecularsubtype: C1	lnc-TFEB-1	FOXP4-AS1	lnc-TFEB-1	3.11287	9.06823e-13	lnc-TFEB-1	4	0	0	34	0	2
1.62394	0.000818221	0.0104638	cit.molecularsubtype: C1	lnc-TRAT1-2	#N/A	lnc-TRAT1-2	0.173984	1.06472e-16	#N/A	#N/A	#N/A	#N/A	#N/A	#N/A	#N/A
2.42839	6.58039e-12	6.19822e-10	cit.molecularsubtype: C1	lnc-ZNF682-6	#N/A	lnc-ZNF682-6	#N/A	#N/A	#N/A	#N/A	#N/A	#N/A	#N/A	#N/A	#N/A
2.15248	4.42968e-09	1.36612e-07	cit.molecularsubtype: C2	lnc-AC009336.1-2	HAGLR	lnc-AC009336.1-2	0.214201	4.23013e-12	lnc-AC009336.1-2	17	2	0	25	0	1
0.481464	1.49524e-11	8.41804e-10	cit.molecularsubtype: C2	lnc-ACHE-1	#N/A	lnc-ACHE-1	0.310239	1.6089e-10	#N/A	#N/A	#N/A	#N/A	#N/A	#N/A	#N/A
0.572759	3.28508e-13	2.97969e-11	cit.molecularsubtype: C2	lnc-ACTR3B-1	LINC01003	lnc-ACTR3B-1	#N/A	#N/A	#N/A	#N/A	#N/A	#N/A	#N/A	#N/A	#N/A
0.631345	0.00214814	0.0138807	cit.molecularsubtype: C2	lnc-ANKRD40-1	LINC00483	lnc-ANKRD40-1	0.257036	4.60217e-11	lnc-ANKRD40-1	8	0	2	1	0	0
1.58887	3.51418e-15	4.34065e-13	cit.molecularsubtype: C2	lnc-B2M-1	#N/A	lnc-B2M-1	#N/A	#N/A	#N/A	#N/A	#N/A	#N/A	#N/A	#N/A	#N/A
0.635736	2.04802e-07	4.32379e-06	cit.molecularsubtype: C2	lnc-BTC-6	#N/A	lnc-BTC-6	#N/A	#N/A	#N/A	#N/A	#N/A	#N/A	#N/A	#N/A	#N/A
0.602277	8.12918e-15	9.48017e-13	cit.molecularsubtype: C2	lnc-C2orf69-3	SATB2-AS1	lnc-C2orf69-3	0.126808	5.17662e-08	lnc-C2orf69-3	15	0	0	48	10	0
1.67423	6.28748e-06	9.77653e-05	cit.molecularsubtype: C2	lnc-C4orf39-2	LINC01207	#N/A	#N/A	#N/A	#N/A	#N/A	#N/A	#N/A	#N/A	#N/A	#N/A
1.58777	3.9788e-11	1.94882e-09	cit.molecularsubtype: C2	lnc-C5orf39-2	#N/A	lnc-C5orf39-2	#N/A	#N/A	lnc-C5orf39-2	10	2	0	3	0	1
0.595841	3.45656e-13	3.07823e-11	cit.molecularsubtype: C2	lnc-CCDC146-2	#N/A	#N/A	#N/A	#N/A	#N/A	#N/A	#N/A	#N/A	#N/A	#N/A	#N/A
2.23845	3.87247e-15	4.62618e-13	cit.molecularsubtype: C2	lnc-CHADL-2	EP300-AS1	lnc-CHADL-2	#N/A	#N/A	#N/A	#N/A	#N/A	#N/A	#N/A	#N/A	#N/A
0.606467	8.20731e-11	3.86533e-09	cit.molecularsubtype: C2	lnc-CLGN-2	#N/A	lnc-CLGN-2	#N/A	#N/A	#N/A	#N/A	#N/A	#N/A	#N/A	#N/A	#N/A
1.57189	0.00015425	0.00159391	cit.molecularsubtype: C2	lnc-FRG2C-1	LINC00960	#N/A	#N/A	#N/A	#N/A	#N/A	#N/A	#N/A	#N/A	#N/A	#N/A
0.651122	8.6951e-18	1.52102e-15	cit.molecularsubtype: C2	lnc-GLB1L2-1	#N/A	lnc-GLB1L2-1	#N/A	#N/A	#N/A	#N/A	#N/A	#N/A	#N/A	#N/A	#N/A
0.488524	5.22485e-10	2.13261e-08	cit.molecularsubtype: C2	lnc-HOXB7-1	lnc-HOXB8-1	lnc-HOXB7-1	#N/A	#N/A	#N/A	#N/A	#N/A	#N/A	#N/A	#N/A	#N/A
0.343885	8.87709e-17	1.44933e-14	cit.molecularsubtype: C2	lnc-ING1-3	#N/A	lnc-ING1-3	#N/A	#N/A	#N/A	#N/A	#N/A	#N/A	#N/A	#N/A	#N/A
0.449845	3.34845e-21	1.26159e-18	cit.molecularsubtype: C2	lnc-IPO5-7	#N/A	lnc-IPO5-7	#N/A	#N/A	#N/A	#N/A	#N/A	#N/A	#N/A	#N/A	#N/A
0.283516	3.54484e-15	4.34065e-13	cit.molecularsubtype: C2	lnc-ITGB8-4	#N/A	#N/A	#N/A	#N/A	#N/A	#N/A	#N/A	#N/A	#N/A	#N/A	#N/A
1.58722	5.94359e-09	1.74822e-07	cit.molecularsubtype: C2	lnc-JAM2-2	MIR155HG	lnc-JAM2-2	#N/A	#N/A	#N/A	#N/A	#N/A	#N/A	#N/A	#N/A	#N/A
0.556711	2.16807e-19	5.58905e-17	cit.molecularsubtype: C2	lnc-LMBR1-2	LINC01006	#N/A	#N/A	#N/A	#N/A	#N/A	#N/A	#N/A	#N/A	#N/A	#N/A
0.557097	5.25785e-16	7.1536e-14	cit.molecularsubtype: C2	lnc-LTBP3-2	#N/A	lnc-LTBP3-2	2.01478	5.55698e-06	#N/A	#N/A	#N/A	#N/A	#N/A	#N/A	#N/A
0.493287	2.51835e-12	1.7373e-10	cit.molecularsubtype: C2	lnc-MEGF6-4	#N/A	#N/A	#N/A	#N/A	#N/A	#N/A	#N/A	#N/A	#N/A	#N/A	#N/A
1.8693	7.15468e-08	1.67673e-06	cit.molecularsubtype: C2	lnc-MMP3-1	#N/A	lnc-MMP3-1	3.42657	1.07946e-06	lnc-MMP3-1	5	0	3	1	0	0
0.613017	1.22747e-12	9.394e-11	cit.molecularsubtype: C2	lnc-MZT1-6	#N/A	lnc-MZT1-6	#N/A	#N/A	#N/A	#N/A	#N/A	#N/A	#N/A	#N/A	#N/A
0.534959	8.72335e-13	6.89145e-11	cit.molecularsubtype: C2	lnc-NKD1-1	#N/A	lnc-NKD1-1	2.4877	4.86844e-06	#N/A	#N/A	#N/A	#N/A	#N/A	#N/A	#N/A
0.512634	2.17266e-22	9.67428e-20	cit.molecularsubtype: C2	lnc-NKD1-2	#N/A	#N/A	#N/A	#N/A	#N/A	#N/A	#N/A	#N/A	#N/A	#N/A	#N/A
1.62958	1.02207e-16	1.61487e-14	cit.molecularsubtype: C2	lnc-NUCB2-3	#N/A	lnc-NUCB2-3	#N/A	#N/A	#N/A	#N/A	#N/A	#N/A	#N/A	#N/A	#N/A
0.592136	0.000784642	0.00614908	cit.molecularsubtype: C2	lnc-OR10H5-2	UCA1	lnc-OR10H5-2	4.32969	2.29349e-09	#N/A	#N/A	#N/A	#N/A	#N/A	#N/A	#N/A
1.54703	6.43636e-09	1.84359e-07	cit.molecularsubtype: C2	lnc-P2RX7-1	#N/A	lnc-P2RX7-1	#N/A	#N/A	#N/A	#N/A	#N/A	#N/A	#N/A	#N/A	#N/A
0.613017	3.52956e-16	4.93936e-14	cit.molecularsubtype: C2	lnc-PDK3-1	#N/A	#N/A	#N/A	#N/A	#N/A	#N/A	#N/A	#N/A	#N/A	#N/A	#N/A
0.569987	1.39585e-08	3.7157e-07	cit.molecularsubtype: C2	lnc-RBM39-1	#N/A	#N/A	#N/A	#N/A	#N/A	#N/A	#N/A	#N/A	#N/A	#N/A	#N/A
0.441811	1.32569e-23	8.11651e-21	cit.molecularsubtype: C2	lnc-RLIM-2	FTX	lnc-RLIM-2	3.84781	2.67015e-08	#N/A	#N/A	#N/A	#N/A	#N/A	#N/A	#N/A
0.651799	2.77374e-16	4.03039e-14	cit.molecularsubtype: C2	lnc-RP11-150O12.3.1-1	#N/A	lnc-RP11-150O12.3.1-1	2.38544	5.42945e-12	#N/A	#N/A	#N/A	#N/A	#N/A	#N/A	#N/A
1.69937	1.43838e-08	3.8082e-07	cit.molecularsubtype: C2	lnc-RP11-24B21.1.1-2	LINC01619	#N/A	#N/A	#N/A	lnc-RP11-24B21.1.1-2	2	1	0	15	0	1
0.529426	2.43574e-28	2.38605e-25	cit.molecularsubtype: C2	lnc-RPS6KA6-2	#N/A	lnc-RPS6KA6-2	0.180418	2.90366e-17	#N/A	#N/A	#N/A	#N/A	#N/A	#N/A	#N/A
0.594192	7.08674e-11	3.36999e-09	cit.molecularsubtype: C2	lnc-SERF1B-1	#N/A	lnc-SERF1B-1	0.404082	1.4255e-05	#N/A	#N/A	#N/A	#N/A	#N/A	#N/A	#N/A
0.622653	5.4556e-19	1.21461e-16	cit.molecularsubtype: C2	lnc-SLC22A1-6	#N/A	#N/A	#N/A	#N/A	#N/A	#N/A	#N/A	#N/A	#N/A	#N/A	#N/A
1.91057	2.0562e-19	5.58905e-17	cit.molecularsubtype: C2	lnc-SLC9A7-1	#N/A	#N/A	#N/A	#N/A	#N/A	#N/A	#N/A	#N/A	#N/A	#N/A	#N/A
0.633537	6.59028e-08	1.55189e-06	cit.molecularsubtype: C2	lnc-SNURF-1	#N/A	lnc-SNURF-1	0.484401	4.37355e-06	lnc-SNURF-1	2	0	0	382	0	46
0.65022	1.86909e-08	4.84381e-07	cit.molecularsubtype: C2	lnc-SRD5A3-4	#N/A	lnc-SRD5A3-4	#N/A	#N/A	#N/A	#N/A	#N/A	#N/A	#N/A	#N/A	#N/A
0.65884	1.17466e-08	3.23228e-07	cit.molecularsubtype: C2	lnc-SRGAP3-1	THUMPD3-AS1	lnc-SRGAP3-1	#N/A	#N/A	#N/A	#N/A	#N/A	#N/A	#N/A	#N/A	#N/A
1.59494	2.81097e-07	5.73673e-06	cit.molecularsubtype: C2	lnc-STOML1-1	LOXL1-AS1	lnc-STOML1-1	#N/A	#N/A	lnc-STOML1-1	11	0	0	15	0	1
0.664113	4.84696e-09	1.46546e-07	cit.molecularsubtype: C2	lnc-STRN-1	#N/A	#N/A	#N/A	#N/A	#N/A	#N/A	#N/A	#N/A	#N/A	#N/A	#N/A
0.600402	1.59787e-13	1.66518e-11	cit.molecularsubtype: C2	lnc-SUSD1-1	#N/A	lnc-SUSD1-1	#N/A	#N/A	#N/A	#N/A	#N/A	#N/A	#N/A	#N/A	#N/A
0.626549	7.32432e-08	1.70021e-06	cit.molecularsubtype: C2	lnc-TFEB-1	FOXP4-AS1	lnc-TFEB-1	3.11287	9.06823e-13	lnc-TFEB-1	4	0	0	34	0	2
0.447823	2.81568e-11	1.42177e-09	cit.molecularsubtype: C2	lnc-TRAT1-2	#N/A	lnc-TRAT1-2	0.173984	1.06472e-16	#N/A	#N/A	#N/A	#N/A	#N/A	#N/A	#N/A
0.629379	3.70403e-08	9.07117e-07	cit.molecularsubtype: C2	lnc-ZBTB20-1	#N/A	lnc-ZBTB20-1	0.429172	1.65204e-09	#N/A	#N/A	#N/A	#N/A	#N/A	#N/A	#N/A
0.653383	2.06947e-39	1.01362e-35	cit.molecularsubtype: C2	lnc-ZCCHC13-6	#N/A	lnc-ZCCHC13-6	#N/A	#N/A	#N/A	#N/A	#N/A	#N/A	#N/A	#N/A	#N/A
0.556132	1.44911e-29	1.77443e-26	cit.molecularsubtype: C2	lnc-ZNF682-6	#N/A	lnc-ZNF682-6	#N/A	#N/A	#N/A	#N/A	#N/A	#N/A	#N/A	#N/A	#N/A
0.525951	3.70511e-09	1.20183e-07	cit.molecularsubtype: C2	lnc-ZNF736-4	#N/A	lnc-ZNF736-4	#N/A	#N/A	#N/A	#N/A	#N/A	#N/A	#N/A	#N/A	#N/A
0.408668	1.04768e-19	3.01855e-17	cit.molecularsubtype: C2	lnc-ZNF80-4	#N/A	lnc-ZNF80-4	0.494678	1.01169e-06	#N/A	#N/A	#N/A	#N/A	#N/A	#N/A	#N/A
1.63694	2.15081e-08	9.40597e-07	cit.molecularsubtype: C3	lnc-ACER2-1	#N/A	lnc-ACER2-1	0.466476	1.04629e-07	#N/A	#N/A	#N/A	#N/A	#N/A	#N/A	#N/A
0.414372	2.00671e-31	1.22861e-28	cit.molecularsubtype: C3	lnc-AGPAT4-1	#N/A	lnc-AGPAT4-1	#N/A	#N/A	#N/A	#N/A	#N/A	#N/A	#N/A	#N/A	#N/A
2.64634	2.45474e-23	7.51458e-21	cit.molecularsubtype: C3	lnc-AKAP3-1	#N/A	#N/A	#N/A	#N/A	#N/A	#N/A	#N/A	#N/A	#N/A	#N/A	#N/A
1.85832	1.44278e-07	5.56435e-06	cit.molecularsubtype: C3	lnc-AKTIP-1	#N/A	lnc-AKTIP-1	#N/A	#N/A	#N/A	#N/A	#N/A	#N/A	#N/A	#N/A	#N/A
0.650671	2.52414e-16	4.12108e-14	cit.molecularsubtype: C3	lnc-AL033532.1-1	#N/A	#N/A	#N/A	#N/A	#N/A	#N/A	#N/A	#N/A	#N/A	#N/A	#N/A
0.520872	7.20805e-21	1.47104e-18	cit.molecularsubtype: C3	lnc-ATL3-1	#N/A	lnc-ATL3-1	#N/A	#N/A	#N/A	#N/A	#N/A	#N/A	#N/A	#N/A	#N/A
1.80625	5.99797e-13	5.64963e-11	cit.molecularsubtype: C3	lnc-BCL2L15-1	#N/A	lnc-BCL2L15-1	0.23033	1.50756e-11	#N/A	#N/A	#N/A	#N/A	#N/A	#N/A	#N/A
0.546389	2.08365e-38	5.10286e-35	cit.molecularsubtype: C3	lnc-BLID-1	MIR100HG	lnc-BLID-1	0.360778	0.000166155	lnc-BLID-1	9	0	0	47	4	11
0.495171	5.93509e-24	2.23616e-21	cit.molecularsubtype: C3	lnc-BLID-5	#N/A	lnc-BLID-5	#N/A	#N/A	lnc-BLID-5	7	0	1	0	0	0
1.67946	1.38912e-08	6.3588e-07	cit.molecularsubtype: C3	lnc-BTC-6	#N/A	lnc-BTC-6	#N/A	#N/A	#N/A	#N/A	#N/A	#N/A	#N/A	#N/A	#N/A
0.387697	6.98145e-13	6.45192e-11	cit.molecularsubtype: C3	lnc-C11orf89-2	H19	lnc-C11orf89-2	3.95271	5.37387e-12	#N/A	#N/A	#N/A	#N/A	#N/A	#N/A	#N/A
1.52098	1.1316e-08	5.27865e-07	cit.molecularsubtype: C3	lnc-C15orf48-1	#N/A	lnc-C15orf48-1	0.494403	1.46468e-05	#N/A	#N/A	#N/A	#N/A	#N/A	#N/A	#N/A
1.57243	1.47585e-07	5.60366e-06	cit.molecularsubtype: C3	lnc-C1orf132-1	#N/A	lnc-C1orf132-1	#N/A	#N/A	lnc-C1orf132-1	8	0	0	43	3	1
2.02371	1.18236e-15	1.75491e-13	cit.molecularsubtype: C3	lnc-C4orf39-2	LINC01207	#N/A	#N/A	#N/A	#N/A	#N/A	#N/A	#N/A	#N/A	#N/A	#N/A
1.6358	3.82529e-06	9.41522e-05	cit.molecularsubtype: C3	lnc-CCDC34-1	BBOX1-AS1	#N/A	#N/A	#N/A	#N/A	#N/A	#N/A	#N/A	#N/A	#N/A	#N/A
0.488354	3.49767e-33	3.42632e-30	cit.molecularsubtype: C3	lnc-CCDC80-2	LINC01279	lnc-CCDC80-2	0.384544	5.1894e-06	#N/A	#N/A	#N/A	#N/A	#N/A	#N/A	#N/A
1.67249	1.14496e-06	3.24161e-05	cit.molecularsubtype: C3	lnc-CHADL-2	EP300-AS1	lnc-CHADL-2	#N/A	#N/A	#N/A	#N/A	#N/A	#N/A	#N/A	#N/A	#N/A
1.5042	4.37899e-09	2.30627e-07	cit.molecularsubtype: C3	lnc-COX7C-12	#N/A	#N/A	#N/A	#N/A	#N/A	#N/A	#N/A	#N/A	#N/A	#N/A	#N/A
3.86642	0.0100336	0.0460075	cit.molecularsubtype: C3	lnc-CYorf15A.1-2	#N/A	#N/A	#N/A	#N/A	#N/A	#N/A	#N/A	#N/A	#N/A	#N/A	#N/A
1.51677	2.2665e-12	1.91402e-10	cit.molecularsubtype: C3	lnc-FAM213B-1	lnc-TNFRSF14-2	#N/A	#N/A	#N/A	#N/A	#N/A	#N/A	#N/A	#N/A	#N/A	#N/A
0.643495	1.00322e-08	4.81743e-07	cit.molecularsubtype: C3	lnc-FAM65B-3	lnc-FAM65B-7	lnc-FAM65B-3	0.375484	3.8445e-06	#N/A	#N/A	#N/A	#N/A	#N/A	#N/A	#N/A
0.63905	1.046e-11	8.68356e-10	cit.molecularsubtype: C3	lnc-FLT3-2	#N/A	#N/A	#N/A	#N/A	#N/A	#N/A	#N/A	#N/A	#N/A	#N/A	#N/A
5.17658	1.26653e-16	2.13913e-14	cit.molecularsubtype: C3	lnc-FOXA2-2	LINC00261	lnc-FOXA2-2	#N/A	#N/A	lnc-FOXA2-2	9	0	0	13	3	0
1.62902	4.54547e-08	1.88676e-06	cit.molecularsubtype: C3	lnc-GALNTL5-1	PRKAG2-AS1	lnc-GALNTL5-1	0.348567	1.34299e-13	#N/A	#N/A	#N/A	#N/A	#N/A	#N/A	#N/A
1.52838	5.79039e-10	3.61408e-08	cit.molecularsubtype: C3	lnc-GLCCI1-2	lnc-NXPH1-2	lnc-GLCCI1-2	#N/A	#N/A	#N/A	#N/A	#N/A	#N/A	#N/A	#N/A	#N/A
0.448444	3.50722e-23	1.01049e-20	cit.molecularsubtype: C3	lnc-GNB4-1	#N/A	lnc-GNB4-1	#N/A	#N/A	#N/A	#N/A	#N/A	#N/A	#N/A	#N/A	#N/A
0.330335	3.186e-26	1.41864e-23	cit.molecularsubtype: C3	lnc-GUCY1A3-1	#N/A	#N/A	#N/A	#N/A	#N/A	#N/A	#N/A	#N/A	#N/A	#N/A	#N/A
1.51257	1.29686e-05	0.000269153	cit.molecularsubtype: C3	lnc-KLRD1-1	#N/A	lnc-KLRD1-1	#N/A	#N/A	#N/A	#N/A	#N/A	#N/A	#N/A	#N/A	#N/A
2.07053	1.44236e-13	1.50312e-11	cit.molecularsubtype: C3	lnc-LAMA1-1	LINC00668	lnc-LAMA1-1	0.291487	3.00081e-06	lnc-LAMA1-1	5	0	3	7	0	0
1.50316	3.1568e-13	3.0924e-11	cit.molecularsubtype: C3	lnc-MAX-11	FUT8-AS1	lnc-MAX-11	#N/A	#N/A	#N/A	#N/A	#N/A	#N/A	#N/A	#N/A	#N/A
0.434371	1.81953e-33	2.22802e-30	cit.molecularsubtype: C3	lnc-multi-POTEM-2	#N/A	#N/A	#N/A	#N/A	#N/A	#N/A	#N/A	#N/A	#N/A	#N/A	#N/A
0.575146	1.17796e-16	2.0606e-14	cit.molecularsubtype: C3	lnc-MYOZ2-2	#N/A	#N/A	#N/A	#N/A	#N/A	#N/A	#N/A	#N/A	#N/A	#N/A	#N/A
1.50629	3.558e-15	4.84086e-13	cit.molecularsubtype: C3	lnc-NRL-1	DHRS4-AS1	lnc-NRL-1	#N/A	#N/A	#N/A	#N/A	#N/A	#N/A	#N/A	#N/A	#N/A
0.644387	1.12221e-33	1.83219e-30	cit.molecularsubtype: C3	lnc-P2RX7-1	#N/A	lnc-P2RX7-1	#N/A	#N/A	#N/A	#N/A	#N/A	#N/A	#N/A	#N/A	#N/A
0.569987	3.75614e-26	1.53313e-23	cit.molecularsubtype: C3	lnc-PARD3B-4	#N/A	lnc-PARD3B-4	0.435506	0.00437013	#N/A	#N/A	#N/A	#N/A	#N/A	#N/A	#N/A
0.583175	2.38463e-22	5.83996e-20	cit.molecularsubtype: C3	lnc-PCYOX1L-2	CARMN	lnc-PCYOX1L-2	#N/A	#N/A	lnc-PCYOX1L-2	6	0	1	21	0	1
1.93321	7.93566e-05	0.00118153	cit.molecularsubtype: C3	lnc-PTTG1-1	MIR3142HG	#N/A	#N/A	#N/A	#N/A	#N/A	#N/A	#N/A	#N/A	#N/A	#N/A
2.03355	4.07657e-15	5.39649e-13	cit.molecularsubtype: C3	lnc-SDCBP-2	#N/A	lnc-SDCBP-2	0.215341	1.51575e-21	lnc-SDCBP-2	14	2	0	3	0	0
0.618566	1.92939e-05	0.000364871	cit.molecularsubtype: C3	lnc-SNURF-1	#N/A	lnc-SNURF-1	0.484401	4.37355e-06	lnc-SNURF-1	2	0	0	382	0	46
2.09798	7.82589e-14	8.5371e-12	cit.molecularsubtype: C3	lnc-TC2N-1	#N/A	lnc-TC2N-1	#N/A	#N/A	#N/A	#N/A	#N/A	#N/A	#N/A	#N/A	#N/A
0.586417	3.33394e-15	4.66561e-13	cit.molecularsubtype: C3	lnc-TEX2-2	#N/A	lnc-TEX2-2	#N/A	#N/A	#N/A	#N/A	#N/A	#N/A	#N/A	#N/A	#N/A
1.66094	1.62117e-08	7.35229e-07	cit.molecularsubtype: C3	lnc-TMEM14A-1	#N/A	lnc-TMEM14A-1	2.46493	8.89935e-10	lnc-TMEM14A-1	10	0	1	1	0	0
0.587638	1.85673e-06	4.99684e-05	cit.molecularsubtype: C3	lnc-ZNF736-4	#N/A	lnc-ZNF736-4	#N/A	#N/A	#N/A	#N/A	#N/A	#N/A	#N/A	#N/A	#N/A
1.52309	2.54824e-09	9.98501e-08	cit.molecularsubtype: C4	lnc-A2ML1-1	lnc-RIMKLB-1	lnc-A2ML1-1	#N/A	#N/A	lnc-A2ML1-1	0	0	0	3	0	1
2.38667	5.51239e-21	2.99997e-18	cit.molecularsubtype: C4	lnc-AC004696.1-1	ZNF667-AS1	lnc-AC004696.1-1	#N/A	#N/A	lnc-AC004696.1-1	11	4	0	2	2	0
2.13613	1.50074e-15	2.82716e-13	cit.molecularsubtype: C4	lnc-AC009336.1-5	LINC01116	lnc-AC009336.1-5	0.438545	1.76631e-05	#N/A	#N/A	#N/A	#N/A	#N/A	#N/A	#N/A
1.83401	1.32307e-09	5.63513e-08	cit.molecularsubtype: C4	lnc-AC011481.1-1	#N/A	#N/A	#N/A	#N/A	#N/A	#N/A	#N/A	#N/A	#N/A	#N/A	#N/A
1.61552	2.34824e-08	6.59373e-07	cit.molecularsubtype: C4	lnc-AC026150.9.1-3	#N/A	lnc-AC026150.9.1-3	#N/A	#N/A	#N/A	#N/A	#N/A	#N/A	#N/A	#N/A	#N/A
1.77645	1.16205e-08	3.6253e-07	cit.molecularsubtype: C4	lnc-AC106722.1-2	MBNL1-AS1	#N/A	#N/A	#N/A	#N/A	#N/A	#N/A	#N/A	#N/A	#N/A	#N/A
0.387965	1.25769e-17	3.24218e-15	cit.molecularsubtype: C4	lnc-ACHE-1	#N/A	lnc-ACHE-1	0.310239	1.6089e-10	#N/A	#N/A	#N/A	#N/A	#N/A	#N/A	#N/A
1.60659	5.3263e-11	3.57373e-09	cit.molecularsubtype: C4	lnc-ACOX3-1	#N/A	#N/A	#N/A	#N/A	lnc-ACOX3-1	4	0	1	0	0	0
0.641268	1.84762e-05	0.000192956	cit.molecularsubtype: C4	lnc-ACTR3B-1	LINC01003	lnc-ACTR3B-1	#N/A	#N/A	#N/A	#N/A	#N/A	#N/A	#N/A	#N/A	#N/A
1.73147	8.59653e-11	5.54024e-09	cit.molecularsubtype: C4	lnc-ADAM30-1	#N/A	lnc-ADAM30-1	#N/A	#N/A	#N/A	#N/A	#N/A	#N/A	#N/A	#N/A	#N/A
4.14968	1.98855e-27	4.86997e-24	cit.molecularsubtype: C4	lnc-AGPAT4-1	#N/A	lnc-AGPAT4-1	#N/A	#N/A	#N/A	#N/A	#N/A	#N/A	#N/A	#N/A	#N/A
0.59957	8.44658e-09	2.7348e-07	cit.molecularsubtype: C4	lnc-AKAP3-1	#N/A	#N/A	#N/A	#N/A	#N/A	#N/A	#N/A	#N/A	#N/A	#N/A	#N/A
0.634196	1.9211e-07	4.0911e-06	cit.molecularsubtype: C4	lnc-AKTIP-1	#N/A	lnc-AKTIP-1	#N/A	#N/A	#N/A	#N/A	#N/A	#N/A	#N/A	#N/A	#N/A
1.87125	4.12743e-15	6.73871e-13	cit.molecularsubtype: C4	lnc-AL033532.1-1	#N/A	#N/A	#N/A	#N/A	#N/A	#N/A	#N/A	#N/A	#N/A	#N/A	#N/A
1.52098	4.80016e-13	5.11113e-11	cit.molecularsubtype: C4	lnc-ALG13-7	#N/A	#N/A	#N/A	#N/A	#N/A	#N/A	#N/A	#N/A	#N/A	#N/A	#N/A
0.664343	4.12314e-10	2.06073e-08	cit.molecularsubtype: C4	lnc-ALYREF-1	#N/A	#N/A	#N/A	#N/A	#N/A	#N/A	#N/A	#N/A	#N/A	#N/A	#N/A
0.319082	9.90696e-13	9.46364e-11	cit.molecularsubtype: C4	lnc-ANKRD40-1	LINC00483	lnc-ANKRD40-1	0.257036	4.60217e-11	lnc-ANKRD40-1	8	0	2	1	0	0
1.98343	1.00471e-12	9.46364e-11	cit.molecularsubtype: C4	lnc-ANXA3-1	LINC01094	lnc-ANXA3-1	#N/A	#N/A	#N/A	#N/A	#N/A	#N/A	#N/A	#N/A	#N/A
0.586417	8.72954e-07	1.51622e-05	cit.molecularsubtype: C4	lnc-BCL2L15-1	#N/A	lnc-BCL2L15-1	0.23033	1.50756e-11	#N/A	#N/A	#N/A	#N/A	#N/A	#N/A	#N/A
1.57135	5.77157e-15	8.83411e-13	cit.molecularsubtype: C4	lnc-BHLHE41-2	RASSF8-AS1	lnc-BHLHE41-2	#N/A	#N/A	#N/A	#N/A	#N/A	#N/A	#N/A	#N/A	#N/A
5.89299	1.48488e-23	1.45459e-20	cit.molecularsubtype: C4	lnc-BLID-1	MIR100HG	lnc-BLID-1	0.360778	0.000166155	lnc-BLID-1	9	0	0	47	4	11
5.6451	3.35257e-21	2.05261e-18	cit.molecularsubtype: C4	lnc-BLID-5	#N/A	lnc-BLID-5	#N/A	#N/A	lnc-BLID-5	7	0	1	0	0	0
1.84676	1.59948e-12	1.42441e-10	cit.molecularsubtype: C4	lnc-BTBD1-2	#N/A	lnc-BTBD1-2	#N/A	#N/A	#N/A	#N/A	#N/A	#N/A	#N/A	#N/A	#N/A
0.550571	9.78187e-09	3.07126e-07	cit.molecularsubtype: C4	lnc-BTC-6	#N/A	lnc-BTC-6	#N/A	#N/A	#N/A	#N/A	#N/A	#N/A	#N/A	#N/A	#N/A
3.63763	4.90889e-08	1.24579e-06	cit.molecularsubtype: C4	lnc-C11orf89-2	H19	lnc-C11orf89-2	3.95271	5.37387e-12	#N/A	#N/A	#N/A	#N/A	#N/A	#N/A	#N/A
1.50316	4.63966e-11	3.15626e-09	cit.molecularsubtype: C4	lnc-C14orf37-1	#N/A	lnc-C14orf37-1	0.395301	3.81549e-05	#N/A	#N/A	#N/A	#N/A	#N/A	#N/A	#N/A
1.75321	1.39928e-14	2.01579e-12	cit.molecularsubtype: C4	lnc-C14orf49-1	LINC00341	lnc-C14orf49-1	0.311671	5.65013e-12	#N/A	#N/A	#N/A	#N/A	#N/A	#N/A	#N/A
0.662963	7.59542e-08	1.78858e-06	cit.molecularsubtype: C4	lnc-C18orf42-1	LINC00526	lnc-C18orf42-1	0.318434	1.13709e-18	#N/A	#N/A	#N/A	#N/A	#N/A	#N/A	#N/A
1.71356	4.3707e-09	1.57409e-07	cit.molecularsubtype: C4	lnc-C1orf133-2	SERTAD4-AS1	lnc-C1orf133-2	0.504053	0.000673432	#N/A	#N/A	#N/A	#N/A	#N/A	#N/A	#N/A
0.55787	8.95699e-13	8.77427e-11	cit.molecularsubtype: C4	lnc-C2orf69-3	SATB2-AS1	lnc-C2orf69-3	0.126808	5.17662e-08	lnc-C2orf69-3	15	0	0	48	10	0
0.497925	2.11098e-06	3.18141e-05	cit.molecularsubtype: C4	lnc-C4orf39-2	LINC01207	#N/A	#N/A	#N/A	#N/A	#N/A	#N/A	#N/A	#N/A	#N/A	#N/A
1.62563	9.74404e-07	1.66875e-05	cit.molecularsubtype: C4	lnc-C5orf39-2	#N/A	lnc-C5orf39-2	#N/A	#N/A	lnc-C5orf39-2	10	2	0	3	0	1
6.88282	6.96757e-27	1.13757e-23	cit.molecularsubtype: C4	lnc-CCDC80-2	LINC01279	lnc-CCDC80-2	0.384544	5.1894e-06	#N/A	#N/A	#N/A	#N/A	#N/A	#N/A	#N/A
0.653836	4.94189e-10	2.39657e-08	cit.molecularsubtype: C4	lnc-CCT5-4	SNHG18	lnc-CCT5-4	#N/A	#N/A	#N/A	#N/A	#N/A	#N/A	#N/A	#N/A	#N/A
0.595841	2.12768e-17	5.21069e-15	cit.molecularsubtype: C4	lnc-CDX2-3	#N/A	lnc-CDX2-3	#N/A	#N/A	#N/A	#N/A	#N/A	#N/A	#N/A	#N/A	#N/A
0.50698	1.41801e-10	8.36799e-09	cit.molecularsubtype: C4	lnc-COMMD10-5	LINC00992	lnc-COMMD10-5	#N/A	#N/A	#N/A	#N/A	#N/A	#N/A	#N/A	#N/A	#N/A
1.70645	9.83986e-08	2.26271e-06	cit.molecularsubtype: C4	lnc-CRYBA4-1	#N/A	lnc-CRYBA4-1	#N/A	#N/A	#N/A	#N/A	#N/A	#N/A	#N/A	#N/A	#N/A
1.65634	2.05559e-19	7.74485e-17	cit.molecularsubtype: C4	lnc-CTDSP2-2	#N/A	lnc-CTDSP2-2	0.401144	4.98803e-12	lnc-CTDSP2-2	5	0	0	2	0	1
1.53262	3.86439e-10	1.9924e-08	cit.molecularsubtype: C4	lnc-CTSL1-1	DAPK1-IT1	lnc-CTSL1-1	#N/A	#N/A	#N/A	#N/A	#N/A	#N/A	#N/A	#N/A	#N/A
1.98069	7.8798e-13	7.87659e-11	cit.molecularsubtype: C4	lnc-DHRS7B-5	CCDC144NL-AS1	lnc-DHRS7B-5	#N/A	#N/A	#N/A	#N/A	#N/A	#N/A	#N/A	#N/A	#N/A
0.606677	3.0362e-07	6.07254e-06	cit.molecularsubtype: C4	lnc-EPGN-4	#N/A	#N/A	#N/A	#N/A	#N/A	#N/A	#N/A	#N/A	#N/A	#N/A	#N/A
1.69702	7.65791e-06	9.51991e-05	cit.molecularsubtype: C4	lnc-EVX1-13	HOTAIRM1	lnc-EVX1-13	#N/A	#N/A	lnc-EVX1-13	15	2	0	9	1	0
1.61664	2.51747e-14	3.24488e-12	cit.molecularsubtype: C4	lnc-FAM172A-2	NR2F1-AS1	lnc-FAM172A-2	#N/A	#N/A	lnc-FAM172A-2	1	0	0	106	31	1
2.86195	5.14319e-15	8.12623e-13	cit.molecularsubtype: C4	lnc-FAM65B-3	lnc-FAM65B-7	lnc-FAM65B-3	0.375484	3.8445e-06	#N/A	#N/A	#N/A	#N/A	#N/A	#N/A	#N/A
1.61776	2.00646e-06	3.05206e-05	cit.molecularsubtype: C4	lnc-FLT3-2	#N/A	#N/A	#N/A	#N/A	#N/A	#N/A	#N/A	#N/A	#N/A	#N/A	#N/A
0.417544	1.10452e-09	4.78756e-08	cit.molecularsubtype: C4	lnc-FOXA2-2	LINC00261	lnc-FOXA2-2	#N/A	#N/A	lnc-FOXA2-2	9	0	0	13	3	0
2.45888	6.88815e-22	4.81974e-19	cit.molecularsubtype: C4	lnc-GNAI1-2	MAGI2-AS3	lnc-GNAI1-2	#N/A	#N/A	lnc-GNAI1-2	16	13	1	18	8	1
3.16674	3.71869e-35	1.82141e-31	cit.molecularsubtype: C4	lnc-GNB4-1	#N/A	lnc-GNB4-1	#N/A	#N/A	#N/A	#N/A	#N/A	#N/A	#N/A	#N/A	#N/A
3.51129	3.13439e-18	1.00467e-15	cit.molecularsubtype: C4	lnc-GUCY1A3-1	#N/A	#N/A	#N/A	#N/A	#N/A	#N/A	#N/A	#N/A	#N/A	#N/A	#N/A
1.78262	2.6115e-08	7.22662e-07	cit.molecularsubtype: C4	lnc-HACL1-9	#N/A	#N/A	#N/A	#N/A	#N/A	#N/A	#N/A	#N/A	#N/A	#N/A	#N/A
0.547526	3.48385e-05	0.000328784	cit.molecularsubtype: C4	lnc-HOXB7-1	lnc-HOXB8-1	lnc-HOXB7-1	#N/A	#N/A	#N/A	#N/A	#N/A	#N/A	#N/A	#N/A	#N/A
0.628507	6.6222e-05	0.000563117	cit.molecularsubtype: C4	lnc-IPO5-7	#N/A	lnc-IPO5-7	#N/A	#N/A	#N/A	#N/A	#N/A	#N/A	#N/A	#N/A	#N/A
2.18404	2.52791e-10	1.40701e-08	cit.molecularsubtype: C4	lnc-ITGBL1-2	#N/A	#N/A	#N/A	#N/A	#N/A	#N/A	#N/A	#N/A	#N/A	#N/A	#N/A
1.60436	2.03285e-05	0.00020874	cit.molecularsubtype: C4	lnc-JAM2-2	MIR155HG	lnc-JAM2-2	#N/A	#N/A	#N/A	#N/A	#N/A	#N/A	#N/A	#N/A	#N/A
0.435577	6.37091e-09	2.24494e-07	cit.molecularsubtype: C4	lnc-KCNJ9-2	LINC01133	lnc-KCNJ9-2	0.227788	1.88143e-19	lnc-KCNJ9-2	0	0	0	2	0	1
0.615999	1.85969e-08	5.38566e-07	cit.molecularsubtype: C4	lnc-LAMA1-1	LINC00668	lnc-LAMA1-1	0.291487	3.00081e-06	lnc-LAMA1-1	5	0	3	7	0	0
0.597082	2.30715e-11	1.72889e-09	cit.molecularsubtype: C4	lnc-LMBR1-2	LINC01006	#N/A	#N/A	#N/A	#N/A	#N/A	#N/A	#N/A	#N/A	#N/A	#N/A
1.94127	1.07411e-10	6.83246e-09	cit.molecularsubtype: C4	lnc-LMCD1-1	LINC00312	lnc-LMCD1-1	#N/A	#N/A	#N/A	#N/A	#N/A	#N/A	#N/A	#N/A	#N/A
1.89605	1.27901e-19	5.55631e-17	cit.molecularsubtype: C4	lnc-LRRC47-1	TP73-AS1	lnc-LRRC47-1	#N/A	#N/A	lnc-LRRC47-1	16	4	0	5	0	3
0.521594	2.48875e-11	1.76665e-09	cit.molecularsubtype: C4	lnc-MAP2K6-5	#N/A	lnc-MAP2K6-5	0.357527	1.56973e-14	#N/A	#N/A	#N/A	#N/A	#N/A	#N/A	#N/A
0.643495	1.50532e-07	3.29154e-06	cit.molecularsubtype: C4	lnc-MAP7-1	#N/A	lnc-MAP7-1	#N/A	#N/A	#N/A	#N/A	#N/A	#N/A	#N/A	#N/A	#N/A
0.45882	4.03255e-10	2.03623e-08	cit.molecularsubtype: C4	lnc-MEGF6-4	#N/A	#N/A	#N/A	#N/A	#N/A	#N/A	#N/A	#N/A	#N/A	#N/A	#N/A
0.627636	1.36982e-08	4.16732e-07	cit.molecularsubtype: C4	lnc-MKLN1-1	#N/A	lnc-MKLN1-1	#N/A	#N/A	lnc-MKLN1-1	0	0	0	63	0	4
2.79917	7.90688e-06	9.70624e-05	cit.molecularsubtype: C4	lnc-multi-POTEM-2	#N/A	#N/A	#N/A	#N/A	#N/A	#N/A	#N/A	#N/A	#N/A	#N/A	#N/A
5.43771	2.34949e-13	2.67623e-11	cit.molecularsubtype: C4	lnc-MYOZ2-2	#N/A	#N/A	#N/A	#N/A	#N/A	#N/A	#N/A	#N/A	#N/A	#N/A	#N/A
0.633756	1.25672e-06	2.10082e-05	cit.molecularsubtype: C4	lnc-N6AMT2-3	#N/A	lnc-N6AMT2-3	#N/A	#N/A	#N/A	#N/A	#N/A	#N/A	#N/A	#N/A	#N/A
1.80876	4.60457e-13	5.01182e-11	cit.molecularsubtype: C4	lnc-NBPF9-5	#N/A	lnc-NBPF9-5	#N/A	#N/A	lnc-NBPF9-5	1	0	1	0	0	0
0.647073	4.31725e-14	5.28647e-12	cit.molecularsubtype: C4	lnc-NFAM1-2	LINC01315	lnc-NFAM1-2	3.0615	3.73878e-10	#N/A	#N/A	#N/A	#N/A	#N/A	#N/A	#N/A
2.0691	3.28191e-18	1.00467e-15	cit.molecularsubtype: C4	lnc-NHSL2-2	#N/A	#N/A	#N/A	#N/A	#N/A	#N/A	#N/A	#N/A	#N/A	#N/A	#N/A
2.60991	1.1536e-18	4.03596e-16	cit.molecularsubtype: C4	lnc-P2RX7-1	#N/A	lnc-P2RX7-1	#N/A	#N/A	#N/A	#N/A	#N/A	#N/A	#N/A	#N/A	#N/A
3.72955	1.0311e-25	1.26259e-22	cit.molecularsubtype: C4	lnc-PARD3B-4	#N/A	lnc-PARD3B-4	0.435506	0.00437013	#N/A	#N/A	#N/A	#N/A	#N/A	#N/A	#N/A
1.84421	2.59378e-16	5.29348e-14	cit.molecularsubtype: C4	lnc-PARVA-2	#N/A	#N/A	#N/A	#N/A	#N/A	#N/A	#N/A	#N/A	#N/A	#N/A	#N/A
0.571965	4.94953e-13	5.15804e-11	cit.molecularsubtype: C4	lnc-PCID2-3	MCF2L-AS1	lnc-PCID2-3	#N/A	#N/A	#N/A	#N/A	#N/A	#N/A	#N/A	#N/A	#N/A
4.08405	7.16293e-15	1.06315e-12	cit.molecularsubtype: C4	lnc-PCYOX1L-2	CARMN	lnc-PCYOX1L-2	#N/A	#N/A	lnc-PCYOX1L-2	6	0	1	21	0	1
2.13613	3.73135e-15	6.30212e-13	cit.molecularsubtype: C4	lnc-PGAP1-2	#N/A	lnc-PGAP1-2	0.46129	4.88224e-07	#N/A	#N/A	#N/A	#N/A	#N/A	#N/A	#N/A
1.52838	6.82307e-09	2.35962e-07	cit.molecularsubtype: C4	lnc-PHGR1-1	#N/A	lnc-PHGR1-1	0.433376	1.51044e-06	#N/A	#N/A	#N/A	#N/A	#N/A	#N/A	#N/A
2.03073	3.58647e-20	1.75665e-17	cit.molecularsubtype: C4	lnc-PHLDA3-1	#N/A	lnc-PHLDA3-1	#N/A	#N/A	#N/A	#N/A	#N/A	#N/A	#N/A	#N/A	#N/A
2.71886	9.28094e-16	1.81832e-13	cit.molecularsubtype: C4	lnc-PIGC-1	DNM3OS	lnc-PIGC-1	#N/A	#N/A	#N/A	#N/A	#N/A	#N/A	#N/A	#N/A	#N/A
0.562529	3.45143e-10	1.81815e-08	cit.molecularsubtype: C4	lnc-PIRT-1	LINC00675	lnc-PIRT-1	#N/A	#N/A	#N/A	#N/A	#N/A	#N/A	#N/A	#N/A	#N/A
1.63241	2.48659e-13	2.76802e-11	cit.molecularsubtype: C4	lnc-PPP2R4-5	LINC01503	lnc-PPP2R4-5	#N/A	#N/A	lnc-PPP2R4-5	0	0	0	11	0	1
2.2176	2.10135e-16	4.47496e-14	cit.molecularsubtype: C4	lnc-PROSER1-3	#N/A	lnc-PROSER1-3	#N/A	#N/A	lnc-PROSER1-3	4	0	1	1	0	1
0.527046	2.56591e-15	4.65475e-13	cit.molecularsubtype: C4	lnc-PTGES2-1	SLC25A25-AS1	lnc-PTGES2-1	#N/A	#N/A	#N/A	#N/A	#N/A	#N/A	#N/A	#N/A	#N/A
1.56049	2.09053e-07	4.41353e-06	cit.molecularsubtype: C4	lnc-RCAN1-3	#N/A	lnc-RCAN1-3	#N/A	#N/A	#N/A	#N/A	#N/A	#N/A	#N/A	#N/A	#N/A
1.9	2.17502e-10	1.22451e-08	cit.molecularsubtype: C4	lnc-RCAN1-6	#N/A	#N/A	#N/A	#N/A	#N/A	#N/A	#N/A	#N/A	#N/A	#N/A	#N/A
1.65519	1.57078e-10	9.15916e-09	cit.molecularsubtype: C4	lnc-RCAN1-7	RUNX1-IT1	lnc-RCAN1-7	#N/A	#N/A	#N/A	#N/A	#N/A	#N/A	#N/A	#N/A	#N/A
0.646624	1.43686e-11	1.1171e-09	cit.molecularsubtype: C4	lnc-RP11-150O12.3.1-1	#N/A	lnc-RP11-150O12.3.1-1	2.38544	5.42945e-12	#N/A	#N/A	#N/A	#N/A	#N/A	#N/A	#N/A
1.77154	5.16777e-06	6.87819e-05	cit.molecularsubtype: C4	lnc-RP11-24B21.1.1-2	LINC01619	#N/A	#N/A	#N/A	lnc-RP11-24B21.1.1-2	2	1	0	15	0	1
0.460094	7.15044e-09	2.44915e-07	cit.molecularsubtype: C4	lnc-RP1-239B22.1.1-1	#N/A	lnc-RP1-239B22.1.1-1	2.01221	6.54696e-10	#N/A	#N/A	#N/A	#N/A	#N/A	#N/A	#N/A
1.68413	5.34053e-09	1.90934e-07	cit.molecularsubtype: C4	lnc-SAP30-5	HAND2-AS1	lnc-SAP30-5	#N/A	#N/A	lnc-SAP30-5	13	9	0	37	17	0
2.22376	1.53549e-07	3.34258e-06	cit.molecularsubtype: C4	lnc-SNURF-1	#N/A	lnc-SNURF-1	0.484401	4.37355e-06	lnc-SNURF-1	2	0	0	382	0	46
3.27161	5.00872e-17	1.11512e-14	cit.molecularsubtype: C4	lnc-SOHLH2-3	#N/A	#N/A	#N/A	#N/A	#N/A	#N/A	#N/A	#N/A	#N/A	#N/A	#N/A
1.5768	6.41071e-05	0.000548593	cit.molecularsubtype: C4	lnc-SRD5A3-4	#N/A	lnc-SRD5A3-4	#N/A	#N/A	#N/A	#N/A	#N/A	#N/A	#N/A	#N/A	#N/A
2.23303	6.46567e-23	5.27814e-20	cit.molecularsubtype: C4	lnc-STOM-7	#N/A	lnc-STOM-7	0.13496	3.3836e-09	#N/A	#N/A	#N/A	#N/A	#N/A	#N/A	#N/A
1.63694	4.56232e-07	8.59471e-06	cit.molecularsubtype: C4	lnc-STOML1-1	LOXL1-AS1	lnc-STOML1-1	#N/A	#N/A	lnc-STOML1-1	11	0	0	15	0	1
0.660669	9.4281e-07	1.62031e-05	cit.molecularsubtype: C4	lnc-SUSD1-1	#N/A	lnc-SUSD1-1	#N/A	#N/A	#N/A	#N/A	#N/A	#N/A	#N/A	#N/A	#N/A
0.610897	2.82084e-05	0.000273594	cit.molecularsubtype: C4	lnc-TC2N-1	#N/A	lnc-TC2N-1	#N/A	#N/A	#N/A	#N/A	#N/A	#N/A	#N/A	#N/A	#N/A
1.63127	3.45219e-10	1.81815e-08	cit.molecularsubtype: C4	lnc-TEKT3-1	#N/A	lnc-TEKT3-1	#N/A	#N/A	#N/A	#N/A	#N/A	#N/A	#N/A	#N/A	#N/A
2.1038	1.36128e-19	5.55631e-17	cit.molecularsubtype: C4	lnc-TEX2-2	#N/A	lnc-TEX2-2	#N/A	#N/A	#N/A	#N/A	#N/A	#N/A	#N/A	#N/A	#N/A
0.623301	9.82264e-08	2.26271e-06	cit.molecularsubtype: C4	lnc-TFDP2-7	lnc-GK5-7	#N/A	#N/A	#N/A	#N/A	#N/A	#N/A	#N/A	#N/A	#N/A	#N/A
0.452503	2.88188e-11	2.0165e-09	cit.molecularsubtype: C4	lnc-TFEB-1	FOXP4-AS1	lnc-TFEB-1	3.11287	9.06823e-13	lnc-TFEB-1	4	0	0	34	0	2
1.55725	7.7694e-09	2.60772e-07	cit.molecularsubtype: C4	lnc-TLCD2-1	MIR22HG	lnc-TLCD2-1	0.341358	9.99655e-08	#N/A	#N/A	#N/A	#N/A	#N/A	#N/A	#N/A
0.515484	6.18738e-06	7.87511e-05	cit.molecularsubtype: C4	lnc-TRAT1-2	#N/A	lnc-TRAT1-2	0.173984	1.06472e-16	#N/A	#N/A	#N/A	#N/A	#N/A	#N/A	#N/A
0.497235	1.78513e-08	5.23568e-07	cit.molecularsubtype: C4	lnc-TRIM31-1	#N/A	#N/A	#N/A	#N/A	lnc-TRIM31-1	7	0	0	43	1	0
2.17046	3.92507e-18	1.13088e-15	cit.molecularsubtype: C4	lnc-ZBTB20-1	#N/A	lnc-ZBTB20-1	0.429172	1.65204e-09	#N/A	#N/A	#N/A	#N/A	#N/A	#N/A	#N/A
1.62563	1.54857e-05	0.000169306	cit.molecularsubtype: C4	lnc-ZNF33B-2	#N/A	lnc-ZNF33B-2	#N/A	#N/A	#N/A	#N/A	#N/A	#N/A	#N/A	#N/A	#N/A
0.642603	1.85452e-12	1.59359e-10	cit.molecularsubtype: C4	lnc-ZNF682-6	#N/A	lnc-ZNF682-6	#N/A	#N/A	#N/A	#N/A	#N/A	#N/A	#N/A	#N/A	#N/A
1.66555	7.95604e-09	2.63616e-07	cit.molecularsubtype: C4	lnc-ZNF80-4	#N/A	lnc-ZNF80-4	0.494678	1.01169e-06	#N/A	#N/A	#N/A	#N/A	#N/A	#N/A	#N/A
0.648869	1.20051e-07	2.68497e-06	cit.molecularsubtype: C4	lnc-ZNF91-1	LINC01224	lnc-ZNF91-1	#N/A	#N/A	#N/A	#N/A	#N/A	#N/A	#N/A	#N/A	#N/A
0.605417	9.34587e-12	1.30789e-09	cit.molecularsubtype: C5	lnc-AC009336.1-2	HAGLR	lnc-AC009336.1-2	0.214201	4.23013e-12	lnc-AC009336.1-2	17	2	0	25	0	1
1.5252	3.75557e-30	1.83948e-26	cit.molecularsubtype: C5	lnc-ATL3-1	#N/A	lnc-ATL3-1	#N/A	#N/A	#N/A	#N/A	#N/A	#N/A	#N/A	#N/A	#N/A
0.452817	1.50431e-13	4.09339e-11	cit.molecularsubtype: C5	lnc-C4orf39-2	LINC01207	#N/A	#N/A	#N/A	#N/A	#N/A	#N/A	#N/A	#N/A	#N/A	#N/A
0.531816	1.75991e-17	1.43668e-14	cit.molecularsubtype: C5	lnc-FOXA2-2	LINC00261	lnc-FOXA2-2	#N/A	#N/A	lnc-FOXA2-2	9	0	0	13	3	0
1.53315	9.63991e-11	9.08005e-09	cit.molecularsubtype: C5	lnc-GPC5-1	MIR17HG	lnc-GPC5-1	3.6926	3.85547e-11	#N/A	#N/A	#N/A	#N/A	#N/A	#N/A	#N/A
1.71594	6.6667e-11	6.94755e-09	cit.molecularsubtype: C5	lnc-GUCY1A3-1	#N/A	#N/A	#N/A	#N/A	#N/A	#N/A	#N/A	#N/A	#N/A	#N/A	#N/A
1.92853	2.25845e-12	3.6873e-10	cit.molecularsubtype: C5	lnc-ING1-3	#N/A	lnc-ING1-3	#N/A	#N/A	#N/A	#N/A	#N/A	#N/A	#N/A	#N/A	#N/A
1.85897	2.09324e-28	5.12634e-25	cit.molecularsubtype: C5	lnc-IPO5-7	#N/A	lnc-IPO5-7	#N/A	#N/A	#N/A	#N/A	#N/A	#N/A	#N/A	#N/A	#N/A
1.54007	1.91091e-05	0.000345374	cit.molecularsubtype: C5	lnc-IRX3-4	CRNDE	lnc-IRX3-4	12.7877	5.25624e-25	#N/A	#N/A	#N/A	#N/A	#N/A	#N/A	#N/A
1.79813	8.60631e-13	1.68615e-10	cit.molecularsubtype: C5	lnc-ITGB8-4	#N/A	#N/A	#N/A	#N/A	#N/A	#N/A	#N/A	#N/A	#N/A	#N/A	#N/A
0.616854	1.07646e-10	9.76387e-09	cit.molecularsubtype: C5	lnc-KCNJ9-2	LINC01133	lnc-KCNJ9-2	0.227788	1.88143e-19	lnc-KCNJ9-2	0	0	0	2	0	1
1.52944	7.87481e-05	0.00116528	cit.molecularsubtype: C5	lnc-LTBP3-2	#N/A	lnc-LTBP3-2	2.01478	5.55698e-06	#N/A	#N/A	#N/A	#N/A	#N/A	#N/A	#N/A
3.29322	2.32563e-11	2.92076e-09	cit.molecularsubtype: C5	lnc-multi-POTEM-2	#N/A	#N/A	#N/A	#N/A	#N/A	#N/A	#N/A	#N/A	#N/A	#N/A	#N/A
1.55455	7.71807e-08	2.90793e-06	cit.molecularsubtype: C5	lnc-NKD1-1	#N/A	lnc-NKD1-1	2.4877	4.86844e-06	#N/A	#N/A	#N/A	#N/A	#N/A	#N/A	#N/A
1.73568	8.33779e-11	8.00755e-09	cit.molecularsubtype: C5	lnc-NKD1-2	#N/A	#N/A	#N/A	#N/A	#N/A	#N/A	#N/A	#N/A	#N/A	#N/A	#N/A
1.6783	1.05252e-12	1.98278e-10	cit.molecularsubtype: C5	lnc-SCAND1-1	NORAD	lnc-SCAND1-1	#N/A	#N/A	#N/A	#N/A	#N/A	#N/A	#N/A	#N/A	#N/A
0.617709	4.12892e-14	1.26397e-11	cit.molecularsubtype: C5	lnc-TC2N-1	#N/A	lnc-TC2N-1	#N/A	#N/A	#N/A	#N/A	#N/A	#N/A	#N/A	#N/A	#N/A
1.51992	7.64796e-11	7.64484e-09	cit.molecularsubtype: C5	lnc-TFEB-1	FOXP4-AS1	lnc-TFEB-1	3.11287	9.06823e-13	lnc-TFEB-1	4	0	0	34	0	2
1.50733	3.29839e-09	1.75603e-07	cit.molecularsubtype: C5	lnc-ZNF33B-2	#N/A	lnc-ZNF33B-2	#N/A	#N/A	#N/A	#N/A	#N/A	#N/A	#N/A	#N/A	#N/A
1.73147	1.38025e-06	3.67418e-05	cit.molecularsubtype: C5	lnc-ZNF682-6	#N/A	lnc-ZNF682-6	#N/A	#N/A	#N/A	#N/A	#N/A	#N/A	#N/A	#N/A	#N/A
2.28707	2.19458e-10	8.95756e-08	cit.molecularsubtype: C6	lnc-AC009336.1-2	HAGLR	lnc-AC009336.1-2	0.214201	4.23013e-12	lnc-AC009336.1-2	17	2	0	25	0	1
1.92252	3.85986e-21	1.89056e-17	cit.molecularsubtype: C6	lnc-ACHE-1	#N/A	lnc-ACHE-1	0.310239	1.6089e-10	#N/A	#N/A	#N/A	#N/A	#N/A	#N/A	#N/A
1.70823	1.47953e-08	2.36497e-06	cit.molecularsubtype: C6	lnc-AL901608.1-3	#N/A	lnc-AL901608.1-3	#N/A	#N/A	lnc-AL901608.1-3	2	0	0	273	0	18
1.88296	7.36939e-10	2.00529e-07	cit.molecularsubtype: C6	lnc-C2orf69-3	SATB2-AS1	lnc-C2orf69-3	0.126808	5.17662e-08	lnc-C2orf69-3	15	0	0	48	10	0
1.60381	2.42858e-07	2.12414e-05	cit.molecularsubtype: C6	lnc-C4orf39-2	LINC01207	#N/A	#N/A	#N/A	#N/A	#N/A	#N/A	#N/A	#N/A	#N/A	#N/A
1.60381	0.00614158	0.0485185	cit.molecularsubtype: C6	lnc-CCDC80-2	LINC01279	lnc-CCDC80-2	0.384544	5.1894e-06	#N/A	#N/A	#N/A	#N/A	#N/A	#N/A	#N/A
2.55708	1.82718e-07	1.68859e-05	cit.molecularsubtype: C6	lnc-FAM65B-3	lnc-FAM65B-7	lnc-FAM65B-3	0.375484	3.8445e-06	#N/A	#N/A	#N/A	#N/A	#N/A	#N/A	#N/A
2.41747	1.24826e-09	3.21788e-07	cit.molecularsubtype: C6	lnc-FOXA2-2	LINC00261	lnc-FOXA2-2	#N/A	#N/A	lnc-FOXA2-2	9	0	0	13	3	0
1.82513	1.77723e-18	2.90163e-15	cit.molecularsubtype: C6	lnc-IRF8-4	LINC01082	lnc-IRF8-4	0.146331	4.31442e-18	#N/A	#N/A	#N/A	#N/A	#N/A	#N/A	#N/A
0.372032	1.98555e-06	0.000111714	cit.molecularsubtype: C6	lnc-IRX3-4	CRNDE	lnc-IRX3-4	12.7877	5.25624e-25	#N/A	#N/A	#N/A	#N/A	#N/A	#N/A	#N/A
0.488693	0.000222874	0.00440177	cit.molecularsubtype: C6	lnc-ITGB8-4	#N/A	#N/A	#N/A	#N/A	#N/A	#N/A	#N/A	#N/A	#N/A	#N/A	#N/A
1.77031	1.35908e-15	1.6642e-12	cit.molecularsubtype: C6	lnc-KCNJ9-2	LINC01133	lnc-KCNJ9-2	0.227788	1.88143e-19	lnc-KCNJ9-2	0	0	0	2	0	1
0.585808	3.92947e-09	7.69862e-07	cit.molecularsubtype: C6	lnc-LRP8-4	#N/A	#N/A	#N/A	#N/A	#N/A	#N/A	#N/A	#N/A	#N/A	#N/A	#N/A
1.97589	9.39051e-05	0.00232297	cit.molecularsubtype: C6	lnc-MYOZ2-2	#N/A	#N/A	#N/A	#N/A	#N/A	#N/A	#N/A	#N/A	#N/A	#N/A	#N/A
1.74231	3.42979e-19	8.39955e-16	cit.molecularsubtype: C6	lnc-PIRT-1	LINC00675	lnc-PIRT-1	#N/A	#N/A	#N/A	#N/A	#N/A	#N/A	#N/A	#N/A	#N/A
1.68763	8.22795e-13	8.0601e-10	cit.molecularsubtype: C6	lnc-RBM11-5	#N/A	lnc-RBM11-5	0.0983972	7.21985e-15	#N/A	#N/A	#N/A	#N/A	#N/A	#N/A	#N/A
1.79813	9.72586e-12	6.80532e-09	cit.molecularsubtype: C6	lnc-SLC35F5-9	DPP10-AS1	lnc-SLC35F5-9	0.0542447	1.07806e-29	lnc-SLC35F5-9	12	12	0	1	0	0
0.566049	1.69986e-12	1.38765e-09	cit.molecularsubtype: C6	lnc-SLC9A7-1	#N/A	#N/A	#N/A	#N/A	#N/A	#N/A	#N/A	#N/A	#N/A	#N/A	#N/A
1.54007	0.000438363	0.007157	cit.molecularsubtype: C6	lnc-SNX14-1	#N/A	lnc-SNX14-1	0.388686	4.41455e-06	#N/A	#N/A	#N/A	#N/A	#N/A	#N/A	#N/A
1.90594	1.42266e-06	8.49782e-05	cit.molecularsubtype: C6	lnc-TRAT1-2	#N/A	lnc-TRAT1-2	0.173984	1.06472e-16	#N/A	#N/A	#N/A	#N/A	#N/A	#N/A	#N/A
