# Supplementary material for: Comprehensive identification of long noncoding RNAs in colorectal cancer
Source: Oncotarget. 2018 Jun 12;9(45):27605–29. doi: 10.18632/oncotarget.25218 (PMC6021240; doi:10.18632/oncotarget.25218)
Supplement: Supplementary file 4 [file oncotarget-09-27605-s004.xlsx]

## Sheet: Sheet1
names	FC in TUMOR	p-value	FDR
lnc-A1BG-2	1.1076	0.0526279	0.117034
lnc-A1CF-8	0.822603	0.000384543	0.00187495
lnc-A2ML1-1	0.649115	0.000978242	0.00419883
lnc-AADACL2-6	5.38704	2.31343e-10	5.46635e-09
lnc-AADAT-1	0.901677	0.0109566	0.0324427
lnc-AAMP-2	0.816798	0.000630406	0.00289021
lnc-AARS-1	1.34636	7.11422e-05	0.000425588
lnc-AARSD1-1	0.97225	0.790724	0.859501
lnc-AASDHPPT-1	1.30085	0.13378	0.239946
lnc-AATF-1	1.39335	0.0247065	0.0634041
lnc-AATK-2	0.77131	0.181576	0.299517
lnc-ABAT-2	0.875319	0.0776494	0.158697
lnc-ABCA13-4	1.00693	0.913797	0.940056
lnc-ABCA3-1	1.52978	4.37975e-05	0.000279521
lnc-ABCA4-1	1.49979	0.00108783	0.00460761
lnc-ABCA5-12	0.367986	2.09205e-10	5.04448e-09
lnc-ABCB11-1	1.91974	0.000911949	0.00396058
lnc-ABCB4-1	0.366334	2.76032e-17	3.36765e-15
lnc-ABCB4-2	0.727969	0.214583	0.338324
lnc-ABCB5-3	1.13091	0.0367788	0.0872991
lnc-ABCB5-7	1.01652	0.805525	0.870854
lnc-ABCC12-1	0.902856	0.155873	0.267487
lnc-ABCC6-9	0.842364	0.16018	0.273021
lnc-ABCD3-2	1.12986	0.454863	0.585464
lnc-ABCE1-5	0.957935	0.683281	0.780624
lnc-ABCF2-2	0.911288	0.508731	0.636166
lnc-ABCG1-1	0.374902	9.48724e-11	2.51039e-09
lnc-ABCG1-2	0.401507	1.9659e-09	3.78449e-08
lnc-ABCG5-4	1.29109	0.15431	0.265707
lnc-ABCG8-1	1.17271	0.424765	0.557679
lnc-ABHD12-4	0.776985	0.0181028	0.0496107
lnc-ABHD12B-5	0.763178	0.0361886	0.0861719
lnc-ABHD16B-1	1.17625	0.20816	0.330465
lnc-ABHD3-1	1.60013	0.146472	0.256463
lnc-ABI1-5	0.785321	0.0706549	0.14708
lnc-ABI1-7	1.15841	0.210349	0.33306
lnc-ABI3-2	0.806756	0.293784	0.426812
lnc-ABLIM1-2	0.861766	0.45694	0.587067
lnc-ABLIM3-1	1.20861	0.120593	0.222394
lnc-ABT1-1	1.14986	0.17128	0.286452
lnc-ABT1-3	0.777263	0.137509	0.245006
lnc-AC002553.1-1	1.00451	0.96453	0.97474
lnc-AC003682.1-3	1.43549	0.000245358	0.00125704
lnc-AC004223.1-1	0.544731	1.63311e-09	3.1961e-08
lnc-AC004696.1-1	0.580078	0.00372426	0.0132287
lnc-AC005008.2.1-1	0.921165	0.645944	0.753193
lnc-AC005323.1.1-1	0.9384	0.715242	0.805449
lnc-AC005481.5.1-1	1.24732	0.000801082	0.00354392
lnc-AC005481.5.1-2	0.878547	0.468658	0.598098
lnc-AC005493.1-1	1.19419	0.329785	0.465334
lnc-AC005594.1-2	1.32494	0.00696144	0.0223456
lnc-AC005838.1-4	1.49112	0.0102752	0.0307473
lnc-AC006035.2-1	1.00002	0.999876	0.999949
lnc-AC006050.2.1-1	0.947488	0.365064	0.502281
lnc-AC006050.2.1-5	1.27394	0.00503486	0.0170606
lnc-AC006156.1-6	1.03313	0.825896	0.885162
lnc-AC006156.2-1	0.960183	0.496068	0.623875
lnc-AC006156.2-13	1.39689	0.0806213	0.163253
lnc-AC006156.2-4	1.02278	0.838959	0.892389
lnc-AC006156.2-5	1.14737	0.311553	0.445751
lnc-AC006156.2-8	0.952512	0.469687	0.599166
lnc-AC006305.1-1	1.00626	0.955586	0.969584
lnc-AC006372.1-2	1.00299	0.954663	0.969344
lnc-AC006435.1-1	1.24182	0.0142713	0.0405287
lnc-AC007401.2.1-1	0.384297	2.5391e-19	4.59968e-17
lnc-AC007405.2.1-1	7.65679	4.05718e-17	4.47875e-15
lnc-AC007405.2.1-2	0.891844	0.484072	0.612678
lnc-AC007405.2.1-4	0.533597	0.00184377	0.00727163
lnc-AC007405.7.1-1	2.8869	1.42177e-11	4.76057e-10
lnc-AC007557.1.1-11	1.14446	0.439936	0.572272
lnc-AC007557.1.1-3	1.0666	0.346321	0.48269
lnc-AC007663.1-6	1.23266	0.250288	0.379298
lnc-AC007952.2-2	3.22327	1.34452e-07	1.65201e-06
lnc-AC008038.1-1	1.83633	0.00288502	0.0106215
lnc-AC008060.7.1-2	0.754718	0.124312	0.22727
lnc-AC008073.6.1-1	0.95884	0.729286	0.816995
lnc-AC008686.1-2	1.01827	0.803052	0.869112
lnc-AC008686.1-6	2.53886	5.48035e-08	7.25069e-07
lnc-AC009237.1-3	0.598844	0.00733931	0.0232626
lnc-AC009336.1-1	0.68434	9.68263e-06	7.5422e-05
lnc-AC009336.1-2	0.214201	6.82568e-14	4.23013e-12
lnc-AC009336.1-5	0.438545	1.91257e-06	1.76631e-05
lnc-AC009336.1-6	0.715408	0.00842646	0.0261453
lnc-AC010325.1-1	2.1055	6.17424e-10	1.35469e-08
lnc-AC010606.1-3	0.866236	0.285039	0.417975
lnc-AC010606.1-4	1.28591	0.146408	0.256413
lnc-AC011239.1.1-6	1.36025	0.112324	0.21017
lnc-AC011239.1.1-7	1.29538	0.0947557	0.184255
lnc-AC011298.2.1-1	1.17437	0.0108062	0.032078
lnc-AC011497.1-2	0.492504	4.19391e-06	3.5485e-05
lnc-AC012123.1.1-1	1.27412	0.0288274	0.0716626
lnc-AC012313.1-1	0.911876	0.26632	0.398212
lnc-AC012318.1-1	2.00311	1.80445e-22	7.49908e-20
lnc-AC012652.1.1-1	1.43748	0.00362392	0.0129177
lnc-AC013480.1.1-1	1.12961	0.160759	0.273738
lnc-AC015804.1-10	0.992992	0.911522	0.938869
lnc-AC015804.1-3	1.0332	0.64007	0.747949
lnc-AC015804.1-7	1.49897	0.0516079	0.115091
lnc-AC015987.1-7	0.799149	0.105436	0.200659
lnc-AC015989.1-2	0.785044	0.012231	0.0356633
lnc-AC016251.1-1	0.403599	8.33664e-08	1.06894e-06
lnc-AC016251.1-11	1.00843	0.956275	0.969983
lnc-AC016251.1-17	1.14243	0.492768	0.620903
lnc-AC016251.1-23	0.741232	0.141683	0.250122
lnc-AC016251.1-6	0.99837	0.986132	0.990337
lnc-AC016251.1-7	0.872672	0.108719	0.20543
lnc-AC016251.1-8	0.593006	0.0374127	0.08852
lnc-AC016745.1-2	0.801411	0.00355252	0.0126953
lnc-AC016745.1-7	1.5937	0.0301424	0.0742454
lnc-AC017028.1-1	0.327507	5.59372e-08	7.37307e-07
lnc-AC018682.6.1-1	1.02506	0.87874	0.917302
lnc-AC018816.3.1-10	1.08563	0.129888	0.234456
lnc-AC018816.3.1-2	1.60334	0.00626563	0.0204749
lnc-AC018816.3.1-3	1.43536	1.53015e-05	0.000112492
lnc-AC018816.3.1-4	0.62615	0.000213807	0.00111562
lnc-AC018816.3.1-9	0.8404	0.0342681	0.0825659
lnc-AC019294.2-1	1.30679	0.146561	0.256522
lnc-AC019294.2-2	1.06209	0.49997	0.62752
lnc-AC020907.3-1	0.972218	0.753365	0.833647
lnc-AC020907.3-5	1.56342	0.0149686	0.042049
lnc-AC021593.1-1	1.04712	0.660196	0.764511
lnc-AC021860.1-2	0.824798	0.112021	0.209882
lnc-AC021860.1-3	0.930903	0.160164	0.273021
lnc-AC022098.1-1	1.26599	0.105345	0.200659
lnc-AC024563.1-1	1.25492	0.303831	0.437628
lnc-AC024940.1-5	1.50847	4.98853e-07	5.27604e-06
lnc-AC025287.1-2	1.10569	0.0810076	0.163754
lnc-AC025287.1-3	1.2387	0.00515796	0.0174026
lnc-AC026150.9.1-3	1.62206	1.77124e-05	0.000127822
lnc-AC027045.1-1	0.925387	0.614587	0.726339
lnc-AC027763.2.1-1	0.239546	5.09926e-14	3.24561e-12
lnc-AC037487.1-3	1.4841	0.0487771	0.109994
lnc-AC037487.1-6	1.99167	1.03627e-08	1.62694e-07
lnc-AC040934.1-2	2.00157	5.8878e-09	9.95151e-08
lnc-AC040934.1-3	0.745157	5.1483e-05	0.000319901
lnc-AC068020.1-1	1.48706	0.0184435	0.0502908
lnc-AC068473.1-2	0.869097	0.225635	0.350432
lnc-AC068473.1-6	1.0436	0.734739	0.82122
lnc-AC069257.9.1-4	1.09737	0.422985	0.555876
lnc-AC073263.1-1	0.783562	0.0173016	0.0476926
lnc-AC073263.1-2	0.783562	0.0173016	0.0476926
lnc-AC073343.1-1	1.51197	0.0066425	0.0214779
lnc-AC073343.1-2	1.44481	9.78807e-05	0.000561305
lnc-AC073416.2-1	0.912593	0.549538	0.672875
lnc-AC073416.2-15	0.536097	3.15916e-05	0.00020918
lnc-AC073416.2-17	1.43303	5.35189e-05	0.000330806
lnc-AC073624.1.1-2	0.947245	0.61042	0.722745
lnc-AC074212.3.1-1	0.668079	6.82704e-06	5.49351e-05
lnc-AC078802.1-2	2.88251	7.77313e-13	3.71062e-11
lnc-AC078953.1-1	0.626003	1.65412e-07	1.97405e-06
lnc-AC079135.1.1-2	1.10327	0.545533	0.669828
lnc-AC079135.1.1-4	1.42698	0.0132469	0.0381577
lnc-AC079135.1.1-6	0.95609	0.42744	0.560103
lnc-AC079135.1.1-8	0.897415	0.225626	0.350432
lnc-AC079135.1.1-9	1.21347	0.243045	0.371188
lnc-AC079341.1-10	1.16002	0.249273	0.378409
lnc-AC087645.1-1	0.953199	0.746559	0.829315
lnc-AC087650.1-1	0.977872	0.929529	0.951344
lnc-AC087650.1-2	2.452	7.59619e-07	7.71027e-06
lnc-AC090186.1-4	1.13693	0.436877	0.569156
lnc-AC090616.2.1-2	1.13025	0.241599	0.369538
lnc-AC090699.1.1-2	1.27086	0.175594	0.291693
lnc-AC091132.1-3	1.27788	0.135231	0.241813
lnc-AC091132.2-3	1.06961	0.335281	0.470561
lnc-AC091435.1-1	1.67949	0.0420686	0.0974474
lnc-AC092031.1-1	0.521266	1.50172e-05	0.000110864
lnc-AC092117.1-1	1.11169	0.0794856	0.161555
lnc-AC092295.7.1-3	0.908246	0.460834	0.590412
lnc-AC092327.1-1	0.865089	0.292166	0.425248
lnc-AC092327.1-3	0.284164	4.39949e-07	4.72377e-06
lnc-AC092329.1-1	0.853593	0.0506054	0.113285
lnc-AC092535.1-1	1.04471	0.605091	0.718671
lnc-AC093726.6.1-2	0.64032	4.60205e-07	4.91883e-06
lnc-AC093802.1.1-1	0.984032	0.646584	0.753442
lnc-AC099552.4.1-4	1.34705	0.107978	0.204577
lnc-AC099552.4.1-5	1.06125	0.706393	0.799396
lnc-AC100793.1-1	1.74239	0.00204245	0.00790084
lnc-AC103801.2-1	0.995822	0.960415	0.972389
lnc-AC103810.2-1	1.21848	0.0267043	0.0674799
lnc-AC106017.3.1-3	0.889885	0.10007	0.192485
lnc-AC106873.4.1-1	1.06615	0.520947	0.646949
lnc-AC108463.1-3	2.91745	1.39704e-07	1.69881e-06
lnc-AC108463.1-7	1.17909	0.106826	0.202782
lnc-AC108938.5.1-1	0.929029	0.335071	0.470561
lnc-AC108938.5.1-2	1.38051	0.000633779	0.00290003
lnc-AC109315.1-5	1.16653	0.541982	0.666278
lnc-AC109486.1-1	0.890679	0.41447	0.547742
lnc-AC110373.1-13	1.28963	0.00868551	0.0267261
lnc-AC110373.1-2	1.06592	0.329029	0.464732
lnc-AC110373.1-8	1.08452	0.341952	0.477921
lnc-AC112512.1-1	1.35967	0.125303	0.228515
lnc-AC114546.1-11	0.958434	0.705102	0.798453
lnc-AC114546.1-3	1.14855	0.237956	0.364914
lnc-AC114783.1.1-2	0.991112	0.961551	0.973374
lnc-AC114783.1.1-5	1.06745	0.66276	0.766977
lnc-AC114947.1.1-2	1.4362	1.50925e-08	2.27353e-07
lnc-AC118344.1-1	1.09586	0.180229	0.297643
lnc-AC120194.1-1	0.618331	0.0112715	0.0333054
lnc-AC127496.3-1	0.8772	0.195939	0.31692
lnc-AC127496.3-5	0.763421	6.6032e-05	0.000398599
lnc-AC127496.3-8	1.15139	0.077775	0.158859
lnc-AC130352.1-2	1.32522	0.0386229	0.0908055
lnc-AC130352.1-3	0.820094	0.000366239	0.00179561
lnc-AC132216.1-4	1.01129	0.933059	0.953989
lnc-AC133485.1.1-8	1.23029	0.164348	0.27858
lnc-AC135050.1-2	1.08849	0.587932	0.704621
lnc-AC136604.1-2	0.835623	0.000887801	0.00386941
lnc-AC139426.2-1	0.792328	0.0372769	0.0882875
lnc-AC144568.2.1-2	1.65055	3.91708e-07	4.25756e-06
lnc-AC145676.2.1-3	0.67441	0.0164528	0.0456198
lnc-AC217771.1-2	0.809182	0.263868	0.39555
lnc-AC217773.1-1	0.546277	0.00267361	0.00996257
lnc-AC233263.1-10	0.946214	0.566418	0.687703
lnc-AC233263.1-4	1.55218	0.00370909	0.0131875
lnc-ACACA-1	0.430626	1.50162e-07	1.8104e-06
lnc-ACADL-2	1.3945	0.0226082	0.0590924
lnc-ACAT1-1	1.17552	0.392658	0.52767
lnc-ACE-4	1.28432	0.0625913	0.133557
lnc-ACER2-1	0.466476	6.23127e-09	1.04629e-07
lnc-ACER2-2	1.25407	0.312877	0.447279
lnc-ACER3-1	1.25916	0.124045	0.226983
lnc-ACHE-1	0.310239	4.12188e-12	1.6089e-10
lnc-ACO1-3	1.28028	0.0900847	0.177027
lnc-ACOT1-1	0.929117	0.261446	0.392418
lnc-ACOT12-1	0.978727	0.842303	0.894465
lnc-ACOT12-8	1.63766	0.00214036	0.0082258
lnc-ACOT12-9	1.35335	0.0032764	0.0118525
lnc-ACOXL-3	1.18531	0.110591	0.20802
lnc-ACP1-3	1.07348	0.586271	0.703466
lnc-ACP1-8	1.11472	0.0113329	0.0334169
lnc-ACP6-1	1.02253	0.827563	0.886406
lnc-ACPL2-2	0.900646	0.713273	0.804097
lnc-ACR-2	1.15	0.0446228	0.102291
lnc-ACRC-1	0.604904	2.42439e-09	4.5554e-08
lnc-ACSBG2-2	0.93096	0.196622	0.317662
lnc-ACSF3-1	1.58519	0.0272436	0.0684724
lnc-ACSL1-1	0.864509	0.0134225	0.0385645
lnc-ACSL1-2	1.67816	0.00057049	0.0026569
lnc-ACSL1-3	1.10048	0.429674	0.562249
lnc-ACTA1-3	1.59614	5.02643e-06	4.20257e-05
lnc-ACTBL2-3	1.12755	0.533994	0.658751
lnc-ACTN4-1	2.19116	3.26276e-09	5.94108e-08
lnc-ACTR1B-8	1.10815	0.185168	0.304022
lnc-ACTR2-10	1.47282	0.0760272	0.156098
lnc-ACTR2-2	1.11867	0.476088	0.605611
lnc-ACTR2-3	1.11867	0.476088	0.605611
lnc-ACTR3-1	1.77327	1.59122e-06	1.49893e-05
lnc-ACTR3B-1	1.55208	1.32224e-05	9.9379e-05
lnc-ACTR8-1	1.30143	0.0190655	0.0516969
lnc-ACYP2-3	1.75301	1.70704e-10	4.21687e-09
lnc-ADA-1	0.951356	0.628564	0.738657
lnc-ADAD1-3	0.654984	6.08901e-06	4.95039e-05
lnc-ADAM18-1	1.26039	0.0628988	0.134173
lnc-ADAM22-6	1.64824	0.0174037	0.0478618
lnc-ADAM30-1	0.571688	5.14496e-07	5.41716e-06
lnc-ADAM32-1	1.12962	0.487565	0.616216
lnc-ADAM8-3	1.08823	0.0954088	0.185131
lnc-ADAMTS12-2	0.623233	0.000152527	0.000825842
lnc-ADAMTS14-2	1.28965	0.00100975	0.0043131
lnc-ADAMTS16-1	0.981075	0.882703	0.920036
lnc-ADAMTS16-2	0.727245	0.00674486	0.021769
lnc-ADAMTS16-3	1.22718	0.275501	0.408225
lnc-ADAMTS17-1	0.438484	9.93342e-11	2.59924e-09
lnc-ADAMTS18-4	1.70376	0.045002	0.102993
lnc-ADAMTS18-5	1.09865	0.337918	0.473501
lnc-ADAMTS20-3	1.36849	0.000426402	0.00205074
lnc-ADAMTS5-1	0.932675	0.547409	0.671082
lnc-ADAMTS5-5	2.03462	1.43005e-10	3.63756e-09
lnc-ADAP2-1	0.575652	1.11873e-10	2.90582e-09
lnc-ADAP2-4	0.921215	0.509458	0.636605
lnc-ADARB1-2	1.07028	0.430646	0.563012
lnc-ADARB1-3	0.784326	0.000865159	0.00378474
lnc-ADARB2-5	1.01466	0.843054	0.895127
lnc-ADARB2-6	0.628695	0.100787	0.193548
lnc-ADAT3-1	1.4207	8.18792e-09	1.30755e-07
lnc-ADC-6	1.33759	0.0469856	0.106566
lnc-ADCK3-5	1.57509	0.0394245	0.0922604
lnc-ADCY8-2	1.04032	0.803612	0.869584
lnc-ADCY9-1	0.981497	0.897397	0.929226
lnc-ADCYAP1-6	0.771288	0.00159819	0.00641912
lnc-ADCYAP1-8	1.17919	0.47959	0.609223
lnc-ADD1-1	1.42296	0.000238082	0.00122598
lnc-ADD1-5	1.12393	0.184172	0.302669
lnc-ADH5-1	0.458803	2.89882e-08	4.06352e-07
lnc-ADI1-2	1.33602	0.000577733	0.00268003
lnc-ADIPOQ-2	1.51933	7.49619e-06	6.0046e-05
lnc-ADIPOQ-3	1.01746	0.830354	0.887915
lnc-ADORA1-1	0.706059	2.32175e-05	0.00016129
lnc-ADPGK-3	1.41711	4.67287e-07	4.97196e-06
lnc-ADRA1D-2	1.29406	0.0202532	0.0543031
lnc-ADRB1-3	0.901444	0.665384	0.768378
lnc-ADRBK2-5	0.924621	0.440206	0.572332
lnc-AE000662.92.1-10	0.736269	0.0775294	0.158619
lnc-AEBP2-1	1.08516	0.394582	0.529885
lnc-AF131215.2.1-1	0.358323	4.78173e-11	1.39024e-09
lnc-AF131215.3.1-1	0.886248	0.32305	0.45821
lnc-AF131215.4.1-1	0.615245	0.00138408	0.00568191
lnc-AF131215.6.1-1	0.87893	0.421899	0.554964
lnc-AF131216.5.1-1	1.35019	0.00568323	0.0188507
lnc-AF131216.6.1-2	0.956338	0.805502	0.870854
lnc-AF165138.7.1-2	0.655348	0.0411368	0.0957326
lnc-AF186192.1.1-1	0.311197	1.18943e-19	2.27117e-17
lnc-AFTPH-1	0.95424	0.143795	0.253086
lnc-AGAP1-2	1.16728	0.232323	0.358375
lnc-AGAP2-1	0.615665	0.000228239	0.00117873
lnc-AGAP5-4	2.26831	4.34683e-06	3.6691e-05
lnc-AGBL1-4	1.87549	9.86318e-05	0.000565153
lnc-AGBL4-5	1.91353	0.00308578	0.0112725
lnc-AGGF1-3	1.15852	0.219641	0.344225
lnc-AGPAT2-1	0.37446	4.12878e-11	1.2205e-09
lnc-AGPAT4-1	1.3991	0.00255465	0.00956978
lnc-AGPAT4-2	0.682837	0.282521	0.415477
lnc-AGPAT5-1	1.06075	0.606328	0.719588
lnc-AGRP-4	1.3218	1.58506e-05	0.000116166
lnc-AGRP-5	1.65919	8.95787e-05	0.000521313
lnc-AGXT2L1-1	1.35674	0.0241762	0.0623147
lnc-AGXT2L2-1	0.930301	0.55521	0.677472
lnc-AHI1-3	0.989756	0.89588	0.928489
lnc-AHI1-5	1.09444	0.124488	0.22744
lnc-AIFM3-1	0.397027	4.73882e-15	3.9388e-13
lnc-AIG1-5	0.642261	0.044958	0.102949
lnc-AIM1-1	1.22785	0.123947	0.22689
lnc-AIM2-1	0.606044	5.77752e-05	0.000354632
lnc-AJAP1-4	1.11026	0.323403	0.45862
lnc-AK1-1	1.13139	0.340666	0.476688
lnc-AK3-4	1.07043	0.181924	0.299951
lnc-AKAP10-1	0.500188	2.87057e-05	0.000192965
lnc-AKAP10-2	0.438727	2.76444e-10	6.48863e-09
lnc-AKAP1-1	1.25392	0.00635667	0.0206863
lnc-AKAP12-1	1.38632	0.00315416	0.0114867
lnc-AKAP13-4	1.01316	0.935778	0.955939
lnc-AKAP13-6	1.37288	0.0279584	0.0698712
lnc-AKAP6-1	0.845831	0.443521	0.57495
lnc-AKAP8-1	1.75609	0.000457894	0.00218583
lnc-AKAP9-2	1.31409	0.0582764	0.126505
lnc-AKIRIN1-1	0.923101	0.248285	0.377234
lnc-AKR1C2-4	1.02439	0.872408	0.912985
lnc-AKR1C3-1	1.10596	0.576514	0.695862
lnc-AKR1D1-5	0.832946	0.151566	0.26239
lnc-AKR1E2-1	0.820192	0.00631273	0.0205907
lnc-AKR1E2-2	0.927301	0.100634	0.193305
lnc-AKR7A2-2	1.19208	0.0220043	0.0579426
lnc-AKR7A3-1	1.25402	0.0535685	0.118306
lnc-AKT1-1	1.22922	0.0819004	0.16502
lnc-AKT2-2	1.9132	0.00862548	0.0266183
lnc-AKTIP-1	0.63006	0.00219203	0.00838025
lnc-AKTIP-3	0.962183	0.771896	0.845364
lnc-AKTIP-6	1.5374	0.000395878	0.0019254
lnc-AL020996.1-2	0.859322	0.0388048	0.091112
lnc-AL049840.1-2	1.00607	0.93493	0.955333
lnc-AL078585.1-1	0.912052	0.603855	0.717738
lnc-AL078585.1-11	1.14923	0.233214	0.359359
lnc-AL078585.1-6	0.975303	0.753932	0.833975
lnc-AL117340.1-2	1.46762	0.000160559	0.000865255
lnc-AL136218.1-1	1.10552	0.539106	0.663899
lnc-AL136219.1-4	1.3978	5.64955e-08	7.43279e-07
lnc-AL136219.1-5	0.831614	0.298433	0.43179
lnc-AL137003.1-1	1.13362	0.593884	0.709013
lnc-AL137003.1-2	1.33002	0.0203912	0.0545697
lnc-AL137145.1-1	1.06611	0.675753	0.775661
lnc-AL137145.1-2	0.718963	0.00554164	0.0184678
lnc-AL137145.1-5	1.02908	0.865348	0.907796
lnc-AL137145.1-6	1.46707	0.00242565	0.00914961
lnc-AL160314.1-1	1.45756	0.0598008	0.129163
lnc-AL353597.1-10	1.07336	0.519596	0.646114
lnc-AL353597.1-5	1.17337	0.270013	0.402225
lnc-AL353698.1-1	0.579359	3.70493e-07	4.05191e-06
lnc-AL353698.1-2	0.679861	3.85289e-12	1.5293e-10
lnc-AL353997.5.1-1	1.31418	0.0156751	0.0437727
lnc-AL353997.5.1-2	0.485415	1.16666e-12	5.08793e-11
lnc-AL353999.2.1-1	0.657438	3.01956e-06	2.66665e-05
lnc-AL353999.2.1-2	1.19895	0.0139648	0.0399116
lnc-AL355149.1-1	0.716758	0.00284291	0.0104774
lnc-AL355149.1-3	0.938458	0.11128	0.208984
lnc-AL355390.1-4	2.03508	9.75086e-05	0.00056008
lnc-AL355390.1-5	1.29515	0.0423347	0.0979996
lnc-AL355490.1-1	1.69438	0.0227138	0.0592807
lnc-AL355490.1-4	1.10709	0.259485	0.389973
lnc-AL358813.2-2	0.752303	0.0270352	0.068094
lnc-AL359195.1-1	1.26376	0.0197194	0.0531544
lnc-AL359853.2-1	1.16954	0.141561	0.25004
lnc-AL365202.1-1	1.20968	0.00102136	0.0043548
lnc-AL391137.1-1	1.23349	0.184021	0.302491
lnc-AL391137.1-2	1.23349	0.184021	0.302491
lnc-AL391152.1-1	1.73173	0.00220139	0.00840691
lnc-AL391421.1-1	1.12182	0.315394	0.44988
lnc-AL391421.1-14	0.822752	0.272075	0.40459
lnc-AL391421.1-2	1.06177	0.66601	0.768607
lnc-AL445989.1-20	1.18978	0.00798818	0.0250422
lnc-AL450307.1-1	1.08212	0.639454	0.747385
lnc-AL591845.1-2	0.767196	0.159739	0.272664
lnc-AL645730.2-1	0.965225	0.435626	0.567736
lnc-AL669831.1-1	1.95913	8.80502e-09	1.40092e-07
lnc-AL669831.1-11	1.01666	0.859844	0.904931
lnc-AL669831.1-3	0.957137	0.610261	0.722745
lnc-AL669831.1-5	1.01531	0.805207	0.870777
lnc-AL713998.1-2	1.11501	0.641995	0.749701
lnc-AL713998.1-3	1.1081	0.257578	0.387963
lnc-AL772363.1-1	0.893709	0.0158241	0.044119
lnc-AL772363.1-4	1.23653	0.456219	0.586675
lnc-AL772363.1-6	1.40833	0.00360453	0.0128616
lnc-AL772363.1-7	0.871526	0.157071	0.269084
lnc-AL901608.1-17	0.955299	0.356681	0.493211
lnc-AL901608.1-3	0.550653	1.61409e-08	2.4109e-07
lnc-AL901608.1-67	0.930603	0.0659689	0.139542
lnc-AL901608.1-72	0.988182	0.91918	0.943897
lnc-ALB-1	0.680395	0.000104188	0.000591236
lnc-ALB-2	0.785841	0.0450509	0.103071
lnc-ALCAM-9	1.31855	0.237818	0.364861
lnc-ALDH1A1-2	1.34245	0.172055	0.287436
lnc-ALDH1A1-4	1.34245	0.172055	0.287436
lnc-ALDH1A3-1	0.999111	0.994069	0.996608
lnc-ALDH1L2-1	1.04488	0.763367	0.839036
lnc-ALDH3A1-1	1.13581	0.278114	0.410976
lnc-ALDH3A2-1	0.765338	0.0534604	0.118215
lnc-ALDH7A1-5	0.951636	0.317684	0.452156
lnc-ALDH8A1-1	0.519032	0.00436924	0.0151317
lnc-ALDH8A1-2	0.840356	0.00116023	0.0048676
lnc-ALDH9A1-1	1.07703	0.609597	0.722496
lnc-ALG10-4	0.7721	0.000245791	0.00125813
lnc-ALG1-2	1.33864	0.000144931	0.000790075
lnc-ALG14-1	0.925716	0.221314	0.346099
lnc-ALG14-5	0.909983	0.278869	0.411674
lnc-ALG1L-2	0.809439	0.0164364	0.0456101
lnc-ALG2-6	0.818723	0.212029	0.335119
lnc-ALG3-3	1.06331	0.392753	0.52767
lnc-ALMS1-3	0.90388	0.123944	0.22689
lnc-ALPK2-4	0.83165	0.0982782	0.189813
lnc-ALPK2-6	0.842656	0.052843	0.117364
lnc-ALX3-3	1.41361	0.00200708	0.00778266
lnc-ALX4-3	0.584156	8.39491e-05	0.000492199
lnc-ALX4-4	1.08588	0.206463	0.328205
lnc-ALX4-5	1.18119	0.187002	0.30618
lnc-ALX4-8	1.36602	0.00324834	0.0117811
lnc-AMBP-2	0.892455	0.0187174	0.0509591
lnc-AMFR-1	0.880508	0.0682817	0.143321
lnc-AMFR-2	1.1284	0.293296	0.426278
lnc-AMIGO2-1	0.44667	1.41067e-05	0.000105242
lnc-AMIGO2-3	1.05458	0.539732	0.664438
lnc-AMN-3	0.91772	0.173853	0.28955
lnc-AMOTL2-1	1.36266	0.00289828	0.0106592
lnc-AMOTL2-3	1.77597	8.55198e-10	1.80897e-08
lnc-AMPD3-1	1.23254	0.080403	0.162904
lnc-AMPH-2	1.33727	0.114788	0.214261
lnc-AMPH-5	1.0383	0.834543	0.890372
lnc-AMZ2-2	1.39286	0.0457841	0.104411
lnc-AMZ2-6	1.47845	0.00433009	0.0150108
lnc-AMZ2-8	1.09428	0.630142	0.739773
lnc-AMZ2-9	0.518408	1.2708e-06	1.22361e-05
lnc-ANAPC10-1	0.490853	7.89791e-11	2.14611e-09
lnc-ANGEL1-5	1.07884	0.253432	0.38283
lnc-ANGPT2-1	0.982188	0.744955	0.828314
lnc-ANGPT2-10	1.08569	0.050641	0.113329
lnc-ANGPT2-2	1.10187	0.245514	0.373988
lnc-ANGPT2-7	0.872191	0.189418	0.309348
lnc-ANGPTL2-3	0.898738	0.343541	0.479572
lnc-ANGPTL7-2	1.3589	4.97625e-07	5.27095e-06
lnc-ANKFN1-1	0.946494	0.579568	0.697555
lnc-ANKH-1	1.1017	0.404951	0.538859
lnc-ANKH-3	1.02078	0.859534	0.904931
lnc-ANKLE2-3	0.709791	2.58647e-05	0.000176897
lnc-ANKMY1-2	1.03292	0.455802	0.586304
lnc-ANKRA2-10	0.877402	0.205433	0.327183
lnc-ANKRA2-7	1.9118	5.41024e-06	4.46013e-05
lnc-ANKRD11-7	1.90898	0.000164636	0.000884527
lnc-ANKRD18A-1	1.28794	0.0850741	0.16987
lnc-ANKRD20A2-1	0.507127	1.70435e-05	0.000123754
lnc-ANKRD20A3-12	5.09265	4.35249e-20	1.02501e-17
lnc-ANKRD23-2	1.05453	0.551424	0.674366
lnc-ANKRD27-2	2.17512	7.22676e-10	1.54718e-08
lnc-ANKRD27-3	0.855417	0.195139	0.316315
lnc-ANKRD27-9	0.606302	0.00059774	0.00276015
lnc-ANKRD30B-4	0.409346	0.00222366	0.00847823
lnc-ANKRD30B-5	0.994451	0.963733	0.974392
lnc-ANKRD30B-7	1.00667	0.941983	0.960195
lnc-ANKRD31-2	0.639348	2.51615e-06	2.26165e-05
lnc-ANKRD32-1	1.31509	0.0822002	0.165407
lnc-ANKRD33B-11	1.82406	0.0039887	0.0140409
lnc-ANKRD33B-13	1.08636	0.531917	0.6568
lnc-ANKRD33B-3	0.960862	0.753157	0.833629
lnc-ANKRD33B-4	1.33673	0.00960228	0.0291284
lnc-ANKRD33B-5	0.947564	0.717791	0.807258
lnc-ANKRD33B-6	0.782804	0.0182192	0.0498329
lnc-ANKRD33B-7	0.974	0.824986	0.884987
lnc-ANKRD33B-8	0.871957	0.19428	0.315355
lnc-ANKRD33B-9	1.18897	0.232646	0.358796
lnc-ANKRD36-1	1.78074	1.48279e-07	1.79275e-06
lnc-ANKRD36-11	0.169031	3.99845e-18	5.89309e-16
lnc-ANKRD36-2	1.04453	0.571961	0.692173
lnc-ANKRD36-5	1.05244	0.4583	0.588142
lnc-ANKRD36BP1-1	0.99227	0.93845	0.957422
lnc-ANKRD36C-1	1.34399	0.010592	0.0315218
lnc-ANKRD40-1	0.257036	1.01619e-12	4.60217e-11
lnc-ANKRD50-1	0.679448	1.35921e-07	1.66202e-06
lnc-ANKRD5-2	0.9133	0.608587	0.721784
lnc-ANKRD53-1	0.791571	0.00703204	0.0225006
lnc-ANKRD54-2	0.724124	5.21296e-05	0.000322783
lnc-ANKRD55-2	1.01032	0.949212	0.965613
lnc-ANKRD56-4	0.92396	0.51416	0.641565
lnc-ANKRD56-5	1.57325	0.00785926	0.0246891
lnc-ANKRD56-6	1.90695	0.00173152	0.00689192
lnc-ANKRD58-1	0.911473	0.489232	0.617991
lnc-ANKS1B-1	0.898284	0.489906	0.61853
lnc-ANKS6-5	0.884829	0.463009	0.59228
lnc-ANO2-1	1.58319	0.0185762	0.050594
lnc-ANO2-2	0.914001	0.366138	0.50336
lnc-ANO7L1-1	0.573555	5.79913e-06	4.742e-05
lnc-ANP32A-3	3.04468	9.46374e-10	1.98992e-08
lnc-ANTXR2-2	0.962172	0.758897	0.836705
lnc-ANXA10-1	1.2286	0.00600529	0.019752
lnc-ANXA10-4	0.72445	0.0143151	0.0406169
lnc-ANXA10-5	1.21897	0.19572	0.31692
lnc-ANXA13-2	0.901219	0.00416671	0.0145372
lnc-ANXA3-1	1.30419	0.00849572	0.0263025
lnc-AP000350.10.1-1	1.32892	0.241864	0.369623
lnc-AP000350.4.1-1	1.03742	0.657675	0.761842
lnc-AP000525.1-3	2.63936	1.3613e-09	2.72453e-08
lnc-AP000708.1.1-1	0.928236	0.583953	0.701418
lnc-AP000769.1-2	1.47276	0.00525257	0.017646
lnc-AP000790.1-1	1.41461	0.0464188	0.10556
lnc-AP001496.1-1	0.502766	4.19198e-05	0.000268696
lnc-AP001496.1-10	1.23586	0.147285	0.257264
lnc-AP001793.1-1	1.20035	0.268508	0.400352
lnc-AP002478.1-1	4.7211	1.18152e-26	1.66949e-23
lnc-AP002478.1-2	3.84367	1.98063e-08	2.89076e-07
lnc-AP002478.1-3	0.84057	0.00192263	0.0075256
lnc-AP002478.1-5	1.28856	0.19462	0.315605
lnc-AP003774.4.1-1	0.925566	0.623982	0.734738
lnc-AP1AR-1	0.677042	0.0459463	0.104646
lnc-AP1B1-1	0.552958	1.43438e-05	0.000106716
lnc-AP1M2-1	0.851494	0.0503227	0.112795
lnc-AP1S2-2	2.83493	7.60504e-17	7.7869e-15
lnc-AP1S2-3	1.21052	0.457783	0.587936
lnc-AP3B1-2	1.05754	0.34905	0.485442
lnc-AP3M1-1	0.974089	0.837062	0.891579
lnc-AP3S1-1	1.40275	0.03015	0.0742454
lnc-AP3S1-9	1.10034	0.442358	0.574391
lnc-AP4B1-1	0.583335	1.44079e-06	1.37186e-05
lnc-APAF1-2	1.26529	0.267573	0.399493
lnc-APAF1-3	1.50748	0.0058642	0.0193873
lnc-APBA1-3	1.3405	0.0079894	0.0250422
lnc-APBA1-6	1.45887	0.0339649	0.0820103
lnc-APBA2-3	0.909876	0.335354	0.470561
lnc-APBA2-5	0.517652	7.83576e-05	0.000463649
lnc-APBB1IP-1	1.23516	0.310448	0.444621
lnc-APBB2-3	1.04432	0.742521	0.82704
lnc-APC-6	1.02887	0.791938	0.860643
lnc-APC-8	0.380024	4.27768e-13	2.1587e-11
lnc-APCDD1L-3	2.21316	4.96675e-11	1.43812e-09
lnc-APITD1-1	1.24856	0.017398	0.0478618
lnc-APLF-1	1.00362	0.944898	0.962341
lnc-APLN-1	0.543465	1.64348e-09	3.20751e-08
lnc-APLP2-1	1.30865	0.0427593	0.0986269
lnc-APLP2-2	1.78996	0.000116344	0.000649779
lnc-APOA1-1	1.65233	0.00191735	0.00751726
lnc-APOB-1	1.66639	0.142131	0.250726
lnc-APOB-6	1.24912	0.0247758	0.0634896
lnc-APOBEC4-5	1.15419	0.405334	0.538859
lnc-APOL2-5	0.812811	0.117249	0.217929
lnc-APOL4-1	1.53967	0.00728725	0.0231183
lnc-APOOL-3	1.0259	0.6575	0.761764
lnc-APTX-2	2.05798	6.06989e-13	2.9575e-11
lnc-AQP2-1	1.04761	0.370921	0.507565
lnc-AQP8-2	1.61836	1.1121e-07	1.38327e-06
lnc-AQP9-1	0.801883	0.0709198	0.147584
lnc-ARAP1-1	0.663804	7.60659e-07	7.71027e-06
lnc-ARAP2-6	1.30881	0.286678	0.419594
lnc-ARC-1	1.22731	0.00715956	0.0228054
lnc-ARF5-3	1.53472	0.108357	0.20502
lnc-ARFGEF2-3	0.896817	0.00776895	0.024438
lnc-ARFGEF2-6	0.858919	0.273068	0.405385
lnc-ARFIP1-5	2.19787	9.45358e-09	1.49084e-07
lnc-ARFIP2-1	1.18153	0.119527	0.220889
lnc-ARHGAP11A-7	1.48667	0.000102413	0.000583326
lnc-ARHGAP11B-1	1.60779	5.26737e-06	4.36272e-05
lnc-ARHGAP11B-8	1.1386	0.203712	0.325395
lnc-ARHGAP12-1	0.574125	0.000204754	0.00107393
lnc-ARHGAP15-2	1.47338	0.0616937	0.132361
lnc-ARHGAP15-6	1.63067	0.0245252	0.0630304
lnc-ARHGAP17-5	1.70229	0.000101376	0.000578725
lnc-ARHGAP17-8	0.954514	0.598153	0.712359
lnc-ARHGAP21-1	1.49714	0.0225844	0.0590708
lnc-ARHGAP22-2	0.903383	0.167058	0.281722
lnc-ARHGAP24-1	1.40757	0.133229	0.239142
lnc-ARHGAP26-3	1.50418	0.0345766	0.0831179
lnc-ARHGAP28-4	0.715509	0.00079426	0.00352257
lnc-ARHGAP28-6	0.913668	0.574382	0.694151
lnc-ARHGAP28-7	0.613129	0.00988565	0.0298471
lnc-ARHGAP31-2	1.17534	0.133002	0.238795
lnc-ARHGAP44-1	0.923825	0.785615	0.85601
lnc-ARHGAP6-1	1.11294	0.256452	0.3864
lnc-ARHGAP6-3	1.00031	0.99754	0.998428
lnc-ARHGAP6-5	0.767814	0.292757	0.425669
lnc-ARHGAP8-1	0.936121	0.299544	0.433131
lnc-ARHGDIB-3	1.60749	0.0294581	0.0729739
lnc-ARHGDIB-5	1.47441	3.92514e-13	1.99504e-11
lnc-ARHGEF10L-1	0.653707	0.0774348	0.158527
lnc-ARHGEF26-4	1.09628	0.164586	0.278784
lnc-ARHGEF35-1	0.31901	2.33952e-05	0.000162205
lnc-ARHGEF7-1	0.997518	0.980071	0.986635
lnc-ARHGEF9-1	1.11901	0.234645	0.361169
lnc-ARID1B-5	1.09107	0.693604	0.788973
lnc-ARID2-11	1.0083	0.943122	0.961217
lnc-ARID2-12	1.23255	0.0940085	0.183118
lnc-ARID2-6	1.17088	0.388366	0.523128
lnc-ARID4A-2	0.886711	0.0652327	0.138316
lnc-ARID5A-2	0.817575	0.000982894	0.00421624
lnc-ARIH1-1	0.934613	0.402053	0.536551
lnc-ARIH1-2	1.08263	0.177134	0.293492
lnc-ARIH2-1	0.898656	0.0694452	0.145072
lnc-ARL11-1	0.96352	0.790668	0.859501
lnc-ARL13A-4	1.31129	0.0269401	0.0679002
lnc-ARL13B-1	1.14157	0.195922	0.31692
lnc-ARL4A-8	1.29443	0.198953	0.32011
lnc-ARL4C-1	1.36768	0.0007286	0.00326622
lnc-ARL4C-11	1.07749	0.732087	0.819163
lnc-ARL4C-2	1.91751	1.36076e-07	1.66202e-06
lnc-ARL6-1	1.08563	0.609412	0.722496
lnc-ARMC1-3	1.08541	0.422848	0.555876
lnc-ARMC1-5	2.38402	0.000261749	0.00132263
lnc-ARMC2-3	1.0281	0.766275	0.841034
lnc-ARMC7-1	0.930616	0.560279	0.682243
lnc-ARMCX3-1	0.995658	0.958675	0.971102
lnc-ARPC2-1	1.73626	0.000403846	0.00195289
lnc-ARRDC1-1	0.87789	0.0144749	0.0409388
lnc-ARRDC3-2	1.03319	0.858382	0.904628
lnc-ARSB-3	0.980218	0.771259	0.844797
lnc-ARSJ-1	1.26938	0.00922263	0.0281703
lnc-ART1-7	0.878194	0.0267722	0.0676003
lnc-ARVCF-2	1.02975	0.666655	0.768966
lnc-ASAH2B-2	1.20741	0.144108	0.253327
lnc-ASB11-2	1.32258	0.0310812	0.0761403
lnc-ASB2-2	0.877328	0.512468	0.639679
lnc-ASB5-2	0.419908	2.30275e-11	7.19864e-10
lnc-ASH1L-1	1.39132	0.00862787	0.0266183
lnc-ASPH-1	0.882136	0.369582	0.506419
lnc-ASTN1-3	0.717746	0.00122964	0.00511927
lnc-ASXL1-2	0.824815	0.00518867	0.0174811
lnc-ATAD2-2	0.489679	0.000192264	0.00101521
lnc-ATAD5-3	1.96629	4.71534e-21	1.38808e-18
lnc-ATAD5-5	1.16567	0.424998	0.557795
lnc-ATF4-1	1.07784	0.560436	0.682316
lnc-ATF7IP2-1	0.750096	0.000194867	0.00102741
lnc-ATF7IP2-3	1.11839	0.326943	0.462711
lnc-ATF7IP-4	0.76802	2.81578e-05	0.000190005
lnc-ATG10-2	0.80774	0.300517	0.434272
lnc-ATG10-4	1.26004	2.52994e-05	0.000173703
lnc-ATG12-5	1.20622	0.000715486	0.00321632
lnc-ATG12-8	1.2848	0.108454	0.205148
lnc-ATG13-1	0.753446	0.0142725	0.0405287
lnc-ATG2B-2	1.48629	0.00234361	0.00888282
lnc-ATG4A-1	0.771175	0.343262	0.479372
lnc-ATG4A-2	1.33931	0.03916	0.0917629
lnc-ATG5-3	1.22387	0.315693	0.450165
lnc-ATG7-1	1.30599	0.159001	0.271732
lnc-ATL1-4	0.959472	0.775204	0.847673
lnc-ATL3-1	1.76371	2.43916e-06	2.19804e-05
lnc-ATMIN-3	0.925204	0.499973	0.62752
lnc-ATMIN-4	1.44799	0.035477	0.0849643
lnc-ATOH8-2	0.965666	0.625118	0.735708
lnc-ATP10A-3	1.07472	0.747061	0.829611
lnc-ATP10A-5	1.20043	0.149557	0.259597
lnc-ATP10A-7	0.725153	0.0467867	0.106251
lnc-ATP10B-1	1.01526	0.688346	0.785141
lnc-ATP12A-1	1.68768	0.000162752	0.000875737
lnc-ATP13A4-3	0.750856	0.00881454	0.027055
lnc-ATP1A1OS-5	0.699973	4.27997e-06	3.61698e-05
lnc-ATP1B1-2	1.44417	3.60168e-05	0.00023561
lnc-ATP2B2-2	0.849506	0.152513	0.263499
lnc-ATP2B3-1	0.915317	0.21758	0.341829
lnc-ATP2C2-2	0.91855	0.315721	0.450165
lnc-ATP5EP2-1	0.41687	3.47604e-07	3.82527e-06
lnc-ATP5F1-3	0.658033	0.00024322	0.0012488
lnc-ATP5G1-2	1.32317	0.0268076	0.0676413
lnc-ATP5I-1	1.15025	0.292501	0.425472
lnc-ATP5SL-1	0.408974	2.2395e-05	0.000156654
lnc-ATP5SL-2	0.877659	0.126855	0.230098
lnc-ATP6AP2-4	1.03173	0.741385	0.826619
lnc-ATP6V0E2-3	0.960518	0.441663	0.573699
lnc-ATP6V0E2-4	1.33976	0.0112486	0.0332517
lnc-ATP6V1B2-1	0.982093	0.718482	0.807521
lnc-ATP6V1B2-5	1.13704	0.456753	0.586933
lnc-ATP6V1C1-2	1.3905	2.64673e-06	2.361e-05
lnc-ATP6V1C1-7	1.01244	0.77404	0.847056
lnc-ATP6V1C2-5	0.970261	0.760863	0.837845
lnc-ATP6V1G1-2	1.24623	0.0641441	0.136376
lnc-ATP6V1G3-4	0.908464	0.0598526	0.129236
lnc-ATP6V1G3-9	0.399199	5.33037e-10	1.19484e-08
lnc-ATP6V1H-1	0.718916	0.0672809	0.141723
lnc-ATP7B-1	2.31335	2.00106e-18	3.14166e-16
lnc-ATP8A1-1	0.991591	0.946001	0.963178
lnc-ATP9B-1	0.677669	0.00539279	0.0180313
lnc-ATPAF2-1	1.03881	0.822271	0.883013
lnc-ATPAF2-2	0.756102	0.00239214	0.00903767
lnc-ATXN2L-1	1.44788	0.10216	0.195811
lnc-ATXN7-12	1.30723	0.0290128	0.0720983
lnc-ATXN7-2	0.645953	3.56226e-05	0.00023368
lnc-ATXN7-7	0.584065	0.0135931	0.0389672
lnc-ATXN7-8	0.180361	7.96763e-13	3.77794e-11
lnc-AUH-1	0.652339	0.000567122	0.00264563
lnc-AUH-2	0.919099	0.412042	0.545043
lnc-AUH-3	1.10235	0.0776525	0.158697
lnc-AUH-6	1.31187	0.216455	0.340389
lnc-AXIN2-2	1.33212	0.408214	0.541095
lnc-AZI2-6	1.02602	0.855582	0.902866
lnc-AZIN1-2	0.801979	0.197434	0.318491
lnc-B2M-1	0.714099	0.0093728	0.028518
lnc-B3GAT2-3	1.70606	0.019021	0.0516461
lnc-B3GNT2-4	1.10743	0.465423	0.594937
lnc-B3GNT5-1	1.30172	0.00451996	0.0155621
lnc-B3GNT7-1	1.01011	0.818376	0.880303
lnc-B4GALNT3-2	0.647466	1.94781e-05	0.000138863
lnc-B4GALT6-1	0.67917	0.00140134	0.00572944
lnc-B4GALT7-1	1.22984	0.00012304	0.000681252
lnc-B9D1-1	1.33237	0.0529931	0.11755
lnc-BACH1-1	1.11914	0.416131	0.549352
lnc-BACH1-2	0.852926	0.161578	0.274667
lnc-BAG2-6	1.33792	0.00677977	0.0218617
lnc-BAG3-1	0.368353	1.09065e-10	2.84334e-09
lnc-BAG4-7	1.17865	0.0261829	0.0664208
lnc-BAI1-1	0.749493	0.0221074	0.0581276
lnc-BAI1-2	1.02419	0.667262	0.769164
lnc-BAI1-3	1.05779	0.57897	0.697276
lnc-BAK1-2	1.1039	0.400498	0.534838
lnc-BAMBI-1	1.18359	0.226907	0.35197
lnc-BANP-12	1.09503	0.28477	0.417711
lnc-BASP1-1	0.682927	5.75344e-09	9.77117e-08
lnc-BASP1-16	1.22839	0.135963	0.242823
lnc-BASP1-3	1.22958	0.182131	0.300223
lnc-BASP1-6	1.18807	0.152542	0.263499
lnc-BASP1-7	2.43371	0.000260369	0.00131932
lnc-BATF3-6	0.613384	5.90386e-10	1.30346e-08
lnc-BAZ2B-1	0.900377	0.162935	0.276649
lnc-BBIP1-1	0.47263	2.52718e-09	4.71096e-08
lnc-BBOX1-1	0.481552	9.34693e-08	1.18557e-06
lnc-BBOX1-11	1.39441	0.0209666	0.0558136
lnc-BBOX1-3	0.75742	2.49578e-07	2.82452e-06
lnc-BBS12-2	0.989537	0.943469	0.96142
lnc-BBS4-1	0.821949	0.0940052	0.183118
lnc-BCAP29-2	0.906938	0.0743449	0.153222
lnc-BCAT1-1	0.912684	0.607701	0.720854
lnc-BCKDHB-2	0.798078	0.010898	0.0322962
lnc-BCKDHB-5	1.21861	0.000250848	0.00127867
lnc-BCL10-1	0.767084	0.000480119	0.00228267
lnc-BCL11A-4	0.510268	0.00011478	0.000642059
lnc-BCL2L10-3	0.920328	0.574793	0.694293
lnc-BCL2L13-1	1.1833	0.230654	0.356503
lnc-BCL2L13-3	0.413886	2.05497e-11	6.54696e-10
lnc-BCL2L15-1	0.23033	2.78995e-13	1.50756e-11
lnc-BCL2L2-2	0.58236	3.39053e-07	3.74868e-06
lnc-BCL6-1	1.28421	0.000558181	0.00260644
lnc-BCL6-3	1.31874	0.0792588	0.161187
lnc-BCL6-8	0.414331	4.70116e-18	6.77831e-16
lnc-BCL9L-1	1.10226	0.275293	0.408001
lnc-BCOR-3	1.30988	0.00522634	0.0175808
lnc-BDH1-3	0.600723	0.0134418	0.0386042
lnc-BDNF-3	0.945081	0.720241	0.809065
lnc-BEAN1-1	0.787235	0.000247063	0.00126211
lnc-BEST3-1	1.21451	0.213865	0.337569
lnc-BET1-2	1.61206	0.0107051	0.0318314
lnc-BHLHA15-1	0.402045	1.09718e-05	8.39824e-05
lnc-BHLHE22-1	0.919454	0.709623	0.801426
lnc-BHLHE23-1	0.745466	4.35453e-05	0.000278162
lnc-BHLHE23-2	1.13308	0.244374	0.372526
lnc-BHLHE41-2	1.02836	0.779666	0.851235
lnc-BHMT2-4	1.06131	0.56154	0.683543
lnc-BICD1-3	0.702135	0.000820839	0.00361959
lnc-BID-2	1.10517	0.502592	0.630089
lnc-BIN1-1	1.09779	0.0311999	0.0763782
lnc-BIRC2-3	1.49201	0.0192103	0.0520202
lnc-BIRC7-2	1.12865	0.407348	0.540076
lnc-BIRC8-1	1.03176	0.746788	0.829438
lnc-BLCAP-1	1.30217	0.0159759	0.0444895
lnc-BLID-1	0.360778	2.40589e-05	0.000166155
lnc-BLID-3	0.778299	0.00795647	0.0249722
lnc-BLID-5	1.40084	0.00997106	0.0300152
lnc-BLID-9	0.973289	0.666261	0.768637
lnc-BLK-1	0.889661	0.323816	0.459113
lnc-BLK-2	1.79196	0.0207264	0.0553201
lnc-BLNK-3	0.915356	0.315892	0.450173
lnc-BLNK-4	0.831879	0.0557225	0.122033
lnc-BLZF1-2	1.54749	0.00402546	0.0141489
lnc-BLZF1-3	1.0502	0.536867	0.661717
lnc-BMP2-1	0.876907	0.0499102	0.112084
lnc-BMP2-3	1.11644	0.542607	0.666698
lnc-BMP2K-1	0.46589	1.07358e-05	8.24439e-05
lnc-BMP2K-3	1.12659	0.4714	0.600729
lnc-BMP4-3	11.7953	7.9802e-10	1.6931e-08
lnc-BMP5-4	0.961142	0.812498	0.875915
lnc-BMP6-5	1.10181	0.229801	0.355573
lnc-BMPER-3	0.763475	0.125986	0.229211
lnc-BMPER-8	1.837	9.07207e-05	0.000526225
lnc-BMS1-3	1.29804	0.0122474	0.0356816
lnc-BMS1-7	0.972508	0.844934	0.89645
lnc-BMX-1	0.923162	0.765078	0.840112
lnc-BOD1-1	2.17217	3.27197e-08	4.49737e-07
lnc-BOD1-2	2.17217	3.27197e-08	4.49737e-07
lnc-BOD1-4	0.699647	0.0360147	0.0858736
lnc-BOD1-7	0.555564	0.0018738	0.00736696
lnc-BOLA3-3	0.944758	0.36752	0.504376
lnc-BOLL-5	1.11662	0.417608	0.550448
lnc-BORA-8	0.778426	0.354472	0.490567
lnc-BPIFA3-1	0.933046	0.611865	0.724129
lnc-BPNT1-2	2.46785	1.52668e-10	3.85214e-09
lnc-BPY2-1	1.09317	0.480826	0.609954
lnc-BRCA1-1	1.07311	0.456488	0.586806
lnc-BRCC3-1	0.631762	2.2526e-08	3.22158e-07
lnc-BRD1-1	0.849474	0.0815224	0.164559
lnc-BRD1-2	1.72117	0.00667432	0.0215709
lnc-BRD1-3	0.836347	0.000948262	0.00409754
lnc-BRD1-4	1.06983	0.602501	0.71637
lnc-BRD1-7	1.6797	0.0209426	0.0557707
lnc-BRF1-1	1.23637	0.0223073	0.058479
lnc-BRI3-1	0.539754	0.000124167	0.000686416
lnc-BRI3BP-4	1.10486	0.179018	0.296267
lnc-BRMS1L-6	1.86348	0.00146649	0.0059442
lnc-BRMS1L-7	1.17418	0.237347	0.364297
lnc-BRSK1-1	1.05702	0.429687	0.562249
lnc-BRWD1-IT2-1	1.06645	0.336922	0.47248
lnc-BTBD10-3	1.25691	0.0530855	0.117718
lnc-BTBD10-7	0.751086	0.000704016	0.00317211
lnc-BTBD1-2	1.3607	0.123595	0.226452
lnc-BTBD16-2	1.06682	0.383744	0.519377
lnc-BTBD17-2	1.0833	0.610377	0.722745
lnc-BTBD17-3	0.736302	1.04949e-08	1.64405e-07
lnc-BTC-2	0.96972	0.829125	0.887272
lnc-BTC-6	0.744214	0.11502	0.214525
lnc-BTF3-4	0.828535	0.0182053	0.0498142
lnc-BTG2-1	0.997983	0.981981	0.987572
lnc-BTG4-1	1.24316	0.147895	0.257918
lnc-BTG4-2	1.06994	0.56981	0.690516
lnc-BTN2A2-2	1.07252	0.406662	0.539746
lnc-BTNL8-3	0.742185	0.000256533	0.00130483
lnc-BTNL8-6	1.07274	0.42483	0.557679
lnc-BTRC-4	1.1115	0.540384	0.665008
lnc-BUB1B-1	1.61348	0.00069729	0.00315112
lnc-BUB1B-2	0.870065	0.557299	0.679492
lnc-BUB1B-3	0.87297	0.0428786	0.0988633
lnc-BUB1B-6	1.12839	0.34802	0.48439
lnc-BX255923.1-3	0.15851	6.49132e-08	8.49281e-07
lnc-BZRAP1-1	0.81486	0.0251074	0.06413
lnc-BZW1-1	0.481187	1.09715e-09	2.2622e-08
lnc-C10orf10-2	0.829749	0.213213	0.336813
lnc-C10orf103-2	0.841403	0.00816799	0.0254552
lnc-C10orf103-4	1.11087	0.106318	0.202049
lnc-C10orf107-1	1.35923	0.0796194	0.161711
lnc-C10orf107-2	1.35923	0.0796194	0.161711
lnc-C10orf108-2	1.28763	0.223252	0.347648
lnc-C10orf11-2	1.50955	0.00269113	0.0100068
lnc-C10orf11-7	0.777007	0.0999982	0.192485
lnc-C10orf12-1	0.435516	9.85143e-20	1.93334e-17
lnc-C10orf12-2	1.39069	0.0275073	0.0690555
lnc-C10orf122-1	0.659122	2.3747e-05	0.000164161
lnc-C10orf136-1	1.11436	0.474576	0.604014
lnc-C10orf136-2	1.17733	0.392614	0.52767
lnc-C10orf137-1	1.16239	0.168028	0.282866
lnc-C10orf137-2	1.38674	0.0211037	0.056115
lnc-C10orf25-2	0.681929	0.000114215	0.000641449
lnc-C10orf25-3	0.681929	0.000114215	0.000641449
lnc-C10orf28-1	1.03312	0.69892	0.793419
lnc-C10orf28-4	1.59532	0.00276685	0.0102291
lnc-C10orf28-7	0.598465	1.04327e-07	1.30551e-06
lnc-C10orf31-11	1.11752	0.191314	0.311579
lnc-C10orf31-3	1.00155	0.969494	0.978357
lnc-C10orf31-6	1.0229	0.708977	0.801171
lnc-C10orf31-7	0.203604	5.14527e-09	8.86618e-08
lnc-C10orf31-8	1.37804	0.0338078	0.0817132
lnc-C10orf57-4	1.21641	0.106001	0.20163
lnc-C10orf68-1	1.44357	7.39553e-05	0.00044018
lnc-C10orf90-3	1.07884	0.606252	0.719588
lnc-C10orf90-5	1.55885	0.00120324	0.00502419
lnc-C11orf10-3	1.13365	0.220623	0.345456
lnc-C11orf30-1	1.10122	0.0783535	0.159652
lnc-C11orf34-1	0.486408	3.95099e-11	1.1778e-09
lnc-C11orf35-2	1.12733	0.172662	0.288245
lnc-C11orf36-4	0.962106	0.550151	0.673392
lnc-C11orf39-1	0.955753	0.770243	0.84397
lnc-C11orf39-2	0.521972	0.000128651	0.000707881
lnc-C11orf44-12	1.47261	0.100023	0.192485
lnc-C11orf45-2	1.29651	0.0144593	0.0409112
lnc-C11orf54-1	0.653072	0.00109899	0.0046376
lnc-C11orf55-4	1.24666	0.292719	0.425669
lnc-C11orf71-1	0.941912	0.267683	0.399574
lnc-C11orf74-1	0.813496	0.00609262	0.0199649
lnc-C11orf75-2	1.13028	0.056237	0.12292
lnc-C11orf89-1	1.00707	0.833237	0.889365
lnc-C11orf89-2	3.95271	9.05153e-14	5.37387e-12
lnc-C11orf92-2	0.488608	1.3658e-05	0.000102326
lnc-C12orf26-1	1.44412	0.0549182	0.120646
lnc-C12orf35-5	1.42671	8.78557e-07	8.76696e-06
lnc-C12orf42-5	1.44377	0.0820709	0.165241
lnc-C12orf44-3	1.03442	0.711094	0.802086
lnc-C12orf49-3	0.627375	6.62256e-08	8.63254e-07
lnc-C12orf56-3	1.12059	0.482754	0.611777
lnc-C12orf61-2	1.49951	8.45355e-06	6.68805e-05
lnc-C12orf68-2	1.05738	0.754888	0.83463
lnc-C12orf69-2	1.19774	0.191066	0.311248
lnc-C12orf71-2	1.3471	0.0615452	0.132083
lnc-C12orf73-2	1.17911	0.0282357	0.0704397
lnc-C12orf75-2	0.469634	1.83013e-05	0.000131401
lnc-C13orf16-1	0.959366	0.599722	0.713816
lnc-C13orf16-5	1.25982	0.0810766	0.163799
lnc-C13orf33-1	2.0607	6.64321e-10	1.4397e-08
lnc-C13orf44-3	0.87231	0.491714	0.619907
lnc-C14orf101-4	0.880226	0.530671	0.656026
lnc-C14orf102-2	0.912628	0.0416953	0.0967623
lnc-C14orf109-1	1.41152	0.00862562	0.0266183
lnc-C14orf118-2	1.1082	0.365069	0.502281
lnc-C14orf126-3	1.19136	0.103218	0.197571
lnc-C14orf126-4	0.833113	0.0540477	0.119067
lnc-C14orf166B-3	1.42713	0.0553091	0.121316
lnc-C14orf176-1	1.37463	0.0201125	0.0539875
lnc-C14orf182-1	1.01541	0.841482	0.894264
lnc-C14orf28-1	0.836786	0.00635279	0.0206832
lnc-C14orf37-1	0.395301	4.53646e-06	3.81549e-05
lnc-C14orf45-2	1.02586	0.758867	0.836705
lnc-C14orf49-1	0.311671	9.83674e-14	5.65013e-12
lnc-C14orf49-4	1.64088	1.07039e-07	1.33374e-06
lnc-C15orf2-2	1.50295	0.0384683	0.0905273
lnc-C15orf24-3	1.69876	0.0295836	0.0732077
lnc-C15orf29-1	1.42646	0.000147229	0.000800749
lnc-C15orf32-1	1.03754	0.723425	0.811656
lnc-C15orf32-2	1.5824	0.00919022	0.0281199
lnc-C15orf37-6	1.1885	0.23029	0.356173
lnc-C15orf40-2	1.50399	0.0217441	0.0574102
lnc-C15orf41-4	0.939123	0.38732	0.522417
lnc-C15orf41-8	1.03786	0.800814	0.867753
lnc-C15orf42-2	0.623396	0.0299068	0.0738523
lnc-C15orf48-1	0.494403	1.55279e-06	1.46468e-05
lnc-C15orf58-1	0.659516	1.82678e-05	0.000131294
lnc-C15orf59-5	0.711946	0.000187118	0.000989512
lnc-C16orf13-2	1.13333	0.456575	0.586811
lnc-C16orf42-2	1.04323	0.421457	0.554486
lnc-C16orf47-2	1.32165	0.0883932	0.174587
lnc-C16orf5-1	0.832592	0.000186317	0.000986015
lnc-C16orf58-10	1.1802	0.246029	0.374611
lnc-C16orf58-6	1.85837	2.26604e-08	3.23426e-07
lnc-C16orf58-7	0.835102	0.374547	0.511042
lnc-C16orf61-2	1.02927	0.810188	0.874334
lnc-C16orf71-2	0.730023	0.000591241	0.00273551
lnc-C16orf72-3	0.879329	0.438904	0.571271
lnc-C16orf78-1	1.49737	0.00717078	0.0228205
lnc-C16orf78-3	1.03648	0.66161	0.765898
lnc-C16orf78-5	0.958404	0.574161	0.694115
lnc-C16orf78-7	1.2106	0.129578	0.234075
lnc-C16orf95-1	1.59701	0.0130493	0.0376608
lnc-C16orf95-2	1.24984	0.0236298	0.0611967
lnc-C17orf101-2	1.60973	0.0013991	0.00572357
lnc-C17orf108-1	0.841199	0.00867652	0.0267217
lnc-C17orf108-2	1.25419	0.0456593	0.104227
lnc-C17orf46-2	1.25561	0.00762577	0.0240733
lnc-C17orf47-1	1.01583	0.822516	0.883078
lnc-C17orf56-2	1.67806	1.90355e-07	2.22659e-06
lnc-C17orf66-1	1.51527	7.32617e-05	0.00043642
lnc-C17orf69-1	1.53369	1.40622e-05	0.000105021
lnc-C17orf69-2	1.38055	0.159842	0.272709
lnc-C17orf72-1	3.35386	2.38361e-16	2.33892e-14
lnc-C17orf75-8	0.840608	0.0994579	0.191568
lnc-C17orf77-1	0.836896	0.326646	0.462383
lnc-C17orf80-2	0.961226	0.682061	0.779861
lnc-C17orf80-3	0.992994	0.928627	0.950861
lnc-C17orf89-1	1.04238	0.696597	0.791231
lnc-C17orf97-1	0.366266	4.47943e-06	3.77201e-05
lnc-C17orf97-2	0.366266	4.47943e-06	3.77201e-05
lnc-C17orf97-5	0.891061	0.109383	0.206188
lnc-C18orf42-1	0.318434	3.70179e-21	1.13709e-18
lnc-C18orf62-3	0.880085	0.21437	0.338139
lnc-C18orf63-1	1.05666	0.541682	0.666141
lnc-C19orf26-4	0.879095	0.0606098	0.130432
lnc-C19orf29-AS1-1	1.01137	0.895628	0.928489
lnc-C19orf44-5	1.2029	0.282678	0.415477
lnc-C19orf44-7	1.02931	0.811607	0.875154
lnc-C19orf6-1	1.098	0.421157	0.554195
lnc-C19orf63-1	0.732275	2.00254e-05	0.000142477
lnc-C19orf6-5	1.25519	0.0242761	0.0625039
lnc-C19orf75-2	2.02661	0.0105327	0.031385
lnc-C19orf77-2	1.66705	0.00565686	0.0187851
lnc-C1D-1	0.761583	0.0569364	0.123962
lnc-C1D-3	0.863707	0.0406769	0.0948144
lnc-C1GALT1-1	1.09898	0.237915	0.364914
lnc-C1GALT1C1-1	0.838164	0.155968	0.267584
lnc-C1orf106-1	1.78279	0.00274385	0.0101653
lnc-C1orf109-1	0.886319	0.074252	0.15312
lnc-C1orf122-1	0.867989	0.135032	0.24152
lnc-C1orf131-1	0.915414	0.0428897	0.0988633
lnc-C1orf132-1	0.82459	0.282641	0.415477
lnc-C1orf133-2	0.504053	0.000121437	0.000673432
lnc-C1orf137-1	0.985639	0.89125	0.925574
lnc-C1orf138-1	1.00832	0.927203	0.950339
lnc-C1orf138-5	1.13364	0.464855	0.594426
lnc-C1orf186-1	0.728939	0.00991816	0.0298957
lnc-C1orf191-1	0.895548	0.534128	0.65878
lnc-C1orf195-1	1.38582	0.000175186	0.000934105
lnc-C1orf201-2	1.3483	0.000891677	0.00388391
lnc-C1orf201-3	0.74625	0.0204505	0.0546868
lnc-C1orf213-3	1.3991	0.00238883	0.00903001
lnc-C1orf21-7	1.42263	0.00593535	0.0195584
lnc-C1orf222-1	0.988836	0.902233	0.932583
lnc-C1orf227-1	0.597163	0.0154211	0.0431486
lnc-C1orf31-11	1.19836	0.0902642	0.177193
lnc-C1orf31-5	1.14883	0.23221	0.358358
lnc-C1orf31-6	1.09786	0.406903	0.539863
lnc-C1orf31-7	1.07942	0.366622	0.503731
lnc-C1orf31-8	1.47371	0.000632981	0.00289826
lnc-C1orf52-2	1.25074	0.270029	0.402225
lnc-C1orf86-2	1.29701	0.087386	0.17313
lnc-C1orf87-3	1.27888	0.208823	0.331237
lnc-C1orf96-1	1.48445	1.72188e-05	0.00012477
lnc-C1orf96-5	0.762117	9.59643e-09	1.51e-07
lnc-C1orf98-1	1.54604	0.0209106	0.0557274
lnc-C1QL3-1	0.646427	0.000722199	0.00324164
lnc-C1QL4-3	1.00991	0.919008	0.943857
lnc-C1QTNF1-6	0.757634	0.0248754	0.0636797
lnc-C1QTNF1-8	1.30821	0.00130307	0.00538372
lnc-C1QTNF3-2	1.07304	0.270749	0.403128
lnc-C1QTNF5-2	0.835369	0.0419607	0.0972294
lnc-C1QTNF8-1	2.39003	2.042e-07	2.37673e-06
lnc-C1QTNF8-3	1.29184	0.0226542	0.0591907
lnc-C1QTNF9-1	0.862026	0.267059	0.399108
lnc-C1QTNF9-3	1.25294	0.0140999	0.0401353
lnc-C1QTNF9-4	1.04395	0.677823	0.77665
lnc-C1S-1	1.16732	0.00983493	0.029732
lnc-C20orf112-1	0.850374	0.244019	0.372273
lnc-C20orf152-2	0.289057	2.99024e-20	7.28484e-18
lnc-C20orf197-3	1.09531	0.248896	0.377917
lnc-C20orf197-6	0.91778	0.337446	0.473027
lnc-C20orf62-3	1.05664	0.855488	0.902866
lnc-C20orf7-1	1.15036	0.449858	0.581032
lnc-C20orf7-4	1.11903	0.530611	0.656026
lnc-C20orf78-1	0.943416	0.195909	0.31692
lnc-C20orf78-2	1.53067	0.0053525	0.0179278
lnc-C20orf78-5	0.941172	0.621707	0.733038
lnc-C20orf79-1	1.48113	9.28523e-07	9.1877e-06
lnc-C20orf96-2	0.833315	0.198299	0.319422
lnc-C20orf96-4	0.859635	0.481483	0.610399
lnc-C21orf2-2	0.951504	0.636734	0.745036
lnc-C21orf49-1	0.817306	0.156526	0.268346
lnc-C21orf54-1	1.08195	0.123484	0.226308
lnc-C21orf54-2	0.476506	1.1071e-09	2.27374e-08
lnc-C21orf58-1	0.639628	0.000101042	0.000577558
lnc-C21orf63-6	2.0267	7.75354e-15	6.01964e-13
lnc-C21orf67-11	0.618576	5.19174e-11	1.47308e-09
lnc-C21orf67-2	0.976109	0.841451	0.894264
lnc-C21orf67-3	1.09051	0.507705	0.635194
lnc-C21orf67-4	1.47108	2.34901e-05	0.000162703
lnc-C21orf7-1	1.13603	0.138378	0.246009
lnc-C21orf91-6	1.63793	0.03365	0.0813891
lnc-C22orf26-1	1.25884	0.0747065	0.153923
lnc-C22orf26-2	1.08052	0.4257	0.558241
lnc-C22orf28-1	0.722257	0.0463403	0.105475
lnc-C22orf31-1	1.47041	0.019335	0.0522935
lnc-C22orf32-1	0.680029	0.000698352	0.00315241
lnc-C22orf34-5	1.6583	0.00188533	0.00740405
lnc-C22orf34-8	0.782854	9.19934e-05	0.000532296
lnc-C22orf43-1	1.26648	0.0287941	0.0716052
lnc-C22orf45-1	1.17106	0.26462	0.396508
lnc-C2CD4A-1	1.02524	0.879628	0.917957
lnc-C2CD4A-15	0.963484	0.80764	0.872607
lnc-C2CD4A-4	0.761384	0.000316562	0.00156822
lnc-C2CD4B-2	0.595491	0.0313022	0.0765754
lnc-C2orf18-1	0.954575	0.458449	0.588142
lnc-C2orf27A-1	1.18692	0.265462	0.39735
lnc-C2orf29-1	0.407617	6.76321e-18	9.36904e-16
lnc-C2orf40-3	1.26976	0.0215379	0.0569909
lnc-C2orf40-8	1.00863	0.96037	0.972389
lnc-C2orf42-1	1.43136	9.28029e-05	0.00053654
lnc-C2orf42-3	0.230911	6.73023e-19	1.13212e-16
lnc-C2orf43-4	0.966735	0.873926	0.913874
lnc-C2orf49-2	1.00009	0.998995	0.999278
lnc-C2orf51-4	1.28162	0.00313676	0.0114301
lnc-C2orf56-1	0.605833	4.4849e-09	7.88204e-08
lnc-C2orf65-6	0.935326	0.385293	0.521274
lnc-C2orf69-2	1.26335	0.119064	0.220206
lnc-C2orf69-3	0.126808	2.81362e-09	5.17662e-08
lnc-C2orf72-1	0.596948	1.66846e-06	1.55922e-05
lnc-C2orf83-2	1.02559	0.877954	0.916887
lnc-C2orf89-1	0.986481	0.94185	0.960195
lnc-C3orf25-2	1.42032	3.03391e-05	0.000202404
lnc-C3orf26-1	1.51331	0.00129315	0.00536021
lnc-C3orf30-1	1.30309	0.251953	0.381166
lnc-C3orf32-11	1.06489	0.760941	0.837845
lnc-C3orf32-12	0.56748	8.63278e-10	1.82061e-08
lnc-C3orf32-2	1.3582	0.00371079	0.0131875
lnc-C3orf32-8	1.52982	0.0959901	0.186004
lnc-C3orf37-5	1.03724	0.710346	0.801692
lnc-C3orf45-2	1.71457	5.07943e-05	0.000316457
lnc-C3orf52-1	0.883522	0.16827	0.282987
lnc-C3orf58-1	2.01747	0.00387379	0.0136705
lnc-C3orf58-2	1.34251	0.167068	0.281722
lnc-C3orf65-1	1.40779	0.0732362	0.15167
lnc-C3orf67-3	1.24314	0.128698	0.232869
lnc-C3orf72-1	1.22672	0.218864	0.343284
lnc-C3orf72-4	1.08795	0.161612	0.274667
lnc-C3orf77-1	0.945368	0.748402	0.830508
lnc-C3orf77-7	0.960116	0.492066	0.620129
lnc-C4orf21-1	0.451004	1.03492e-09	2.1505e-08
lnc-C4orf27-2	1.40323	8.55938e-08	1.09353e-06
lnc-C4orf33-1	0.91104	0.623301	0.734304
lnc-C4orf33-8	1.24863	0.19731	0.318409
lnc-C4orf34-7	1.22567	0.179839	0.297336
lnc-C4orf38-1	0.822377	0.0167701	0.0463751
lnc-C4orf39-1	1.9572	0.000160497	0.000865255
lnc-C4orf42-1	1.13793	0.265574	0.397433
lnc-C4orf42-5	1.16577	0.386115	0.521787
lnc-C4orf44-4	1.08554	0.277288	0.410357
lnc-C5orf17-2	0.999993	0.999949	0.999949
lnc-C5orf17-7	1.30139	0.23321	0.359359
lnc-C5orf17-8	3.80814	3.79439e-05	0.000245714
lnc-C5orf22-4	0.805187	0.0244021	0.0627598
lnc-C5orf22-7	1.59706	0.00105706	0.00449345
lnc-C5orf22-8	0.94303	0.236954	0.36393
lnc-C5orf30-8	0.54246	5.23852e-09	9.0049e-08
lnc-C5orf32-1	1.05072	0.746381	0.829287
lnc-C5orf35-3	1.45387	0.0584957	0.126875
lnc-C5orf38-4	1.04674	0.763303	0.839036
lnc-C5orf39-1	1.31603	0.0003632	0.00178443
lnc-C5orf39-2	0.936269	0.540538	0.665082
lnc-C5orf41-1	0.994669	0.958205	0.971102
lnc-C5orf42-2	0.684344	0.000856296	0.00375294
lnc-C5orf42-3	0.842785	0.0927341	0.180985
lnc-C5orf43-3	0.520576	0.00301899	0.0110628
lnc-C5orf43-4	0.776751	0.0313598	0.0766898
lnc-C5orf43-5	1.06034	0.624229	0.734861
lnc-C5orf49-2	1.19936	0.047545	0.107524
lnc-C5orf49-3	1.01843	0.882017	0.919636
lnc-C5orf52-2	1.1705	0.42233	0.555326
lnc-C6orf105-7	1.03399	0.634758	0.743585
lnc-C6orf112-1	1.48633	0.0268749	0.0677869
lnc-C6orf120-3	2.04065	0.000537965	0.00252205
lnc-C6orf123-2	1.39856	0.0311579	0.0763018
lnc-C6orf132-1	1.30589	0.000241911	0.00124389
lnc-C6orf141-1	1.01777	0.94552	0.962828
lnc-C6orf141-2	0.848495	0.125454	0.228731
lnc-C6orf141-4	1.32184	0.134722	0.241176
lnc-C6orf146-1	1.54173	0.00138405	0.00568191
lnc-C6orf146-3	1.42207	0.000362546	0.00178245
lnc-C6orf146-4	1.29777	0.0516951	0.115208
lnc-C6orf164-2	0.83554	0.119266	0.220464
lnc-C6orf195-35	1.35796	0.120009	0.221548
lnc-C6orf195-7	1.05289	0.761825	0.838102
lnc-C6orf201-1	1.02473	0.86447	0.907097
lnc-C6orf222-1	1.19157	0.331455	0.467069
lnc-C6orf223-2	0.829493	1.04349e-05	8.08361e-05
lnc-C6orf228-1	1.69669	0.00625603	0.020453
lnc-C6orf62-1	0.908894	0.226447	0.35146
lnc-C6orf70-1	0.56714	0.000162085	0.000872813
lnc-C6orf97-4	1.53237	0.0655007	0.138801
lnc-C6orf99-7	1.13916	0.131514	0.236907
lnc-C7orf10-1	0.901047	0.375694	0.512112
lnc-C7orf10-2	0.883185	0.301549	0.435585
lnc-C7orf10-4	1.17709	0.02847	0.070924
lnc-C7orf11-1	0.778212	0.00330923	0.0119528
lnc-C7orf11-3	1.25239	0.17343	0.289193
lnc-C7orf13-2	0.687187	0.00403395	0.0141593
lnc-C7orf23-1	0.968894	0.670885	0.772332
lnc-C7orf33-1	0.854173	0.194609	0.315605
lnc-C7orf33-2	1.04779	0.580491	0.698428
lnc-C7orf41-7	0.595007	4.721e-11	1.37826e-09
lnc-C7orf44-1	0.948838	0.46565	0.595119
lnc-C7orf44-3	1.05737	0.25901	0.389425
lnc-C7orf49-1	0.901104	0.11205	0.209882
lnc-C7orf53-3	1.5061	0.00599684	0.0197337
lnc-C7orf57-1	0.874574	0.157587	0.269707
lnc-C7orf60-1	1.33282	0.0440177	0.101232
lnc-C7orf63-1	0.874932	0.16808	0.282869
lnc-C7orf65-4	1.59913	0.0826632	0.166102
lnc-C7orf69-1	1.96813	0.0017879	0.00708443
lnc-C7orf69-2	1.07729	0.416692	0.549856
lnc-C7orf71-5	0.598051	0.0104091	0.0310822
lnc-C8A-1	1.17446	0.376676	0.512956
lnc-C8A-2	1.17446	0.376676	0.512956
lnc-C8A-4	0.918446	0.331947	0.467545
lnc-C8orf12-2	1.05562	0.626878	0.737166
lnc-C8orf17-1	1.19897	0.170307	0.285394
lnc-C8orf22-14	0.83952	0.015546	0.0434294
lnc-C8orf22-3	0.828912	0.0247878	0.0634975
lnc-C8orf22-5	0.966644	0.817807	0.880092
lnc-C8orf42-2	1.10972	0.572072	0.692176
lnc-C8orf42-3	1.19392	0.160001	0.272913
lnc-C8orf47-1	0.422062	5.67493e-05	0.000349622
lnc-C8orf56-1	1.0481	0.627333	0.737456
lnc-C8orf74-2	1.06778	0.534204	0.65878
lnc-C8orf76-1	0.854246	0.10642	0.202166
lnc-C8orf83-2	1.91603	0.00716757	0.0228205
lnc-C8orf84-3	1.11476	0.283329	0.416158
lnc-C8orf86-2	0.835865	0.0509851	0.113954
lnc-C8orf86-5	1.06727	0.535844	0.660687
lnc-C9orf102-11	0.898751	0.125726	0.228991
lnc-C9orf102-2	1.20911	0.160333	0.273216
lnc-C9orf103-5	1.11061	0.332958	0.468595
lnc-C9orf107-3	0.861474	0.140963	0.249538
lnc-C9orf116-1	1.11308	0.156885	0.268832
lnc-C9orf116-2	1.13672	0.196428	0.317422
lnc-C9orf135-2	0.896402	0.577685	0.696465
lnc-C9orf163-2	0.746658	0.0603329	0.129955
lnc-C9orf170-1	1.07994	0.315235	0.44988
lnc-C9orf174-3	1.08435	0.618213	0.729565
lnc-C9orf29-2	1.10874	0.267219	0.399174
lnc-C9orf30-1	1.97514	5.2441e-06	4.35357e-05
lnc-C9orf3-2	1.2141	0.0375539	0.0887648
lnc-C9orf35-1	1.61492	0.0206702	0.0552116
lnc-C9orf3-6	1.02349	0.849939	0.899335
lnc-C9orf41-1	1.45491	0.0598991	0.129257
lnc-C9orf4-2	1.09667	0.248674	0.377662
lnc-C9orf43-5	0.606992	3.7967e-07	4.13946e-06
lnc-C9orf46-4	1.65658	0.000847454	0.00372342
lnc-C9orf50-2	1.3615	4.94319e-05	0.000310432
lnc-C9orf50-3	0.772443	0.0374413	0.0885579
lnc-C9orf50-4	1.12397	0.581017	0.698942
lnc-C9orf53-5	1.4154	0.101225	0.194282
lnc-C9orf66-7	0.684907	4.91955e-05	0.00031005
lnc-C9orf68-3	0.860374	0.0372014	0.0881381
lnc-C9orf68-5	1.19987	0.342634	0.478603
lnc-C9orf69-2	0.672617	2.94622e-05	0.000197674
lnc-C9orf71-1	0.98511	0.904382	0.93429
lnc-C9orf82-3	1.58924	0.00607717	0.0199328
lnc-C9orf9-1	1.05542	0.755449	0.835119
lnc-C9orf92-2	1.20442	0.2522	0.381377
lnc-C9orf93-8	0.87471	0.584113	0.701472
lnc-CA5A-4	2.7977	1.72776e-09	3.35409e-08
lnc-CA5B-1	1.14112	0.0331901	0.0803868
lnc-CA6-1	1.1681	0.0677997	0.142476
lnc-CA7-4	1.38031	0.00471832	0.016135
lnc-CA8-3	1.14543	0.118053	0.21891
lnc-CA8-5	1.72812	2.96987e-05	0.000198883
lnc-CAB39L-4	0.908459	0.199644	0.320784
lnc-CABIN1-1	0.793311	0.291578	0.424654
lnc-CACNA1B-4	1.0667	0.389688	0.524508
lnc-CACNA1C-1	1.16111	0.0206873	0.0552364
lnc-CACNA2D1-2	1.20367	0.350422	0.486391
lnc-CACNA2D3-2	1.07046	0.25514	0.384917
lnc-CACNA2D4-1	1.1587	0.0240056	0.0619429
lnc-CACNB3-1	0.421672	2.93496e-11	8.89935e-10
lnc-CACNG5-4	0.683157	0.000210378	0.00109935
lnc-CADM1-2	0.598992	3.87708e-07	4.22058e-06
lnc-CADM2-2	1.76078	0.0609815	0.131112
lnc-CADM2-6	1.18355	0.396622	0.531715
lnc-CAGE1-1	0.691275	1.59889e-06	1.50415e-05
lnc-CALCOCO1-2	1.48929	0.00417806	0.0145696
lnc-CALCOCO2-3	0.90687	0.53886	0.663711
lnc-CALCOCO2-6	0.904557	0.51524	0.642459
lnc-CALCOCO2-8	0.554602	0.000298012	0.00148901
lnc-CALHM3-2	0.837207	0.108272	0.204969
lnc-CALM1-1	0.831203	0.11218	0.210004
lnc-CALM1-4	1.15777	0.292908	0.425801
lnc-CALM1-6	1.03987	0.521604	0.647537
lnc-CALM3-1	1.14458	0.356802	0.493211
lnc-CALML4-1	0.869987	0.122069	0.224413
lnc-CALML5-2	1.10766	0.364879	0.502281
lnc-CALN1-1	1.23632	0.170769	0.285964
lnc-CALR3-1	0.539572	1.98135e-10	4.82698e-09
lnc-CAMK1G-1	1.05387	0.636031	0.74482
lnc-CAMK2N1-2	0.888834	0.599848	0.713816
lnc-CAMK4-1	1.19976	0.214845	0.338585
lnc-CAMKK2-1	0.976823	0.810055	0.874334
lnc-CAMTA1-1	0.831918	0.289539	0.42273
lnc-CAPN13-3	0.903587	0.186171	0.305161
lnc-CAPN14-2	1.23128	0.0023627	0.0089456
lnc-CAPN2-3	1.41099	1.28029e-05	9.65341e-05
lnc-CAPN9-1	1.40952	0.000703144	0.00317021
lnc-CAPN9-4	1.7389	0.0118711	0.0347862
lnc-CAPNS2-1	1.38123	0.0394536	0.0922979
lnc-CAPSL-3	1.4624	0.147513	0.257519
lnc-CAPZA2-3	3.88895	5.46623e-07	5.72132e-06
lnc-CASK-6	1.48648	0.0964452	0.186681
lnc-CASP12-3	0.307675	4.72755e-09	8.22664e-08
lnc-CASP3-6	1.15507	0.0217695	0.0574531
lnc-CASP9-1	1.30335	0.0835683	0.167492
lnc-CASP9-3	0.911278	0.403376	0.537403
lnc-CAST-5	1.0203	0.88744	0.92311
lnc-CAST-8	1.10189	0.450849	0.5821
lnc-CATSPER3-4	0.909769	0.0349391	0.0838468
lnc-CATSPERB-1	1.38232	0.000524036	0.00246657
lnc-CAV2-2	0.897419	0.365886	0.503307
lnc-CBFA2T3-2	0.879472	0.018909	0.0514013
lnc-CBLN1-2	0.936181	0.520512	0.646635
lnc-CBLN2-5	1.30009	0.0837492	0.167807
lnc-CBLN4-4	1.08224	0.615893	0.727761
lnc-CBR1-9	1.46322	0.00630873	0.0205871
lnc-CBS-2	2.15656	0.000197457	0.00103952
lnc-CBWD6-3	0.304121	2.26178e-09	4.30714e-08
lnc-CBY3-3	1.46039	0.000314984	0.00156166
lnc-CC2D2A-1	1.87127	0.00227896	0.00866645
lnc-CCBP2-1	0.833138	0.0487266	0.109915
lnc-CCDC102B-1	0.915237	0.397174	0.532117
lnc-CCDC102B-11	0.963863	0.676871	0.776314
lnc-CCDC102B-12	1.44419	0.151992	0.262858
lnc-CCDC103-2	0.878793	0.156719	0.268612
lnc-CCDC103-6	0.962102	0.709431	0.801426
lnc-CCDC104-4	1.51844	0.000536496	0.00251683
lnc-CCDC104-5	1.27231	0.0246077	0.0631963
lnc-CCDC107-1	1.0526	0.654214	0.759452
lnc-CCDC111-2	0.862781	0.0236024	0.0611482
lnc-CCDC117-1	1.01465	0.840597	0.893728
lnc-CCDC125-1	1.54736	0.00331675	0.0119729
lnc-CCDC125-22	0.909127	0.425382	0.558075
lnc-CCDC125-4	1.19476	0.31514	0.44988
lnc-CCDC127-1	1.0667	0.546862	0.670761
lnc-CCDC140-1	0.996659	0.987737	0.991808
lnc-CCDC140-10	0.386869	1.37227e-17	1.82926e-15
lnc-CCDC141-2	1.40781	0.00868028	0.0267217
lnc-CCDC144C-1	0.458318	5.02881e-05	0.000314134
lnc-CCDC144C-3	0.705768	0.000661774	0.00301252
lnc-CCDC150-1	0.435362	1.20853e-06	1.16963e-05
lnc-CCDC152-2	0.123002	1.09852e-14	8.34521e-13
lnc-CCDC160-5	1.22008	0.119627	0.220959
lnc-CCDC164-1	1.44419	0.0108977	0.0322962
lnc-CCDC169-1	1.44697	0.00289072	0.010637
lnc-CCDC17-1	1.01065	0.951373	0.967533
lnc-CCDC17-5	1.00997	0.918855	0.943857
lnc-CCDC22-1	1.0967	0.186088	0.305161
lnc-CCDC28A-1	1.88621	0.000524683	0.0024678
lnc-CCDC33-3	1.1061	0.620783	0.732071
lnc-CCDC37-2	0.572867	0.00568201	0.0188507
lnc-CCDC37-5	1.0408	0.853568	0.901683
lnc-CCDC38-6	1.2744	0.279052	0.411674
lnc-CCDC39-2	1.25194	0.000365337	0.00179243
lnc-CCDC40-2	1.34393	0.000227347	0.00117499
lnc-CCDC43-1	1.42491	0.0044724	0.0154134
lnc-CCDC43-2	1.13118	0.436957	0.569156
lnc-CCDC54-1	1.31034	0.0751538	0.154709
lnc-CCDC54-2	0.799429	0.0511607	0.114275
lnc-CCDC54-5	1.38385	0.0888915	0.175375
lnc-CCDC63-2	1.31619	0.136016	0.242828
lnc-CCDC68-2	1.21252	0.0563199	0.122999
lnc-CCDC70-1	0.931905	0.700771	0.794694
lnc-CCDC71-1	0.860542	0.113727	0.212394
lnc-CCDC74A-3	1.77574	0.000523384	0.00246514
lnc-CCDC80-2	0.384544	4.89192e-07	5.1894e-06
lnc-CCDC8-1	1.01781	0.694158	0.789477
lnc-CCDC85A-2	0.975328	0.860071	0.905035
lnc-CCDC85C-2	1.30744	0.137402	0.244952
lnc-CCDC89-1	0.806934	0.149239	0.259294
lnc-CCDC90A-2	1.12313	0.125666	0.228991
lnc-CCDC90B-2	1.60786	0.00268051	0.00997775
lnc-CCDC90B-3	2.00875	2.33383e-05	0.00016197
lnc-CCDC90B-4	0.686007	0.000838394	0.0036928
lnc-CCDC90B-7	1.64481	0.0147518	0.0415225
lnc-CCDC93-2	1.98336	1.18725e-07	1.47157e-06
lnc-CCDC96-1	0.939751	0.614156	0.726073
lnc-CCDC96-2	0.705351	5.11516e-05	0.000318122
lnc-CCDC96-3	1.20751	0.205094	0.326986
lnc-CCK-8	1.42896	0.0886781	0.175045
lnc-CCKAR-1	1.24693	0.149156	0.259294
lnc-CCL18-1	1.31037	0.00326094	0.0118087
lnc-CCL18-4	0.932192	0.472133	0.601554
lnc-CCL2-1	0.826971	0.150837	0.261256
lnc-CCL2-5	1.11773	0.208042	0.330371
lnc-CCL2-6	0.710582	0.115576	0.215276
lnc-CCL3-1	1.20603	0.054671	0.120215
lnc-CCL4-3	0.958914	0.604399	0.718143
lnc-CCL5-2	1.07397	0.688162	0.785058
lnc-CCNF-3	2.01186	6.28447e-05	0.000381114
lnc-CCNJ-1	1.13855	0.0681065	0.143036
lnc-CCNK-4	1.4118	0.0204407	0.0546813
lnc-CCNL1-1	1.76094	1.88711e-05	0.000134944
lnc-CCRN4L-1	1.09996	0.573166	0.693079
lnc-CCRN4L-11	1.35905	0.05453	0.119942
lnc-CCRN4L-9	0.988289	0.898876	0.930212
lnc-CCT4-2	1.00656	0.96669	0.975946
lnc-CCT5-10	0.758695	0.0269094	0.0678497
lnc-CCT5-11	0.980657	0.905253	0.934621
lnc-CCT5-14	0.977677	0.761694	0.838102
lnc-CCT5-15	1.28314	0.170913	0.286062
lnc-CCT5-16	0.385875	5.0976e-06	4.25201e-05
lnc-CCT5-17	0.781155	0.00410793	0.0143747
lnc-CCT5-18	0.836384	0.332883	0.468583
lnc-CCT5-19	1.43112	0.144034	0.253261
lnc-CCT5-20	1.13534	0.304972	0.438467
lnc-CCT5-21	1.28688	0.164039	0.278122
lnc-CCT5-22	0.918366	0.244396	0.372526
lnc-CCT5-23	1.39196	0.100127	0.192541
lnc-CCT5-24	1.00133	0.990866	0.993679
lnc-CCT5-25	1.06288	0.706425	0.799396
lnc-CCT5-26	0.925095	0.386661	0.52206
lnc-CCT5-28	0.921649	0.508558	0.636147
lnc-CCT5-29	0.912604	0.385035	0.521025
lnc-CCT5-30	1.34688	0.00143832	0.00584345
lnc-CCT5-31	1.09168	0.359303	0.496183
lnc-CCT5-4	1.00575	0.957882	0.970938
lnc-CCT5-5	0.774438	0.104775	0.199902
lnc-CCT5-7	0.768054	4.18324e-07	4.50527e-06
lnc-CCT5-9	1.05892	0.731892	0.819074
lnc-CCT7-2	1.50428	0.111506	0.209296
lnc-CCT8-5	1.16383	0.382117	0.518069
lnc-CD180-1	0.471766	2.61189e-09	4.83063e-08
lnc-CD180-12	1.273	0.0425978	0.0984152
lnc-CD180-8	0.209359	1.24944e-11	4.26439e-10
lnc-CD1B-2	1.22616	0.00703737	0.0225075
lnc-CD1B-5	1.19346	0.00010141	0.000578725
lnc-CD200-1	0.759855	0.0231303	0.0601235
lnc-CD200R1L-1	0.996445	0.985961	0.990307
lnc-CD276-2	1.11351	0.0687014	0.143986
lnc-CD38-2	0.794741	0.0144298	0.040844
lnc-CD38-5	0.411215	1.72546e-05	0.000124901
lnc-CD38-6	0.577706	6.01642e-07	6.26009e-06
lnc-CD3D-1	1.01236	0.962041	0.973478
lnc-CD3E-1	0.223667	2.70003e-11	8.25788e-10
lnc-CD40LG-1	0.275221	9.07719e-09	1.43468e-07
lnc-CD40LG-2	2.00478	2.19137e-12	9.00118e-11
lnc-CD47-1	1.16091	0.175789	0.291811
lnc-CD47-2	1.17441	0.295829	0.428988
lnc-CD47-7	1.19904	0.169453	0.284569
lnc-CD47-8	1.59783	0.0026606	0.0099298
lnc-CD53-4	1.4212	0.070483	0.146805
lnc-CD58-1	0.864053	0.102644	0.196686
lnc-CD72-1	1.48808	1.46853e-06	1.39451e-05
lnc-CD93-2	1.42938	0.012868	0.0371888
lnc-CD93-5	0.878731	0.490806	0.619204
lnc-CD96-3	1.07382	0.73834	0.824071
lnc-CD96-4	0.524037	7.12645e-07	7.27305e-06
lnc-CD97-1	0.777717	0.0251044	0.06413
lnc-CDC25B-1	2.03276	1.24422e-09	2.51874e-08
lnc-CDC27-2	1.03013	0.827472	0.886406
lnc-CDC40-1	1.34522	0.0564109	0.123159
lnc-CDC40-5	1.23467	0.225385	0.350196
lnc-CDC42BPA-5	0.524931	1.58827e-05	0.000116281
lnc-CDC42EP3-1	0.931806	0.625734	0.736214
lnc-CDC5L-2	0.791221	0.00245624	0.00924526
lnc-CDC5L-4	0.905678	0.33942	0.475322
lnc-CDC73-5	0.723238	0.0140231	0.0400222
lnc-CDCA2-1	1.27045	0.289726	0.422917
lnc-CDH10-2	1.0367	0.774183	0.847081
lnc-CDH11-1	1.0623	0.577775	0.696465
lnc-CDH11-3	1.80488	4.19493e-05	0.000268696
lnc-CDH12-5	1.29891	0.0656507	0.139035
lnc-CDH15-1	0.929043	0.303502	0.437474
lnc-CDH16-2	0.400913	1.76072e-07	2.08018e-06
lnc-CDH17-4	1.20829	0.00272519	0.0101121
lnc-CDH18-7	1.08356	0.745201	0.828457
lnc-CDH20-2	0.980241	0.82567	0.885162
lnc-CDH20-4	1.76957	0.0202496	0.0543031
lnc-CDH2-2	0.942298	0.412554	0.545517
lnc-CDH22-1	1.23515	0.18001	0.297421
lnc-CDH4-2	0.848301	0.48366	0.612377
lnc-CDH5-1	2.10831	3.24443e-07	3.60407e-06
lnc-CDH5-8	1.47476	0.0588158	0.127425
lnc-CDH5-9	0.93075	0.605149	0.718671
lnc-CDH6-13	0.530815	3.89666e-09	6.952e-08
lnc-CDH6-2	1.42098	0.0140896	0.0401325
lnc-CDH6-3	1.70552	0.0132485	0.0381577
lnc-CDH6-6	0.892387	0.0682827	0.143321
lnc-CDH8-3	1.50665	0.0201003	0.0539752
lnc-CDIPT-1	0.270277	2.14501e-14	1.48573e-12
lnc-CDK12-1	1.0696	0.329659	0.465249
lnc-CDK1-5	0.474982	2.53715e-09	4.7171e-08
lnc-CDK16-3	1.71071	0.00026072	0.00131947
lnc-CDK17-11	1.34807	0.0414959	0.0963419
lnc-CDK19-3	0.633734	0.00218755	0.00837218
lnc-CDK20-1	0.788707	0.0013849	0.00568195
lnc-CDK20-8	0.199535	6.47745e-20	1.38676e-17
lnc-CDK2AP1-3	0.991838	0.842068	0.894421
lnc-CDK5R1-1	0.759533	0.00201839	0.00781793
lnc-CDK5R2-1	1.08381	0.452855	0.583997
lnc-CDK5R2-2	1.18111	0.0223065	0.058479
lnc-CDKL1-1	0.36976	2.20956e-26	2.60176e-23
lnc-CDKN1B-1	0.825423	0.0133219	0.0383222
lnc-CDKN1C-2	1.43281	2.17022e-05	0.000152332
lnc-CDKN1C-3	1.18719	0.0986329	0.190365
lnc-CDKN2C-1	1.37215	0.0243301	0.0625974
lnc-CDNF-2	1.19886	0.0188946	0.0513869
lnc-CDON-1	1.21285	0.0468875	0.106446
lnc-CDRT15-2	1.09934	0.1733	0.289174
lnc-CDRT15L2-1	4.26112	8.8579e-09	1.40316e-07
lnc-CDRT4-3	0.913707	0.596052	0.710904
lnc-CDS1-2	0.370135	6.56435e-11	1.82587e-09
lnc-CDS2-1	0.487819	1.05624e-07	1.31843e-06
lnc-CDV3-2	1.45447	0.0100704	0.0302625
lnc-CDX2-2	1.01037	0.927436	0.95044
lnc-CDX2-3	0.601027	1.28408e-05	9.67167e-05
lnc-CDY1-1	1.17332	0.125853	0.229045
lnc-CDYL-2	1.03391	0.778425	0.850274
lnc-CDYL2-2	0.844455	0.0847426	0.169365
lnc-CDYL2-4	1.35092	0.0957955	0.185729
lnc-CEACAM21-2	1.52925	0.00621678	0.0203341
lnc-CEACAM21-4	1.25816	0.149118	0.259294
lnc-CEBPB-4	1.19217	0.356792	0.493211
lnc-CEBPB-5	1.38756	1.02171e-09	2.12932e-08
lnc-CEBPG-1	0.660829	2.81156e-07	3.15798e-06
lnc-CECR2-1	1.07794	0.72934	0.816995
lnc-CELA3A-1	1.14879	0.205249	0.327038
lnc-CELA3A-2	1.54543	2.82884e-05	0.000190704
lnc-CELA3B-2	1.00555	0.907217	0.935965
lnc-CELF2-1	1.44311	0.0534507	0.118215
lnc-CELF2-3	1.01183	0.952683	0.968447
lnc-CELF2-6	1.16364	0.160787	0.273738
lnc-CELF2-8	1.61581	0.000353835	0.0017457
lnc-CELF2-9	1.46553	1.86021e-08	2.738e-07
lnc-CELF3-2	0.903249	0.120765	0.222594
lnc-CELF4-15	1.03223	0.827996	0.886735
lnc-CELF4-7	1.42141	0.00517055	0.0174284
lnc-CELF4-9	0.643501	0.0121596	0.0354989
lnc-CEMP1-10	0.562204	1.58236e-10	3.96432e-09
lnc-CEMP1-4	1.43643	0.018877	0.0513737
lnc-CEMP1-5	1.1609	0.123963	0.22689
lnc-CENPB-1	1.50764	0.0258351	0.0657275
lnc-CENPC1-1	0.813971	0.00797756	0.0250273
lnc-CENPC1-2	1.33479	0.0184393	0.0502908
lnc-CENPJ-1	0.519017	5.99642e-05	0.000364584
lnc-CENPO-2	1.36734	0.000127663	0.000703135
lnc-CENPP-13	0.686059	0.00193375	0.00756058
lnc-CENPP-3	1.17042	0.281591	0.414294
lnc-CENPP-5	1.18391	0.0764502	0.156829
lnc-CEP120-5	0.863019	0.408958	0.541979
lnc-CEP192-4	0.907329	0.567513	0.688559
lnc-CEP41-1	1.02024	0.859816	0.904931
lnc-CEP44-5	1.06574	0.380929	0.517153
lnc-CEP63-5	0.946	0.470699	0.600044
lnc-CEP85-1	1.68606	0.00352823	0.0126148
lnc-CERK-1	1.56012	1.49195e-06	1.41485e-05
lnc-CERKL-9	1.08863	0.205647	0.32737
lnc-CERS5-1	1.10097	0.454497	0.585375
lnc-CERS5-2	0.861703	0.3697	0.506482
lnc-CETN3-1	1.18405	0.333362	0.468977
lnc-CETN3-3	1.03925	0.667231	0.769164
lnc-CETP-1	0.733797	0.00337429	0.012132
lnc-CFH-3	1.18449	0.253096	0.382404
lnc-CGA-5	0.651215	0.127779	0.231537
lnc-CGNL1-1	0.793917	0.0952304	0.184836
lnc-CGNL1-2	1.1118	0.481899	0.610803
lnc-CGNL1-3	1.55938	0.0510097	0.113973
lnc-CH25H-2	1.18103	0.357884	0.494417
lnc-CHAC2-4	1.2433	0.204029	0.325754
lnc-CHAD-4	0.937572	0.663068	0.767064
lnc-CHADL-2	0.63819	1.21054e-10	3.13277e-09
lnc-CHCHD1-2	2.32506	0.000715649	0.00321632
lnc-CHCHD6-2	1.37334	0.00875289	0.0269217
lnc-CHCHD7-1	0.958619	0.777531	0.84956
lnc-CHCHD7-3	0.520118	4.61381e-06	3.87593e-05
lnc-CHCHD7-5	1.38431	4.83528e-06	4.05234e-05
lnc-CHD1-1	0.818247	0.0221641	0.0582334
lnc-CHD1L-1	0.534325	2.99131e-13	1.60103e-11
lnc-CHD1L-3	1.35501	0.00218423	0.00836399
lnc-CHD2-4	0.758372	0.00839598	0.0260622
lnc-CHD2-6	0.694989	1.2083e-06	1.16963e-05
lnc-CHD9-5	0.895841	0.28299	0.415834
lnc-CHFR-2	1.29384	0.0250254	0.0639899
lnc-CHGA-1	1.69667	3.68201e-06	3.18012e-05
lnc-CHIC1-3	1.07081	0.460456	0.590213
lnc-CHIC2-3	1.47201	0.00096656	0.00416354
lnc-CHIT1-1	1.58187	0.0252915	0.0645126
lnc-CHL1-2	1.34112	0.148546	0.25862
lnc-CHL1-3	1.1395	0.331477	0.467069
lnc-CHMP2B-1	1.42807	0.00923679	0.0281921
lnc-CHMP2B-6	0.946445	0.657268	0.761745
lnc-CHMP3-1	0.675158	9.35224e-05	0.000540258
lnc-CHMP3-2	0.944394	0.75945	0.837184
lnc-CHMP4A-1	1.01703	0.841708	0.89437
lnc-CHMP4C-9	1.04796	0.825901	0.885162
lnc-CHMP7-1	1.39235	7.74822e-05	0.000459238
lnc-CHN2-2	0.781302	0.235016	0.361583
lnc-CHODL-12	1.46286	0.110526	0.207953
lnc-CHODL-5	0.927548	0.639482	0.747385
lnc-CHORDC1-1	1.19946	0.0877697	0.173744
lnc-CHORDC1-4	1.06945	0.592461	0.70822
lnc-CHORDC1-6	1.01111	0.832493	0.8888
lnc-CHRAC1-3	0.914839	0.442684	0.574497
lnc-CHRAC1-5	1.98986	0.00344964	0.0123526
lnc-CHRAC1-6	0.920879	0.395139	0.53033
lnc-CHRDL2-5	0.560746	0.000350845	0.00173216
lnc-CHRM3-1	1.19996	0.0491888	0.110816
lnc-CHRNA3-4	1.1487	0.031039	0.0760645
lnc-CHRNA3-5	0.818272	0.118118	0.218972
lnc-CHRNA5-1	1.01517	0.909226	0.937216
lnc-CHRNA7-2	0.899936	0.207911	0.330236
lnc-CHRNE-3	0.866273	0.00419003	0.0145969
lnc-CHST1-6	0.944165	0.737982	0.823932
lnc-CHST2-1	0.916666	0.653953	0.759273
lnc-CHST2-2	0.938866	0.633889	0.742814
lnc-CHST3-1	0.851668	0.293635	0.426683
lnc-CHST4-3	1.21045	0.0182598	0.0499055
lnc-CHST6-2	0.29912	9.33958e-11	2.48061e-09
lnc-CHST7-1	1.46869	3.22752e-05	0.000213306
lnc-CHST7-2	1.44671	0.149143	0.259294
lnc-CHST7-4	1.68467	0.0011255	0.00473593
lnc-CHST8-1	1.08259	0.25039	0.379371
lnc-CHST9-1	1.01055	0.884522	0.921024
lnc-CHSY1-5	0.945417	0.532297	0.657117
lnc-CHSY1-6	1.5448	0.0199996	0.0537252
lnc-CHURC1-1	1.53036	0.00876812	0.0269451
lnc-CIAO1-1	1.04392	0.273388	0.405689
lnc-CIAO1-4	1.00023	0.996383	0.997936
lnc-CIB1-1	1.19088	0.0147325	0.0415012
lnc-CIB2-5	0.905207	0.220727	0.345543
lnc-CIB3-1	0.818686	0.0417044	0.0967623
lnc-CIITA-2	0.928321	0.669662	0.771347
lnc-CIT-1	1.14647	0.0386578	0.0908574
lnc-CIT-5	1.04762	0.72713	0.814907
lnc-CITED2-1	1.04025	0.642511	0.75018
lnc-CKAP2L-1	0.584543	1.77e-07	2.08688e-06
lnc-CKAP4-1	1.29313	0.0657486	0.139159
lnc-CKB-1	0.885846	0.107583	0.203883
lnc-CKB-2	1.05335	0.655275	0.760309
lnc-CKB-3	0.930167	0.283695	0.416522
lnc-CKS1B-3	0.333189	4.45078e-09	7.84159e-08
lnc-CLASP2-1	0.47285	1.25083e-10	3.2135e-09
lnc-CLASP2-8	0.965866	0.576585	0.695862
lnc-CLCN3-4	0.289278	8.85186e-05	0.000515783
lnc-CLDN10-2	0.962335	0.76208	0.838122
lnc-CLDN14-1	1.64601	0.00160346	0.00643297
lnc-CLDN14-4	0.44148	1.80074e-11	5.83588e-10
lnc-CLDN15-1	1.49523	0.0113076	0.0333841
lnc-CLDN20-3	1.0253	0.715366	0.805449
lnc-CLDN22-1	1.25763	0.0568026	0.123747
lnc-CLDN5-1	0.995941	0.916714	0.942185
lnc-CLDN6-1	0.701471	0.0164651	0.045636
lnc-CLDN6-4	2.56488	2.03408e-10	4.9215e-09
lnc-CLDN8-1	0.637715	0.00845149	0.0262
lnc-CLEC16A-5	0.799275	0.00532299	0.017857
lnc-CLEC18B-3	1.01318	0.818167	0.880212
lnc-CLEC18B-5	1.33207	0.0160034	0.0445486
lnc-CLEC2A-1	1.73543	0.0217291	0.0574102
lnc-CLEC2L-4	1.55312	0.00355715	0.0127054
lnc-CLEC3A-2	0.89025	0.664939	0.767989
lnc-CLEC4E-2	0.736869	0.00441461	0.015244
lnc-CLGN-1	0.910154	0.548185	0.671567
lnc-CLGN-2	0.784512	0.175694	0.291743
lnc-CLGN-5	0.803436	0.00095366	0.00411834
lnc-CLGN-6	0.580984	0.0363985	0.0866136
lnc-CLIC6-2	1.05349	0.57135	0.69167
lnc-CLIP4-2	0.966962	0.708466	0.80085
lnc-CLK1-1	0.919956	0.458859	0.588463
lnc-CLK1-2	1.70079	0.0458529	0.104497
lnc-CLK3-1	0.85594	0.00487124	0.0165538
lnc-CLK4-1	1.42203	0.0330667	0.0801427
lnc-CLLU1.1-1	1.79251	0.00640963	0.0208298
lnc-CLLU1.1-2	0.656481	0.00210178	0.00809215
lnc-CLLU1.1-7	0.910615	0.626824	0.737166
lnc-CLNK-1	0.773204	5.48123e-05	0.000338504
lnc-CLNK-2	0.425602	3.08633e-10	7.17267e-09
lnc-CLNS1A-3	0.749489	0.0048068	0.0163742
lnc-CLOCK-1	0.836235	0.0827743	0.166278
lnc-CLPTM1L-1	1.24096	0.124224	0.227191
lnc-CLSTN3-1	1.434	1.11848e-06	1.09447e-05
lnc-CLTC-2	1.24832	0.0630002	0.134308
lnc-CLUL1-1	2.09569	0.000567321	0.00264563
lnc-CLVS1-3	1.33887	0.0841037	0.16847
lnc-CLVS1-5	1.32633	0.160522	0.273472
lnc-CMAHP-5	0.981003	0.895776	0.928489
lnc-CMAHP-6	1.1439	0.427927	0.560449
lnc-CMBL-5	1.5198	0.0481939	0.108818
lnc-CMBL-7	0.903655	0.272864	0.405167
lnc-CMC1-1	1.89219	9.11248e-05	0.000527702
lnc-CMPK2-22	1.53937	6.26003e-09	1.04804e-07
lnc-CMPK2-3	0.918312	0.179231	0.29648
lnc-CMPK2-4	0.294602	2.06788e-05	0.000146096
lnc-CMPK2-5	0.294602	2.06788e-05	0.000146096
lnc-CMYA5-6	0.925468	0.204909	0.326865
lnc-CNBD1-4	0.865514	0.204632	0.32657
lnc-CNGB1-1	2.3099	3.64701e-07	3.99475e-06
lnc-CNIH3-1	1.76833	0.0176307	0.0484107
lnc-CNIH3-2	0.667665	0.000399336	0.00193771
lnc-CNN3-3	1.30699	0.00682448	0.0219658
lnc-CNNM1-1	1.19637	0.0844153	0.168998
lnc-CNNM3-1	1.16206	0.0026727	0.00996257
lnc-CNOT6-3	0.904404	0.182592	0.300631
lnc-CNOT6-4	1.69385	2.32209e-09	4.4101e-08
lnc-CNOT7-2	0.433943	1.96839e-07	2.29483e-06
lnc-CNPPD1-1	1.46801	0.000675741	0.00307017
lnc-CNPY1-2	1.01446	0.882673	0.920036
lnc-CNST-1	0.691338	0.0362538	0.0862983
lnc-CNTF-2	0.828541	0.126341	0.22946
lnc-CNTN2-4	1.3057	0.00270988	0.0100712
lnc-CNTN6-1	0.984313	0.88315	0.920138
lnc-CNTN6-3	1.02518	0.671822	0.772781
lnc-CNTNAP2-4	0.745192	0.00934833	0.0284803
lnc-CNTNAP3-6	0.49737	4.66918e-09	8.16529e-08
lnc-CNTNAP3B-6	0.497856	1.51904e-12	6.38811e-11
lnc-CNTRL-1	1.12786	0.370313	0.507016
lnc-COG5-1	0.85552	0.16564	0.280097
lnc-COIL-3	1.47825	3.58104e-05	0.000234694
lnc-COL14A1-2	1.02587	0.894755	0.928081
lnc-COL1A1-2	1.24652	0.13688	0.244207
lnc-COL20A1-1	0.809281	9.03647e-05	0.00052459
lnc-COL20A1-3	0.774121	1.20376e-06	1.16821e-05
lnc-COL24A1-1	1.62315	0.0343121	0.0826228
lnc-COL25A1-1	1.38029	0.0692221	0.144789
lnc-COL25A1-3	1.51217	0.000199724	0.00105067
lnc-COL4A2-3	3.78408	9.13308e-13	4.16292e-11
lnc-COL4A2-5	1.08105	0.690964	0.787237
lnc-COL4A2-AS2-1	0.932993	0.663028	0.767064
lnc-COL4A2-AS2-2	1.37352	0.022746	0.059321
lnc-COL4A3-2	1.50129	0.121327	0.223339
lnc-COL6A3-5	1.53388	0.0326731	0.0792977
lnc-COL6A3-6	1.19798	0.334191	0.469863
lnc-COL8A1-3	1.14284	0.402467	0.5368
lnc-COL8A1-5	1.35283	0.00471122	0.0161256
lnc-COL8A2-1	1.03417	0.8495	0.899335
lnc-COL9A2-1	0.929959	0.295012	0.428243
lnc-COMMD10-5	0.874393	0.442934	0.574505
lnc-COMMD3-1	1.22769	0.122255	0.224638
lnc-COMMD3-2	1.58472	0.000680957	0.00309188
lnc-COMMD6-2	1.56838	0.000150718	0.000817208
lnc-COMMD6-3	1.62278	0.000876311	0.00382641
lnc-COMT-2	1.21755	0.134151	0.24043
lnc-COMT-4	1.05677	0.370009	0.50671
lnc-COPG2-1	1.03338	0.691718	0.787716
lnc-COPG2-2	0.613487	0.00143115	0.00582101
lnc-COPS3-1	2.02918	3.51381e-09	6.33293e-08
lnc-COPZ2-1	1.19846	0.217489	0.341761
lnc-COQ10B-2	0.299462	3.85038e-11	1.15267e-09
lnc-COQ2-1	1.21147	0.381881	0.517948
lnc-COQ5-1	1.70355	1.60783e-09	3.15537e-08
lnc-COQ7-1	1.13508	0.379653	0.515917
lnc-CORIN-1	1.66382	0.000108243	0.000613261
lnc-CORO6-1	1.18492	0.215542	0.339146
lnc-CORO6-2	1.20827	0.000688781	0.00312138
lnc-COX10-1	0.83466	0.00678774	0.0218775
lnc-COX10-3	1.13499	0.502644	0.630089
lnc-COX10-4	0.953623	0.709825	0.801475
lnc-COX11-1	1.56834	5.95904e-05	0.000362936
lnc-COX11-2	1.04682	0.444846	0.576351
lnc-COX19-4	1.15234	0.18599	0.305088
lnc-COX7C-2	0.932324	0.677285	0.776385
lnc-CPEB3-2	1.82792	0.000737736	0.00330298
lnc-CPEB4-4	1.14862	0.553345	0.676099
lnc-CPLX1-1	1.13159	0.373312	0.50975
lnc-CPLX1-2	1.59751	4.26346e-05	0.000272838
lnc-CPM-2	1.02271	0.770074	0.84397
lnc-CPM-3	0.700308	0.000295758	0.00147984
lnc-CPN2-2	1.37806	0.0101871	0.0305479
lnc-CPN2-4	1.27101	0.0878326	0.173805
lnc-CPN2-5	0.926926	0.481425	0.610399
lnc-CPNE4-2	1.24161	0.000580941	0.00269314
lnc-CPS1-1	1.34016	0.0701602	0.146262
lnc-CPSF6-2	1.97343	0.0198529	0.0534326
lnc-CPT2-2	1.10278	0.513894	0.641346
lnc-CPVL-3	0.787581	0.0968072	0.18733
lnc-CPVL-4	1.0222	0.765863	0.840843
lnc-CR1L-1	0.500651	3.87969e-05	0.000250778
lnc-CR2-4	2.56427	5.25264e-12	2.01684e-10
lnc-CR392000.1-1	1.13871	0.174649	0.290533
lnc-CRB2-3	1.51647	0.060773	0.130704
lnc-CRBN-3	1.62121	0.0267317	0.067522
lnc-CREB3L2-2	1.68014	0.0135958	0.0389672
lnc-CREB5-1	0.643274	5.1725e-05	0.00032084
lnc-CREB5-2	0.407817	0.000109538	0.000619604
lnc-CREB5-5	0.895432	0.405631	0.539087
lnc-CREG2-1	1.11236	0.353594	0.48979
lnc-CRELD1-2	1.18568	0.0336	0.081296
lnc-CREM-6	0.791707	0.0687603	0.144024
lnc-CRHR1-1	1.02996	0.41582	0.549116
lnc-CRIM1-2	1.25893	0.0368203	0.087323
lnc-CRIPT-1	1.12704	0.591979	0.70791
lnc-CRISP1-1	1.36035	0.0685631	0.143867
lnc-CRLF2-1	1.03651	0.632676	0.742122
lnc-CRNKL1-6	1.07195	0.711795	0.802686
lnc-CROCC-1	0.835452	0.209275	0.331881
lnc-CROT-1	0.951612	0.716381	0.806057
lnc-CRTC3-2	1.06168	0.555989	0.678304
lnc-CRYBA4-1	0.7865	0.087116	0.172886
lnc-CRYBA4-11	1.38536	0.00516275	0.0174104
lnc-CRYBA4-3	0.807172	0.000177138	0.000943801
lnc-CRYBA4-6	1.06595	0.554099	0.6767
lnc-CRYGS-1	0.829989	0.280394	0.412963
lnc-CSF1-1	1.39936	0.104572	0.199677
lnc-CSMD1-1	1.37594	0.00644241	0.0209075
lnc-CSMD1-2	0.895381	0.677266	0.776385
lnc-CSMD1-5	0.91193	0.71437	0.804819
lnc-CSMD1-7	1.06958	0.578229	0.696848
lnc-CSMD3-4	1.3346	0.000336026	0.00166248
lnc-CSNK1A1-1	0.725026	0.21476	0.338527
lnc-CSNK1A1L-1	1.32254	0.15443	0.26585
lnc-CSNK1D-3	0.634644	8.53525e-05	0.00049836
lnc-CSNK1G2-AS1-1	1.11801	0.399535	0.534209
lnc-CSRNP3-2	1.18952	0.0617621	0.132391
lnc-CSRNP3-4	1.50633	0.0240842	0.0621003
lnc-CSRP1-4	1.09972	0.456348	0.586733
lnc-CST9-1	1.28929	0.000709015	0.0031926
lnc-CST9LP1-1	1.32977	0.334443	0.469936
lnc-CSTB-1	1.05963	0.323038	0.45821
lnc-CTAG1A-3	0.341348	1.4105e-11	4.74532e-10
lnc-CTAG1B-1	0.922022	0.593162	0.708592
lnc-CTAGE4-1	0.780251	0.000935404	0.00404941
lnc-CTC1-1	0.370916	2.11968e-10	5.09372e-09
lnc-CTC-203F4.1.1-3	1.05314	0.629355	0.739341
lnc-CTC-349C3.2.1-1	1.02559	0.785962	0.856177
lnc-CTCFL-1	1.49313	0.0103354	0.0309131
lnc-CTD-2031P19.3.1-1	1.14727	0.391776	0.527118
lnc-CTD-2054N24.2.1-2	1.0945	0.551278	0.674366
lnc-CTD-2144E22.5.1-6	1.35382	0.0721375	0.149677
lnc-CTD-2215E18.1.1-6	0.967525	0.542751	0.66676
lnc-CTD-2260A17.2.1-1	0.760365	0.000491172	0.00233051
lnc-CTD-2368P22.1.1-2	2.33393	5.98199e-05	0.00036402
lnc-CTD-2547L24.3.1-1	1.01507	0.771248	0.844797
lnc-CTD-3203P2.2.1-1	0.776627	0.0246309	0.063233
lnc-CTDP1-2	1.15882	0.0270488	0.068104
lnc-CTDSP2-1	1.2054	0.100044	0.192485
lnc-CTDSP2-2	0.401144	8.26044e-14	4.98803e-12
lnc-CTDSP2-4	0.556072	0.00630652	0.0205871
lnc-CTF1-1	1.07843	0.0794228	0.161474
lnc-CTH-1	0.974284	0.850753	0.899669
lnc-CTH-6	0.970332	0.770265	0.84397
lnc-CTIF-1	0.862499	0.121493	0.223528
lnc-CTIF-4	2.47699	3.51755e-10	8.06327e-09
lnc-CTNNA3-1	1.00197	0.984681	0.989846
lnc-CTNNBIP1-1	0.556562	6.52556e-13	3.15775e-11
lnc-CTNND2-2	1.26369	0.0911581	0.1786
lnc-CTPS-3	0.95919	0.476736	0.606163
lnc-CTR9-2	0.701048	0.000434843	0.00208424
lnc-CTR9-3	0.718452	0.000163958	0.000881555
lnc-CTR9-6	0.838211	0.000620607	0.00285256
lnc-CTSC-5	0.836768	0.33081	0.466408
lnc-CTSF-2	1.20405	5.77246e-05	0.00035463
lnc-CTSL1-1	0.516123	2.693e-07	3.03446e-06
lnc-CTSL2-3	1.03533	0.527244	0.652818
lnc-CTSL2-4	1.73456	1.2283e-09	2.49366e-08
lnc-CTSZ-3	0.981885	0.797285	0.86499
lnc-CTSZ-4	0.981885	0.797285	0.86499
lnc-CTSZ-6	1.07975	0.587306	0.704377
lnc-CTSZ-7	0.717947	0.00029088	0.00145749
lnc-CTTN-2	0.980105	0.799068	0.866393
lnc-CTTN-9	1.40883	0.00360883	0.0128705
lnc-CTTNBP2NL-4	0.931778	0.361352	0.498096
lnc-CTU2-5	1.1011	0.614523	0.726339
lnc-CTU2-6	0.754631	0.00290418	0.0106754
lnc-CTXN1-1	1.02632	0.716372	0.806057
lnc-CUL7-3	1.14312	0.0828022	0.166287
lnc-CWC25-1	2.52892	1.03425e-06	1.01627e-05
lnc-CWC27-5	0.971436	0.897557	0.929256
lnc-CWF19L2-1	0.678332	7.83986e-06	6.26568e-05
lnc-CX3CR1-2	0.753311	0.029045	0.0721361
lnc-CXADR-2	0.913662	0.537613	0.662521
lnc-CXADR-4	1.04206	0.643654	0.751266
lnc-CXCL12-5	1.20044	0.00388568	0.0137056
lnc-CXCL14-1	1.24808	0.20935	0.331926
lnc-CXCL2-1	3.96797	4.77028e-08	6.38296e-07
lnc-CXCL3-2	0.941659	0.734297	0.820856
lnc-CXCR2-1	1.63868	0.00474887	0.016216
lnc-CXorf26-2	1.27895	0.0221998	0.0583054
lnc-CXorf30-2	1.59678	1.61413e-11	5.27955e-10
lnc-CXorf36-1	3.52887	3.2712e-17	3.78869e-15
lnc-CXorf38-6	1.32746	0.0569679	0.123992
lnc-CXorf48-4	1.14687	0.34602	0.482464
lnc-CXorf48-5	1.10728	0.509464	0.636605
lnc-CXorf56-1	0.507672	1.43668e-12	6.11454e-11
lnc-CXorf61-1	1.24031	0.159345	0.272058
lnc-CXorf64-6	0.651661	0.0663546	0.140194
lnc-CXXC11-2	0.915095	0.529605	0.655053
lnc-CYB561D2-4	0.912392	0.278709	0.411633
lnc-CYB561D2-5	1.0629	0.24138	0.369372
lnc-CYB5A-1	1.30727	0.0157355	0.0439066
lnc-CYB5R2-3	0.730219	0.224452	0.349054
lnc-CYB5R2-6	1.1153	0.517918	0.644773
lnc-CYGB-1	0.901448	0.110346	0.207671
lnc-CYGB-4	1.011	0.911432	0.938869
lnc-CYLC2-4	1.80388	7.78345e-11	2.12317e-09
lnc-CYorf17-1	0.84152	0.0617639	0.132391
lnc-CYP11B1-2	1.05298	0.72699	0.814879
lnc-CYP1B1-3	1.05769	0.720314	0.809065
lnc-CYP27A1-2	1.06238	0.693553	0.788973
lnc-CYP2E1-11	1.03498	0.489793	0.61853
lnc-CYP4F22-2	0.75458	0.000165968	0.000889654
lnc-CYP4F3-2	0.305675	2.21738e-11	6.97956e-10
lnc-CYP7A1-1	1.01254	0.909738	0.937608
lnc-CYP7B1-2	0.974545	0.907918	0.936278
lnc-CYP8B1-1	0.948577	0.689145	0.785799
lnc-CYR61-3	0.50654	1.12778e-05	8.59522e-05
lnc-CYS1-1	0.829925	0.103101	0.1974
lnc-CYS1-3	1.07036	0.576831	0.69604
lnc-CYTH4-4	0.395078	3.23098e-08	4.45837e-07
lnc-CYYR1-5	1.51651	0.0145803	0.0412204
lnc-D87017.1-4	0.707648	1.80198e-07	2.11478e-06
lnc-DAAM2-3	1.23061	0.140896	0.249481
lnc-DAAM2-7	0.965689	0.831533	0.888369
lnc-DAD1-2	1.07328	0.519171	0.645879
lnc-DAGLA-1	1.23819	0.110328	0.207671
lnc-DALRD3-2	0.956124	0.701174	0.794896
lnc-DAOA-2	1.34061	0.20065	0.321961
lnc-DAOA-3	1.34061	0.20065	0.321961
lnc-DAOA-4	8.18628	1.61927e-23	9.53345e-21
lnc-DAP-11	1.17117	0.15302	0.264179
lnc-DAP-12	0.888761	0.551223	0.674366
lnc-DAP-3	1.2576	0.139782	0.247819
lnc-DAP-4	1.18769	0.0151563	0.0425255
lnc-DAP-7	1.12852	0.350179	0.48615
lnc-DAP-8	0.83799	0.0819074	0.16502
lnc-DAP-9	0.902596	0.587734	0.704569
lnc-DAPP1-2	1.46018	0.000308907	0.00153584
lnc-DARS2-1	0.52639	5.57761e-08	7.36557e-07
lnc-DBH-3	0.875921	0.206539	0.328205
lnc-DBN1-2	3.06902	1.72727e-22	7.49908e-20
lnc-DBT-6	1.06016	0.592965	0.708592
lnc-DBX1-1	0.588359	7.95258e-05	0.000469774
lnc-DBX1-6	1.06635	0.716141	0.806043
lnc-DBX2-2	3.14708	1.39532e-11	4.71672e-10
lnc-DBX2-4	2.21832	2.5277e-18	3.88222e-16
lnc-DCAF10-2	0.742105	8.20707e-05	0.000483504
lnc-DCAF13-1	1.28315	0.00534149	0.0179106
lnc-DCAF17-5	0.395634	0.000118344	0.000657829
lnc-DCAF8-1	0.883408	0.0409886	0.0954849
lnc-DCAF8L1-2	1.65364	0.000908355	0.00394925
lnc-DCAF8L1-6	1.23627	0.108148	0.204844
lnc-DCBLD2-1	0.740006	0.0498109	0.112004
lnc-DCLK2-3	0.954034	0.783364	0.854348
lnc-DCP1B-1	0.995922	0.969233	0.978233
lnc-DCPS-1	1.38094	0.000755913	0.00337367
lnc-DCST2-1	1.36602	0.0012979	0.00537181
lnc-DCT-10	0.931679	0.417867	0.550583
lnc-DCT-11	0.953885	0.748845	0.830548
lnc-DCT-17	1.10477	0.203663	0.32539
lnc-DCT-8	1.35971	0.0775308	0.158619
lnc-DCTD-4	1.99276	0.000969662	0.00416707
lnc-DCTN5-2	1.98088	5.57778e-06	4.57158e-05
lnc-DCTN6-1	0.734108	0.0603552	0.129963
lnc-DCUN1D5-1	1.42318	0.102833	0.196994
lnc-DDX10-1	0.909703	0.716975	0.806597
lnc-DDX1-5	1.62442	0.00019391	0.00102313
lnc-DDX20-1	1.51698	0.00936481	0.028506
lnc-DDX25-1	1.1812	0.278093	0.410976
lnc-DDX51-10	1.34563	0.0164864	0.0456771
lnc-DDX51-6	0.970441	0.458526	0.588142
lnc-DDX58-6	1.24754	0.0533781	0.118192
lnc-DDX60L-2	1.52368	2.05711e-11	6.54696e-10
lnc-DEC1-7	1.12443	0.360141	0.496953
lnc-DEFA1-1	0.71524	0.0139839	0.0399499
lnc-DEFA1-2	0.913619	0.174322	0.290231
lnc-DEFA3-2	0.970471	0.751377	0.832545
lnc-DEFA4-1	0.751533	0.013028	0.0376299
lnc-DEFA5-1	0.915649	0.274373	0.40681
lnc-DEFB105A-1	3.31964	3.30774e-11	9.98683e-10
lnc-DEFB105B-4	0.588044	1.031e-05	7.99563e-05
lnc-DEFB116-2	0.534913	0.00029783	0.00148901
lnc-DEFB116-7	0.864716	0.291813	0.424909
lnc-DEFB1-3	1.31679	0.0402486	0.0938471
lnc-DEFB132-1	1.00121	0.993135	0.995813
lnc-DEGS1-1	0.717153	0.00158004	0.0063498
lnc-DEK-4	0.89539	0.556957	0.679369
lnc-DENND1A-2	1.07824	0.341073	0.476787
lnc-DENND2A-1	1.19627	0.042693	0.0986028
lnc-DENND4A-5	1.04333	0.52655	0.652301
lnc-DENND4A-6	1.07917	0.623108	0.734304
lnc-DENND5B-3	1.90476	5.74117e-05	0.000353015
lnc-DEPDC7-2	0.630523	0.00027705	0.00139413
lnc-DET1-1	0.492295	1.30419e-08	2.00743e-07
lnc-DET1-2	1.01988	0.936394	0.956202
lnc-DFFB-2	1.36312	0.261863	0.392878
lnc-DGCR14-2	1.09628	0.377531	0.513824
lnc-DGCR14-3	0.997445	0.983603	0.989063
lnc-DGCR14-4	1.08002	0.32285	0.458111
lnc-DGCR2-2	0.946713	0.446191	0.577246
lnc-DGCR2-3	1.10358	0.073248	0.15167
lnc-DGCR2-4	0.998979	0.989075	0.993004
lnc-DGCR6-2	1.24213	0.00897706	0.0275273
lnc-DGKI-1	0.773573	0.118042	0.21891
lnc-DHFRL1-3	3.26235	1.64051e-15	1.43089e-13
lnc-DHRS12-1	0.814531	0.042744	0.0986238
lnc-DHRS12-7	1.00693	0.913366	0.939985
lnc-DHRS7-1	2.02678	0.0102141	0.0305935
lnc-DHRS7-4	1.26092	0.134236	0.240522
lnc-DHRS7B-5	1.62522	2.35997e-05	0.000163303
lnc-DHRS7C-1	1.23319	0.167239	0.281924
lnc-DHX15-1	1.14108	0.133639	0.239818
lnc-DHX35-2	1.0931	0.506874	0.634698
lnc-DHX36-1	0.424134	0.000967781	0.00416354
lnc-DHX36-2	0.476104	0.0081094	0.0253594
lnc-DHX37-1	1.06902	0.588542	0.705232
lnc-DHX37-10	1.28424	0.167547	0.282375
lnc-DHX37-11	1.49283	0.00699116	0.0224186
lnc-DHX37-3	1.26478	0.184375	0.302862
lnc-DHX37-6	1.37391	0.00690387	0.0222112
lnc-DHX38-2	0.893318	0.531727	0.6568
lnc-DHX38-22	1.17209	0.163354	0.277293
lnc-DHX38-4	0.885137	0.116346	0.216369
lnc-DHX38-5	1.39504	0.00587003	0.0193975
lnc-DHX40-1	1.78642	0.00223884	0.0085269
lnc-DHX57-6	1.21215	0.0234946	0.0609136
lnc-DIAPH2-11	1.48291	0.00992982	0.0299165
lnc-DIAPH2-5	1.1455	0.0004822	0.00229102
lnc-DIAPH3-16	1.04134	0.758037	0.83654
lnc-DIO3.1-3	1.34007	0.0172246	0.0475359
lnc-DIO3.1-4	1.20493	0.224178	0.348705
lnc-DIRAS2-1	0.679198	0.0010423	0.00443872
lnc-DIRAS2-12	1.08376	0.619112	0.730343
lnc-DIRAS2-4	0.979524	0.738133	0.82397
lnc-DIRAS2-6	1.83328	4.3805e-16	4.18219e-14
lnc-DIRC2-1	0.46604	4.94096e-16	4.65438e-14
lnc-DIRC3-1	1.0775	0.469918	0.599273
lnc-DIS3-2	0.895181	0.458338	0.588142
lnc-DISC1-4	1.49592	0.0783685	0.159652
lnc-DISP1-1	0.821334	0.0324363	0.0788312
lnc-DISP2-2	0.431187	0.000123504	0.000683286
lnc-DKK3-8	0.972909	0.833844	0.889761
lnc-DKK4-3	0.97638	0.717915	0.807267
lnc-DKKL1-1	1.01562	0.929519	0.951344
lnc-DLEU2L-1	2.01262	8.85748e-08	1.12753e-06
lnc-DLEU7-10	0.745901	0.0961603	0.186232
lnc-DLEU7-4	1.0835	0.0742961	0.153167
lnc-DLEU7-8	1.32103	0.086063	0.171277
lnc-DLG5-1	0.943225	0.654736	0.759892
lnc-DLGAP1-3	0.85494	0.403341	0.537403
lnc-DLGAP1-8	1.14153	0.234603	0.361169
lnc-DLK1-11	1.38225	0.033114	0.08023
lnc-DLK1-12	0.524364	0.000270175	0.00136147
lnc-DLK1-17	1.03506	0.478691	0.608374
lnc-DLK1-3	0.899669	0.446831	0.577967
lnc-DLK1-4	1.11574	0.570026	0.690528
lnc-DLK1-8	1.43148	0.0146874	0.0414238
lnc-DLK1-9	1.24253	0.190307	0.310369
[truncated: 5,066 more rows]
