# Supplementary material for: Comprehensive identification of long noncoding RNAs in colorectal cancer
Source: Oncotarget. 2018 Jun 12;9(45):27605–29. doi: 10.18632/oncotarget.25218 (PMC6021240; doi:10.18632/oncotarget.25218)
Supplement: Supplementary file 5 [file oncotarget-09-27605-s005.xlsx]

## Sheet: Sheet1
GSM971957	Frozen tissue of primary colorectal Adenocarcinoma	Homo sapiens	Sex: M	age.at.diagnosis: 34.5	tnm.stage: 4	tnm.t: T4	tnm.n: N2	tnm.m: M1	tumor.location: distal	rfs.event: 1	rfs.delay: 0	os.event: 1	os.delay: 10	mmr.status: pMMR	cimp.status: -	cin.status: +	tp53.mutation: M	tp53.mutation.dna: NA	tp53.mutation.exon.number: NA	tp53.mutation.protein: NA	kras.mutation: M	kras.mutation.dna: c.35G>A	kras.mutation.exon.number: c.35G>A	kras.mutation.protein: p.G12D	braf.mutation: WT	braf.mutation.dna: NA	braf.mutation.exon.number: NA	braf.mutation.protein: NA	cit.molecularsubtype: C5
GSM971958	Frozen tissue of primary colorectal Adenocarcinoma	Homo sapiens	Sex: F	age.at.diagnosis: 36.4	tnm.stage: 4	tnm.t: T3	tnm.n: N2	tnm.m: M1	tumor.location: distal	rfs.event: 1	rfs.delay: 0	os.event: 1	os.delay: 9	mmr.status: pMMR	cimp.status: -	cin.status: -	tp53.mutation: WT	tp53.mutation.dna: NA	tp53.mutation.exon.number: NA	tp53.mutation.protein: NA	kras.mutation: WT	kras.mutation.dna: NA	kras.mutation.exon.number: NA	kras.mutation.protein: NA	braf.mutation: WT	braf.mutation.dna: NA	braf.mutation.exon.number: NA	braf.mutation.protein: NA	cit.molecularsubtype: C4
GSM971959	Frozen tissue of primary colorectal Adenocarcinoma	Homo sapiens	Sex: M	age.at.diagnosis: 36.9	tnm.stage: 2	tnm.t: T4	tnm.n: N0	tnm.m: M0	tumor.location: proximal	rfs.event: 1	rfs.delay: 4	os.event: 0	os.delay: 52	mmr.status: pMMR	cimp.status: -	cin.status: -	tp53.mutation: M	tp53.mutation.dna: NA	tp53.mutation.exon.number: NA	tp53.mutation.protein: NA	kras.mutation: WT	kras.mutation.dna: NA	kras.mutation.exon.number: NA	kras.mutation.protein: NA	braf.mutation: WT	braf.mutation.dna: NA	braf.mutation.exon.number: NA	braf.mutation.protein: NA	cit.molecularsubtype: C3
GSM971960	Frozen tissue of primary colorectal Adenocarcinoma	Homo sapiens	Sex: F	age.at.diagnosis: 38.2	tnm.stage: 1	tnm.t: T2	tnm.n: N0	tnm.m: M0	tumor.location: distal	rfs.event: 0	rfs.delay: 74	os.event: 0	os.delay: 74	mmr.status: pMMR	cimp.status: -	cin.status: +	tp53.mutation: M	tp53.mutation.dna: NA	tp53.mutation.exon.number: NA	tp53.mutation.protein: NA	kras.mutation: WT	kras.mutation.dna: NA	kras.mutation.exon.number: NA	kras.mutation.protein: NA	braf.mutation: WT	braf.mutation.dna: NA	braf.mutation.exon.number: NA	braf.mutation.protein: NA	cit.molecularsubtype: C1
GSM971961	Frozen tissue of primary colorectal Adenocarcinoma	Homo sapiens	Sex: F	age.at.diagnosis: 39.2	tnm.stage: 4	tnm.t: T3	tnm.n: N1	tnm.m: M1	tumor.location: distal	rfs.event: 1	rfs.delay: 1	os.event: 1	os.delay: 32	mmr.status: pMMR	cimp.status: -	cin.status: NA	tp53.mutation: M	tp53.mutation.dna: NA	tp53.mutation.exon.number: NA	tp53.mutation.protein: NA	kras.mutation: WT	kras.mutation.dna: NA	kras.mutation.exon.number: NA	kras.mutation.protein: NA	braf.mutation: WT	braf.mutation.dna: NA	braf.mutation.exon.number: NA	braf.mutation.protein: NA	cit.molecularsubtype: C4
GSM971962	Frozen tissue of primary colorectal Adenocarcinoma	Homo sapiens	Sex: M	age.at.diagnosis: 60.9	tnm.stage: 3	tnm.t: T4	tnm.n: N2	tnm.m: M0	tumor.location: proximal	rfs.event: 0	rfs.delay: 73	os.event: 0	os.delay: 73	mmr.status: dMMR	cimp.status: -	cin.status: +	tp53.mutation: WT	tp53.mutation.dna: NA	tp53.mutation.exon.number: NA	tp53.mutation.protein: NA	kras.mutation: WT	kras.mutation.dna: NA	kras.mutation.exon.number: NA	kras.mutation.protein: NA	braf.mutation: WT	braf.mutation.dna: NA	braf.mutation.exon.number: NA	braf.mutation.protein: NA	cit.molecularsubtype: C4
GSM971963	Frozen tissue of primary colorectal Adenocarcinoma	Homo sapiens	Sex: M	age.at.diagnosis: 78.2	tnm.stage: 2	tnm.t: T3	tnm.n: N0	tnm.m: M0	tumor.location: proximal	rfs.event: 1	rfs.delay: 17	os.event: 1	os.delay: 20	mmr.status: dMMR	cimp.status: -	cin.status: NA	tp53.mutation: WT	tp53.mutation.dna: NA	tp53.mutation.exon.number: NA	tp53.mutation.protein: NA	kras.mutation: WT	kras.mutation.dna: NA	kras.mutation.exon.number: NA	kras.mutation.protein: NA	braf.mutation: WT	braf.mutation.dna: NA	braf.mutation.exon.number: NA	braf.mutation.protein: NA	cit.molecularsubtype: C2
GSM971964	Frozen tissue of primary colorectal Adenocarcinoma	Homo sapiens	Sex: F	age.at.diagnosis: 35.4	tnm.stage: 3	tnm.t: T2	tnm.n: N2	tnm.m: M0	tumor.location: distal	rfs.event: 0	rfs.delay: 35	os.event: 0	os.delay: 35	mmr.status: pMMR	cimp.status: -	cin.status: -	tp53.mutation: M	tp53.mutation.dna: NA	tp53.mutation.exon.number: NA	tp53.mutation.protein: NA	kras.mutation: WT	kras.mutation.dna: NA	kras.mutation.exon.number: NA	kras.mutation.protein: NA	braf.mutation: WT	braf.mutation.dna: NA	braf.mutation.exon.number: NA	braf.mutation.protein: NA	cit.molecularsubtype: C1
GSM971965	Frozen tissue of primary colorectal Adenocarcinoma	Homo sapiens	Sex: F	age.at.diagnosis: 37.5	tnm.stage: 2	tnm.t: T3	tnm.n: N0	tnm.m: M0	tumor.location: distal	rfs.event: 0	rfs.delay: 33	os.event: 0	os.delay: 33	mmr.status: pMMR	cimp.status: -	cin.status: +	tp53.mutation: WT	tp53.mutation.dna: NA	tp53.mutation.exon.number: NA	tp53.mutation.protein: NA	kras.mutation: M	kras.mutation.dna: c.35G>A	kras.mutation.exon.number: c.35G>A	kras.mutation.protein: p.G12D	braf.mutation: WT	braf.mutation.dna: NA	braf.mutation.exon.number: NA	braf.mutation.protein: NA	cit.molecularsubtype: C1
GSM971966	Frozen tissue of primary colorectal Adenocarcinoma	Homo sapiens	Sex: F	age.at.diagnosis: 40.5	tnm.stage: 3	tnm.t: T3	tnm.n: N1	tnm.m: M0	tumor.location: distal	rfs.event: 0	rfs.delay: 63	os.event: 0	os.delay: 63	mmr.status: NA	cimp.status: -	cin.status: +	tp53.mutation: M	tp53.mutation.dna: NA	tp53.mutation.exon.number: NA	tp53.mutation.protein: NA	kras.mutation: M	kras.mutation.dna: c.35G>T	kras.mutation.exon.number: c.35G>T	kras.mutation.protein: p.G12V	braf.mutation: WT	braf.mutation.dna: NA	braf.mutation.exon.number: NA	braf.mutation.protein: NA	cit.molecularsubtype: C5
GSM971967	Frozen tissue of primary colorectal Adenocarcinoma	Homo sapiens	Sex: M	age.at.diagnosis: 42.6	tnm.stage: 2	tnm.t: T3	tnm.n: N0	tnm.m: M0	tumor.location: proximal	rfs.event: NA	rfs.delay: 31	os.event: 1	os.delay: 31	mmr.status: pMMR	cimp.status: -	cin.status: -	tp53.mutation: WT	tp53.mutation.dna: NA	tp53.mutation.exon.number: NA	tp53.mutation.protein: NA	kras.mutation: M	kras.mutation.dna: c.35G>A	kras.mutation.exon.number: c.35G>A	kras.mutation.protein: p.G12D	braf.mutation: WT	braf.mutation.dna: NA	braf.mutation.exon.number: NA	braf.mutation.protein: NA	cit.molecularsubtype: C3
GSM971968	Frozen tissue of primary colorectal Adenocarcinoma	Homo sapiens	Sex: F	age.at.diagnosis: 44.9	tnm.stage: 2	tnm.t: T4	tnm.n: N0	tnm.m: M0	tumor.location: proximal	rfs.event: 1	rfs.delay: 93	os.event: 0	os.delay: 112	mmr.status: pMMR	cimp.status: -	cin.status: +	tp53.mutation: M	tp53.mutation.dna: NA	tp53.mutation.exon.number: NA	tp53.mutation.protein: NA	kras.mutation: M	kras.mutation.dna: c.35G>A	kras.mutation.exon.number: c.35G>A	kras.mutation.protein: p.G12D	braf.mutation: WT	braf.mutation.dna: NA	braf.mutation.exon.number: NA	braf.mutation.protein: NA	cit.molecularsubtype: C4
GSM971969	Frozen tissue of primary colorectal Adenocarcinoma	Homo sapiens	Sex: M	age.at.diagnosis: 30.2	tnm.stage: 1	tnm.t: T1	tnm.n: N0	tnm.m: M0	tumor.location: distal	rfs.event: 0	rfs.delay: 63	os.event: 0	os.delay: 63	mmr.status: dMMR	cimp.status: -	cin.status: NA	tp53.mutation: WT	tp53.mutation.dna: NA	tp53.mutation.exon.number: NA	tp53.mutation.protein: NA	kras.mutation: WT	kras.mutation.dna: NA	kras.mutation.exon.number: NA	kras.mutation.protein: NA	braf.mutation: WT	braf.mutation.dna: NA	braf.mutation.exon.number: NA	braf.mutation.protein: NA	cit.molecularsubtype: C2
GSM971970	Frozen tissue of primary colorectal Adenocarcinoma	Homo sapiens	Sex: F	age.at.diagnosis: 31.7	tnm.stage: 1	tnm.t: T2	tnm.n: N0	tnm.m: M0	tumor.location: proximal	rfs.event: 0	rfs.delay: 86	os.event: 0	os.delay: 86	mmr.status: dMMR	cimp.status: -	cin.status: -	tp53.mutation: WT	tp53.mutation.dna: NA	tp53.mutation.exon.number: NA	tp53.mutation.protein: NA	kras.mutation: M	kras.mutation.dna: c.35G>C	kras.mutation.exon.number: c.35G>C	kras.mutation.protein: p.G12A	braf.mutation: WT	braf.mutation.dna: NA	braf.mutation.exon.number: NA	braf.mutation.protein: NA	cit.molecularsubtype: C3
GSM971971	Frozen tissue of primary colorectal Adenocarcinoma	Homo sapiens	Sex: F	age.at.diagnosis: 34.7	tnm.stage: 4	tnm.t: T4	tnm.n: N2	tnm.m: M1	tumor.location: proximal	rfs.event: 0	rfs.delay: 65	os.event: 0	os.delay: 65	mmr.status: dMMR	cimp.status: -	cin.status: +	tp53.mutation: WT	tp53.mutation.dna: NA	tp53.mutation.exon.number: NA	tp53.mutation.protein: NA	kras.mutation: M	kras.mutation.dna: c.38G>A	kras.mutation.exon.number: c.38G>A	kras.mutation.protein: p.G13D	braf.mutation: WT	braf.mutation.dna: NA	braf.mutation.exon.number: NA	braf.mutation.protein: NA	cit.molecularsubtype: C2
GSM971972	Frozen tissue of primary colorectal Adenocarcinoma	Homo sapiens	Sex: M	age.at.diagnosis: 40.2	tnm.stage: 1	tnm.t: T2	tnm.n: N0	tnm.m: M0	tumor.location: distal	rfs.event: 0	rfs.delay: 75	os.event: 0	os.delay: 75	mmr.status: dMMR	cimp.status: -	cin.status: +	tp53.mutation: WT	tp53.mutation.dna: NA	tp53.mutation.exon.number: NA	tp53.mutation.protein: NA	kras.mutation: WT	kras.mutation.dna: NA	kras.mutation.exon.number: NA	kras.mutation.protein: NA	braf.mutation: WT	braf.mutation.dna: NA	braf.mutation.exon.number: NA	braf.mutation.protein: NA	cit.molecularsubtype: C1
GSM971973	Frozen tissue of primary colorectal Adenocarcinoma	Homo sapiens	Sex: M	age.at.diagnosis: 24.9	tnm.stage: 2	tnm.t: T3	tnm.n: N0	tnm.m: M0	tumor.location: distal	rfs.event: 0	rfs.delay: 46	os.event: 0	os.delay: 46	mmr.status: pMMR	cimp.status: -	cin.status: +	tp53.mutation: WT	tp53.mutation.dna: NA	tp53.mutation.exon.number: NA	tp53.mutation.protein: NA	kras.mutation: WT	kras.mutation.dna: NA	kras.mutation.exon.number: NA	kras.mutation.protein: NA	braf.mutation: WT	braf.mutation.dna: NA	braf.mutation.exon.number: NA	braf.mutation.protein: NA	cit.molecularsubtype: C5
GSM971974	Frozen tissue of primary colorectal Adenocarcinoma	Homo sapiens	Sex: F	age.at.diagnosis: 40.7	tnm.stage: 4	tnm.t: T4	tnm.n: N1	tnm.m: M1	tumor.location: distal	rfs.event: 0	rfs.delay: 56	os.event: 0	os.delay: 56	mmr.status: pMMR	cimp.status: -	cin.status: +	tp53.mutation: M	tp53.mutation.dna: NA	tp53.mutation.exon.number: NA	tp53.mutation.protein: NA	kras.mutation: M	kras.mutation.dna: c.35G>A	kras.mutation.exon.number: c.35G>A	kras.mutation.protein: p.G12D	braf.mutation: WT	braf.mutation.dna: NA	braf.mutation.exon.number: NA	braf.mutation.protein: NA	cit.molecularsubtype: C3
GSM971975	Frozen tissue of primary colorectal Adenocarcinoma	Homo sapiens	Sex: F	age.at.diagnosis: 41.9	tnm.stage: 2	tnm.t: T3	tnm.n: N0	tnm.m: M0	tumor.location: distal	rfs.event: 0	rfs.delay: 46	os.event: 0	os.delay: 46	mmr.status: pMMR	cimp.status: -	cin.status: +	tp53.mutation: WT	tp53.mutation.dna: NA	tp53.mutation.exon.number: NA	tp53.mutation.protein: NA	kras.mutation: WT	kras.mutation.dna: NA	kras.mutation.exon.number: NA	kras.mutation.protein: NA	braf.mutation: WT	braf.mutation.dna: NA	braf.mutation.exon.number: NA	braf.mutation.protein: NA	cit.molecularsubtype: C1
GSM971976	Frozen tissue of primary colorectal Adenocarcinoma	Homo sapiens	Sex: F	age.at.diagnosis: 45.2	tnm.stage: 2	tnm.t: T4	tnm.n: N0	tnm.m: M0	tumor.location: distal	rfs.event: 0	rfs.delay: 36	os.event: 0	os.delay: 36	mmr.status: NA	cimp.status: -	cin.status: +	tp53.mutation: M	tp53.mutation.dna: NA	tp53.mutation.exon.number: NA	tp53.mutation.protein: NA	kras.mutation: WT	kras.mutation.dna: NA	kras.mutation.exon.number: NA	kras.mutation.protein: NA	braf.mutation: WT	braf.mutation.dna: NA	braf.mutation.exon.number: NA	braf.mutation.protein: NA	cit.molecularsubtype: C5
GSM971977	Frozen tissue of primary colorectal Adenocarcinoma	Homo sapiens	Sex: F	age.at.diagnosis: 40.8	tnm.stage: 3	tnm.t: T4	tnm.n: N1	tnm.m: M0	tumor.location: proximal	rfs.event: 0	rfs.delay: 49	os.event: 0	os.delay: 49	mmr.status: dMMR	cimp.status: -	cin.status: +	tp53.mutation: WT	tp53.mutation.dna: NA	tp53.mutation.exon.number: NA	tp53.mutation.protein: NA	kras.mutation: M	kras.mutation.dna: c.38G>A	kras.mutation.exon.number: c.38G>A	kras.mutation.protein: p.G13D	braf.mutation: WT	braf.mutation.dna: NA	braf.mutation.exon.number: NA	braf.mutation.protein: NA	cit.molecularsubtype: C2
GSM971978	Frozen tissue of primary colorectal Adenocarcinoma	Homo sapiens	Sex: F	age.at.diagnosis: 71.4	tnm.stage: 1	tnm.t: T2	tnm.n: N0	tnm.m: M0	tumor.location: proximal	rfs.event: 0	rfs.delay: 109	os.event: 0	os.delay: 109	mmr.status: dMMR	cimp.status: NA	cin.status: -	tp53.mutation: M	tp53.mutation.dna: NA	tp53.mutation.exon.number: NA	tp53.mutation.protein: NA	kras.mutation: M	kras.mutation.dna: c.38G>A	kras.mutation.exon.number: c.38G>A	kras.mutation.protein: p.G13D	braf.mutation: WT	braf.mutation.dna: NA	braf.mutation.exon.number: NA	braf.mutation.protein: NA	cit.molecularsubtype: C2
GSM971979	Frozen tissue of primary colorectal Adenocarcinoma	Homo sapiens	Sex: F	age.at.diagnosis: 66.4	tnm.stage: 2	tnm.t: T3	tnm.n: N0	tnm.m: M0	tumor.location: proximal	rfs.event: 0	rfs.delay: 53	os.event: 0	os.delay: 53	mmr.status: dMMR	cimp.status: +	cin.status: +	tp53.mutation: WT	tp53.mutation.dna: NA	tp53.mutation.exon.number: NA	tp53.mutation.protein: NA	kras.mutation: WT	kras.mutation.dna: NA	kras.mutation.exon.number: NA	kras.mutation.protein: NA	braf.mutation: WT	braf.mutation.dna: NA	braf.mutation.exon.number: NA	braf.mutation.protein: NA	cit.molecularsubtype: C2
GSM971980	Frozen tissue of primary colorectal Adenocarcinoma	Homo sapiens	Sex: M	age.at.diagnosis: 76.9	tnm.stage: 3	tnm.t: T4	tnm.n: N1	tnm.m: M0	tumor.location: proximal	rfs.event: 0	rfs.delay: 59	os.event: 0	os.delay: 59	mmr.status: dMMR	cimp.status: +	cin.status: NA	tp53.mutation: WT	tp53.mutation.dna: NA	tp53.mutation.exon.number: NA	tp53.mutation.protein: NA	kras.mutation: WT	kras.mutation.dna: NA	kras.mutation.exon.number: NA	kras.mutation.protein: NA	braf.mutation: M	braf.mutation.dna: c.1799T>A	braf.mutation.exon.number: c.1799T>A	braf.mutation.protein: p.V600E	cit.molecularsubtype: C2
GSM971981	Frozen tissue of primary colorectal Adenocarcinoma	Homo sapiens	Sex: M	age.at.diagnosis: 81.8	tnm.stage: 2	tnm.t: T3	tnm.n: N0	tnm.m: M0	tumor.location: proximal	rfs.event: 0	rfs.delay: 48	os.event: 0	os.delay: 48	mmr.status: dMMR	cimp.status: -	cin.status: +	tp53.mutation: WT	tp53.mutation.dna: NA	tp53.mutation.exon.number: NA	tp53.mutation.protein: NA	kras.mutation: M	kras.mutation.dna: c.35G>A	kras.mutation.exon.number: c.35G>A	kras.mutation.protein: p.G12D	braf.mutation: WT	braf.mutation.dna: NA	braf.mutation.exon.number: NA	braf.mutation.protein: NA	cit.molecularsubtype: C2
GSM971982	Frozen tissue of primary colorectal Adenocarcinoma	Homo sapiens	Sex: M	age.at.diagnosis: 79.3	tnm.stage: 3	tnm.t: T4	tnm.n: N2	tnm.m: M0	tumor.location: proximal	rfs.event: 0	rfs.delay: 42	os.event: 1	os.delay: 42	mmr.status: dMMR	cimp.status: +	cin.status: +	tp53.mutation: M	tp53.mutation.dna: NA	tp53.mutation.exon.number: NA	tp53.mutation.protein: NA	kras.mutation: M	kras.mutation.dna: c.38G>A	kras.mutation.exon.number: c.38G>A	kras.mutation.protein: p.G13D	braf.mutation: WT	braf.mutation.dna: NA	braf.mutation.exon.number: NA	braf.mutation.protein: NA	cit.molecularsubtype: C2
GSM971983	Frozen tissue of primary colorectal Adenocarcinoma	Homo sapiens	Sex: M	age.at.diagnosis: 75.3	tnm.stage: 3	tnm.t: T3	tnm.n: N1	tnm.m: M0	tumor.location: proximal	rfs.event: 0	rfs.delay: 87	os.event: 0	os.delay: 87	mmr.status: dMMR	cimp.status: +	cin.status: +	tp53.mutation: M	tp53.mutation.dna: NA	tp53.mutation.exon.number: NA	tp53.mutation.protein: NA	kras.mutation: WT	kras.mutation.dna: NA	kras.mutation.exon.number: NA	kras.mutation.protein: NA	braf.mutation: M	braf.mutation.dna: c.1799T>A	braf.mutation.exon.number: c.1799T>A	braf.mutation.protein: p.V600E	cit.molecularsubtype: C2
GSM971984	Frozen tissue of primary colorectal Adenocarcinoma	Homo sapiens	Sex: F	age.at.diagnosis: 68	tnm.stage: 2	tnm.t: T4	tnm.n: N0	tnm.m: M0	tumor.location: proximal	rfs.event: 1	rfs.delay: 5	os.event: 0	os.delay: 81	mmr.status: dMMR	cimp.status: +	cin.status: +	tp53.mutation: WT	tp53.mutation.dna: NA	tp53.mutation.exon.number: NA	tp53.mutation.protein: NA	kras.mutation: WT	kras.mutation.dna: NA	kras.mutation.exon.number: NA	kras.mutation.protein: NA	braf.mutation: M	braf.mutation.dna: c.1799T>A	braf.mutation.exon.number: c.1799T>A	braf.mutation.protein: p.V600E	cit.molecularsubtype: C2
GSM971985	Frozen tissue of primary colorectal Adenocarcinoma	Homo sapiens	Sex: M	age.at.diagnosis: 66.6	tnm.stage: 0	tnm.t: T0	tnm.n: N0	tnm.m: M0	tumor.location: proximal	rfs.event: 0	rfs.delay: 7	os.event: 0	os.delay: 7	mmr.status: pMMR	cimp.status: -	cin.status: +	tp53.mutation: WT	tp53.mutation.dna: NA	tp53.mutation.exon.number: NA	tp53.mutation.protein: NA	kras.mutation: M	kras.mutation.dna: c.38G>A	kras.mutation.exon.number: c.38G>A	kras.mutation.protein: p.G13D	braf.mutation: WT	braf.mutation.dna: NA	braf.mutation.exon.number: NA	braf.mutation.protein: NA	cit.molecularsubtype: C3
GSM971986	Frozen tissue of primary colorectal Adenocarcinoma	Homo sapiens	Sex: M	age.at.diagnosis: 66.3	tnm.stage: 2	tnm.t: T3	tnm.n: N0	tnm.m: M0	tumor.location: proximal	rfs.event: 0	rfs.delay: 68	os.event: 0	os.delay: 68	mmr.status: pMMR	cimp.status: -	cin.status: NA	tp53.mutation: M	tp53.mutation.dna: NA	tp53.mutation.exon.number: NA	tp53.mutation.protein: NA	kras.mutation: WT	kras.mutation.dna: NA	kras.mutation.exon.number: NA	kras.mutation.protein: NA	braf.mutation: WT	braf.mutation.dna: NA	braf.mutation.exon.number: NA	braf.mutation.protein: NA	cit.molecularsubtype: C5
GSM971987	Frozen tissue of primary colorectal Adenocarcinoma	Homo sapiens	Sex: M	age.at.diagnosis: 66.7	tnm.stage: 2	tnm.t: T3	tnm.n: N0	tnm.m: M0	tumor.location: proximal	rfs.event: 0	rfs.delay: 68	os.event: 0	os.delay: 68	mmr.status: pMMR	cimp.status: -	cin.status: +	tp53.mutation: WT	tp53.mutation.dna: NA	tp53.mutation.exon.number: NA	tp53.mutation.protein: NA	kras.mutation: WT	kras.mutation.dna: NA	kras.mutation.exon.number: NA	kras.mutation.protein: NA	braf.mutation: WT	braf.mutation.dna: NA	braf.mutation.exon.number: NA	braf.mutation.protein: NA	cit.molecularsubtype: C6
GSM971988	Frozen tissue of primary colorectal Adenocarcinoma	Homo sapiens	Sex: F	age.at.diagnosis: 77.2	tnm.stage: 4	tnm.t: T4	tnm.n: N1	tnm.m: M1	tumor.location: proximal	rfs.event: 1	rfs.delay: 15	os.event: 1	os.delay: 18	mmr.status: pMMR	cimp.status: +	cin.status: -	tp53.mutation: M	tp53.mutation.dna: NA	tp53.mutation.exon.number: NA	tp53.mutation.protein: NA	kras.mutation: WT	kras.mutation.dna: NA	kras.mutation.exon.number: NA	kras.mutation.protein: NA	braf.mutation: M	braf.mutation.dna: c.1799T>A	braf.mutation.exon.number: c.1799T>A	braf.mutation.protein: p.V600E	cit.molecularsubtype: C2
GSM971989	Frozen tissue of primary colorectal Adenocarcinoma	Homo sapiens	Sex: M	age.at.diagnosis: 71.3	tnm.stage: 1	tnm.t: T2	tnm.n: N0	tnm.m: M0	tumor.location: proximal	rfs.event: 1	rfs.delay: 16	os.event: 1	os.delay: 24	mmr.status: pMMR	cimp.status: -	cin.status: -	tp53.mutation: WT	tp53.mutation.dna: NA	tp53.mutation.exon.number: NA	tp53.mutation.protein: NA	kras.mutation: M	kras.mutation.dna: c.35G>A	kras.mutation.exon.number: c.35G>A	kras.mutation.protein: p.G12D	braf.mutation: WT	braf.mutation.dna: NA	braf.mutation.exon.number: NA	braf.mutation.protein: NA	cit.molecularsubtype: C3
GSM971990	Frozen tissue of primary colorectal Adenocarcinoma	Homo sapiens	Sex: M	age.at.diagnosis: 83.1	tnm.stage: 1	tnm.t: T2	tnm.n: N0	tnm.m: M0	tumor.location: proximal	rfs.event: 0	rfs.delay: 12	os.event: 1	os.delay: 12	mmr.status: pMMR	cimp.status: +	cin.status: +	tp53.mutation: WT	tp53.mutation.dna: NA	tp53.mutation.exon.number: NA	tp53.mutation.protein: NA	kras.mutation: M	kras.mutation.dna: c.38G>A	kras.mutation.exon.number: c.38G>A	kras.mutation.protein: p.G13D	braf.mutation: WT	braf.mutation.dna: NA	braf.mutation.exon.number: NA	braf.mutation.protein: NA	cit.molecularsubtype: C3
GSM971991	Frozen tissue of primary colorectal Adenocarcinoma	Homo sapiens	Sex: M	age.at.diagnosis: 71.3	tnm.stage: 2	tnm.t: T3	tnm.n: N0	tnm.m: M0	tumor.location: distal	rfs.event: 0	rfs.delay: 55	os.event: 1	os.delay: 55	mmr.status: pMMR	cimp.status: -	cin.status: NA	tp53.mutation: M	tp53.mutation.dna: NA	tp53.mutation.exon.number: NA	tp53.mutation.protein: NA	kras.mutation: WT	kras.mutation.dna: NA	kras.mutation.exon.number: NA	kras.mutation.protein: NA	braf.mutation: WT	braf.mutation.dna: NA	braf.mutation.exon.number: NA	braf.mutation.protein: NA	cit.molecularsubtype: C5
GSM971992	Frozen tissue of primary colorectal Adenocarcinoma	Homo sapiens	Sex: M	age.at.diagnosis: 85.6	tnm.stage: 2	tnm.t: T4	tnm.n: N0	tnm.m: M0	tumor.location: distal	rfs.event: 0	rfs.delay: 20	os.event: 1	os.delay: 20	mmr.status: pMMR	cimp.status: -	cin.status: NA	tp53.mutation: WT	tp53.mutation.dna: NA	tp53.mutation.exon.number: NA	tp53.mutation.protein: NA	kras.mutation: WT	kras.mutation.dna: NA	kras.mutation.exon.number: NA	kras.mutation.protein: NA	braf.mutation: WT	braf.mutation.dna: NA	braf.mutation.exon.number: NA	braf.mutation.protein: NA	cit.molecularsubtype: C1
GSM971993	Frozen tissue of primary colorectal Adenocarcinoma	Homo sapiens	Sex: M	age.at.diagnosis: 67.5	tnm.stage: 2	tnm.t: T3	tnm.n: N0	tnm.m: M0	tumor.location: distal	rfs.event: 0	rfs.delay: 56	os.event: 0	os.delay: 56	mmr.status: pMMR	cimp.status: -	cin.status: +	tp53.mutation: WT	tp53.mutation.dna: NA	tp53.mutation.exon.number: NA	tp53.mutation.protein: NA	kras.mutation: M	kras.mutation.dna: c.34G>A	kras.mutation.exon.number: c.34G>A	kras.mutation.protein: p.G12S	braf.mutation: WT	braf.mutation.dna: NA	braf.mutation.exon.number: NA	braf.mutation.protein: NA	cit.molecularsubtype: C3
GSM971994	Frozen tissue of primary colorectal Adenocarcinoma	Homo sapiens	Sex: M	age.at.diagnosis: 80.9	tnm.stage: 2	tnm.t: T3	tnm.n: N0	tnm.m: M0	tumor.location: proximal	rfs.event: 0	rfs.delay: 43	os.event: 0	os.delay: 43	mmr.status: pMMR	cimp.status: -	cin.status: +	tp53.mutation: M	tp53.mutation.dna: NA	tp53.mutation.exon.number: NA	tp53.mutation.protein: NA	kras.mutation: WT	kras.mutation.dna: NA	kras.mutation.exon.number: NA	kras.mutation.protein: NA	braf.mutation: WT	braf.mutation.dna: NA	braf.mutation.exon.number: NA	braf.mutation.protein: NA	cit.molecularsubtype: C5
GSM971995	Frozen tissue of primary colorectal Adenocarcinoma	Homo sapiens	Sex: F	age.at.diagnosis: 61.8	tnm.stage: 2	tnm.t: T4	tnm.n: N0	tnm.m: M0	tumor.location: distal	rfs.event: 0	rfs.delay: 25	os.event: 0	os.delay: 25	mmr.status: pMMR	cimp.status: -	cin.status: -	tp53.mutation: WT	tp53.mutation.dna: NA	tp53.mutation.exon.number: NA	tp53.mutation.protein: NA	kras.mutation: WT	kras.mutation.dna: NA	kras.mutation.exon.number: NA	kras.mutation.protein: NA	braf.mutation: WT	braf.mutation.dna: NA	braf.mutation.exon.number: NA	braf.mutation.protein: NA	cit.molecularsubtype: C6
GSM971996	Frozen tissue of primary colorectal Adenocarcinoma	Homo sapiens	Sex: F	age.at.diagnosis: 63	tnm.stage: 3	tnm.t: T3	tnm.n: N1	tnm.m: M0	tumor.location: proximal	rfs.event: 0	rfs.delay: 76	os.event: 0	os.delay: 76	mmr.status: pMMR	cimp.status: -	cin.status: -	tp53.mutation: WT	tp53.mutation.dna: NA	tp53.mutation.exon.number: NA	tp53.mutation.protein: NA	kras.mutation: WT	kras.mutation.dna: NA	kras.mutation.exon.number: NA	kras.mutation.protein: NA	braf.mutation: WT	braf.mutation.dna: NA	braf.mutation.exon.number: NA	braf.mutation.protein: NA	cit.molecularsubtype: C4
GSM971997	Frozen tissue of primary colorectal Adenocarcinoma	Homo sapiens	Sex: M	age.at.diagnosis: 72	tnm.stage: 3	tnm.t: T3	tnm.n: N2	tnm.m: M0	tumor.location: proximal	rfs.event: 0	rfs.delay: 89	os.event: 0	os.delay: 89	mmr.status: pMMR	cimp.status: +	cin.status: +	tp53.mutation: M	tp53.mutation.dna: NA	tp53.mutation.exon.number: NA	tp53.mutation.protein: NA	kras.mutation: WT	kras.mutation.dna: NA	kras.mutation.exon.number: NA	kras.mutation.protein: NA	braf.mutation: M	braf.mutation.dna: c.1799T>A	braf.mutation.exon.number: c.1799T>A	braf.mutation.protein: p.V600E	cit.molecularsubtype: C2
GSM971998	Frozen tissue of primary colorectal Adenocarcinoma	Homo sapiens	Sex: M	age.at.diagnosis: 74.8	tnm.stage: 3	tnm.t: T3	tnm.n: N1	tnm.m: M0	tumor.location: proximal	rfs.event: 1	rfs.delay: 18	os.event: 1	os.delay: 23	mmr.status: pMMR	cimp.status: -	cin.status: +	tp53.mutation: WT	tp53.mutation.dna: NA	tp53.mutation.exon.number: NA	tp53.mutation.protein: NA	kras.mutation: M	kras.mutation.dna: c.35G>A	kras.mutation.exon.number: c.35G>A	kras.mutation.protein: p.G12D	braf.mutation: WT	braf.mutation.dna: NA	braf.mutation.exon.number: NA	braf.mutation.protein: NA	cit.molecularsubtype: C6
GSM971999	Frozen tissue of primary colorectal Adenocarcinoma	Homo sapiens	Sex: M	age.at.diagnosis: 61.5	tnm.stage: 3	tnm.t: T3	tnm.n: N1	tnm.m: M0	tumor.location: distal	rfs.event: 0	rfs.delay: 1	os.event: 0	os.delay: 1	mmr.status: pMMR	cimp.status: -	cin.status: +	tp53.mutation: M	tp53.mutation.dna: NA	tp53.mutation.exon.number: NA	tp53.mutation.protein: NA	kras.mutation: WT	kras.mutation.dna: NA	kras.mutation.exon.number: NA	kras.mutation.protein: NA	braf.mutation: WT	braf.mutation.dna: NA	braf.mutation.exon.number: NA	braf.mutation.protein: NA	cit.molecularsubtype: C6
GSM972000	Frozen tissue of primary colorectal Adenocarcinoma	Homo sapiens	Sex: F	age.at.diagnosis: 76.4	tnm.stage: 3	tnm.t: T3	tnm.n: N2	tnm.m: M0	tumor.location: distal	rfs.event: 1	rfs.delay: 9	os.event: 0	os.delay: 9	mmr.status: pMMR	cimp.status: -	cin.status: +	tp53.mutation: WT	tp53.mutation.dna: NA	tp53.mutation.exon.number: NA	tp53.mutation.protein: NA	kras.mutation: WT	kras.mutation.dna: NA	kras.mutation.exon.number: NA	kras.mutation.protein: NA	braf.mutation: WT	braf.mutation.dna: NA	braf.mutation.exon.number: NA	braf.mutation.protein: NA	cit.molecularsubtype: C5
GSM972001	Frozen tissue of primary colorectal Adenocarcinoma	Homo sapiens	Sex: M	age.at.diagnosis: 71.5	tnm.stage: 3	tnm.t: T2	tnm.n: N1	tnm.m: M0	tumor.location: distal	rfs.event: 0	rfs.delay: 73	os.event: 0	os.delay: 73	mmr.status: pMMR	cimp.status: -	cin.status: -	tp53.mutation: M	tp53.mutation.dna: NA	tp53.mutation.exon.number: NA	tp53.mutation.protein: NA	kras.mutation: WT	kras.mutation.dna: NA	kras.mutation.exon.number: NA	kras.mutation.protein: NA	braf.mutation: WT	braf.mutation.dna: NA	braf.mutation.exon.number: NA	braf.mutation.protein: NA	cit.molecularsubtype: C1
GSM972002	Frozen tissue of primary colorectal Adenocarcinoma	Homo sapiens	Sex: M	age.at.diagnosis: 77.8	tnm.stage: 3	tnm.t: T4	tnm.n: N1	tnm.m: M0	tumor.location: distal	rfs.event: 1	rfs.delay: 25	os.event: 0	os.delay: 26	mmr.status: pMMR	cimp.status: -	cin.status: +	tp53.mutation: M	tp53.mutation.dna: NA	tp53.mutation.exon.number: NA	tp53.mutation.protein: NA	kras.mutation: M	kras.mutation.dna: c.35G>A	kras.mutation.exon.number: c.35G>A	kras.mutation.protein: p.G12D	braf.mutation: WT	braf.mutation.dna: NA	braf.mutation.exon.number: NA	braf.mutation.protein: NA	cit.molecularsubtype: C3
GSM972003	Frozen tissue of primary colorectal Adenocarcinoma	Homo sapiens	Sex: M	age.at.diagnosis: 64.6	tnm.stage: 4	tnm.t: T3	tnm.n: N2	tnm.m: M1	tumor.location: proximal	rfs.event: 1	rfs.delay: 0	os.event: 1	os.delay: 27	mmr.status: pMMR	cimp.status: -	cin.status: -	tp53.mutation: WT	tp53.mutation.dna: NA	tp53.mutation.exon.number: NA	tp53.mutation.protein: NA	kras.mutation: M	kras.mutation.dna: c.35G>T	kras.mutation.exon.number: c.35G>T	kras.mutation.protein: p.G12V	braf.mutation: WT	braf.mutation.dna: NA	braf.mutation.exon.number: NA	braf.mutation.protein: NA	cit.molecularsubtype: C1
GSM972004	Frozen tissue of primary colorectal Adenocarcinoma	Homo sapiens	Sex: F	age.at.diagnosis: 62.9	tnm.stage: 4	tnm.t: T3	tnm.n: N1	tnm.m: M1	tumor.location: proximal	rfs.event: 0	rfs.delay: 89	os.event: 0	os.delay: 89	mmr.status: pMMR	cimp.status: -	cin.status: +	tp53.mutation: M	tp53.mutation.dna: NA	tp53.mutation.exon.number: NA	tp53.mutation.protein: NA	kras.mutation: M	kras.mutation.dna: c.35G>A	kras.mutation.exon.number: c.35G>A	kras.mutation.protein: p.G12D	braf.mutation: WT	braf.mutation.dna: NA	braf.mutation.exon.number: NA	braf.mutation.protein: NA	cit.molecularsubtype: C1
GSM972005	Frozen tissue of primary colorectal Adenocarcinoma	Homo sapiens	Sex: M	age.at.diagnosis: 66.1	tnm.stage: 4	tnm.t: T4	tnm.n: N1	tnm.m: M1	tumor.location: proximal	rfs.event: 1	rfs.delay: 0	os.event: 0	os.delay: 44	mmr.status: pMMR	cimp.status: -	cin.status: +	tp53.mutation: M	tp53.mutation.dna: NA	tp53.mutation.exon.number: NA	tp53.mutation.protein: NA	kras.mutation: M	kras.mutation.dna: c.38G>A	kras.mutation.exon.number: c.38G>A	kras.mutation.protein: p.G13D	braf.mutation: WT	braf.mutation.dna: NA	braf.mutation.exon.number: NA	braf.mutation.protein: NA	cit.molecularsubtype: C3
GSM972006	Frozen tissue of primary colorectal Adenocarcinoma	Homo sapiens	Sex: F	age.at.diagnosis: 67.5	tnm.stage: 4	tnm.t: T3	tnm.n: N0	tnm.m: M1	tumor.location: distal	rfs.event: 1	rfs.delay: 0	os.event: 1	os.delay: 23	mmr.status: pMMR	cimp.status: -	cin.status: +	tp53.mutation: WT	tp53.mutation.dna: NA	tp53.mutation.exon.number: NA	tp53.mutation.protein: NA	kras.mutation: WT	kras.mutation.dna: NA	kras.mutation.exon.number: NA	kras.mutation.protein: NA	braf.mutation: WT	braf.mutation.dna: NA	braf.mutation.exon.number: NA	braf.mutation.protein: NA	cit.molecularsubtype: C5
GSM972007	Frozen tissue of primary colorectal Adenocarcinoma	Homo sapiens	Sex: M	age.at.diagnosis: 71	tnm.stage: 4	tnm.t: T4	tnm.n: N2	tnm.m: M1	tumor.location: proximal	rfs.event: 0	rfs.delay: 2	os.event: 1	os.delay: 2	mmr.status: pMMR	cimp.status: +	cin.status: +	tp53.mutation: WT	tp53.mutation.dna: NA	tp53.mutation.exon.number: NA	tp53.mutation.protein: NA	kras.mutation: WT	kras.mutation.dna: NA	kras.mutation.exon.number: NA	kras.mutation.protein: NA	braf.mutation: M	braf.mutation.dna: NA	braf.mutation.exon.number: NA	braf.mutation.protein: NA	cit.molecularsubtype: C4
GSM972008	Frozen tissue of primary colorectal Adenocarcinoma	Homo sapiens	Sex: M	age.at.diagnosis: 67.3	tnm.stage: 4	tnm.t: T4	tnm.n: N2	tnm.m: M1	tumor.location: distal	rfs.event: 1	rfs.delay: 2	os.event: 1	os.delay: 72	mmr.status: pMMR	cimp.status: +	cin.status: NA	tp53.mutation: M	tp53.mutation.dna: NA	tp53.mutation.exon.number: NA	tp53.mutation.protein: NA	kras.mutation: WT	kras.mutation.dna: NA	kras.mutation.exon.number: NA	kras.mutation.protein: NA	braf.mutation: M	braf.mutation.dna: NA	braf.mutation.exon.number: NA	braf.mutation.protein: NA	cit.molecularsubtype: C4
GSM972009	Frozen tissue of primary colorectal Adenocarcinoma	Homo sapiens	Sex: M	age.at.diagnosis: 68.1	tnm.stage: 4	tnm.t: T3	tnm.n: N2	tnm.m: M1	tumor.location: distal	rfs.event: 1	rfs.delay: 0	os.event: 1	os.delay: 10	mmr.status: pMMR	cimp.status: -	cin.status: -	tp53.mutation: M	tp53.mutation.dna: NA	tp53.mutation.exon.number: NA	tp53.mutation.protein: NA	kras.mutation: M	kras.mutation.dna: c.35G>A	kras.mutation.exon.number: c.35G>A	kras.mutation.protein: p.G12D	braf.mutation: WT	braf.mutation.dna: NA	braf.mutation.exon.number: NA	braf.mutation.protein: NA	cit.molecularsubtype: C6
GSM972010	Frozen tissue of primary colorectal Adenocarcinoma	Homo sapiens	Sex: M	age.at.diagnosis: 74.5	tnm.stage: 4	tnm.t: T3	tnm.n: N1	tnm.m: M1	tumor.location: distal	rfs.event: 1	rfs.delay: 10	os.event: 1	os.delay: 46	mmr.status: pMMR	cimp.status: -	cin.status: -	tp53.mutation: WT	tp53.mutation.dna: NA	tp53.mutation.exon.number: NA	tp53.mutation.protein: NA	kras.mutation: M	kras.mutation.dna: c.35G>A	kras.mutation.exon.number: c.35G>A	kras.mutation.protein: p.G12D	braf.mutation: WT	braf.mutation.dna: NA	braf.mutation.exon.number: NA	braf.mutation.protein: NA	cit.molecularsubtype: C5
GSM972011	Frozen tissue of primary colorectal Adenocarcinoma	Homo sapiens	Sex: F	age.at.diagnosis: 75.3	tnm.stage: 4	tnm.t: T4	tnm.n: N1	tnm.m: M1	tumor.location: distal	rfs.event: 1	rfs.delay: 18	os.event: 1	os.delay: 20	mmr.status: pMMR	cimp.status: +	cin.status: -	tp53.mutation: WT	tp53.mutation.dna: NA	tp53.mutation.exon.number: NA	tp53.mutation.protein: NA	kras.mutation: WT	kras.mutation.dna: NA	kras.mutation.exon.number: NA	kras.mutation.protein: NA	braf.mutation: M	braf.mutation.dna: c.1799T>A	braf.mutation.exon.number: c.1799T>A	braf.mutation.protein: p.V600E	cit.molecularsubtype: C4
GSM972012	Frozen tissue of primary colorectal Adenocarcinoma	Homo sapiens	Sex: F	age.at.diagnosis: 86.8	tnm.stage: 4	tnm.t: T3	tnm.n: N1	tnm.m: M1	tumor.location: proximal	rfs.event: 0	rfs.delay: 101	os.event: 0	os.delay: 101	mmr.status: pMMR	cimp.status: -	cin.status: +	tp53.mutation: WT	tp53.mutation.dna: NA	tp53.mutation.exon.number: NA	tp53.mutation.protein: NA	kras.mutation: M	kras.mutation.dna: c.38G>A	kras.mutation.exon.number: c.38G>A	kras.mutation.protein: p.G13D	braf.mutation: WT	braf.mutation.dna: NA	braf.mutation.exon.number: NA	braf.mutation.protein: NA	cit.molecularsubtype: C3
GSM972013	Frozen tissue of primary colorectal Adenocarcinoma	Homo sapiens	Sex: F	age.at.diagnosis: 89.4	tnm.stage: 4	tnm.t: T2	tnm.n: N1	tnm.m: M1	tumor.location: distal	rfs.event: 0	rfs.delay: 43	os.event: 1	os.delay: 43	mmr.status: pMMR	cimp.status: -	cin.status: -	tp53.mutation: WT	tp53.mutation.dna: NA	tp53.mutation.exon.number: NA	tp53.mutation.protein: NA	kras.mutation: WT	kras.mutation.dna: NA	kras.mutation.exon.number: NA	kras.mutation.protein: NA	braf.mutation: WT	braf.mutation.dna: NA	braf.mutation.exon.number: NA	braf.mutation.protein: NA	cit.molecularsubtype: C5
GSM972014	Frozen tissue of primary colorectal Adenocarcinoma	Homo sapiens	Sex: M	age.at.diagnosis: 65.8	tnm.stage: 4	tnm.t: T3	tnm.n: N0	tnm.m: M1	tumor.location: distal	rfs.event: 1	rfs.delay: 0	os.event: 1	os.delay: 29	mmr.status: pMMR	cimp.status: -	cin.status: -	tp53.mutation: M	tp53.mutation.dna: NA	tp53.mutation.exon.number: NA	tp53.mutation.protein: NA	kras.mutation: WT	kras.mutation.dna: NA	kras.mutation.exon.number: NA	kras.mutation.protein: NA	braf.mutation: WT	braf.mutation.dna: NA	braf.mutation.exon.number: NA	braf.mutation.protein: NA	cit.molecularsubtype: C5
GSM972015	Frozen tissue of primary colorectal Adenocarcinoma	Homo sapiens	Sex: F	age.at.diagnosis: 92.4	tnm.stage: 2	tnm.t: T3	tnm.n: N0	tnm.m: M0	tumor.location: distal	rfs.event: 0	rfs.delay: 91	os.event: 0	os.delay: 91	mmr.status: dMMR	cimp.status: +	cin.status: -	tp53.mutation: WT	tp53.mutation.dna: NA	tp53.mutation.exon.number: NA	tp53.mutation.protein: NA	kras.mutation: M	kras.mutation.dna: c.34G>T	kras.mutation.exon.number: c.34G>T	kras.mutation.protein: p.G12C	braf.mutation: WT	braf.mutation.dna: NA	braf.mutation.exon.number: NA	braf.mutation.protein: NA	cit.molecularsubtype: C2
GSM972016	Frozen tissue of primary colorectal Adenocarcinoma	Homo sapiens	Sex: F	age.at.diagnosis: 74.5	tnm.stage: 2	tnm.t: T3	tnm.n: N0	tnm.m: M0	tumor.location: proximal	rfs.event: 1	rfs.delay: 14	os.event: 1	os.delay: 16	mmr.status: dMMR	cimp.status: -	cin.status: -	tp53.mutation: M	tp53.mutation.dna: NA	tp53.mutation.exon.number: NA	tp53.mutation.protein: NA	kras.mutation: WT	kras.mutation.dna: NA	kras.mutation.exon.number: NA	kras.mutation.protein: NA	braf.mutation: WT	braf.mutation.dna: NA	braf.mutation.exon.number: NA	braf.mutation.protein: NA	cit.molecularsubtype: C2
GSM972017	Frozen tissue of primary colorectal Adenocarcinoma	Homo sapiens	Sex: F	age.at.diagnosis: 73	tnm.stage: 3	tnm.t: T3	tnm.n: N2	tnm.m: M0	tumor.location: proximal	rfs.event: 0	rfs.delay: 43	os.event: 0	os.delay: 43	mmr.status: pMMR	cimp.status: -	cin.status: +	tp53.mutation: NA	tp53.mutation.dna: NA	tp53.mutation.exon.number: NA	tp53.mutation.protein: NA	kras.mutation: M	kras.mutation.dna: c.38G>A	kras.mutation.exon.number: c.38G>A	kras.mutation.protein: NA	braf.mutation: WT	braf.mutation.dna: NA	braf.mutation.exon.number: NA	braf.mutation.protein: NA	cit.molecularsubtype: C1
GSM972018	Frozen tissue of primary colorectal Adenocarcinoma	Homo sapiens	Sex: F	age.at.diagnosis: 68	tnm.stage: 3	tnm.t: T2	tnm.n: N2	tnm.m: M0	tumor.location: distal	rfs.event: 0	rfs.delay: 117	os.event: 0	os.delay: 117	mmr.status: pMMR	cimp.status: -	cin.status: +	tp53.mutation: NA	tp53.mutation.dna: NA	tp53.mutation.exon.number: NA	tp53.mutation.protein: NA	kras.mutation: WT	kras.mutation.dna: NA	kras.mutation.exon.number: NA	kras.mutation.protein: NA	braf.mutation: WT	braf.mutation.dna: NA	braf.mutation.exon.number: NA	braf.mutation.protein: NA	cit.molecularsubtype: C5
GSM972019	Frozen tissue of primary colorectal Adenocarcinoma	Homo sapiens	Sex: M	age.at.diagnosis: 54	tnm.stage: 3	tnm.t: T3	tnm.n: N3	tnm.m: M0	tumor.location: proximal	rfs.event: 1	rfs.delay: 21	os.event: 1	os.delay: 25	mmr.status: pMMR	cimp.status: +	cin.status: +	tp53.mutation: NA	tp53.mutation.dna: NA	tp53.mutation.exon.number: NA	tp53.mutation.protein: NA	kras.mutation: WT	kras.mutation.dna: NA	kras.mutation.exon.number: NA	kras.mutation.protein: NA	braf.mutation: M	braf.mutation.dna: NA	braf.mutation.exon.number: NA	braf.mutation.protein: NA	cit.molecularsubtype: C4
GSM972020	Frozen tissue of primary colorectal Adenocarcinoma	Homo sapiens	Sex: F	age.at.diagnosis: 49	tnm.stage: 3	tnm.t: T3	tnm.n: N2	tnm.m: M0	tumor.location: distal	rfs.event: 1	rfs.delay: 9	os.event: 0	os.delay: 78	mmr.status: pMMR	cimp.status: -	cin.status: +	tp53.mutation: NA	tp53.mutation.dna: NA	tp53.mutation.exon.number: NA	tp53.mutation.protein: NA	kras.mutation: WT	kras.mutation.dna: NA	kras.mutation.exon.number: NA	kras.mutation.protein: NA	braf.mutation: WT	braf.mutation.dna: NA	braf.mutation.exon.number: NA	braf.mutation.protein: NA	cit.molecularsubtype: C6
GSM972021	Frozen tissue of primary colorectal Adenocarcinoma	Homo sapiens	Sex: F	age.at.diagnosis: 58	tnm.stage: 3	tnm.t: T3	tnm.n: N2	tnm.m: M0	tumor.location: distal	rfs.event: 1	rfs.delay: 5	os.event: 1	os.delay: 37	mmr.status: pMMR	cimp.status: -	cin.status: +	tp53.mutation: NA	tp53.mutation.dna: NA	tp53.mutation.exon.number: NA	tp53.mutation.protein: NA	kras.mutation: WT	kras.mutation.dna: NA	kras.mutation.exon.number: NA	kras.mutation.protein: NA	braf.mutation: WT	braf.mutation.dna: NA	braf.mutation.exon.number: NA	braf.mutation.protein: NA	cit.molecularsubtype: C2
GSM972022	Frozen tissue of primary colorectal Adenocarcinoma	Homo sapiens	Sex: F	age.at.diagnosis: 76	tnm.stage: 3	tnm.t: T3	tnm.n: N2	tnm.m: M0	tumor.location: proximal	rfs.event: 0	rfs.delay: 82	os.event: 0	os.delay: 82	mmr.status: pMMR	cimp.status: -	cin.status: +	tp53.mutation: NA	tp53.mutation.dna: NA	tp53.mutation.exon.number: NA	tp53.mutation.protein: NA	kras.mutation: M	kras.mutation.dna: c.34G>T	kras.mutation.exon.number: c.34G>T	kras.mutation.protein: NA	braf.mutation: WT	braf.mutation.dna: NA	braf.mutation.exon.number: NA	braf.mutation.protein: NA	cit.molecularsubtype: C1
GSM972023	Frozen tissue of primary colorectal Adenocarcinoma	Homo sapiens	Sex: F	age.at.diagnosis: 59	tnm.stage: 3	tnm.t: T3	tnm.n: N1	tnm.m: M0	tumor.location: distal	rfs.event: 1	rfs.delay: 6	os.event: 0	os.delay: 16	mmr.status: pMMR	cimp.status: -	cin.status: +	tp53.mutation: NA	tp53.mutation.dna: NA	tp53.mutation.exon.number: NA	tp53.mutation.protein: NA	kras.mutation: M	kras.mutation.dna: c.35G>C	kras.mutation.exon.number: c.35G>C	kras.mutation.protein: NA	braf.mutation: WT	braf.mutation.dna: NA	braf.mutation.exon.number: NA	braf.mutation.protein: NA	cit.molecularsubtype: C3
GSM972024	Frozen tissue of primary colorectal Adenocarcinoma	Homo sapiens	Sex: M	age.at.diagnosis: 62	tnm.stage: 3	tnm.t: T2	tnm.n: N2	tnm.m: M0	tumor.location: distal	rfs.event: 1	rfs.delay: 37	os.event: 0	os.delay: 43	mmr.status: pMMR	cimp.status: -	cin.status: +	tp53.mutation: NA	tp53.mutation.dna: NA	tp53.mutation.exon.number: NA	tp53.mutation.protein: NA	kras.mutation: WT	kras.mutation.dna: NA	kras.mutation.exon.number: NA	kras.mutation.protein: NA	braf.mutation: WT	braf.mutation.dna: NA	braf.mutation.exon.number: NA	braf.mutation.protein: NA	cit.molecularsubtype: C1
GSM972025	Frozen tissue of primary colorectal Adenocarcinoma	Homo sapiens	Sex: M	age.at.diagnosis: 49	tnm.stage: 3	tnm.t: T3	tnm.n: N2	tnm.m: M0	tumor.location: distal	rfs.event: 0	rfs.delay: 53	os.event: 0	os.delay: 53	mmr.status: pMMR	cimp.status: -	cin.status: +	tp53.mutation: NA	tp53.mutation.dna: NA	tp53.mutation.exon.number: NA	tp53.mutation.protein: NA	kras.mutation: WT	kras.mutation.dna: NA	kras.mutation.exon.number: NA	kras.mutation.protein: NA	braf.mutation: WT	braf.mutation.dna: NA	braf.mutation.exon.number: NA	braf.mutation.protein: NA	cit.molecularsubtype: C1
GSM972026	Frozen tissue of primary colorectal Adenocarcinoma	Homo sapiens	Sex: M	age.at.diagnosis: 75	tnm.stage: 3	tnm.t: T3	tnm.n: N2	tnm.m: M0	tumor.location: distal	rfs.event: 1	rfs.delay: 32	os.event: 1	os.delay: 34	mmr.status: pMMR	cimp.status: -	cin.status: +	tp53.mutation: NA	tp53.mutation.dna: NA	tp53.mutation.exon.number: NA	tp53.mutation.protein: NA	kras.mutation: WT	kras.mutation.dna: NA	kras.mutation.exon.number: NA	kras.mutation.protein: NA	braf.mutation: NA	braf.mutation.dna: NA	braf.mutation.exon.number: NA	braf.mutation.protein: NA	cit.molecularsubtype: C4
GSM972027	Frozen tissue of primary colorectal Adenocarcinoma	Homo sapiens	Sex: F	age.at.diagnosis: 70	tnm.stage: 3	tnm.t: T3	tnm.n: N2	tnm.m: M0	tumor.location: proximal	rfs.event: 0	rfs.delay: 94	os.event: 0	os.delay: 94	mmr.status: pMMR	cimp.status: -	cin.status: +	tp53.mutation: NA	tp53.mutation.dna: NA	tp53.mutation.exon.number: NA	tp53.mutation.protein: NA	kras.mutation: WT	kras.mutation.dna: NA	kras.mutation.exon.number: NA	kras.mutation.protein: NA	braf.mutation: WT	braf.mutation.dna: NA	braf.mutation.exon.number: NA	braf.mutation.protein: NA	cit.molecularsubtype: C5
GSM972028	Frozen tissue of primary colorectal Adenocarcinoma	Homo sapiens	Sex: F	age.at.diagnosis: 46	tnm.stage: 3	tnm.t: T3	tnm.n: N2	tnm.m: M0	tumor.location: proximal	rfs.event: 0	rfs.delay: 78	os.event: 0	os.delay: 78	mmr.status: pMMR	cimp.status: +	cin.status: +	tp53.mutation: NA	tp53.mutation.dna: NA	tp53.mutation.exon.number: NA	tp53.mutation.protein: NA	kras.mutation: M	kras.mutation.dna: c.35G>A	kras.mutation.exon.number: c.35G>A	kras.mutation.protein: NA	braf.mutation: WT	braf.mutation.dna: NA	braf.mutation.exon.number: NA	braf.mutation.protein: NA	cit.molecularsubtype: C6
GSM972029	Frozen tissue of primary colorectal Adenocarcinoma	Homo sapiens	Sex: M	age.at.diagnosis: 58	tnm.stage: 3	tnm.t: T4	tnm.n: N2	tnm.m: M0	tumor.location: distal	rfs.event: 0	rfs.delay: 36	os.event: 0	os.delay: 36	mmr.status: pMMR	cimp.status: -	cin.status: +	tp53.mutation: NA	tp53.mutation.dna: NA	tp53.mutation.exon.number: NA	tp53.mutation.protein: NA	kras.mutation: WT	kras.mutation.dna: NA	kras.mutation.exon.number: NA	kras.mutation.protein: NA	braf.mutation: WT	braf.mutation.dna: NA	braf.mutation.exon.number: NA	braf.mutation.protein: NA	cit.molecularsubtype: C6
GSM972030	Frozen tissue of primary colorectal Adenocarcinoma	Homo sapiens	Sex: F	age.at.diagnosis: 68	tnm.stage: 3	tnm.t: T3	tnm.n: N3	tnm.m: M0	tumor.location: proximal	rfs.event: 0	rfs.delay: 52	os.event: 0	os.delay: 52	mmr.status: pMMR	cimp.status: -	cin.status: +	tp53.mutation: NA	tp53.mutation.dna: NA	tp53.mutation.exon.number: NA	tp53.mutation.protein: NA	kras.mutation: WT	kras.mutation.dna: NA	kras.mutation.exon.number: NA	kras.mutation.protein: NA	braf.mutation: M	braf.mutation.dna: NA	braf.mutation.exon.number: NA	braf.mutation.protein: NA	cit.molecularsubtype: C2
GSM972031	Frozen tissue of primary colorectal Adenocarcinoma	Homo sapiens	Sex: M	age.at.diagnosis: 81	tnm.stage: 2	tnm.t: T3	tnm.n: N0	tnm.m: M0	tumor.location: distal	rfs.event: 0	rfs.delay: 55	os.event: 0	os.delay: 55	mmr.status: pMMR	cimp.status: NA	cin.status: NA	tp53.mutation: NA	tp53.mutation.dna: NA	tp53.mutation.exon.number: NA	tp53.mutation.protein: NA	kras.mutation: NA	kras.mutation.dna: NA	kras.mutation.exon.number: NA	kras.mutation.protein: NA	braf.mutation: NA	braf.mutation.dna: NA	braf.mutation.exon.number: NA	braf.mutation.protein: NA	cit.molecularsubtype: C5
GSM972032	Frozen tissue of primary colorectal Adenocarcinoma	Homo sapiens	Sex: F	age.at.diagnosis: 64	tnm.stage: 2	tnm.t: T3	tnm.n: N0	tnm.m: M0	tumor.location: proximal	rfs.event: 0	rfs.delay: 60	os.event: 0	os.delay: 60	mmr.status: pMMR	cimp.status: -	cin.status: +	tp53.mutation: NA	tp53.mutation.dna: NA	tp53.mutation.exon.number: NA	tp53.mutation.protein: NA	kras.mutation: WT	kras.mutation.dna: NA	kras.mutation.exon.number: NA	kras.mutation.protein: NA	braf.mutation: WT	braf.mutation.dna: NA	braf.mutation.exon.number: NA	braf.mutation.protein: NA	cit.molecularsubtype: C5
GSM972033	Frozen tissue of primary colorectal Adenocarcinoma	Homo sapiens	Sex: F	age.at.diagnosis: 45	tnm.stage: 2	tnm.t: T4	tnm.n: N0	tnm.m: M0	tumor.location: distal	rfs.event: 0	rfs.delay: 50	os.event: 0	os.delay: 50	mmr.status: pMMR	cimp.status: NA	cin.status: NA	tp53.mutation: NA	tp53.mutation.dna: NA	tp53.mutation.exon.number: NA	tp53.mutation.protein: NA	kras.mutation: NA	kras.mutation.dna: NA	kras.mutation.exon.number: NA	kras.mutation.protein: NA	braf.mutation: NA	braf.mutation.dna: NA	braf.mutation.exon.number: NA	braf.mutation.protein: NA	cit.molecularsubtype: C1
GSM972034	Frozen tissue of primary colorectal Adenocarcinoma	Homo sapiens	Sex: M	age.at.diagnosis: 77	tnm.stage: 2	tnm.t: T3	tnm.n: N0	tnm.m: M0	tumor.location: proximal	rfs.event: 0	rfs.delay: 50	os.event: 0	os.delay: 50	mmr.status: pMMR	cimp.status: -	cin.status: NA	tp53.mutation: NA	tp53.mutation.dna: NA	tp53.mutation.exon.number: NA	tp53.mutation.protein: NA	kras.mutation: M	kras.mutation.dna: c.38G>A	kras.mutation.exon.number: c.38G>A	kras.mutation.protein: NA	braf.mutation: WT	braf.mutation.dna: NA	braf.mutation.exon.number: NA	braf.mutation.protein: NA	cit.molecularsubtype: C1
GSM972035	Frozen tissue of primary colorectal Adenocarcinoma	Homo sapiens	Sex: F	age.at.diagnosis: 94	tnm.stage: 2	tnm.t: T3	tnm.n: N0	tnm.m: M0	tumor.location: proximal	rfs.event: 0	rfs.delay: 39	os.event: 0	os.delay: 39	mmr.status: pMMR	cimp.status: -	cin.status: +	tp53.mutation: NA	tp53.mutation.dna: NA	tp53.mutation.exon.number: NA	tp53.mutation.protein: NA	kras.mutation: WT	kras.mutation.dna: NA	kras.mutation.exon.number: NA	kras.mutation.protein: NA	braf.mutation: WT	braf.mutation.dna: NA	braf.mutation.exon.number: NA	braf.mutation.protein: NA	cit.molecularsubtype: C1
GSM972036	Frozen tissue of primary colorectal Adenocarcinoma	Homo sapiens	Sex: F	age.at.diagnosis: 47	tnm.stage: 2	tnm.t: T4	tnm.n: N0	tnm.m: M0	tumor.location: proximal	rfs.event: 0	rfs.delay: 50	os.event: 0	os.delay: 50	mmr.status: pMMR	cimp.status: NA	cin.status: NA	tp53.mutation: NA	tp53.mutation.dna: NA	tp53.mutation.exon.number: NA	tp53.mutation.protein: NA	kras.mutation: NA	kras.mutation.dna: NA	kras.mutation.exon.number: NA	kras.mutation.protein: NA	braf.mutation: NA	braf.mutation.dna: NA	braf.mutation.exon.number: NA	braf.mutation.protein: NA	cit.molecularsubtype: C3
GSM972037	Frozen tissue of primary colorectal Adenocarcinoma	Homo sapiens	Sex: M	age.at.diagnosis: 78	tnm.stage: 2	tnm.t: T4	tnm.n: N0	tnm.m: M0	tumor.location: proximal	rfs.event: 0	rfs.delay: 33	os.event: 0	os.delay: 33	mmr.status: pMMR	cimp.status: +	cin.status: -	tp53.mutation: NA	tp53.mutation.dna: NA	tp53.mutation.exon.number: NA	tp53.mutation.protein: NA	kras.mutation: M	kras.mutation.dna: NA	kras.mutation.exon.number: NA	kras.mutation.protein: NA	braf.mutation: WT	braf.mutation.dna: NA	braf.mutation.exon.number: NA	braf.mutation.protein: NA	cit.molecularsubtype: C3
GSM972038	Frozen tissue of primary colorectal Adenocarcinoma	Homo sapiens	Sex: M	age.at.diagnosis: 61	tnm.stage: 2	tnm.t: T3	tnm.n: N0	tnm.m: M0	tumor.location: distal	rfs.event: 0	rfs.delay: 1	os.event: 1	os.delay: 1	mmr.status: pMMR	cimp.status: -	cin.status: +	tp53.mutation: NA	tp53.mutation.dna: NA	tp53.mutation.exon.number: NA	tp53.mutation.protein: NA	kras.mutation: WT	kras.mutation.dna: NA	kras.mutation.exon.number: NA	kras.mutation.protein: NA	braf.mutation: WT	braf.mutation.dna: NA	braf.mutation.exon.number: NA	braf.mutation.protein: NA	cit.molecularsubtype: C5
GSM972039	Frozen tissue of primary colorectal Adenocarcinoma	Homo sapiens	Sex: M	age.at.diagnosis: 65	tnm.stage: 4	tnm.t: T4	tnm.n: N0	tnm.m: M1	tumor.location: distal	rfs.event: 1	rfs.delay: 0	os.event: 1	os.delay: 52	mmr.status: pMMR	cimp.status: -	cin.status: -	tp53.mutation: NA	tp53.mutation.dna: NA	tp53.mutation.exon.number: NA	tp53.mutation.protein: NA	kras.mutation: WT	kras.mutation.dna: NA	kras.mutation.exon.number: NA	kras.mutation.protein: NA	braf.mutation: WT	braf.mutation.dna: NA	braf.mutation.exon.number: NA	braf.mutation.protein: NA	cit.molecularsubtype: C4
GSM972040	Frozen tissue of primary colorectal Adenocarcinoma	Homo sapiens	Sex: M	age.at.diagnosis: 81	tnm.stage: 2	tnm.t: T3	tnm.n: N0	tnm.m: M0	tumor.location: distal	rfs.event: 0	rfs.delay: 63	os.event: 0	os.delay: 63	mmr.status: pMMR	cimp.status: -	cin.status: +	tp53.mutation: NA	tp53.mutation.dna: NA	tp53.mutation.exon.number: NA	tp53.mutation.protein: NA	kras.mutation: WT	kras.mutation.dna: NA	kras.mutation.exon.number: NA	kras.mutation.protein: NA	braf.mutation: WT	braf.mutation.dna: NA	braf.mutation.exon.number: NA	braf.mutation.protein: NA	cit.molecularsubtype: C5
GSM972041	Frozen tissue of primary colorectal Adenocarcinoma	Homo sapiens	Sex: M	age.at.diagnosis: 78	tnm.stage: 2	tnm.t: T3	tnm.n: N0	tnm.m: M0	tumor.location: distal	rfs.event: 0	rfs.delay: 55	os.event: 0	os.delay: 55	mmr.status: pMMR	cimp.status: -	cin.status: +	tp53.mutation: NA	tp53.mutation.dna: NA	tp53.mutation.exon.number: NA	tp53.mutation.protein: NA	kras.mutation: M	kras.mutation.dna: c.35G>A	kras.mutation.exon.number: c.35G>A	kras.mutation.protein: NA	braf.mutation: WT	braf.mutation.dna: NA	braf.mutation.exon.number: NA	braf.mutation.protein: NA	cit.molecularsubtype: C5
GSM972042	Frozen tissue of primary colorectal Adenocarcinoma	Homo sapiens	Sex: M	age.at.diagnosis: 83	tnm.stage: 2	tnm.t: T3	tnm.n: N0	tnm.m: M0	tumor.location: proximal	rfs.event: 0	rfs.delay: 51	os.event: 0	os.delay: 51	mmr.status: pMMR	cimp.status: -	cin.status: -	tp53.mutation: NA	tp53.mutation.dna: NA	tp53.mutation.exon.number: NA	tp53.mutation.protein: NA	kras.mutation: M	kras.mutation.dna: c.35G>A	kras.mutation.exon.number: c.35G>A	kras.mutation.protein: NA	braf.mutation: WT	braf.mutation.dna: NA	braf.mutation.exon.number: NA	braf.mutation.protein: NA	cit.molecularsubtype: C3
GSM972043	Frozen tissue of primary colorectal Adenocarcinoma	Homo sapiens	Sex: M	age.at.diagnosis: 56	tnm.stage: 4	tnm.t: T3	tnm.n: N0	tnm.m: M1	tumor.location: distal	rfs.event: 1	rfs.delay: 0	os.event: 1	os.delay: 27	mmr.status: pMMR	cimp.status: -	cin.status: +	tp53.mutation: NA	tp53.mutation.dna: NA	tp53.mutation.exon.number: NA	tp53.mutation.protein: NA	kras.mutation: WT	kras.mutation.dna: NA	kras.mutation.exon.number: NA	kras.mutation.protein: NA	braf.mutation: WT	braf.mutation.dna: NA	braf.mutation.exon.number: NA	braf.mutation.protein: NA	cit.molecularsubtype: C1
GSM972044	Frozen tissue of primary colorectal Adenocarcinoma	Homo sapiens	Sex: M	age.at.diagnosis: 58	tnm.stage: 2	tnm.t: T4	tnm.n: N0	tnm.m: M0	tumor.location: proximal	rfs.event: 0	rfs.delay: 42	os.event: 0	os.delay: 42	mmr.status: pMMR	cimp.status: +	cin.status: +	tp53.mutation: NA	tp53.mutation.dna: NA	tp53.mutation.exon.number: NA	tp53.mutation.protein: NA	kras.mutation: WT	kras.mutation.dna: NA	kras.mutation.exon.number: NA	kras.mutation.protein: NA	braf.mutation: WT	braf.mutation.dna: NA	braf.mutation.exon.number: NA	braf.mutation.protein: NA	cit.molecularsubtype: C3
GSM972045	Frozen tissue of primary colorectal Adenocarcinoma	Homo sapiens	Sex: M	age.at.diagnosis: 71	tnm.stage: 4	tnm.t: T3	tnm.n: N0	tnm.m: M1	tumor.location: proximal	rfs.event: 1	rfs.delay: 0	os.event: 1	os.delay: 11	mmr.status: pMMR	cimp.status: -	cin.status: -	tp53.mutation: NA	tp53.mutation.dna: NA	tp53.mutation.exon.number: NA	tp53.mutation.protein: NA	kras.mutation: M	kras.mutation.dna: c.35G>C	kras.mutation.exon.number: c.35G>C	kras.mutation.protein: NA	braf.mutation: WT	braf.mutation.dna: NA	braf.mutation.exon.number: NA	braf.mutation.protein: NA	cit.molecularsubtype: C3
GSM972046	Frozen tissue of primary colorectal Adenocarcinoma	Homo sapiens	Sex: M	age.at.diagnosis: 54	tnm.stage: 2	tnm.t: T3	tnm.n: N0	tnm.m: M0	tumor.location: distal	rfs.event: 1	rfs.delay: 21	os.event: 0	os.delay: 58	mmr.status: pMMR	cimp.status: -	cin.status: +	tp53.mutation: NA	tp53.mutation.dna: NA	tp53.mutation.exon.number: NA	tp53.mutation.protein: NA	kras.mutation: WT	kras.mutation.dna: NA	kras.mutation.exon.number: NA	kras.mutation.protein: NA	braf.mutation: WT	braf.mutation.dna: NA	braf.mutation.exon.number: NA	braf.mutation.protein: NA	cit.molecularsubtype: C5
GSM972047	Frozen tissue of primary colorectal Adenocarcinoma	Homo sapiens	Sex: F	age.at.diagnosis: 93	tnm.stage: 2	tnm.t: T3	tnm.n: N0	tnm.m: M0	tumor.location: proximal	rfs.event: 0	rfs.delay: 33	os.event: 0	os.delay: 33	mmr.status: pMMR	cimp.status: -	cin.status: +	tp53.mutation: NA	tp53.mutation.dna: NA	tp53.mutation.exon.number: NA	tp53.mutation.protein: NA	kras.mutation: M	kras.mutation.dna: c.38G>A	kras.mutation.exon.number: c.38G>A	kras.mutation.protein: NA	braf.mutation: WT	braf.mutation.dna: NA	braf.mutation.exon.number: NA	braf.mutation.protein: NA	cit.molecularsubtype: C5
GSM972048	Frozen tissue of primary colorectal Adenocarcinoma	Homo sapiens	Sex: F	age.at.diagnosis: 50	tnm.stage: 4	tnm.t: T4	tnm.n: N0	tnm.m: M1	tumor.location: distal	rfs.event: 1	rfs.delay: 0	os.event: 0	os.delay: 30	mmr.status: pMMR	cimp.status: -	cin.status: +	tp53.mutation: NA	tp53.mutation.dna: NA	tp53.mutation.exon.number: NA	tp53.mutation.protein: NA	kras.mutation: M	kras.mutation.dna: c.35G>C	kras.mutation.exon.number: c.35G>C	kras.mutation.protein: NA	braf.mutation: WT	braf.mutation.dna: NA	braf.mutation.exon.number: NA	braf.mutation.protein: NA	cit.molecularsubtype: C1
GSM972049	Frozen tissue of primary colorectal Adenocarcinoma	Homo sapiens	Sex: M	age.at.diagnosis: 79	tnm.stage: 2	tnm.t: T3	tnm.n: N0	tnm.m: M0	tumor.location: proximal	rfs.event: 0	rfs.delay: 26	os.event: 0	os.delay: 26	mmr.status: pMMR	cimp.status: -	cin.status: +	tp53.mutation: NA	tp53.mutation.dna: NA	tp53.mutation.exon.number: NA	tp53.mutation.protein: NA	kras.mutation: M	kras.mutation.dna: c.34G>T	kras.mutation.exon.number: c.34G>T	kras.mutation.protein: NA	braf.mutation: WT	braf.mutation.dna: NA	braf.mutation.exon.number: NA	braf.mutation.protein: NA	cit.molecularsubtype: C3
GSM972050	Frozen tissue of primary colorectal Adenocarcinoma	Homo sapiens	Sex: F	age.at.diagnosis: 75	tnm.stage: 2	tnm.t: T3	tnm.n: N0	tnm.m: M0	tumor.location: distal	rfs.event: 0	rfs.delay: 19	os.event: 0	os.delay: 19	mmr.status: pMMR	cimp.status: -	cin.status: +	tp53.mutation: NA	tp53.mutation.dna: NA	tp53.mutation.exon.number: NA	tp53.mutation.protein: NA	kras.mutation: M	kras.mutation.dna: NA	kras.mutation.exon.number: NA	kras.mutation.protein: NA	braf.mutation: WT	braf.mutation.dna: NA	braf.mutation.exon.number: NA	braf.mutation.protein: NA	cit.molecularsubtype: C3
GSM972051	Frozen tissue of primary colorectal Adenocarcinoma	Homo sapiens	Sex: F	age.at.diagnosis: 34	tnm.stage: 4	tnm.t: T3	tnm.n: N0	tnm.m: M1	tumor.location: distal	rfs.event: 1	rfs.delay: 0	os.event: 1	os.delay: 28	mmr.status: pMMR	cimp.status: -	cin.status: +	tp53.mutation: NA	tp53.mutation.dna: NA	tp53.mutation.exon.number: NA	tp53.mutation.protein: NA	kras.mutation: M	kras.mutation.dna: c.35G>A	kras.mutation.exon.number: c.35G>A	kras.mutation.protein: NA	braf.mutation: WT	braf.mutation.dna: NA	braf.mutation.exon.number: NA	braf.mutation.protein: NA	cit.molecularsubtype: C4
GSM972052	Frozen tissue of primary colorectal Adenocarcinoma	Homo sapiens	Sex: M	age.at.diagnosis: 68	tnm.stage: 2	tnm.t: T2	tnm.n: N0	tnm.m: M0	tumor.location: distal	rfs.event: 0	rfs.delay: 15	os.event: 0	os.delay: 15	mmr.status: pMMR	cimp.status: NA	cin.status: +	tp53.mutation: NA	tp53.mutation.dna: NA	tp53.mutation.exon.number: NA	tp53.mutation.protein: NA	kras.mutation: M	kras.mutation.dna: c.34G>T	kras.mutation.exon.number: c.34G>T	kras.mutation.protein: NA	braf.mutation: WT	braf.mutation.dna: NA	braf.mutation.exon.number: NA	braf.mutation.protein: NA	cit.molecularsubtype: C5
GSM972053	Frozen tissue of primary colorectal Adenocarcinoma	Homo sapiens	Sex: M	age.at.diagnosis: 55	tnm.stage: 2	tnm.t: T2	tnm.n: N0	tnm.m: M0	tumor.location: proximal	rfs.event: 0	rfs.delay: 29	os.event: 0	os.delay: 29	mmr.status: pMMR	cimp.status: -	cin.status: +	tp53.mutation: NA	tp53.mutation.dna: NA	tp53.mutation.exon.number: NA	tp53.mutation.protein: NA	kras.mutation: WT	kras.mutation.dna: NA	kras.mutation.exon.number: NA	kras.mutation.protein: NA	braf.mutation: WT	braf.mutation.dna: NA	braf.mutation.exon.number: NA	braf.mutation.protein: NA	cit.molecularsubtype: C5
GSM972054	Frozen tissue of primary colorectal Adenocarcinoma	Homo sapiens	Sex: M	age.at.diagnosis: 82	tnm.stage: 2	tnm.t: T3	tnm.n: N0	tnm.m: M0	tumor.location: proximal	rfs.event: 0	rfs.delay: 26	os.event: 0	os.delay: 26	mmr.status: pMMR	cimp.status: -	cin.status: +	tp53.mutation: NA	tp53.mutation.dna: NA	tp53.mutation.exon.number: NA	tp53.mutation.protein: NA	kras.mutation: M	kras.mutation.dna: c.34.35delinsAT	kras.mutation.exon.number: c.34.35delinsAT	kras.mutation.protein: NA	braf.mutation: WT	braf.mutation.dna: NA	braf.mutation.exon.number: NA	braf.mutation.protein: NA	cit.molecularsubtype: C4
GSM972055	Frozen tissue of primary colorectal Adenocarcinoma	Homo sapiens	Sex: F	age.at.diagnosis: 31	tnm.stage: 2	tnm.t: T4	tnm.n: N0	tnm.m: M0	tumor.location: distal	rfs.event: 0	rfs.delay: 93	os.event: 0	os.delay: 93	mmr.status: NA	cimp.status: -	cin.status: -	tp53.mutation: NA	tp53.mutation.dna: NA	tp53.mutation.exon.number: NA	tp53.mutation.protein: NA	kras.mutation: WT	kras.mutation.dna: NA	kras.mutation.exon.number: NA	kras.mutation.protein: NA	braf.mutation: WT	braf.mutation.dna: NA	braf.mutation.exon.number: NA	braf.mutation.protein: NA	cit.molecularsubtype: C2
GSM972056	Frozen tissue of primary colorectal Adenocarcinoma	Homo sapiens	Sex: F	age.at.diagnosis: 78	tnm.stage: 2	tnm.t: T4	tnm.n: N0	tnm.m: M0	tumor.location: proximal	rfs.event: 0	rfs.delay: 92	os.event: 0	os.delay: 92	mmr.status: NA	cimp.status: +	cin.status: -	tp53.mutation: NA	tp53.mutation.dna: NA	tp53.mutation.exon.number: NA	tp53.mutation.protein: NA	kras.mutation: WT	kras.mutation.dna: NA	kras.mutation.exon.number: NA	kras.mutation.protein: NA	braf.mutation: M	braf.mutation.dna: NA	braf.mutation.exon.number: NA	braf.mutation.protein: NA	cit.molecularsubtype: C2
GSM972057	Frozen tissue of primary colorectal Adenocarcinoma	Homo sapiens	Sex: M	age.at.diagnosis: 70	tnm.stage: 2	tnm.t: T3	tnm.n: N0	tnm.m: M0	tumor.location: distal	rfs.event: 0	rfs.delay: 26	os.event: 1	os.delay: 26	mmr.status: NA	cimp.status: -	cin.status: +	tp53.mutation: NA	tp53.mutation.dna: NA	tp53.mutation.exon.number: NA	tp53.mutation.protein: NA	kras.mutation: WT	kras.mutation.dna: NA	kras.mutation.exon.number: NA	kras.mutation.protein: NA	braf.mutation: WT	braf.mutation.dna: NA	braf.mutation.exon.number: NA	braf.mutation.protein: NA	cit.molecularsubtype: C1
GSM972058	Frozen tissue of primary colorectal Adenocarcinoma	Homo sapiens	Sex: F	age.at.diagnosis: 75	tnm.stage: 2	tnm.t: T3	tnm.n: N0	tnm.m: M0	tumor.location: proximal	rfs.event: 0	rfs.delay: 60	os.event: 0	os.delay: 60	mmr.status: NA	cimp.status: +	cin.status: -	tp53.mutation: NA	tp53.mutation.dna: NA	tp53.mutation.exon.number: NA	tp53.mutation.protein: NA	kras.mutation: WT	kras.mutation.dna: NA	kras.mutation.exon.number: NA	kras.mutation.protein: NA	braf.mutation: M	braf.mutation.dna: NA	braf.mutation.exon.number: NA	braf.mutation.protein: NA	cit.molecularsubtype: C2
GSM972059	Frozen tissue of primary colorectal Adenocarcinoma	Homo sapiens	Sex: F	age.at.diagnosis: 76	tnm.stage: 2	tnm.t: T3	tnm.n: N0	tnm.m: M0	tumor.location: distal	rfs.event: 0	rfs.delay: 59	os.event: 0	os.delay: 59	mmr.status: NA	cimp.status: +	cin.status: -	tp53.mutation: NA	tp53.mutation.dna: NA	tp53.mutation.exon.number: NA	tp53.mutation.protein: NA	kras.mutation: WT	kras.mutation.dna: NA	kras.mutation.exon.number: NA	kras.mutation.protein: NA	braf.mutation: M	braf.mutation.dna: NA	braf.mutation.exon.number: NA	braf.mutation.protein: NA	cit.molecularsubtype: C2
GSM972060	Frozen tissue of primary colorectal Adenocarcinoma	Homo sapiens	Sex: M	age.at.diagnosis: 66	tnm.stage: 2	tnm.t: T3	tnm.n: N0	tnm.m: M0	tumor.location: distal	rfs.event: 0	rfs.delay: 82	os.event: 0	os.delay: 82	mmr.status: NA	cimp.status: -	cin.status: +	tp53.mutation: NA	tp53.mutation.dna: NA	tp53.mutation.exon.number: NA	tp53.mutation.protein: NA	kras.mutation: WT	kras.mutation.dna: NA	kras.mutation.exon.number: NA	kras.mutation.protein: NA	braf.mutation: WT	braf.mutation.dna: NA	braf.mutation.exon.number: NA	braf.mutation.protein: NA	cit.molecularsubtype: C5
GSM972061	Frozen tissue of primary colorectal Adenocarcinoma	Homo sapiens	Sex: F	age.at.diagnosis: 78	tnm.stage: 2	tnm.t: T4	tnm.n: N0	tnm.m: M0	tumor.location: distal	rfs.event: 0	rfs.delay: 43	os.event: 1	os.delay: 43	mmr.status: NA	cimp.status: -	cin.status: +	tp53.mutation: NA	tp53.mutation.dna: NA	tp53.mutation.exon.number: NA	tp53.mutation.protein: NA	kras.mutation: WT	kras.mutation.dna: NA	kras.mutation.exon.number: NA	kras.mutation.protein: NA	braf.mutation: WT	braf.mutation.dna: NA	braf.mutation.exon.number: NA	braf.mutation.protein: NA	cit.molecularsubtype: C1
GSM972062	Frozen tissue of primary colorectal Adenocarcinoma	Homo sapiens	Sex: F	age.at.diagnosis: 43	tnm.stage: 2	tnm.t: T4	tnm.n: N0	tnm.m: M0	tumor.location: distal	rfs.event: 1	rfs.delay: 0	os.event: 1	os.delay: 23	mmr.status: pMMR	cimp.status: -	cin.status: +	tp53.mutation: NA	tp53.mutation.dna: NA	tp53.mutation.exon.number: NA	tp53.mutation.protein: NA	kras.mutation: M	kras.mutation.dna: c.35G>T	kras.mutation.exon.number: c.35G>T	kras.mutation.protein: NA	braf.mutation: WT	braf.mutation.dna: NA	braf.mutation.exon.number: NA	braf.mutation.protein: NA	cit.molecularsubtype: C6
GSM972063	Frozen tissue of primary colorectal Adenocarcinoma	Homo sapiens	Sex: M	age.at.diagnosis: 54	tnm.stage: 2	tnm.t: T3	tnm.n: N0	tnm.m: M0	tumor.location: distal	rfs.event: 0	rfs.delay: 70	os.event: 0	os.delay: 70	mmr.status: NA	cimp.status: -	cin.status: +	tp53.mutation: NA	tp53.mutation.dna: NA	tp53.mutation.exon.number: NA	tp53.mutation.protein: NA	kras.mutation: M	kras.mutation.dna: c.38G>A	kras.mutation.exon.number: c.38G>A	kras.mutation.protein: NA	braf.mutation: WT	braf.mutation.dna: NA	braf.mutation.exon.number: NA	braf.mutation.protein: NA	cit.molecularsubtype: C1
GSM972064	Frozen tissue of primary colorectal Adenocarcinoma	Homo sapiens	Sex: M	age.at.diagnosis: 60	tnm.stage: 4	tnm.t: T4	tnm.n: N0	tnm.m: M1	tumor.location: distal	rfs.event: 1	rfs.delay: 0	os.event: 1	os.delay: 22	mmr.status: NA	cimp.status: -	cin.status: +	tp53.mutation: NA	tp53.mutation.dna: NA	tp53.mutation.exon.number: NA	tp53.mutation.protein: NA	kras.mutation: M	kras.mutation.dna: c.35G>A	kras.mutation.exon.number: c.35G>A	kras.mutation.protein: NA	braf.mutation: WT	braf.mutation.dna: NA	braf.mutation.exon.number: NA	braf.mutation.protein: NA	cit.molecularsubtype: C4
GSM972065	Frozen tissue of primary colorectal Adenocarcinoma	Homo sapiens	Sex: M	age.at.diagnosis: 48	tnm.stage: 2	tnm.t: T3	tnm.n: N0	tnm.m: M0	tumor.location: distal	rfs.event: 0	rfs.delay: 46	os.event: 0	os.delay: 46	mmr.status: NA	cimp.status: -	cin.status: +	tp53.mutation: NA	tp53.mutation.dna: NA	tp53.mutation.exon.number: NA	tp53.mutation.protein: NA	kras.mutation: WT	kras.mutation.dna: NA	kras.mutation.exon.number: NA	kras.mutation.protein: NA	braf.mutation: WT	braf.mutation.dna: NA	braf.mutation.exon.number: NA	braf.mutation.protein: NA	cit.molecularsubtype: C1
GSM972066	Frozen tissue of primary colorectal Adenocarcinoma	Homo sapiens	Sex: M	age.at.diagnosis: 69	tnm.stage: 4	tnm.t: T4	tnm.n: N0	tnm.m: M1	tumor.location: distal	rfs.event: 1	rfs.delay: 0	os.event: 0	os.delay: 49	mmr.status: NA	cimp.status: -	cin.status: +	tp53.mutation: NA	tp53.mutation.dna: NA	tp53.mutation.exon.number: NA	tp53.mutation.protein: NA	kras.mutation: WT	kras.mutation.dna: NA	kras.mutation.exon.number: NA	kras.mutation.protein: NA	braf.mutation: WT	braf.mutation.dna: NA	braf.mutation.exon.number: NA	braf.mutation.protein: NA	cit.molecularsubtype: C1
GSM972067	Frozen tissue of primary colorectal Adenocarcinoma	Homo sapiens	Sex: F	age.at.diagnosis: 83	tnm.stage: 2	tnm.t: T3	tnm.n: N0	tnm.m: M0	tumor.location: distal	rfs.event: 0	rfs.delay: 183	os.event: 1	os.delay: 183	mmr.status: NA	cimp.status: -	cin.status: +	tp53.mutation: NA	tp53.mutation.dna: NA	tp53.mutation.exon.number: NA	tp53.mutation.protein: NA	kras.mutation: WT	kras.mutation.dna: NA	kras.mutation.exon.number: NA	kras.mutation.protein: NA	braf.mutation: WT	braf.mutation.dna: NA	braf.mutation.exon.number: NA	braf.mutation.protein: NA	cit.molecularsubtype: C5
GSM972068	Frozen tissue of primary colorectal Adenocarcinoma	Homo sapiens	Sex: M	age.at.diagnosis: 44	tnm.stage: 2	tnm.t: T4	tnm.n: N0	tnm.m: M0	tumor.location: distal	rfs.event: 1	rfs.delay: 3	os.event: 1	os.delay: 22	mmr.status: NA	cimp.status: -	cin.status: +	tp53.mutation: NA	tp53.mutation.dna: NA	tp53.mutation.exon.number: NA	tp53.mutation.protein: NA	kras.mutation: M	kras.mutation.dna: c.35G>A	kras.mutation.exon.number: c.35G>A	kras.mutation.protein: NA	braf.mutation: WT	braf.mutation.dna: NA	braf.mutation.exon.number: NA	braf.mutation.protein: NA	cit.molecularsubtype: C4
GSM972069	Frozen tissue of primary colorectal Adenocarcinoma	Homo sapiens	Sex: M	age.at.diagnosis: 68	tnm.stage: 2	tnm.t: T3	tnm.n: N0	tnm.m: M0	tumor.location: proximal	rfs.event: 0	rfs.delay: 201	os.event: 0	os.delay: 201	mmr.status: NA	cimp.status: -	cin.status: +	tp53.mutation: NA	tp53.mutation.dna: NA	tp53.mutation.exon.number: NA	tp53.mutation.protein: NA	kras.mutation: M	kras.mutation.dna: c.38G>A	kras.mutation.exon.number: c.38G>A	kras.mutation.protein: NA	braf.mutation: WT	braf.mutation.dna: NA	braf.mutation.exon.number: NA	braf.mutation.protein: NA	cit.molecularsubtype: C5
GSM972070	Frozen tissue of primary colorectal Adenocarcinoma	Homo sapiens	Sex: F	age.at.diagnosis: 64	tnm.stage: 2	tnm.t: T4	tnm.n: N0	tnm.m: M0	tumor.location: distal	rfs.event: 0	rfs.delay: 68	os.event: 1	os.delay: 68	mmr.status: NA	cimp.status: -	cin.status: +	tp53.mutation: NA	tp53.mutation.dna: NA	tp53.mutation.exon.number: NA	tp53.mutation.protein: NA	kras.mutation: M	kras.mutation.dna: c.35G>T	kras.mutation.exon.number: c.35G>T	kras.mutation.protein: NA	braf.mutation: WT	braf.mutation.dna: NA	braf.mutation.exon.number: NA	braf.mutation.protein: NA	cit.molecularsubtype: C6
GSM972071	Frozen tissue of primary colorectal Adenocarcinoma	Homo sapiens	Sex: F	age.at.diagnosis: 68	tnm.stage: 2	tnm.t: T3	tnm.n: N0	tnm.m: M0	tumor.location: distal	rfs.event: 0	rfs.delay: 183	os.event: 0	os.delay: 183	mmr.status: NA	cimp.status: -	cin.status: +	tp53.mutation: NA	tp53.mutation.dna: NA	tp53.mutation.exon.number: NA	tp53.mutation.protein: NA	kras.mutation: WT	kras.mutation.dna: NA	kras.mutation.exon.number: NA	kras.mutation.protein: NA	braf.mutation: WT	braf.mutation.dna: NA	braf.mutation.exon.number: NA	braf.mutation.protein: NA	cit.molecularsubtype: C5
GSM972072	Frozen tissue of primary colorectal Adenocarcinoma	Homo sapiens	Sex: F	age.at.diagnosis: 70	tnm.stage: 2	tnm.t: T4	tnm.n: N0	tnm.m: M0	tumor.location: proximal	rfs.event: 0	rfs.delay: 172	os.event: 0	os.delay: 172	mmr.status: NA	cimp.status: +	cin.status: +	tp53.mutation: NA	tp53.mutation.dna: NA	tp53.mutation.exon.number: NA	tp53.mutation.protein: NA	kras.mutation: WT	kras.mutation.dna: NA	kras.mutation.exon.number: NA	kras.mutation.protein: NA	braf.mutation: M	braf.mutation.dna: NA	braf.mutation.exon.number: NA	braf.mutation.protein: NA	cit.molecularsubtype: C4
GSM972073	Frozen tissue of primary colorectal Adenocarcinoma	Homo sapiens	Sex: F	age.at.diagnosis: 80	tnm.stage: 2	tnm.t: T3	tnm.n: N0	tnm.m: M0	tumor.location: proximal	rfs.event: 0	rfs.delay: 163	os.event: 0	os.delay: 163	mmr.status: NA	cimp.status: +	cin.status: +	tp53.mutation: NA	tp53.mutation.dna: NA	tp53.mutation.exon.number: NA	tp53.mutation.protein: NA	kras.mutation: M	kras.mutation.dna: c.35G>A	kras.mutation.exon.number: c.35G>A	kras.mutation.protein: NA	braf.mutation: WT	braf.mutation.dna: NA	braf.mutation.exon.number: NA	braf.mutation.protein: NA	cit.molecularsubtype: C4
GSM972074	Frozen tissue of primary colorectal Adenocarcinoma	Homo sapiens	Sex: F	age.at.diagnosis: 70	tnm.stage: 2	tnm.t: T4	tnm.n: N0	tnm.m: M0	tumor.location: distal	rfs.event: 1	rfs.delay: 1	os.event: 1	os.delay: 75	mmr.status: NA	cimp.status: -	cin.status: NA	tp53.mutation: NA	tp53.mutation.dna: NA	tp53.mutation.exon.number: NA	tp53.mutation.protein: NA	kras.mutation: WT	kras.mutation.dna: NA	kras.mutation.exon.number: NA	kras.mutation.protein: NA	braf.mutation: WT	braf.mutation.dna: NA	braf.mutation.exon.number: NA	braf.mutation.protein: NA	cit.molecularsubtype: C1
GSM972075	Frozen tissue of primary colorectal Adenocarcinoma	Homo sapiens	Sex: M	age.at.diagnosis: 42	tnm.stage: 2	tnm.t: T4	tnm.n: N0	tnm.m: M0	tumor.location: distal	rfs.event: 0	rfs.delay: 44	os.event: 1	os.delay: 44	mmr.status: NA	cimp.status: -	cin.status: +	tp53.mutation: NA	tp53.mutation.dna: NA	tp53.mutation.exon.number: NA	tp53.mutation.protein: NA	kras.mutation: WT	kras.mutation.dna: NA	kras.mutation.exon.number: NA	kras.mutation.protein: NA	braf.mutation: WT	braf.mutation.dna: NA	braf.mutation.exon.number: NA	braf.mutation.protein: NA	cit.molecularsubtype: C2
GSM972076	Frozen tissue of primary colorectal Adenocarcinoma	Homo sapiens	Sex: M	age.at.diagnosis: 48	tnm.stage: 2	tnm.t: T3	tnm.n: N0	tnm.m: M0	tumor.location: proximal	rfs.event: 0	rfs.delay: 153	os.event: 0	os.delay: 153	mmr.status: NA	cimp.status: -	cin.status: -	tp53.mutation: NA	tp53.mutation.dna: NA	tp53.mutation.exon.number: NA	tp53.mutation.protein: NA	kras.mutation: WT	kras.mutation.dna: NA	kras.mutation.exon.number: NA	kras.mutation.protein: NA	braf.mutation: WT	braf.mutation.dna: NA	braf.mutation.exon.number: NA	braf.mutation.protein: NA	cit.molecularsubtype: C2
GSM972077	Frozen tissue of primary colorectal Adenocarcinoma	Homo sapiens	Sex: F	age.at.diagnosis: 58	tnm.stage: 2	tnm.t: T3	tnm.n: N0	tnm.m: M0	tumor.location: distal	rfs.event: 1	rfs.delay: 26	os.event: 1	os.delay: 31	mmr.status: NA	cimp.status: -	cin.status: +	tp53.mutation: NA	tp53.mutation.dna: NA	tp53.mutation.exon.number: NA	tp53.mutation.protein: NA	kras.mutation: M	kras.mutation.dna: c.35G>T	kras.mutation.exon.number: c.35G>T	kras.mutation.protein: NA	braf.mutation: WT	braf.mutation.dna: NA	braf.mutation.exon.number: NA	braf.mutation.protein: NA	cit.molecularsubtype: C6
GSM972078	Frozen tissue of primary colorectal Adenocarcinoma	Homo sapiens	Sex: M	age.at.diagnosis: 63	tnm.stage: 2	tnm.t: T3	tnm.n: N0	tnm.m: M0	tumor.location: distal	rfs.event: 1	rfs.delay: 54	os.event: 1	os.delay: 145	mmr.status: NA	cimp.status: -	cin.status: +	tp53.mutation: NA	tp53.mutation.dna: NA	tp53.mutation.exon.number: NA	tp53.mutation.protein: NA	kras.mutation: WT	kras.mutation.dna: NA	kras.mutation.exon.number: NA	kras.mutation.protein: NA	braf.mutation: WT	braf.mutation.dna: NA	braf.mutation.exon.number: NA	braf.mutation.protein: NA	cit.molecularsubtype: C5
GSM972079	Frozen tissue of primary colorectal Adenocarcinoma	Homo sapiens	Sex: M	age.at.diagnosis: 44	tnm.stage: 2	tnm.t: T3	tnm.n: N0	tnm.m: M0	tumor.location: distal	rfs.event: 0	rfs.delay: 168	os.event: 0	os.delay: 168	mmr.status: NA	cimp.status: -	cin.status: +	tp53.mutation: NA	tp53.mutation.dna: NA	tp53.mutation.exon.number: NA	tp53.mutation.protein: NA	kras.mutation: WT	kras.mutation.dna: NA	kras.mutation.exon.number: NA	kras.mutation.protein: NA	braf.mutation: WT	braf.mutation.dna: NA	braf.mutation.exon.number: NA	braf.mutation.protein: NA	cit.molecularsubtype: C2
GSM972080	Frozen tissue of primary colorectal Adenocarcinoma	Homo sapiens	Sex: M	age.at.diagnosis: 61	tnm.stage: 2	tnm.t: T4	tnm.n: N0	tnm.m: M0	tumor.location: distal	rfs.event: 1	rfs.delay: 53	os.event: 0	os.delay: 165	mmr.status: NA	cimp.status: +	cin.status: +	tp53.mutation: NA	tp53.mutation.dna: NA	tp53.mutation.exon.number: NA	tp53.mutation.protein: NA	kras.mutation: M	kras.mutation.dna: c.35G>T	kras.mutation.exon.number: c.35G>T	kras.mutation.protein: NA	braf.mutation: WT	braf.mutation.dna: NA	braf.mutation.exon.number: NA	braf.mutation.protein: NA	cit.molecularsubtype: C2
GSM972081	Frozen tissue of primary colorectal Adenocarcinoma	Homo sapiens	Sex: F	age.at.diagnosis: 68	tnm.stage: 2	tnm.t: T3	tnm.n: N0	tnm.m: M0	tumor.location: distal	rfs.event: 0	rfs.delay: 26	os.event: 0	os.delay: 26	mmr.status: NA	cimp.status: -	cin.status: +	tp53.mutation: NA	tp53.mutation.dna: NA	tp53.mutation.exon.number: NA	tp53.mutation.protein: NA	kras.mutation: M	kras.mutation.dna: c.35G>C	kras.mutation.exon.number: c.35G>C	kras.mutation.protein: NA	braf.mutation: WT	braf.mutation.dna: NA	braf.mutation.exon.number: NA	braf.mutation.protein: NA	cit.molecularsubtype: C1
GSM972082	Frozen tissue of primary colorectal Adenocarcinoma	Homo sapiens	Sex: M	age.at.diagnosis: 75	tnm.stage: 2	tnm.t: T3	tnm.n: N0	tnm.m: M0	tumor.location: distal	rfs.event: 1	rfs.delay: 119	os.event: 1	os.delay: 132	mmr.status: NA	cimp.status: -	cin.status: +	tp53.mutation: NA	tp53.mutation.dna: NA	tp53.mutation.exon.number: NA	tp53.mutation.protein: NA	kras.mutation: M	kras.mutation.dna: c.38G>A	kras.mutation.exon.number: c.38G>A	kras.mutation.protein: NA	braf.mutation: WT	braf.mutation.dna: NA	braf.mutation.exon.number: NA	braf.mutation.protein: NA	cit.molecularsubtype: C2
GSM972083	Frozen tissue of primary colorectal Adenocarcinoma	Homo sapiens	Sex: F	age.at.diagnosis: 65	tnm.stage: 2	tnm.t: T3	tnm.n: N0	tnm.m: M0	tumor.location: distal	rfs.event: 0	rfs.delay: 127	os.event: 0	os.delay: 127	mmr.status: NA	cimp.status: -	cin.status: +	tp53.mutation: NA	tp53.mutation.dna: NA	tp53.mutation.exon.number: NA	tp53.mutation.protein: NA	kras.mutation: WT	kras.mutation.dna: NA	kras.mutation.exon.number: NA	kras.mutation.protein: NA	braf.mutation: WT	braf.mutation.dna: NA	braf.mutation.exon.number: NA	braf.mutation.protein: NA	cit.molecularsubtype: C5
GSM972084	Frozen tissue of primary colorectal Adenocarcinoma	Homo sapiens	Sex: F	age.at.diagnosis: 73	tnm.stage: 2	tnm.t: T3	tnm.n: N0	tnm.m: M0	tumor.location: distal	rfs.event: 0	rfs.delay: 129	os.event: 0	os.delay: 129	mmr.status: NA	cimp.status: -	cin.status: -	tp53.mutation: NA	tp53.mutation.dna: NA	tp53.mutation.exon.number: NA	tp53.mutation.protein: NA	kras.mutation: WT	kras.mutation.dna: NA	kras.mutation.exon.number: NA	kras.mutation.protein: NA	braf.mutation: WT	braf.mutation.dna: NA	braf.mutation.exon.number: NA	braf.mutation.protein: NA	cit.molecularsubtype: C6
GSM972085	Frozen tissue of primary colorectal Adenocarcinoma	Homo sapiens	Sex: M	age.at.diagnosis: 56	tnm.stage: 2	tnm.t: T3	tnm.n: N0	tnm.m: M0	tumor.location: proximal	rfs.event: 0	rfs.delay: 97	os.event: 0	os.delay: 97	mmr.status: NA	cimp.status: -	cin.status: +	tp53.mutation: NA	tp53.mutation.dna: NA	tp53.mutation.exon.number: NA	tp53.mutation.protein: NA	kras.mutation: WT	kras.mutation.dna: NA	kras.mutation.exon.number: NA	kras.mutation.protein: NA	braf.mutation: WT	braf.mutation.dna: NA	braf.mutation.exon.number: NA	braf.mutation.protein: NA	cit.molecularsubtype: C1
GSM972086	Frozen tissue of primary colorectal Adenocarcinoma	Homo sapiens	Sex: M	age.at.diagnosis: 81	tnm.stage: 2	tnm.t: T3	tnm.n: N0	tnm.m: M0	tumor.location: distal	rfs.event: 0	rfs.delay: 43	os.event: 1	os.delay: 43	mmr.status: pMMR	cimp.status: -	cin.status: +	tp53.mutation: NA	tp53.mutation.dna: NA	tp53.mutation.exon.number: NA	tp53.mutation.protein: NA	kras.mutation: WT	kras.mutation.dna: NA	kras.mutation.exon.number: NA	kras.mutation.protein: NA	braf.mutation: WT	braf.mutation.dna: NA	braf.mutation.exon.number: NA	braf.mutation.protein: NA	cit.molecularsubtype: C1
GSM972087	Frozen tissue of primary colorectal Adenocarcinoma	Homo sapiens	Sex: F	age.at.diagnosis: 84	tnm.stage: 2	tnm.t: T3	tnm.n: N0	tnm.m: M0	tumor.location: proximal	rfs.event: 1	rfs.delay: 8	os.event: 1	os.delay: 32	mmr.status: pMMR	cimp.status: -	cin.status: +	tp53.mutation: NA	tp53.mutation.dna: NA	tp53.mutation.exon.number: NA	tp53.mutation.protein: NA	kras.mutation: WT	kras.mutation.dna: NA	kras.mutation.exon.number: NA	kras.mutation.protein: NA	braf.mutation: WT	braf.mutation.dna: NA	braf.mutation.exon.number: NA	braf.mutation.protein: NA	cit.molecularsubtype: C1
GSM972088	Frozen tissue of primary colorectal Adenocarcinoma	Homo sapiens	Sex: F	age.at.diagnosis: 73	tnm.stage: 2	tnm.t: T4	tnm.n: N0	tnm.m: M0	tumor.location: distal	rfs.event: 0	rfs.delay: 79	os.event: 0	os.delay: 79	mmr.status: pMMR	cimp.status: -	cin.status: -	tp53.mutation: NA	tp53.mutation.dna: NA	tp53.mutation.exon.number: NA	tp53.mutation.protein: NA	kras.mutation: WT	kras.mutation.dna: NA	kras.mutation.exon.number: NA	kras.mutation.protein: NA	braf.mutation: WT	braf.mutation.dna: NA	braf.mutation.exon.number: NA	braf.mutation.protein: NA	cit.molecularsubtype: C6
GSM972089	Frozen tissue of primary colorectal Adenocarcinoma	Homo sapiens	Sex: F	age.at.diagnosis: 68	tnm.stage: 2	tnm.t: T3	tnm.n: N0	tnm.m: M0	tumor.location: proximal	rfs.event: 0	rfs.delay: 87	os.event: 0	os.delay: 87	mmr.status: pMMR	cimp.status: +	cin.status: -	tp53.mutation: NA	tp53.mutation.dna: NA	tp53.mutation.exon.number: NA	tp53.mutation.protein: NA	kras.mutation: WT	kras.mutation.dna: NA	kras.mutation.exon.number: NA	kras.mutation.protein: NA	braf.mutation: WT	braf.mutation.dna: NA	braf.mutation.exon.number: NA	braf.mutation.protein: NA	cit.molecularsubtype: C4
GSM972090	Frozen tissue of primary colorectal Adenocarcinoma	Homo sapiens	Sex: F	age.at.diagnosis: 72	tnm.stage: 2	tnm.t: T3	tnm.n: N0	tnm.m: M0	tumor.location: distal	rfs.event: 0	rfs.delay: 69	os.event: 0	os.delay: 69	mmr.status: pMMR	cimp.status: -	cin.status: +	tp53.mutation: NA	tp53.mutation.dna: NA	tp53.mutation.exon.number: NA	tp53.mutation.protein: NA	kras.mutation: WT	kras.mutation.dna: NA	kras.mutation.exon.number: NA	kras.mutation.protein: NA	braf.mutation: WT	braf.mutation.dna: NA	braf.mutation.exon.number: NA	braf.mutation.protein: NA	cit.molecularsubtype: C1
GSM972091	Frozen tissue of primary colorectal Adenocarcinoma	Homo sapiens	Sex: M	age.at.diagnosis: 67	tnm.stage: 2	tnm.t: T3	tnm.n: N0	tnm.m: M0	tumor.location: distal	rfs.event: 1	rfs.delay: 45	os.event: 0	os.delay: 70	mmr.status: pMMR	cimp.status: -	cin.status: +	tp53.mutation: NA	tp53.mutation.dna: NA	tp53.mutation.exon.number: NA	tp53.mutation.protein: NA	kras.mutation: M	kras.mutation.dna: c.35G>A	kras.mutation.exon.number: c.35G>A	kras.mutation.protein: NA	braf.mutation: WT	braf.mutation.dna: NA	braf.mutation.exon.number: NA	braf.mutation.protein: NA	cit.molecularsubtype: C3
GSM972092	Frozen tissue of primary colorectal Adenocarcinoma	Homo sapiens	Sex: F	age.at.diagnosis: 76	tnm.stage: 2	tnm.t: T3	tnm.n: N0	tnm.m: M0	tumor.location: distal	rfs.event: 0	rfs.delay: 47	os.event: 0	os.delay: 47	mmr.status: pMMR	cimp.status: -	cin.status: +	tp53.mutation: NA	tp53.mutation.dna: NA	tp53.mutation.exon.number: NA	tp53.mutation.protein: NA	kras.mutation: M	kras.mutation.dna: c.35G>T	kras.mutation.exon.number: c.35G>T	kras.mutation.protein: NA	braf.mutation: WT	braf.mutation.dna: NA	braf.mutation.exon.number: NA	braf.mutation.protein: NA	cit.molecularsubtype: C5
GSM972093	Frozen tissue of primary colorectal Adenocarcinoma	Homo sapiens	Sex: F	age.at.diagnosis: 55	tnm.stage: 2	tnm.t: T4	tnm.n: N0	tnm.m: M0	tumor.location: distal	rfs.event: 0	rfs.delay: 74	os.event: 0	os.delay: 74	mmr.status: pMMR	cimp.status: -	cin.status: +	tp53.mutation: NA	tp53.mutation.dna: NA	tp53.mutation.exon.number: NA	tp53.mutation.protein: NA	kras.mutation: WT	kras.mutation.dna: NA	kras.mutation.exon.number: NA	kras.mutation.protein: NA	braf.mutation: WT	braf.mutation.dna: NA	braf.mutation.exon.number: NA	braf.mutation.protein: NA	cit.molecularsubtype: C5
GSM972094	Frozen tissue of primary colorectal Adenocarcinoma	Homo sapiens	Sex: F	age.at.diagnosis: 67	tnm.stage: 2	tnm.t: T3	tnm.n: N0	tnm.m: M0	tumor.location: proximal	rfs.event: 0	rfs.delay: 61	os.event: 0	os.delay: 61	mmr.status: pMMR	cimp.status: -	cin.status: -	tp53.mutation: NA	tp53.mutation.dna: NA	tp53.mutation.exon.number: NA	tp53.mutation.protein: NA	kras.mutation: M	kras.mutation.dna: c.35G>A	kras.mutation.exon.number: c.35G>A	kras.mutation.protein: NA	braf.mutation: WT	braf.mutation.dna: NA	braf.mutation.exon.number: NA	braf.mutation.protein: NA	cit.molecularsubtype: C5
GSM972095	Frozen tissue of primary colorectal Adenocarcinoma	Homo sapiens	Sex: M	age.at.diagnosis: 50	tnm.stage: 2	tnm.t: T3	tnm.n: N0	tnm.m: M0	tumor.location: distal	rfs.event: 0	rfs.delay: 67	os.event: 0	os.delay: 67	mmr.status: pMMR	cimp.status: -	cin.status: +	tp53.mutation: NA	tp53.mutation.dna: NA	tp53.mutation.exon.number: NA	tp53.mutation.protein: NA	kras.mutation: M	kras.mutation.dna: c.35G>T	kras.mutation.exon.number: c.35G>T	kras.mutation.protein: NA	braf.mutation: WT	braf.mutation.dna: NA	braf.mutation.exon.number: NA	braf.mutation.protein: NA	cit.molecularsubtype: C5
GSM972096	Frozen tissue of primary colorectal Adenocarcinoma	Homo sapiens	Sex: F	age.at.diagnosis: 63	tnm.stage: 3	tnm.t: T2	tnm.n: N1	tnm.m: M0	tumor.location: distal	rfs.event: 1	rfs.delay: 3	os.event: 0	os.delay: 15	mmr.status: pMMR	cimp.status: -	cin.status: -	tp53.mutation: NA	tp53.mutation.dna: NA	tp53.mutation.exon.number: NA	tp53.mutation.protein: NA	kras.mutation: WT	kras.mutation.dna: NA	kras.mutation.exon.number: NA	kras.mutation.protein: NA	braf.mutation: WT	braf.mutation.dna: NA	braf.mutation.exon.number: NA	braf.mutation.protein: NA	cit.molecularsubtype: C1
GSM972097	Frozen tissue of primary colorectal Adenocarcinoma	Homo sapiens	Sex: M	age.at.diagnosis: 64	tnm.stage: 3	tnm.t: T4	tnm.n: N1	tnm.m: M0	tumor.location: proximal	rfs.event: 1	rfs.delay: 12	os.event: 1	os.delay: 12	mmr.status: pMMR	cimp.status: -	cin.status: +	tp53.mutation: NA	tp53.mutation.dna: NA	tp53.mutation.exon.number: NA	tp53.mutation.protein: NA	kras.mutation: M	kras.mutation.dna: c.35G>A	kras.mutation.exon.number: c.35G>A	kras.mutation.protein: NA	braf.mutation: WT	braf.mutation.dna: NA	braf.mutation.exon.number: NA	braf.mutation.protein: NA	cit.molecularsubtype: C4
GSM972098	Frozen tissue of primary colorectal Adenocarcinoma	Homo sapiens	Sex: M	age.at.diagnosis: 66	tnm.stage: 3	tnm.t: T4	tnm.n: N2	tnm.m: M0	tumor.location: distal	rfs.event: 0	rfs.delay: 15	os.event: 1	os.delay: 15	mmr.status: pMMR	cimp.status: +	cin.status: +	tp53.mutation: NA	tp53.mutation.dna: NA	tp53.mutation.exon.number: NA	tp53.mutation.protein: NA	kras.mutation: M	kras.mutation.dna: c.35G>A	kras.mutation.exon.number: c.35G>A	kras.mutation.protein: NA	braf.mutation: WT	braf.mutation.dna: NA	braf.mutation.exon.number: NA	braf.mutation.protein: NA	cit.molecularsubtype: C3
GSM972099	Frozen tissue of primary colorectal Adenocarcinoma	Homo sapiens	Sex: M	age.at.diagnosis: 78	tnm.stage: 3	tnm.t: T3	tnm.n: N1	tnm.m: M0	tumor.location: distal	rfs.event: 0	rfs.delay: 15	os.event: 0	os.delay: 15	mmr.status: pMMR	cimp.status: -	cin.status: NA	tp53.mutation: NA	tp53.mutation.dna: NA	tp53.mutation.exon.number: NA	tp53.mutation.protein: NA	kras.mutation: WT	kras.mutation.dna: NA	kras.mutation.exon.number: NA	kras.mutation.protein: NA	braf.mutation: WT	braf.mutation.dna: NA	braf.mutation.exon.number: NA	braf.mutation.protein: NA	cit.molecularsubtype: C5
GSM972100	Frozen tissue of primary colorectal Adenocarcinoma	Homo sapiens	Sex: F	age.at.diagnosis: 71	tnm.stage: 3	tnm.t: T4	tnm.n: N2	tnm.m: M0	tumor.location: proximal	rfs.event: 0	rfs.delay: 25	os.event: 0	os.delay: 25	mmr.status: pMMR	cimp.status: -	cin.status: NA	tp53.mutation: NA	tp53.mutation.dna: NA	tp53.mutation.exon.number: NA	tp53.mutation.protein: NA	kras.mutation: M	kras.mutation.dna: c.38G>A	kras.mutation.exon.number: c.38G>A	kras.mutation.protein: NA	braf.mutation: WT	braf.mutation.dna: NA	braf.mutation.exon.number: NA	braf.mutation.protein: NA	cit.molecularsubtype: C3
GSM972101	Frozen tissue of primary colorectal Adenocarcinoma	Homo sapiens	Sex: M	age.at.diagnosis: 56	tnm.stage: 3	tnm.t: T3	tnm.n: N1	tnm.m: M0	tumor.location: distal	rfs.event: 1	rfs.delay: 21	os.event: 0	os.delay: 35	mmr.status: pMMR	cimp.status: NA	cin.status: NA	tp53.mutation: NA	tp53.mutation.dna: NA	tp53.mutation.exon.number: NA	tp53.mutation.protein: NA	kras.mutation: NA	kras.mutation.dna: NA	kras.mutation.exon.number: NA	kras.mutation.protein: NA	braf.mutation: NA	braf.mutation.dna: NA	braf.mutation.exon.number: NA	braf.mutation.protein: NA	cit.molecularsubtype: C6
GSM972102	Frozen tissue of primary colorectal Adenocarcinoma	Homo sapiens	Sex: M	age.at.diagnosis: 22	tnm.stage: 3	tnm.t: T3	tnm.n: N1	tnm.m: M0	tumor.location: distal	rfs.event: 0	rfs.delay: 46	os.event: 0	os.delay: 46	mmr.status: pMMR	cimp.status: NA	cin.status: NA	tp53.mutation: NA	tp53.mutation.dna: NA	tp53.mutation.exon.number: NA	tp53.mutation.protein: NA	kras.mutation: NA	kras.mutation.dna: NA	kras.mutation.exon.number: NA	kras.mutation.protein: NA	braf.mutation: NA	braf.mutation.dna: NA	braf.mutation.exon.number: NA	braf.mutation.protein: NA	cit.molecularsubtype: C6
GSM972103	Frozen tissue of primary colorectal Adenocarcinoma	Homo sapiens	Sex: M	age.at.diagnosis: 66	tnm.stage: 3	tnm.t: T3	tnm.n: N2	tnm.m: M0	tumor.location: distal	rfs.event: 1	rfs.delay: 28	os.event: 0	os.delay: 58	mmr.status: pMMR	cimp.status: -	cin.status: +	tp53.mutation: NA	tp53.mutation.dna: NA	tp53.mutation.exon.number: NA	tp53.mutation.protein: NA	kras.mutation: M	kras.mutation.dna: c.35G>T	kras.mutation.exon.number: c.35G>T	kras.mutation.protein: NA	braf.mutation: WT	braf.mutation.dna: NA	braf.mutation.exon.number: NA	braf.mutation.protein: NA	cit.molecularsubtype: C2
GSM972104	Frozen tissue of primary colorectal Adenocarcinoma	Homo sapiens	Sex: F	age.at.diagnosis: 72	tnm.stage: 3	tnm.t: T3	tnm.n: N3	tnm.m: M0	tumor.location: proximal	rfs.event: 0	rfs.delay: 41	os.event: 0	os.delay: 41	mmr.status: pMMR	cimp.status: -	cin.status: +	tp53.mutation: NA	tp53.mutation.dna: NA	tp53.mutation.exon.number: NA	tp53.mutation.protein: NA	kras.mutation: M	kras.mutation.dna: c.35G>T	kras.mutation.exon.number: c.35G>T	kras.mutation.protein: NA	braf.mutation: WT	braf.mutation.dna: NA	braf.mutation.exon.number: NA	braf.mutation.protein: NA	cit.molecularsubtype: C4
GSM972105	Frozen tissue of primary colorectal Adenocarcinoma	Homo sapiens	Sex: M	age.at.diagnosis: 53	tnm.stage: 3	tnm.t: T2	tnm.n: N3	tnm.m: M0	tumor.location: distal	rfs.event: 0	rfs.delay: 32	os.event: 0	os.delay: 32	mmr.status: pMMR	cimp.status: -	cin.status: +	tp53.mutation: NA	tp53.mutation.dna: NA	tp53.mutation.exon.number: NA	tp53.mutation.protein: NA	kras.mutation: WT	kras.mutation.dna: NA	kras.mutation.exon.number: NA	kras.mutation.protein: NA	braf.mutation: WT	braf.mutation.dna: NA	braf.mutation.exon.number: NA	braf.mutation.protein: NA	cit.molecularsubtype: C5
GSM972106	Frozen tissue of primary colorectal Adenocarcinoma	Homo sapiens	Sex: F	age.at.diagnosis: 96	tnm.stage: 3	tnm.t: T3	tnm.n: N1	tnm.m: M0	tumor.location: distal	rfs.event: 1	rfs.delay: 9	os.event: 0	os.delay: 72	mmr.status: pMMR	cimp.status: NA	cin.status: NA	tp53.mutation: NA	tp53.mutation.dna: NA	tp53.mutation.exon.number: NA	tp53.mutation.protein: NA	kras.mutation: NA	kras.mutation.dna: NA	kras.mutation.exon.number: NA	kras.mutation.protein: NA	braf.mutation: NA	braf.mutation.dna: NA	braf.mutation.exon.number: NA	braf.mutation.protein: NA	cit.molecularsubtype: C5
GSM972107	Frozen tissue of primary colorectal Adenocarcinoma	Homo sapiens	Sex: M	age.at.diagnosis: 76	tnm.stage: 3	tnm.t: T3	tnm.n: N1	tnm.m: M0	tumor.location: distal	rfs.event: 0	rfs.delay: 60	os.event: 1	os.delay: 60	mmr.status: pMMR	cimp.status: -	cin.status: +	tp53.mutation: NA	tp53.mutation.dna: NA	tp53.mutation.exon.number: NA	tp53.mutation.protein: NA	kras.mutation: WT	kras.mutation.dna: NA	kras.mutation.exon.number: NA	kras.mutation.protein: NA	braf.mutation: WT	braf.mutation.dna: NA	braf.mutation.exon.number: NA	braf.mutation.protein: NA	cit.molecularsubtype: C6
GSM972108	Frozen tissue of primary colorectal Adenocarcinoma	Homo sapiens	Sex: M	age.at.diagnosis: 64	tnm.stage: 3	tnm.t: T4	tnm.n: N1	tnm.m: M0	tumor.location: distal	rfs.event: 0	rfs.delay: 103	os.event: 0	os.delay: 103	mmr.status: pMMR	cimp.status: NA	cin.status: NA	tp53.mutation: NA	tp53.mutation.dna: NA	tp53.mutation.exon.number: NA	tp53.mutation.protein: NA	kras.mutation: NA	kras.mutation.dna: NA	kras.mutation.exon.number: NA	kras.mutation.protein: NA	braf.mutation: NA	braf.mutation.dna: NA	braf.mutation.exon.number: NA	braf.mutation.protein: NA	cit.molecularsubtype: C5
GSM972109	Frozen tissue of primary colorectal Adenocarcinoma	Homo sapiens	Sex: M	age.at.diagnosis: 96	tnm.stage: 3	tnm.t: T3	tnm.n: N1	tnm.m: M0	tumor.location: proximal	rfs.event: 0	rfs.delay: 36	os.event: 0	os.delay: 36	mmr.status: pMMR	cimp.status: -	cin.status: +	tp53.mutation: NA	tp53.mutation.dna: NA	tp53.mutation.exon.number: NA	tp53.mutation.protein: NA	kras.mutation: WT	kras.mutation.dna: NA	kras.mutation.exon.number: NA	kras.mutation.protein: NA	braf.mutation: WT	braf.mutation.dna: NA	braf.mutation.exon.number: NA	braf.mutation.protein: NA	cit.molecularsubtype: C2
GSM972110	Frozen tissue of primary colorectal Adenocarcinoma	Homo sapiens	Sex: M	age.at.diagnosis: 76	tnm.stage: 3	tnm.t: T4	tnm.n: N2	tnm.m: M0	tumor.location: proximal	rfs.event: 1	rfs.delay: 4	os.event: 1	os.delay: 7	mmr.status: pMMR	cimp.status: NA	cin.status: NA	tp53.mutation: NA	tp53.mutation.dna: NA	tp53.mutation.exon.number: NA	tp53.mutation.protein: NA	kras.mutation: NA	kras.mutation.dna: NA	kras.mutation.exon.number: NA	kras.mutation.protein: NA	braf.mutation: NA	braf.mutation.dna: NA	braf.mutation.exon.number: NA	braf.mutation.protein: NA	cit.molecularsubtype: C3
GSM972111	Frozen tissue of primary colorectal Adenocarcinoma	Homo sapiens	Sex: M	age.at.diagnosis: 63	tnm.stage: 3	tnm.t: T3	tnm.n: N2	tnm.m: M0	tumor.location: distal	rfs.event: 1	rfs.delay: 13	os.event: 0	os.delay: 22	mmr.status: pMMR	cimp.status: NA	cin.status: NA	tp53.mutation: NA	tp53.mutation.dna: NA	tp53.mutation.exon.number: NA	tp53.mutation.protein: NA	kras.mutation: NA	kras.mutation.dna: NA	kras.mutation.exon.number: NA	kras.mutation.protein: NA	braf.mutation: NA	braf.mutation.dna: NA	braf.mutation.exon.number: NA	braf.mutation.protein: NA	cit.molecularsubtype: C3
GSM972112	Frozen tissue of primary colorectal Adenocarcinoma	Homo sapiens	Sex: F	age.at.diagnosis: 64	tnm.stage: 3	tnm.t: T3	tnm.n: N2	tnm.m: M0	tumor.location: proximal	rfs.event: 0	rfs.delay: 32	os.event: 1	os.delay: 32	mmr.status: pMMR	cimp.status: NA	cin.status: NA	tp53.mutation: NA	tp53.mutation.dna: NA	tp53.mutation.exon.number: NA	tp53.mutation.protein: NA	kras.mutation: NA	kras.mutation.dna: NA	kras.mutation.exon.number: NA	kras.mutation.protein: NA	braf.mutation: NA	braf.mutation.dna: NA	braf.mutation.exon.number: NA	braf.mutation.protein: NA	cit.molecularsubtype: C4
GSM972113	Frozen tissue of primary colorectal Adenocarcinoma	Homo sapiens	Sex: F	age.at.diagnosis: 63	tnm.stage: 3	tnm.t: T3	tnm.n: N1	tnm.m: M0	tumor.location: proximal	rfs.event: 1	rfs.delay: 18	os.event: 0	os.delay: 27	mmr.status: pMMR	cimp.status: NA	cin.status: NA	tp53.mutation: NA	tp53.mutation.dna: NA	tp53.mutation.exon.number: NA	tp53.mutation.protein: NA	kras.mutation: NA	kras.mutation.dna: NA	kras.mutation.exon.number: NA	kras.mutation.protein: NA	braf.mutation: NA	braf.mutation.dna: NA	braf.mutation.exon.number: NA	braf.mutation.protein: NA	cit.molecularsubtype: C4
GSM972114	Frozen tissue of primary colorectal Adenocarcinoma	Homo sapiens	Sex: M	age.at.diagnosis: 73	tnm.stage: 3	tnm.t: T3	tnm.n: N1	tnm.m: M0	tumor.location: proximal	rfs.event: 0	rfs.delay: 46	os.event: 0	os.delay: 46	mmr.status: pMMR	cimp.status: -	cin.status: -	tp53.mutation: NA	tp53.mutation.dna: NA	tp53.mutation.exon.number: NA	tp53.mutation.protein: NA	kras.mutation: WT	kras.mutation.dna: NA	kras.mutation.exon.number: NA	kras.mutation.protein: NA	braf.mutation: M	braf.mutation.dna: NA	braf.mutation.exon.number: NA	braf.mutation.protein: NA	cit.molecularsubtype: C3
GSM972115	Frozen tissue of primary colorectal Adenocarcinoma	Homo sapiens	Sex: F	age.at.diagnosis: 59	tnm.stage: 3	tnm.t: T3	tnm.n: N3	tnm.m: M0	tumor.location: distal	rfs.event: 1	rfs.delay: 11	os.event: 1	os.delay: 75	mmr.status: pMMR	cimp.status: -	cin.status: +	tp53.mutation: NA	tp53.mutation.dna: NA	tp53.mutation.exon.number: NA	tp53.mutation.protein: NA	kras.mutation: WT	kras.mutation.dna: NA	kras.mutation.exon.number: NA	kras.mutation.protein: NA	braf.mutation: WT	braf.mutation.dna: NA	braf.mutation.exon.number: NA	braf.mutation.protein: NA	cit.molecularsubtype: C6
GSM972116	Frozen tissue of primary colorectal Adenocarcinoma	Homo sapiens	Sex: F	age.at.diagnosis: 79	tnm.stage: 3	tnm.t: T3	tnm.n: N2	tnm.m: M0	tumor.location: distal	rfs.event: 1	rfs.delay: 2	os.event: 1	os.delay: 29	mmr.status: pMMR	cimp.status: -	cin.status: +	tp53.mutation: NA	tp53.mutation.dna: NA	tp53.mutation.exon.number: NA	tp53.mutation.protein: NA	kras.mutation: WT	kras.mutation.dna: NA	kras.mutation.exon.number: NA	kras.mutation.protein: NA	braf.mutation: WT	braf.mutation.dna: NA	braf.mutation.exon.number: NA	braf.mutation.protein: NA	cit.molecularsubtype: C6
GSM972117	Frozen tissue of primary colorectal Adenocarcinoma	Homo sapiens	Sex: F	age.at.diagnosis: 78	tnm.stage: 3	tnm.t: T3	tnm.n: N1	tnm.m: M0	tumor.location: proximal	rfs.event: 1	rfs.delay: 11	os.event: 0	os.delay: 32	mmr.status: NA	cimp.status: +	cin.status: -	tp53.mutation: NA	tp53.mutation.dna: NA	tp53.mutation.exon.number: NA	tp53.mutation.protein: NA	kras.mutation: WT	kras.mutation.dna: NA	kras.mutation.exon.number: NA	kras.mutation.protein: NA	braf.mutation: M	braf.mutation.dna: NA	braf.mutation.exon.number: NA	braf.mutation.protein: NA	cit.molecularsubtype: C2
GSM972118	Frozen tissue of primary colorectal Adenocarcinoma	Homo sapiens	Sex: M	age.at.diagnosis: 64	tnm.stage: 3	tnm.t: T3	tnm.n: N2	tnm.m: M0	tumor.location: distal	rfs.event: 1	rfs.delay: 19	os.event: 0	os.delay: 30	mmr.status: pMMR	cimp.status: -	cin.status: +	tp53.mutation: NA	tp53.mutation.dna: NA	tp53.mutation.exon.number: NA	tp53.mutation.protein: NA	kras.mutation: M	kras.mutation.dna: c.38G>A	kras.mutation.exon.number: c.38G>A	kras.mutation.protein: NA	braf.mutation: WT	braf.mutation.dna: NA	braf.mutation.exon.number: NA	braf.mutation.protein: NA	cit.molecularsubtype: C1
GSM972119	Frozen tissue of primary colorectal Adenocarcinoma	Homo sapiens	Sex: M	age.at.diagnosis: 96	tnm.stage: 3	tnm.t: T4	tnm.n: N1	tnm.m: M0	tumor.location: distal	rfs.event: 1	rfs.delay: 25	os.event: 0	os.delay: 37	mmr.status: pMMR	cimp.status: NA	cin.status: NA	tp53.mutation: NA	tp53.mutation.dna: NA	tp53.mutation.exon.number: NA	tp53.mutation.protein: NA	kras.mutation: NA	kras.mutation.dna: NA	kras.mutation.exon.number: NA	kras.mutation.protein: NA	braf.mutation: NA	braf.mutation.dna: NA	braf.mutation.exon.number: NA	braf.mutation.protein: NA	cit.molecularsubtype: C5
GSM972120	Frozen tissue of primary colorectal Adenocarcinoma	Homo sapiens	Sex: F	age.at.diagnosis: 96	tnm.stage: 3	tnm.t: T3	tnm.n: N1	tnm.m: M0	tumor.location: proximal	rfs.event: 0	rfs.delay: 36	os.event: 0	os.delay: 36	mmr.status: pMMR	cimp.status: NA	cin.status: NA	tp53.mutation: NA	tp53.mutation.dna: NA	tp53.mutation.exon.number: NA	tp53.mutation.protein: NA	kras.mutation: NA	kras.mutation.dna: NA	kras.mutation.exon.number: NA	kras.mutation.protein: NA	braf.mutation: NA	braf.mutation.dna: NA	braf.mutation.exon.number: NA	braf.mutation.protein: NA	cit.molecularsubtype: C5
GSM972121	Frozen tissue of primary colorectal Adenocarcinoma	Homo sapiens	Sex: M	age.at.diagnosis: 96	tnm.stage: 3	tnm.t: T3	tnm.n: N1	tnm.m: M0	tumor.location: distal	rfs.event: 0	rfs.delay: 35	os.event: 0	os.delay: 35	mmr.status: pMMR	cimp.status: -	cin.status: +	tp53.mutation: NA	tp53.mutation.dna: NA	tp53.mutation.exon.number: NA	tp53.mutation.protein: NA	kras.mutation: M	kras.mutation.dna: c.35G>A	kras.mutation.exon.number: c.35G>A	kras.mutation.protein: NA	braf.mutation: WT	braf.mutation.dna: NA	braf.mutation.exon.number: NA	braf.mutation.protein: NA	cit.molecularsubtype: C3
GSM972122	Frozen tissue of primary colorectal Adenocarcinoma	Homo sapiens	Sex: F	age.at.diagnosis: 97	tnm.stage: 3	tnm.t: T4	tnm.n: N1	tnm.m: M0	tumor.location: proximal	rfs.event: 1	rfs.delay: 19	os.event: 1	os.delay: 19	mmr.status: pMMR	cimp.status: NA	cin.status: NA	tp53.mutation: NA	tp53.mutation.dna: NA	tp53.mutation.exon.number: NA	tp53.mutation.protein: NA	kras.mutation: NA	kras.mutation.dna: NA	kras.mutation.exon.number: NA	kras.mutation.protein: NA	braf.mutation: NA	braf.mutation.dna: NA	braf.mutation.exon.number: NA	braf.mutation.protein: NA	cit.molecularsubtype: C5
GSM972123	Frozen tissue of primary colorectal Adenocarcinoma	Homo sapiens	Sex: M	age.at.diagnosis: 53	tnm.stage: 2	tnm.t: T3	tnm.n: N0	tnm.m: M0	tumor.location: proximal	rfs.event: 0	rfs.delay: 71	os.event: 0	os.delay: 71	mmr.status: pMMR	cimp.status: NA	cin.status: NA	tp53.mutation: NA	tp53.mutation.dna: NA	tp53.mutation.exon.number: NA	tp53.mutation.protein: NA	kras.mutation: NA	kras.mutation.dna: NA	kras.mutation.exon.number: NA	kras.mutation.protein: NA	braf.mutation: NA	braf.mutation.dna: NA	braf.mutation.exon.number: NA	braf.mutation.protein: NA	cit.molecularsubtype: C1
GSM972124	Frozen tissue of primary colorectal Adenocarcinoma	Homo sapiens	Sex: F	age.at.diagnosis: 49	tnm.stage: 2	tnm.t: T3	tnm.n: N0	tnm.m: M0	tumor.location: distal	rfs.event: 0	rfs.delay: 75	os.event: 0	os.delay: 75	mmr.status: pMMR	cimp.status: -	cin.status: +	tp53.mutation: NA	tp53.mutation.dna: NA	tp53.mutation.exon.number: NA	tp53.mutation.protein: NA	kras.mutation: WT	kras.mutation.dna: NA	kras.mutation.exon.number: NA	kras.mutation.protein: NA	braf.mutation: WT	braf.mutation.dna: NA	braf.mutation.exon.number: NA	braf.mutation.protein: NA	cit.molecularsubtype: C6
GSM972125	Frozen tissue of primary colorectal Adenocarcinoma	Homo sapiens	Sex: F	age.at.diagnosis: 64	tnm.stage: 2	tnm.t: T3	tnm.n: N0	tnm.m: M0	tumor.location: distal	rfs.event: 1	rfs.delay: 14	os.event: 0	os.delay: 68	mmr.status: pMMR	cimp.status: -	cin.status: +	tp53.mutation: NA	tp53.mutation.dna: NA	tp53.mutation.exon.number: NA	tp53.mutation.protein: NA	kras.mutation: WT	kras.mutation.dna: NA	kras.mutation.exon.number: NA	kras.mutation.protein: NA	braf.mutation: WT	braf.mutation.dna: NA	braf.mutation.exon.number: NA	braf.mutation.protein: NA	cit.molecularsubtype: C6
GSM972126	Frozen tissue of primary colorectal Adenocarcinoma	Homo sapiens	Sex: M	age.at.diagnosis: 61	tnm.stage: 2	tnm.t: T3	tnm.n: N0	tnm.m: M0	tumor.location: distal	rfs.event: 0	rfs.delay: 63	os.event: 0	os.delay: 63	mmr.status: pMMR	cimp.status: NA	cin.status: NA	tp53.mutation: NA	tp53.mutation.dna: NA	tp53.mutation.exon.number: NA	tp53.mutation.protein: NA	kras.mutation: NA	kras.mutation.dna: NA	kras.mutation.exon.number: NA	kras.mutation.protein: NA	braf.mutation: NA	braf.mutation.dna: NA	braf.mutation.exon.number: NA	braf.mutation.protein: NA	cit.molecularsubtype: C5
GSM972127	Frozen tissue of primary colorectal Adenocarcinoma	Homo sapiens	Sex: F	age.at.diagnosis: 66	tnm.stage: 2	tnm.t: T3	tnm.n: N0	tnm.m: M0	tumor.location: distal	rfs.event: 0	rfs.delay: 85	os.event: 0	os.delay: 85	mmr.status: pMMR	cimp.status: -	cin.status: +	tp53.mutation: NA	tp53.mutation.dna: NA	tp53.mutation.exon.number: NA	tp53.mutation.protein: NA	kras.mutation: M	kras.mutation.dna: c.35G>A	kras.mutation.exon.number: c.35G>A	kras.mutation.protein: NA	braf.mutation: WT	braf.mutation.dna: NA	braf.mutation.exon.number: NA	braf.mutation.protein: NA	cit.molecularsubtype: C6
GSM972128	Frozen tissue of primary colorectal Adenocarcinoma	Homo sapiens	Sex: M	age.at.diagnosis: 64	tnm.stage: 2	tnm.t: T3	tnm.n: N0	tnm.m: M0	tumor.location: distal	rfs.event: 0	rfs.delay: 93	os.event: 0	os.delay: 93	mmr.status: pMMR	cimp.status: -	cin.status: +	tp53.mutation: NA	tp53.mutation.dna: NA	tp53.mutation.exon.number: NA	tp53.mutation.protein: NA	kras.mutation: WT	kras.mutation.dna: NA	kras.mutation.exon.number: NA	kras.mutation.protein: NA	braf.mutation: WT	braf.mutation.dna: NA	braf.mutation.exon.number: NA	braf.mutation.protein: NA	cit.molecularsubtype: C5
GSM972129	Frozen tissue of primary colorectal Adenocarcinoma	Homo sapiens	Sex: M	age.at.diagnosis: 76	tnm.stage: 2	tnm.t: T2	tnm.n: N0	tnm.m: M0	tumor.location: distal	rfs.event: 0	rfs.delay: 11	os.event: 0	os.delay: 11	mmr.status: pMMR	cimp.status: -	cin.status: -	tp53.mutation: NA	tp53.mutation.dna: NA	tp53.mutation.exon.number: NA	tp53.mutation.protein: NA	kras.mutation: M	kras.mutation.dna: c.35G>A	kras.mutation.exon.number: c.35G>A	kras.mutation.protein: NA	braf.mutation: WT	braf.mutation.dna: NA	braf.mutation.exon.number: NA	braf.mutation.protein: NA	cit.molecularsubtype: C2
GSM972130	Frozen tissue of primary colorectal Adenocarcinoma	Homo sapiens	Sex: M	age.at.diagnosis: 76	tnm.stage: 2	tnm.t: T4	tnm.n: N0	tnm.m: M0	tumor.location: distal	rfs.event: 0	rfs.delay: 55	os.event: 0	os.delay: 55	mmr.status: pMMR	cimp.status: -	cin.status: +	tp53.mutation: NA	tp53.mutation.dna: NA	tp53.mutation.exon.number: NA	tp53.mutation.protein: NA	kras.mutation: WT	kras.mutation.dna: NA	kras.mutation.exon.number: NA	kras.mutation.protein: NA	braf.mutation: WT	braf.mutation.dna: NA	braf.mutation.exon.number: NA	braf.mutation.protein: NA	cit.molecularsubtype: C5
GSM972131	Frozen tissue of primary colorectal Adenocarcinoma	Homo sapiens	Sex: F	age.at.diagnosis: 78	tnm.stage: 2	tnm.t: T3	tnm.n: N0	tnm.m: M0	tumor.location: proximal	rfs.event: 0	rfs.delay: 86	os.event: 0	os.delay: 86	mmr.status: pMMR	cimp.status: -	cin.status: +	tp53.mutation: NA	tp53.mutation.dna: NA	tp53.mutation.exon.number: NA	tp53.mutation.protein: NA	kras.mutation: M	kras.mutation.dna: c.35G>A	kras.mutation.exon.number: c.35G>A	kras.mutation.protein: NA	braf.mutation: WT	braf.mutation.dna: NA	braf.mutation.exon.number: NA	braf.mutation.protein: NA	cit.molecularsubtype: C4
GSM972132	Frozen tissue of primary colorectal Adenocarcinoma	Homo sapiens	Sex: F	age.at.diagnosis: 87	tnm.stage: 2	tnm.t: T3	tnm.n: N0	tnm.m: M0	tumor.location: distal	rfs.event: 0	rfs.delay: 61	os.event: 1	os.delay: 61	mmr.status: pMMR	cimp.status: -	cin.status: +	tp53.mutation: NA	tp53.mutation.dna: NA	tp53.mutation.exon.number: NA	tp53.mutation.protein: NA	kras.mutation: M	kras.mutation.dna: c.34G>T	kras.mutation.exon.number: c.34G>T	kras.mutation.protein: NA	braf.mutation: WT	braf.mutation.dna: NA	braf.mutation.exon.number: NA	braf.mutation.protein: NA	cit.molecularsubtype: C5
GSM972133	Frozen tissue of primary colorectal Adenocarcinoma	Homo sapiens	Sex: M	age.at.diagnosis: 64	tnm.stage: 3	tnm.t: T3	tnm.n: '+'	tnm.m: M0	tumor.location: distal	rfs.event: 1	rfs.delay: 27	os.event: 1	os.delay: 53	mmr.status: pMMR	cimp.status: NA	cin.status: NA	tp53.mutation: M	tp53.mutation.dna: NA	tp53.mutation.exon.number: NA	tp53.mutation.protein: NA	kras.mutation: WT	kras.mutation.dna: NA	kras.mutation.exon.number: NA	kras.mutation.protein: NA	braf.mutation: NA	braf.mutation.dna: NA	braf.mutation.exon.number: NA	braf.mutation.protein: NA	cit.molecularsubtype: C6
GSM972134	Frozen tissue of primary colorectal Adenocarcinoma	Homo sapiens	Sex: M	age.at.diagnosis: 74	tnm.stage: 3	tnm.t: T3	tnm.n: N2	tnm.m: M0	tumor.location: distal	rfs.event: 1	rfs.delay: 7	os.event: 1	os.delay: 14	mmr.status: pMMR	cimp.status: NA	cin.status: NA	tp53.mutation: M	tp53.mutation.dna: NA	tp53.mutation.exon.number: NA	tp53.mutation.protein: NA	kras.mutation: WT	kras.mutation.dna: NA	kras.mutation.exon.number: NA	kras.mutation.protein: NA	braf.mutation: NA	braf.mutation.dna: NA	braf.mutation.exon.number: NA	braf.mutation.protein: NA	cit.molecularsubtype: C5
GSM972135	Frozen tissue of primary colorectal Adenocarcinoma	Homo sapiens	Sex: F	age.at.diagnosis: 78	tnm.stage: 2	tnm.t: T3	tnm.n: N0	tnm.m: M0	tumor.location: distal	rfs.event: 1	rfs.delay: 4	os.event: 1	os.delay: 13	mmr.status: pMMR	cimp.status: NA	cin.status: NA	tp53.mutation: M	tp53.mutation.dna: NA	tp53.mutation.exon.number: NA	tp53.mutation.protein: NA	kras.mutation: M	kras.mutation.dna: c.35G>C	kras.mutation.exon.number: c.35G>C	kras.mutation.protein: p.G12A	braf.mutation: NA	braf.mutation.dna: NA	braf.mutation.exon.number: NA	braf.mutation.protein: NA	cit.molecularsubtype: C3
GSM972136	Frozen tissue of primary colorectal Adenocarcinoma	Homo sapiens	Sex: M	age.at.diagnosis: 54	tnm.stage: 3	tnm.t: T3	tnm.n: N1	tnm.m: M0	tumor.location: distal	rfs.event: 1	rfs.delay: 61	os.event: 0	os.delay: 130	mmr.status: pMMR	cimp.status: NA	cin.status: NA	tp53.mutation: WT	tp53.mutation.dna: NA	tp53.mutation.exon.number: NA	tp53.mutation.protein: NA	kras.mutation: WT	kras.mutation.dna: NA	kras.mutation.exon.number: NA	kras.mutation.protein: NA	braf.mutation: WT	braf.mutation.dna: NA	braf.mutation.exon.number: NA	braf.mutation.protein: NA	cit.molecularsubtype: C1
GSM972137	Frozen tissue of primary colorectal Adenocarcinoma	Homo sapiens	Sex: M	age.at.diagnosis: 68	tnm.stage: 2	tnm.t: T3	tnm.n: N0	tnm.m: M0	tumor.location: distal	rfs.event: 1	rfs.delay: 9	os.event: 0	os.delay: 129	mmr.status: pMMR	cimp.status: NA	cin.status: NA	tp53.mutation: M	tp53.mutation.dna: NA	tp53.mutation.exon.number: NA	tp53.mutation.protein: NA	kras.mutation: WT	kras.mutation.dna: NA	kras.mutation.exon.number: NA	kras.mutation.protein: NA	braf.mutation: NA	braf.mutation.dna: NA	braf.mutation.exon.number: NA	braf.mutation.protein: NA	cit.molecularsubtype: C1
GSM972138	Frozen tissue of primary colorectal Adenocarcinoma	Homo sapiens	Sex: M	age.at.diagnosis: 77	tnm.stage: 2	tnm.t: T3	tnm.n: N0	tnm.m: M0	tumor.location: distal	rfs.event: 1	rfs.delay: 45	os.event: 1	os.delay: 53	mmr.status: pMMR	cimp.status: NA	cin.status: NA	tp53.mutation: WT	tp53.mutation.dna: NA	tp53.mutation.exon.number: NA	tp53.mutation.protein: NA	kras.mutation: WT	kras.mutation.dna: NA	kras.mutation.exon.number: NA	kras.mutation.protein: NA	braf.mutation: NA	braf.mutation.dna: NA	braf.mutation.exon.number: NA	braf.mutation.protein: NA	cit.molecularsubtype: C1
GSM972139	Frozen tissue of primary colorectal Adenocarcinoma	Homo sapiens	Sex: F	age.at.diagnosis: 69	tnm.stage: 3	tnm.t: T3	tnm.n: N1	tnm.m: M0	tumor.location: distal	rfs.event: 1	rfs.delay: 38	os.event: 0	os.delay: 102	mmr.status: pMMR	cimp.status: NA	cin.status: NA	tp53.mutation: M	tp53.mutation.dna: NA	tp53.mutation.exon.number: NA	tp53.mutation.protein: NA	kras.mutation: WT	kras.mutation.dna: NA	kras.mutation.exon.number: NA	kras.mutation.protein: NA	braf.mutation: NA	braf.mutation.dna: NA	braf.mutation.exon.number: NA	braf.mutation.protein: NA	cit.molecularsubtype: C5
GSM972140	Frozen tissue of primary colorectal Adenocarcinoma	Homo sapiens	Sex: M	age.at.diagnosis: 64	tnm.stage: 2	tnm.t: T4	tnm.n: N0	tnm.m: M0	tumor.location: distal	rfs.event: 1	rfs.delay: 56	os.event: 0	os.delay: 172	mmr.status: pMMR	cimp.status: NA	cin.status: NA	tp53.mutation: WT	tp53.mutation.dna: NA	tp53.mutation.exon.number: NA	tp53.mutation.protein: NA	kras.mutation: M	kras.mutation.dna: c.35G>T	kras.mutation.exon.number: c.35G>T	kras.mutation.protein: p.G12V	braf.mutation: NA	braf.mutation.dna: NA	braf.mutation.exon.number: NA	braf.mutation.protein: NA	cit.molecularsubtype: C4
GSM972141	Frozen tissue of primary colorectal Adenocarcinoma	Homo sapiens	Sex: M	age.at.diagnosis: 58	tnm.stage: 3	tnm.t: T3	tnm.n: N2	tnm.m: M0	tumor.location: distal	rfs.event: 1	rfs.delay: 15	os.event: 0	os.delay: 84	mmr.status: pMMR	cimp.status: NA	cin.status: NA	tp53.mutation: M	tp53.mutation.dna: NA	tp53.mutation.exon.number: NA	tp53.mutation.protein: NA	kras.mutation: WT	kras.mutation.dna: NA	kras.mutation.exon.number: NA	kras.mutation.protein: NA	braf.mutation: NA	braf.mutation.dna: NA	braf.mutation.exon.number: NA	braf.mutation.protein: NA	cit.molecularsubtype: C5
GSM972142	Frozen tissue of primary colorectal Adenocarcinoma	Homo sapiens	Sex: F	age.at.diagnosis: 86	tnm.stage: 3	tnm.t: T3	tnm.n: N2	tnm.m: M0	tumor.location: proximal	rfs.event: 1	rfs.delay: 2	os.event: 1	os.delay: 35	mmr.status: pMMR	cimp.status: -	cin.status: +	tp53.mutation: M	tp53.mutation.dna: c.610G>T	tp53.mutation.exon.number: c.610G>T	tp53.mutation.protein: p.E204X	kras.mutation: M	kras.mutation.dna: c.35G>A	kras.mutation.exon.number: c.35G>A	kras.mutation.protein: p.G12D	braf.mutation: WT	braf.mutation.dna: NA	braf.mutation.exon.number: NA	braf.mutation.protein: NA	cit.molecularsubtype: C5
GSM972143	Frozen tissue of primary colorectal Adenocarcinoma	Homo sapiens	Sex: M	age.at.diagnosis: 57	tnm.stage: 2	tnm.t: T4	tnm.n: N0	tnm.m: M0	tumor.location: distal	rfs.event: 0	rfs.delay: 154	os.event: 0	os.delay: 154	mmr.status: pMMR	cimp.status: NA	cin.status: NA	tp53.mutation: WT	tp53.mutation.dna: NA	tp53.mutation.exon.number: NA	tp53.mutation.protein: NA	kras.mutation: WT	kras.mutation.dna: NA	kras.mutation.exon.number: NA	kras.mutation.protein: NA	braf.mutation: WT	braf.mutation.dna: NA	braf.mutation.exon.number: NA	braf.mutation.protein: NA	cit.molecularsubtype: C5
GSM972144	Frozen tissue of primary colorectal Adenocarcinoma	Homo sapiens	Sex: F	age.at.diagnosis: 63	tnm.stage: 2	tnm.t: T3	tnm.n: N0	tnm.m: M0	tumor.location: distal	rfs.event: 0	rfs.delay: 121	os.event: 0	os.delay: 121	mmr.status: pMMR	cimp.status: -	cin.status: +	tp53.mutation: M	tp53.mutation.dna: c.524G>A	tp53.mutation.exon.number: c.524G>A	tp53.mutation.protein: p.R175H	kras.mutation: WT	kras.mutation.dna: NA	kras.mutation.exon.number: NA	kras.mutation.protein: NA	braf.mutation: WT	braf.mutation.dna: NA	braf.mutation.exon.number: NA	braf.mutation.protein: NA	cit.molecularsubtype: C1
GSM972145	Frozen tissue of primary colorectal Adenocarcinoma	Homo sapiens	Sex: F	age.at.diagnosis: 63	tnm.stage: 3	tnm.t: T3	tnm.n: N2	tnm.m: M0	tumor.location: distal	rfs.event: 0	rfs.delay: 135	os.event: 0	os.delay: 135	mmr.status: pMMR	cimp.status: NA	cin.status: NA	tp53.mutation: M	tp53.mutation.dna: NA	tp53.mutation.exon.number: NA	tp53.mutation.protein: NA	kras.mutation: WT	kras.mutation.dna: NA	kras.mutation.exon.number: NA	kras.mutation.protein: NA	braf.mutation: NA	braf.mutation.dna: NA	braf.mutation.exon.number: NA	braf.mutation.protein: NA	cit.molecularsubtype: C6
GSM972146	Frozen tissue of primary colorectal Adenocarcinoma	Homo sapiens	Sex: M	age.at.diagnosis: 60	tnm.stage: 3	tnm.t: T3	tnm.n: N2	tnm.m: M0	tumor.location: distal	rfs.event: 0	rfs.delay: 66	os.event: 0	os.delay: 66	mmr.status: pMMR	cimp.status: NA	cin.status: NA	tp53.mutation: M	tp53.mutation.dna: NA	tp53.mutation.exon.number: NA	tp53.mutation.protein: NA	kras.mutation: M	kras.mutation.dna: c.35G>A	kras.mutation.exon.number: c.35G>A	kras.mutation.protein: p.G12D	braf.mutation: NA	braf.mutation.dna: NA	braf.mutation.exon.number: NA	braf.mutation.protein: NA	cit.molecularsubtype: C2
GSM972147	Frozen tissue of primary colorectal Adenocarcinoma	Homo sapiens	Sex: M	age.at.diagnosis: 79	tnm.stage: 2	tnm.t: T3	tnm.n: N0	tnm.m: M0	tumor.location: distal	rfs.event: 0	rfs.delay: 140	os.event: 0	os.delay: 140	mmr.status: pMMR	cimp.status: -	cin.status: +	tp53.mutation: M	tp53.mutation.dna: FS	tp53.mutation.exon.number: FS	tp53.mutation.protein: FS	kras.mutation: WT	kras.mutation.dna: NA	kras.mutation.exon.number: NA	kras.mutation.protein: NA	braf.mutation: WT	braf.mutation.dna: NA	braf.mutation.exon.number: NA	braf.mutation.protein: NA	cit.molecularsubtype: C5
GSM972148	Frozen tissue of primary colorectal Adenocarcinoma	Homo sapiens	Sex: M	age.at.diagnosis: 59	tnm.stage: 3	tnm.t: T3	tnm.n: N1	tnm.m: M0	tumor.location: distal	rfs.event: 0	rfs.delay: 127	os.event: 0	os.delay: 127	mmr.status: pMMR	cimp.status: NA	cin.status: NA	tp53.mutation: M	tp53.mutation.dna: NA	tp53.mutation.exon.number: NA	tp53.mutation.protein: NA	kras.mutation: M	kras.mutation.dna: c.38G>A	kras.mutation.exon.number: c.38G>A	kras.mutation.protein: p.G13D	braf.mutation: NA	braf.mutation.dna: NA	braf.mutation.exon.number: NA	braf.mutation.protein: NA	cit.molecularsubtype: C5
GSM972149	Frozen tissue of primary colorectal Adenocarcinoma	Homo sapiens	Sex: M	age.at.diagnosis: 64	tnm.stage: 2	tnm.t: T3	tnm.n: N0	tnm.m: M0	tumor.location: distal	rfs.event: 0	rfs.delay: 132	os.event: 0	os.delay: 132	mmr.status: pMMR	cimp.status: NA	cin.status: NA	tp53.mutation: WT	tp53.mutation.dna: NA	tp53.mutation.exon.number: NA	tp53.mutation.protein: NA	kras.mutation: WT	kras.mutation.dna: NA	kras.mutation.exon.number: NA	kras.mutation.protein: NA	braf.mutation: NA	braf.mutation.dna: NA	braf.mutation.exon.number: NA	braf.mutation.protein: NA	cit.molecularsubtype: C1
GSM972150	Frozen tissue of primary colorectal Adenocarcinoma	Homo sapiens	Sex: F	age.at.diagnosis: 55	tnm.stage: 3	tnm.t: T3	tnm.n: N1	tnm.m: M0	tumor.location: distal	rfs.event: 0	rfs.delay: 109	os.event: 0	os.delay: 109	mmr.status: pMMR	cimp.status: NA	cin.status: NA	tp53.mutation: M	tp53.mutation.dna: NA	tp53.mutation.exon.number: NA	tp53.mutation.protein: NA	kras.mutation: WT	kras.mutation.dna: NA	kras.mutation.exon.number: NA	kras.mutation.protein: NA	braf.mutation: NA	braf.mutation.dna: NA	braf.mutation.exon.number: NA	braf.mutation.protein: NA	cit.molecularsubtype: C6
GSM972151	Frozen tissue of primary colorectal Adenocarcinoma	Homo sapiens	Sex: F	age.at.diagnosis: 75	tnm.stage: 3	tnm.t: T3	tnm.n: N1	tnm.m: M0	tumor.location: distal	rfs.event: 0	rfs.delay: 77	os.event: 0	os.delay: 77	mmr.status: pMMR	cimp.status: NA	cin.status: NA	tp53.mutation: WT	tp53.mutation.dna: NA	tp53.mutation.exon.number: NA	tp53.mutation.protein: NA	kras.mutation: M	kras.mutation.dna: c.34G>A	kras.mutation.exon.number: c.34G>A	kras.mutation.protein: p.G12S	braf.mutation: NA	braf.mutation.dna: NA	braf.mutation.exon.number: NA	braf.mutation.protein: NA	cit.molecularsubtype: C3
GSM972152	Frozen tissue of primary colorectal Adenocarcinoma	Homo sapiens	Sex: F	age.at.diagnosis: 70	tnm.stage: 3	tnm.t: T3	tnm.n: N1	tnm.m: M0	tumor.location: proximal	rfs.event: 0	rfs.delay: 56	os.event: 0	os.delay: 56	mmr.status: pMMR	cimp.status: NA	cin.status: NA	tp53.mutation: WT	tp53.mutation.dna: NA	tp53.mutation.exon.number: NA	tp53.mutation.protein: NA	kras.mutation: M	kras.mutation.dna: c.35G>A	kras.mutation.exon.number: c.35G>A	kras.mutation.protein: p.G12D	braf.mutation: NA	braf.mutation.dna: NA	braf.mutation.exon.number: NA	braf.mutation.protein: NA	cit.molecularsubtype: C1
GSM972153	Frozen tissue of primary colorectal Adenocarcinoma	Homo sapiens	Sex: M	age.at.diagnosis: 71	tnm.stage: 2	tnm.t: T3	tnm.n: N0	tnm.m: M0	tumor.location: distal	rfs.event: 0	rfs.delay: 66	os.event: 1	os.delay: 66	mmr.status: pMMR	cimp.status: NA	cin.status: NA	tp53.mutation: M	tp53.mutation.dna: c.856G>A	tp53.mutation.exon.number: c.856G>A	tp53.mutation.protein: p.E286K	kras.mutation: WT	kras.mutation.dna: NA	kras.mutation.exon.number: NA	kras.mutation.protein: NA	braf.mutation: WT	braf.mutation.dna: NA	braf.mutation.exon.number: NA	braf.mutation.protein: NA	cit.molecularsubtype: C1
GSM972154	Frozen tissue of primary colorectal Adenocarcinoma	Homo sapiens	Sex: F	age.at.diagnosis: 49	tnm.stage: 3	tnm.t: T4	tnm.n: N2	tnm.m: M0	tumor.location: distal	rfs.event: 1	rfs.delay: 3	os.event: 1	os.delay: 44	mmr.status: pMMR	cimp.status: NA	cin.status: NA	tp53.mutation: M	tp53.mutation.dna: NA	tp53.mutation.exon.number: NA	tp53.mutation.protein: NA	kras.mutation: M	kras.mutation.dna: c.38G>A	kras.mutation.exon.number: c.38G>A	kras.mutation.protein: p.G13D	braf.mutation: NA	braf.mutation.dna: NA	braf.mutation.exon.number: NA	braf.mutation.protein: NA	cit.molecularsubtype: C1
GSM972155	Frozen tissue of primary colorectal Adenocarcinoma	Homo sapiens	Sex: M	age.at.diagnosis: 42	tnm.stage: 3	tnm.t: T3	tnm.n: N2	tnm.m: M0	tumor.location: distal	rfs.event: 1	rfs.delay: 6	os.event: 1	os.delay: 24	mmr.status: pMMR	cimp.status: NA	cin.status: NA	tp53.mutation: M	tp53.mutation.dna: NA	tp53.mutation.exon.number: NA	tp53.mutation.protein: NA	kras.mutation: M	kras.mutation.dna: c.35G>A	kras.mutation.exon.number: c.35G>A	kras.mutation.protein: p.G12D	braf.mutation: NA	braf.mutation.dna: NA	braf.mutation.exon.number: NA	braf.mutation.protein: NA	cit.molecularsubtype: C1
GSM972156	Frozen tissue of primary colorectal Adenocarcinoma	Homo sapiens	Sex: M	age.at.diagnosis: 67	tnm.stage: 3	tnm.t: T3	tnm.n: N1	tnm.m: M0	tumor.location: distal	rfs.event: 0	rfs.delay: 112	os.event: 1	os.delay: 112	mmr.status: pMMR	cimp.status: NA	cin.status: NA	tp53.mutation: WT	tp53.mutation.dna: NA	tp53.mutation.exon.number: NA	tp53.mutation.protein: NA	kras.mutation: WT	kras.mutation.dna: NA	kras.mutation.exon.number: NA	kras.mutation.protein: NA	braf.mutation: NA	braf.mutation.dna: NA	braf.mutation.exon.number: NA	braf.mutation.protein: NA	cit.molecularsubtype: C6
GSM972157	Frozen tissue of primary colorectal Adenocarcinoma	Homo sapiens	Sex: M	age.at.diagnosis: 57	tnm.stage: 3	tnm.t: T3	tnm.n: N1	tnm.m: M0	tumor.location: distal	rfs.event: 0	rfs.delay: 118	os.event: 0	os.delay: 118	mmr.status: pMMR	cimp.status: NA	cin.status: NA	tp53.mutation: WT	tp53.mutation.dna: NA	tp53.mutation.exon.number: NA	tp53.mutation.protein: NA	kras.mutation: WT	kras.mutation.dna: NA	kras.mutation.exon.number: NA	kras.mutation.protein: NA	braf.mutation: NA	braf.mutation.dna: NA	braf.mutation.exon.number: NA	braf.mutation.protein: NA	cit.molecularsubtype: C5
GSM972158	Frozen tissue of primary colorectal Adenocarcinoma	Homo sapiens	Sex: F	age.at.diagnosis: 45	tnm.stage: 3	tnm.t: T3	tnm.n: N2	tnm.m: M0	tumor.location: proximal	rfs.event: 0	rfs.delay: 120	os.event: 0	os.delay: 120	mmr.status: pMMR	cimp.status: NA	cin.status: NA	tp53.mutation: M	tp53.mutation.dna: NA	tp53.mutation.exon.number: NA	tp53.mutation.protein: NA	kras.mutation: M	kras.mutation.dna: c.38G>A	kras.mutation.exon.number: c.38G>A	kras.mutation.protein: p.G13D	braf.mutation: NA	braf.mutation.dna: NA	braf.mutation.exon.number: NA	braf.mutation.protein: NA	cit.molecularsubtype: C4
GSM972159	Frozen tissue of primary colorectal Adenocarcinoma	Homo sapiens	Sex: M	age.at.diagnosis: 67	tnm.stage: 3	tnm.t: T3	tnm.n: N1	tnm.m: M0	tumor.location: proximal	rfs.event: 0	rfs.delay: 93	os.event: 0	os.delay: 93	mmr.status: pMMR	cimp.status: -	cin.status: +	tp53.mutation: WT	tp53.mutation.dna: NA	tp53.mutation.exon.number: NA	tp53.mutation.protein: NA	kras.mutation: M	kras.mutation.dna: c.34G>T	kras.mutation.exon.number: c.34G>T	kras.mutation.protein: p.G12C	braf.mutation: WT	braf.mutation.dna: NA	braf.mutation.exon.number: NA	braf.mutation.protein: NA	cit.molecularsubtype: C3
GSM972160	Frozen tissue of primary colorectal Adenocarcinoma	Homo sapiens	Sex: M	age.at.diagnosis: 73	tnm.stage: 2	tnm.t: T3	tnm.n: N0	tnm.m: M0	tumor.location: distal	rfs.event: 1	rfs.delay: 39	os.event: 0	os.delay: 77	mmr.status: pMMR	cimp.status: NA	cin.status: NA	tp53.mutation: M	tp53.mutation.dna: NA	tp53.mutation.exon.number: NA	tp53.mutation.protein: NA	kras.mutation: WT	kras.mutation.dna: NA	kras.mutation.exon.number: NA	kras.mutation.protein: NA	braf.mutation: NA	braf.mutation.dna: NA	braf.mutation.exon.number: NA	braf.mutation.protein: NA	cit.molecularsubtype: C5
GSM972161	Frozen tissue of primary colorectal Adenocarcinoma	Homo sapiens	Sex: F	age.at.diagnosis: 91	tnm.stage: 2	tnm.t: T3	tnm.n: N0	tnm.m: M0	tumor.location: distal	rfs.event: 1	rfs.delay: 9	os.event: 1	os.delay: 11	mmr.status: pMMR	cimp.status: NA	cin.status: NA	tp53.mutation: WT	tp53.mutation.dna: NA	tp53.mutation.exon.number: NA	tp53.mutation.protein: NA	kras.mutation: M	kras.mutation.dna: c.35G>A	kras.mutation.exon.number: c.35G>A	kras.mutation.protein: p.G12D	braf.mutation: NA	braf.mutation.dna: NA	braf.mutation.exon.number: NA	braf.mutation.protein: NA	cit.molecularsubtype: C1
GSM972162	Frozen tissue of primary colorectal Adenocarcinoma	Homo sapiens	Sex: F	age.at.diagnosis: 73	tnm.stage: 3	tnm.t: T3	tnm.n: N1	tnm.m: M0	tumor.location: distal	rfs.event: 0	rfs.delay: 77	os.event: 0	os.delay: 77	mmr.status: pMMR	cimp.status: NA	cin.status: NA	tp53.mutation: M	tp53.mutation.dna: NA	tp53.mutation.exon.number: NA	tp53.mutation.protein: NA	kras.mutation: WT	kras.mutation.dna: NA	kras.mutation.exon.number: NA	kras.mutation.protein: NA	braf.mutation: NA	braf.mutation.dna: NA	braf.mutation.exon.number: NA	braf.mutation.protein: NA	cit.molecularsubtype: C5
GSM972163	Frozen tissue of primary colorectal Adenocarcinoma	Homo sapiens	Sex: M	age.at.diagnosis: 71	tnm.stage: 2	tnm.t: T4	tnm.n: N0	tnm.m: M0	tumor.location: distal	rfs.event: 0	rfs.delay: 41	os.event: 0	os.delay: 41	mmr.status: pMMR	cimp.status: NA	cin.status: NA	tp53.mutation: M	tp53.mutation.dna: NA	tp53.mutation.exon.number: NA	tp53.mutation.protein: NA	kras.mutation: WT	kras.mutation.dna: NA	kras.mutation.exon.number: NA	kras.mutation.protein: NA	braf.mutation: NA	braf.mutation.dna: NA	braf.mutation.exon.number: NA	braf.mutation.protein: NA	cit.molecularsubtype: C6
GSM972164	Frozen tissue of primary colorectal Adenocarcinoma	Homo sapiens	Sex: M	age.at.diagnosis: 70	tnm.stage: 3	tnm.t: T3	tnm.n: '+'	tnm.m: M0	tumor.location: distal	rfs.event: 1	rfs.delay: 3	os.event: 1	os.delay: 69	mmr.status: pMMR	cimp.status: NA	cin.status: NA	tp53.mutation: WT	tp53.mutation.dna: NA	tp53.mutation.exon.number: NA	tp53.mutation.protein: NA	kras.mutation: WT	kras.mutation.dna: NA	kras.mutation.exon.number: NA	kras.mutation.protein: NA	braf.mutation: NA	braf.mutation.dna: NA	braf.mutation.exon.number: NA	braf.mutation.protein: NA	cit.molecularsubtype: C5
GSM972165	Frozen tissue of primary colorectal Adenocarcinoma	Homo sapiens	Sex: M	age.at.diagnosis: 67	tnm.stage: 2	tnm.t: T4	tnm.n: N0	tnm.m: M0	tumor.location: proximal	rfs.event: 1	rfs.delay: 36	os.event: 1	os.delay: 87	mmr.status: pMMR	cimp.status: NA	cin.status: NA	tp53.mutation: M	tp53.mutation.dna: NA	tp53.mutation.exon.number: NA	tp53.mutation.protein: NA	kras.mutation: WT	kras.mutation.dna: NA	kras.mutation.exon.number: NA	kras.mutation.protein: NA	braf.mutation: NA	braf.mutation.dna: NA	braf.mutation.exon.number: NA	braf.mutation.protein: NA	cit.molecularsubtype: C6
GSM972166	Frozen tissue of primary colorectal Adenocarcinoma	Homo sapiens	Sex: F	age.at.diagnosis: 42	tnm.stage: 3	tnm.t: T3	tnm.n: '+'	tnm.m: M0	tumor.location: distal	rfs.event: 1	rfs.delay: 3	os.event: 1	os.delay: 12	mmr.status: pMMR	cimp.status: NA	cin.status: NA	tp53.mutation: WT	tp53.mutation.dna: NA	tp53.mutation.exon.number: NA	tp53.mutation.protein: NA	kras.mutation: M	kras.mutation.dna: c.34G>A	kras.mutation.exon.number: c.34G>A	kras.mutation.protein: p.G12S	braf.mutation: NA	braf.mutation.dna: NA	braf.mutation.exon.number: NA	braf.mutation.protein: NA	cit.molecularsubtype: C1
GSM972167	Frozen tissue of primary colorectal Adenocarcinoma	Homo sapiens	Sex: M	age.at.diagnosis: 47	tnm.stage: 2	tnm.t: T3	tnm.n: N0	tnm.m: M0	tumor.location: distal	rfs.event: 1	rfs.delay: 36	os.event: 1	os.delay: 45	mmr.status: pMMR	cimp.status: -	cin.status: +	tp53.mutation: WT	tp53.mutation.dna: NA	tp53.mutation.exon.number: NA	tp53.mutation.protein: NA	kras.mutation: WT	kras.mutation.dna: NA	kras.mutation.exon.number: NA	kras.mutation.protein: NA	braf.mutation: WT	braf.mutation.dna: NA	braf.mutation.exon.number: NA	braf.mutation.protein: NA	cit.molecularsubtype: C5
GSM972168	Frozen tissue of primary colorectal Adenocarcinoma	Homo sapiens	Sex: M	age.at.diagnosis: 76	tnm.stage: 3	tnm.t: T4	tnm.n: '+'	tnm.m: M0	tumor.location: proximal	rfs.event: 1	rfs.delay: 4	os.event: 1	os.delay: 8	mmr.status: pMMR	cimp.status: NA	cin.status: NA	tp53.mutation: WT	tp53.mutation.dna: NA	tp53.mutation.exon.number: NA	tp53.mutation.protein: NA	kras.mutation: WT	kras.mutation.dna: NA	kras.mutation.exon.number: NA	kras.mutation.protein: NA	braf.mutation: NA	braf.mutation.dna: NA	braf.mutation.exon.number: NA	braf.mutation.protein: NA	cit.molecularsubtype: C2
GSM972169	Frozen tissue of primary colorectal Adenocarcinoma	Homo sapiens	Sex: M	age.at.diagnosis: 50	tnm.stage: 2	tnm.t: T4	tnm.n: N0	tnm.m: M0	tumor.location: distal	rfs.event: 0	rfs.delay: 164	os.event: 0	os.delay: 164	mmr.status: pMMR	cimp.status: NA	cin.status: NA	tp53.mutation: WT	tp53.mutation.dna: NA	tp53.mutation.exon.number: NA	tp53.mutation.protein: NA	kras.mutation: WT	kras.mutation.dna: NA	kras.mutation.exon.number: NA	kras.mutation.protein: NA	braf.mutation: NA	braf.mutation.dna: NA	braf.mutation.exon.number: NA	braf.mutation.protein: NA	cit.molecularsubtype: C1
GSM972170	Frozen tissue of primary colorectal Adenocarcinoma	Homo sapiens	Sex: F	age.at.diagnosis: 67	tnm.stage: 3	tnm.t: T2	tnm.n: N2	tnm.m: M0	tumor.location: distal	rfs.event: 0	rfs.delay: 73	os.event: 0	os.delay: 73	mmr.status: pMMR	cimp.status: NA	cin.status: NA	tp53.mutation: WT	tp53.mutation.dna: NA	tp53.mutation.exon.number: NA	tp53.mutation.protein: NA	kras.mutation: WT	kras.mutation.dna: NA	kras.mutation.exon.number: NA	kras.mutation.protein: NA	braf.mutation: NA	braf.mutation.dna: NA	braf.mutation.exon.number: NA	braf.mutation.protein: NA	cit.molecularsubtype: C5
GSM972171	Frozen tissue of primary colorectal Adenocarcinoma	Homo sapiens	Sex: F	age.at.diagnosis: 70	tnm.stage: 3	tnm.t: T4	tnm.n: N1	tnm.m: M0	tumor.location: proximal	rfs.event: 0	rfs.delay: 130	os.event: 0	os.delay: 130	mmr.status: pMMR	cimp.status: NA	cin.status: NA	tp53.mutation: WT	tp53.mutation.dna: NA	tp53.mutation.exon.number: NA	tp53.mutation.protein: NA	kras.mutation: WT	kras.mutation.dna: NA	kras.mutation.exon.number: NA	kras.mutation.protein: NA	braf.mutation: NA	braf.mutation.dna: NA	braf.mutation.exon.number: NA	braf.mutation.protein: NA	cit.molecularsubtype: C2
GSM972172	Frozen tissue of primary colorectal Adenocarcinoma	Homo sapiens	Sex: F	age.at.diagnosis: 88	tnm.stage: 2	tnm.t: T4	tnm.n: N0	tnm.m: M0	tumor.location: proximal	rfs.event: 1	rfs.delay: 4	os.event: 1	os.delay: 5	mmr.status: pMMR	cimp.status: +	cin.status: +	tp53.mutation: M	tp53.mutation.dna: c.514G>T	tp53.mutation.exon.number: c.514G>T	tp53.mutation.protein: p.V172F	kras.mutation: M	kras.mutation.dna: c.183A>T	kras.mutation.exon.number: c.183A>T	kras.mutation.protein: p.Q61H	braf.mutation: WT	braf.mutation.dna: NA	braf.mutation.exon.number: NA	braf.mutation.protein: NA	cit.molecularsubtype: C2
GSM972173	Frozen tissue of primary colorectal Adenocarcinoma	Homo sapiens	Sex: F	age.at.diagnosis: 59	tnm.stage: 2	tnm.t: T4	tnm.n: N0	tnm.m: M0	tumor.location: distal	rfs.event: 1	rfs.delay: 15	os.event: 1	os.delay: 26	mmr.status: pMMR	cimp.status: -	cin.status: NA	tp53.mutation: WT	tp53.mutation.dna: NA	tp53.mutation.exon.number: NA	tp53.mutation.protein: NA	kras.mutation: M	kras.mutation.dna: c.183A>C	kras.mutation.exon.number: c.183A>C	kras.mutation.protein: p.Q61H	braf.mutation: WT	braf.mutation.dna: NA	braf.mutation.exon.number: NA	braf.mutation.protein: NA	cit.molecularsubtype: C1
GSM972174	Frozen tissue of primary colorectal Adenocarcinoma	Homo sapiens	Sex: M	age.at.diagnosis: 75	tnm.stage: 3	tnm.t: T3	tnm.n: N1	tnm.m: M0	tumor.location: distal	rfs.event: 0	rfs.delay: 97	os.event: 0	os.delay: 97	mmr.status: pMMR	cimp.status: -	cin.status: +	tp53.mutation: M	tp53.mutation.dna: c.817C>G	tp53.mutation.exon.number: c.817C>G	tp53.mutation.protein: p.R273G	kras.mutation: WT	kras.mutation.dna: NA	kras.mutation.exon.number: NA	kras.mutation.protein: NA	braf.mutation: WT	braf.mutation.dna: NA	braf.mutation.exon.number: NA	braf.mutation.protein: NA	cit.molecularsubtype: C6
GSM972175	Frozen tissue of primary colorectal Adenocarcinoma	Homo sapiens	Sex: F	age.at.diagnosis: 83	tnm.stage: 3	tnm.t: T3	tnm.n: N1	tnm.m: M0	tumor.location: distal	rfs.event: 1	rfs.delay: 28	os.event: 1	os.delay: 43	mmr.status: pMMR	cimp.status: -	cin.status: +	tp53.mutation: WT	tp53.mutation.dna: NA	tp53.mutation.exon.number: NA	tp53.mutation.protein: NA	kras.mutation: M	kras.mutation.dna: c.35G>A	kras.mutation.exon.number: c.35G>A	kras.mutation.protein: p.G12D	braf.mutation: WT	braf.mutation.dna: NA	braf.mutation.exon.number: NA	braf.mutation.protein: NA	cit.molecularsubtype: C1
GSM972176	Frozen tissue of primary colorectal Adenocarcinoma	Homo sapiens	Sex: F	age.at.diagnosis: 85	tnm.stage: 3	tnm.t: T4	tnm.n: N2	tnm.m: M0	tumor.location: proximal	rfs.event: 1	rfs.delay: 35	os.event: 1	os.delay: 36	mmr.status: pMMR	cimp.status: -	cin.status: +	tp53.mutation: M	tp53.mutation.dna: c.451C>T	tp53.mutation.exon.number: c.451C>T	tp53.mutation.protein: p.P151S	kras.mutation: WT	kras.mutation.dna: NA	kras.mutation.exon.number: NA	kras.mutation.protein: NA	braf.mutation: WT	braf.mutation.dna: NA	braf.mutation.exon.number: NA	braf.mutation.protein: NA	cit.molecularsubtype: C5
GSM972177	Frozen tissue of primary colorectal Adenocarcinoma	Homo sapiens	Sex: M	age.at.diagnosis: 71	tnm.stage: 2	tnm.t: NA	tnm.n: NA	tnm.m: NA	tumor.location: proximal	rfs.event: 1	rfs.delay: 20	os.event: 1	os.delay: 22	mmr.status: pMMR	cimp.status: -	cin.status: NA	tp53.mutation: M	tp53.mutation.dna: c.-1G>A	tp53.mutation.exon.number: c.-1G>A	tp53.mutation.protein: NA	kras.mutation: M	kras.mutation.dna: c.35G>A	kras.mutation.exon.number: c.35G>A	kras.mutation.protein: p.G12D	braf.mutation: WT	braf.mutation.dna: NA	braf.mutation.exon.number: NA	braf.mutation.protein: NA	cit.molecularsubtype: C6
GSM972178	Frozen tissue of primary colorectal Adenocarcinoma	Homo sapiens	Sex: F	age.at.diagnosis: 69	tnm.stage: 3	tnm.t: NA	tnm.n: NA	tnm.m: NA	tumor.location: proximal	rfs.event: 1	rfs.delay: 21	os.event: 0	os.delay: 67	mmr.status: pMMR	cimp.status: -	cin.status: +	tp53.mutation: WT	tp53.mutation.dna: NA	tp53.mutation.exon.number: NA	tp53.mutation.protein: NA	kras.mutation: M	kras.mutation.dna: c.183A>C	kras.mutation.exon.number: c.183A>C	kras.mutation.protein: p.Q61H	braf.mutation: WT	braf.mutation.dna: NA	braf.mutation.exon.number: NA	braf.mutation.protein: NA	cit.molecularsubtype: C3
GSM972179	Frozen tissue of primary colorectal Adenocarcinoma	Homo sapiens	Sex: M	age.at.diagnosis: 77	tnm.stage: 2	tnm.t: NA	tnm.n: NA	tnm.m: NA	tumor.location: distal	rfs.event: 1	rfs.delay: 17	os.event: 1	os.delay: 18	mmr.status: pMMR	cimp.status: NA	cin.status: NA	tp53.mutation: M	tp53.mutation.dna: c.535C>T	tp53.mutation.exon.number: c.535C>T	tp53.mutation.protein: p.H179Y	kras.mutation: WT	kras.mutation.dna: NA	kras.mutation.exon.number: NA	kras.mutation.protein: NA	braf.mutation: WT	braf.mutation.dna: NA	braf.mutation.exon.number: NA	braf.mutation.protein: NA	cit.molecularsubtype: C5
GSM972180	Frozen tissue of primary colorectal Adenocarcinoma	Homo sapiens	Sex: F	age.at.diagnosis: 66	tnm.stage: 2	tnm.t: NA	tnm.n: NA	tnm.m: NA	tumor.location: distal	rfs.event: 1	rfs.delay: 19	os.event: 1	os.delay: 24	mmr.status: pMMR	cimp.status: +	cin.status: NA	tp53.mutation: M	tp53.mutation.dna: c.-1G>A	tp53.mutation.exon.number: c.-1G>A	tp53.mutation.protein: NA	kras.mutation: WT	kras.mutation.dna: NA	kras.mutation.exon.number: NA	kras.mutation.protein: NA	braf.mutation: WT	braf.mutation.dna: NA	braf.mutation.exon.number: NA	braf.mutation.protein: NA	cit.molecularsubtype: C2
GSM972181	Frozen tissue of primary colorectal Adenocarcinoma	Homo sapiens	Sex: M	age.at.diagnosis: 69	tnm.stage: 3	tnm.t: NA	tnm.n: NA	tnm.m: NA	tumor.location: proximal	rfs.event: 1	rfs.delay: 13	os.event: 1	os.delay: 34	mmr.status: pMMR	cimp.status: NA	cin.status: NA	tp53.mutation: WT	tp53.mutation.dna: NA	tp53.mutation.exon.number: NA	tp53.mutation.protein: NA	kras.mutation: M	kras.mutation.dna: c.35G>A	kras.mutation.exon.number: c.35G>A	kras.mutation.protein: p.G12D	braf.mutation: WT	braf.mutation.dna: NA	braf.mutation.exon.number: NA	braf.mutation.protein: NA	cit.molecularsubtype: C4
GSM972182	Frozen tissue of primary colorectal Adenocarcinoma	Homo sapiens	Sex: M	age.at.diagnosis: 53	tnm.stage: 2	tnm.t: T4	tnm.n: N0	tnm.m: M0	tumor.location: distal	rfs.event: 1	rfs.delay: 23	os.event: 1	os.delay: 58	mmr.status: pMMR	cimp.status: -	cin.status: +	tp53.mutation: WT	tp53.mutation.dna: NA	tp53.mutation.exon.number: NA	tp53.mutation.protein: NA	kras.mutation: WT	kras.mutation.dna: NA	kras.mutation.exon.number: NA	kras.mutation.protein: NA	braf.mutation: WT	braf.mutation.dna: NA	braf.mutation.exon.number: NA	braf.mutation.protein: NA	cit.molecularsubtype: C1
GSM972183	Frozen tissue of primary colorectal Adenocarcinoma	Homo sapiens	Sex: F	age.at.diagnosis: 62	tnm.stage: 3	tnm.t: NA	tnm.n: NA	tnm.m: NA	tumor.location: distal	rfs.event: 1	rfs.delay: 11	os.event: 1	os.delay: 32	mmr.status: pMMR	cimp.status: NA	cin.status: NA	tp53.mutation: M	tp53.mutation.dna: c.817C>T	tp53.mutation.exon.number: c.817C>T	tp53.mutation.protein: p.R273C	kras.mutation: M	kras.mutation.dna: c.35G>T	kras.mutation.exon.number: c.35G>T	kras.mutation.protein: p.G12V	braf.mutation: WT	braf.mutation.dna: NA	braf.mutation.exon.number: NA	braf.mutation.protein: NA	cit.molecularsubtype: C3
GSM972184	Frozen tissue of primary colorectal Adenocarcinoma	Homo sapiens	Sex: F	age.at.diagnosis: 70	tnm.stage: 2	tnm.t: NA	tnm.n: NA	tnm.m: NA	tumor.location: proximal	rfs.event: 1	rfs.delay: 4	os.event: 1	os.delay: 39	mmr.status: pMMR	cimp.status: +	cin.status: NA	tp53.mutation: WT	tp53.mutation.dna: NA	tp53.mutation.exon.number: NA	tp53.mutation.protein: NA	kras.mutation: WT	kras.mutation.dna: NA	kras.mutation.exon.number: NA	kras.mutation.protein: NA	braf.mutation: M	braf.mutation.dna: c.1799T>A	braf.mutation.exon.number: c.1799T>A	braf.mutation.protein: p.V600E	cit.molecularsubtype: C4
GSM972185	Frozen tissue of primary colorectal Adenocarcinoma	Homo sapiens	Sex: F	age.at.diagnosis: 58	tnm.stage: 3	tnm.t: NA	tnm.n: NA	tnm.m: NA	tumor.location: distal	rfs.event: 1	rfs.delay: 22	os.event: 0	os.delay: 39	mmr.status: pMMR	cimp.status: -	cin.status: NA	tp53.mutation: M	tp53.mutation.dna: c.745A>T	tp53.mutation.exon.number: c.745A>T	tp53.mutation.protein: p.R249W	kras.mutation: WT	kras.mutation.dna: NA	kras.mutation.exon.number: NA	kras.mutation.protein: NA	braf.mutation: WT	braf.mutation.dna: NA	braf.mutation.exon.number: NA	braf.mutation.protein: NA	cit.molecularsubtype: C1
GSM972186	Frozen tissue of primary colorectal Adenocarcinoma	Homo sapiens	Sex: F	age.at.diagnosis: 50	tnm.stage: 3	tnm.t: NA	tnm.n: NA	tnm.m: NA	tumor.location: proximal	rfs.event: 1	rfs.delay: 14	os.event: 1	os.delay: 47	mmr.status: pMMR	cimp.status: -	cin.status: NA	tp53.mutation: WT	tp53.mutation.dna: NA	tp53.mutation.exon.number: NA	tp53.mutation.protein: NA	kras.mutation: M	kras.mutation.dna: c.35G>T	kras.mutation.exon.number: c.35G>T	kras.mutation.protein: p.G12V	braf.mutation: WT	braf.mutation.dna: NA	braf.mutation.exon.number: NA	braf.mutation.protein: NA	cit.molecularsubtype: C4
GSM972187	Frozen tissue of primary colorectal Adenocarcinoma	Homo sapiens	Sex: M	age.at.diagnosis: 62	tnm.stage: 2	tnm.t: T3	tnm.n: N0	tnm.m: M0	tumor.location: proximal	rfs.event: 1	rfs.delay: 9	os.event: 0	os.delay: 49	mmr.status: pMMR	cimp.status: NA	cin.status: NA	tp53.mutation: M	tp53.mutation.dna: c.743G>A	tp53.mutation.exon.number: c.743G>A	tp53.mutation.protein: p.R248Q	kras.mutation: WT	kras.mutation.dna: NA	kras.mutation.exon.number: NA	kras.mutation.protein: NA	braf.mutation: WT	braf.mutation.dna: NA	braf.mutation.exon.number: NA	braf.mutation.protein: NA	cit.molecularsubtype: C2
GSM972188	Frozen tissue of primary colorectal Adenocarcinoma	Homo sapiens	Sex: F	age.at.diagnosis: 58	tnm.stage: 3	tnm.t: T3	tnm.n: N2	tnm.m: M0	tumor.location: distal	rfs.event: 1	rfs.delay: 11	os.event: 0	os.delay: 22	mmr.status: pMMR	cimp.status: -	cin.status: +	tp53.mutation: WT	tp53.mutation.dna: NA	tp53.mutation.exon.number: NA	tp53.mutation.protein: NA	kras.mutation: M	kras.mutation.dna: c.182A>T	kras.mutation.exon.number: c.182A>T	kras.mutation.protein: p.Q61L	braf.mutation: WT	braf.mutation.dna: NA	braf.mutation.exon.number: NA	braf.mutation.protein: NA	cit.molecularsubtype: C1
GSM972189	Frozen tissue of primary colorectal Adenocarcinoma	Homo sapiens	Sex: M	age.at.diagnosis: 63	tnm.stage: 3	tnm.t: T4	tnm.n: '+'	tnm.m: M0	tumor.location: proximal	rfs.event: 0	rfs.delay: 192	os.event: 0	os.delay: 192	mmr.status: pMMR	cimp.status: -	cin.status: +	tp53.mutation: M	tp53.mutation.dna: c.844C>T	tp53.mutation.exon.number: c.844C>T	tp53.mutation.protein: p.R282W	kras.mutation: WT	kras.mutation.dna: NA	kras.mutation.exon.number: NA	kras.mutation.protein: NA	braf.mutation: WT	braf.mutation.dna: NA	braf.mutation.exon.number: NA	braf.mutation.protein: NA	cit.molecularsubtype: C2
GSM972190	Frozen tissue of primary colorectal Adenocarcinoma	Homo sapiens	Sex: M	age.at.diagnosis: 68	tnm.stage: 2	tnm.t: T3	tnm.n: N0	tnm.m: M0	tumor.location: distal	rfs.event: 0	rfs.delay: 108	os.event: 0	os.delay: 108	mmr.status: pMMR	cimp.status: -	cin.status: +	tp53.mutation: M	tp53.mutation.dna: c.742C>G	tp53.mutation.exon.number: c.742C>G	tp53.mutation.protein: p.R248G	kras.mutation: WT	kras.mutation.dna: NA	kras.mutation.exon.number: NA	kras.mutation.protein: NA	braf.mutation: WT	braf.mutation.dna: NA	braf.mutation.exon.number: NA	braf.mutation.protein: NA	cit.molecularsubtype: C5
GSM972191	Frozen tissue of primary colorectal Adenocarcinoma	Homo sapiens	Sex: M	age.at.diagnosis: 49	tnm.stage: 3	tnm.t: T3	tnm.n: N1	tnm.m: M0	tumor.location: distal	rfs.event: 0	rfs.delay: 122	os.event: 0	os.delay: 122	mmr.status: pMMR	cimp.status: -	cin.status: +	tp53.mutation: WT	tp53.mutation.dna: NA	tp53.mutation.exon.number: NA	tp53.mutation.protein: NA	kras.mutation: M	kras.mutation.dna: c.35G>T	kras.mutation.exon.number: c.35G>T	kras.mutation.protein: p.G12V	braf.mutation: WT	braf.mutation.dna: NA	braf.mutation.exon.number: NA	braf.mutation.protein: NA	cit.molecularsubtype: C3
GSM972192	Frozen tissue of primary colorectal Adenocarcinoma	Homo sapiens	Sex: F	age.at.diagnosis: 72	tnm.stage: 2	tnm.t: T3	tnm.n: N0	tnm.m: M0	tumor.location: proximal	rfs.event: 0	rfs.delay: 158	os.event: 0	os.delay: 158	mmr.status: pMMR	cimp.status: -	cin.status: +	tp53.mutation: M	tp53.mutation.dna: c.817C>T	tp53.mutation.exon.number: c.817C>T	tp53.mutation.protein: p.R273C	kras.mutation: M	kras.mutation.dna: c.437C>T	kras.mutation.exon.number: c.437C>T	kras.mutation.protein: p.A146V	braf.mutation: WT	braf.mutation.dna: NA	braf.mutation.exon.number: NA	braf.mutation.protein: NA	cit.molecularsubtype: C2
GSM972193	Frozen tissue of primary colorectal Adenocarcinoma	Homo sapiens	Sex: F	age.at.diagnosis: 51	tnm.stage: 3	tnm.t: T3	tnm.n: N1	tnm.m: M0	tumor.location: distal	rfs.event: 0	rfs.delay: 73	os.event: 0	os.delay: 73	mmr.status: pMMR	cimp.status: -	cin.status: +	tp53.mutation: M	tp53.mutation.dna: c.524G>A'+' c.427G>A	tp53.mutation.exon.number: c.524G>A'+' c.427G>A	tp53.mutation.protein: p.R175H'+' p.V143M	kras.mutation: M	kras.mutation.dna: c.35G>A	kras.mutation.exon.number: c.35G>A	kras.mutation.protein: p.G12D	braf.mutation: WT	braf.mutation.dna: NA	braf.mutation.exon.number: NA	braf.mutation.protein: NA	cit.molecularsubtype: C1
GSM972194	Frozen tissue of primary colorectal Adenocarcinoma	Homo sapiens	Sex: M	age.at.diagnosis: 43	tnm.stage: 3	tnm.t: T3	tnm.n: N2	tnm.m: M0	tumor.location: distal	rfs.event: 0	rfs.delay: 83	os.event: 0	os.delay: 83	mmr.status: pMMR	cimp.status: -	cin.status: NA	tp53.mutation: M	tp53.mutation.dna: c.413C>T	tp53.mutation.exon.number: c.413C>T	tp53.mutation.protein: p.A138V	kras.mutation: WT	kras.mutation.dna: NA	kras.mutation.exon.number: NA	kras.mutation.protein: NA	braf.mutation: WT	braf.mutation.dna: NA	braf.mutation.exon.number: NA	braf.mutation.protein: NA	cit.molecularsubtype: C1
GSM972195	Frozen tissue of primary colorectal Adenocarcinoma	Homo sapiens	Sex: F	age.at.diagnosis: 54	tnm.stage: 2	tnm.t: T3	tnm.n: N0	tnm.m: M0	tumor.location: proximal	rfs.event: 0	rfs.delay: 120	os.event: 0	os.delay: 120	mmr.status: pMMR	cimp.status: -	cin.status: +	tp53.mutation: WT	tp53.mutation.dna: NA	tp53.mutation.exon.number: NA	tp53.mutation.protein: NA	kras.mutation: M	kras.mutation.dna: c.358T>G'+' c.433T>A	kras.mutation.exon.number: c.358T>G'+' c.433T>A	kras.mutation.protein: p.L120V'+' p.S145T	braf.mutation: WT	braf.mutation.dna: NA	braf.mutation.exon.number: NA	braf.mutation.protein: NA	cit.molecularsubtype: C3
GSM972196	Frozen tissue of primary colorectal Adenocarcinoma	Homo sapiens	Sex: F	age.at.diagnosis: 69	tnm.stage: 2	tnm.t: T3	tnm.n: N0	tnm.m: M0	tumor.location: proximal	rfs.event: 0	rfs.delay: 73	os.event: 0	os.delay: 73	mmr.status: pMMR	cimp.status: +	cin.status: NA	tp53.mutation: WT	tp53.mutation.dna: NA	tp53.mutation.exon.number: NA	tp53.mutation.protein: NA	kras.mutation: M	kras.mutation.dna: c.340G>C	kras.mutation.exon.number: c.340G>C	kras.mutation.protein: p.V144L	braf.mutation: WT	braf.mutation.dna: NA	braf.mutation.exon.number: NA	braf.mutation.protein: NA	cit.molecularsubtype: C2
GSM972197	Frozen tissue of primary colorectal Adenocarcinoma	Homo sapiens	Sex: F	age.at.diagnosis: 78	tnm.stage: 2	tnm.t: T3	tnm.n: N0	tnm.m: M0	tumor.location: proximal	rfs.event: 0	rfs.delay: 50	os.event: 0	os.delay: 50	mmr.status: pMMR	cimp.status: +	cin.status: +	tp53.mutation: WT	tp53.mutation.dna: NA	tp53.mutation.exon.number: NA	tp53.mutation.protein: NA	kras.mutation: WT	kras.mutation.dna: NA	kras.mutation.exon.number: NA	kras.mutation.protein: NA	braf.mutation: M	braf.mutation.dna: c.1799T>A	braf.mutation.exon.number: c.1799T>A	braf.mutation.protein: p.V600E	cit.molecularsubtype: C3
GSM972198	Frozen tissue of primary colorectal Adenocarcinoma	Homo sapiens	Sex: F	age.at.diagnosis: 52	tnm.stage: 3	tnm.t: T3	tnm.n: N1	tnm.m: M0	tumor.location: distal	rfs.event: 0	rfs.delay: 57	os.event: 0	os.delay: 57	mmr.status: pMMR	cimp.status: -	cin.status: +	tp53.mutation: M	tp53.mutation.dna: c.735C>A	tp53.mutation.exon.number: c.735C>A	tp53.mutation.protein: p.G245E	kras.mutation: M	kras.mutation.dna: c.34G>A	kras.mutation.exon.number: c.34G>A	kras.mutation.protein: p.G12S	braf.mutation: WT	braf.mutation.dna: NA	braf.mutation.exon.number: NA	braf.mutation.protein: NA	cit.molecularsubtype: C1
GSM972199	Frozen tissue of primary colorectal Adenocarcinoma	Homo sapiens	Sex: M	age.at.diagnosis: 73	tnm.stage: 3	tnm.t: T3	tnm.n: N2	tnm.m: M0	tumor.location: distal	rfs.event: 0	rfs.delay: 66	os.event: 0	os.delay: 66	mmr.status: pMMR	cimp.status: -	cin.status: +	tp53.mutation: M	tp53.mutation.dna: c.844C>T	tp53.mutation.exon.number: c.844C>T	tp53.mutation.protein: p.R282W	kras.mutation: WT	kras.mutation.dna: NA	kras.mutation.exon.number: NA	kras.mutation.protein: NA	braf.mutation: WT	braf.mutation.dna: NA	braf.mutation.exon.number: NA	braf.mutation.protein: NA	cit.molecularsubtype: C1
GSM972200	Frozen tissue of primary colorectal Adenocarcinoma	Homo sapiens	Sex: M	age.at.diagnosis: 61	tnm.stage: 2	tnm.t: T3	tnm.n: N0	tnm.m: M0	tumor.location: distal	rfs.event: 0	rfs.delay: 54	os.event: 0	os.delay: 54	mmr.status: pMMR	cimp.status: -	cin.status: +	tp53.mutation: WT	tp53.mutation.dna: NA	tp53.mutation.exon.number: NA	tp53.mutation.protein: NA	kras.mutation: WT	kras.mutation.dna: NA	kras.mutation.exon.number: NA	kras.mutation.protein: NA	braf.mutation: WT	braf.mutation.dna: NA	braf.mutation.exon.number: NA	braf.mutation.protein: NA	cit.molecularsubtype: C6
GSM972201	Frozen tissue of primary colorectal Adenocarcinoma	Homo sapiens	Sex: M	age.at.diagnosis: 78	tnm.stage: 3	tnm.t: T3	tnm.n: N2	tnm.m: M0	tumor.location: proximal	rfs.event: 0	rfs.delay: 67	os.event: 0	os.delay: 67	mmr.status: pMMR	cimp.status: -	cin.status: +	tp53.mutation: WT	tp53.mutation.dna: NA	tp53.mutation.exon.number: NA	tp53.mutation.protein: NA	kras.mutation: WT	kras.mutation.dna: NA	kras.mutation.exon.number: NA	kras.mutation.protein: NA	braf.mutation: WT	braf.mutation.dna: NA	braf.mutation.exon.number: NA	braf.mutation.protein: NA	cit.molecularsubtype: C5
GSM972202	Frozen tissue of primary colorectal Adenocarcinoma	Homo sapiens	Sex: F	age.at.diagnosis: 57	tnm.stage: 3	tnm.t: T3	tnm.n: N1	tnm.m: M0	tumor.location: distal	rfs.event: 0	rfs.delay: 53	os.event: 0	os.delay: 53	mmr.status: pMMR	cimp.status: -	cin.status: +	tp53.mutation: M	tp53.mutation.dna: c.524G>A	tp53.mutation.exon.number: c.524G>A	tp53.mutation.protein: p.R175H	kras.mutation: WT	kras.mutation.dna: NA	kras.mutation.exon.number: NA	kras.mutation.protein: NA	braf.mutation: WT	braf.mutation.dna: NA	braf.mutation.exon.number: NA	braf.mutation.protein: NA	cit.molecularsubtype: C1
GSM972203	Frozen tissue of primary colorectal Adenocarcinoma	Homo sapiens	Sex: F	age.at.diagnosis: 66	tnm.stage: 3	tnm.t: T3	tnm.n: N2	tnm.m: M0	tumor.location: distal	rfs.event: 0	rfs.delay: 54	os.event: 0	os.delay: 54	mmr.status: pMMR	cimp.status: NA	cin.status: +	tp53.mutation: M	tp53.mutation.dna: EX5.c.473G>A'+' EX8.c.817C>T	tp53.mutation.exon.number: EX5.c.473G>A'+' EX8.c.817C>T	tp53.mutation.protein: EX5.p.R158H'+' EX8.p.R273C	kras.mutation: WT	kras.mutation.dna: NA	kras.mutation.exon.number: NA	kras.mutation.protein: NA	braf.mutation: WT	braf.mutation.dna: NA	braf.mutation.exon.number: NA	braf.mutation.protein: NA	cit.molecularsubtype: C1
GSM972204	Frozen tissue of primary colorectal Adenocarcinoma	Homo sapiens	Sex: M	age.at.diagnosis: 78	tnm.stage: 2	tnm.t: NA	tnm.n: NA	tnm.m: NA	tumor.location: distal	rfs.event: 1	rfs.delay: 4	os.event: 0	os.delay: 44	mmr.status: pMMR	cimp.status: -	cin.status: NA	tp53.mutation: M	tp53.mutation.dna: c.817C>A	tp53.mutation.exon.number: c.817C>A	tp53.mutation.protein: p.R273S	kras.mutation: WT	kras.mutation.dna: NA	kras.mutation.exon.number: NA	kras.mutation.protein: NA	braf.mutation: WT	braf.mutation.dna: NA	braf.mutation.exon.number: NA	braf.mutation.protein: NA	cit.molecularsubtype: C5
GSM972205	Frozen tissue of primary colorectal Adenocarcinoma	Homo sapiens	Sex: M	age.at.diagnosis: 76	tnm.stage: 2	tnm.t: NA	tnm.n: NA	tnm.m: NA	tumor.location: distal	rfs.event: 1	rfs.delay: 7	os.event: 1	os.delay: 35	mmr.status: pMMR	cimp.status: -	cin.status: +	tp53.mutation: WT	tp53.mutation.dna: NA	tp53.mutation.exon.number: NA	tp53.mutation.protein: NA	kras.mutation: WT	kras.mutation.dna: NA	kras.mutation.exon.number: NA	kras.mutation.protein: NA	braf.mutation: WT	braf.mutation.dna: NA	braf.mutation.exon.number: NA	braf.mutation.protein: NA	cit.molecularsubtype: C5
GSM972206	Frozen tissue of primary colorectal Adenocarcinoma	Homo sapiens	Sex: M	age.at.diagnosis: 74	tnm.stage: 2	tnm.t: NA	tnm.n: NA	tnm.m: NA	tumor.location: distal	rfs.event: 1	rfs.delay: 0	os.event: 0	os.delay: 42	mmr.status: pMMR	cimp.status: -	cin.status: +	tp53.mutation: WT	tp53.mutation.dna: NA	tp53.mutation.exon.number: NA	tp53.mutation.protein: NA	kras.mutation: M	kras.mutation.dna: c.35G>A	kras.mutation.exon.number: c.35G>A	kras.mutation.protein: p.G12D	braf.mutation: WT	braf.mutation.dna: NA	braf.mutation.exon.number: NA	braf.mutation.protein: NA	cit.molecularsubtype: C6
GSM972207	Frozen tissue of primary colorectal Adenocarcinoma	Homo sapiens	Sex: M	age.at.diagnosis: 65	tnm.stage: 3	tnm.t: T3	tnm.n: N1	tnm.m: M0	tumor.location: distal	rfs.event: 1	rfs.delay: 34	os.event: 0	os.delay: 82	mmr.status: pMMR	cimp.status: -	cin.status: +	tp53.mutation: M	tp53.mutation.dna: c.818G>A	tp53.mutation.exon.number: c.818G>A	tp53.mutation.protein: p.R273H	kras.mutation: WT	kras.mutation.dna: NA	kras.mutation.exon.number: NA	kras.mutation.protein: NA	braf.mutation: WT	braf.mutation.dna: NA	braf.mutation.exon.number: NA	braf.mutation.protein: NA	cit.molecularsubtype: C5
GSM972208	Frozen tissue of primary colorectal Adenocarcinoma	Homo sapiens	Sex: M	age.at.diagnosis: 63	tnm.stage: 4	tnm.t: T4	tnm.n: N2	tnm.m: M1	tumor.location: distal	rfs.event: 1	rfs.delay: 0	os.event: 1	os.delay: 25	mmr.status: pMMR	cimp.status: -	cin.status: +	tp53.mutation: M	tp53.mutation.dna: c.434T>C	tp53.mutation.exon.number: c.434T>C	tp53.mutation.protein: p.L145P	kras.mutation: WT	kras.mutation.dna: NA	kras.mutation.exon.number: NA	kras.mutation.protein: NA	braf.mutation: WT	braf.mutation.dna: NA	braf.mutation.exon.number: NA	braf.mutation.protein: NA	cit.molecularsubtype: C5
GSM972209	Frozen tissue of primary colorectal Adenocarcinoma	Homo sapiens	Sex: M	age.at.diagnosis: 54	tnm.stage: 4	tnm.t: T3	tnm.n: N2	tnm.m: M1	tumor.location: proximal	rfs.event: 1	rfs.delay: 0	os.event: 1	os.delay: 13	mmr.status: pMMR	cimp.status: +	cin.status: NA	tp53.mutation: M	tp53.mutation.dna: c.584T>A	tp53.mutation.exon.number: c.584T>A	tp53.mutation.protein: p.I195N	kras.mutation: WT	kras.mutation.dna: NA	kras.mutation.exon.number: NA	kras.mutation.protein: NA	braf.mutation: M	braf.mutation.dna: c.1799T>A	braf.mutation.exon.number: c.1799T>A	braf.mutation.protein: p.V600E	cit.molecularsubtype: C5
GSM972210	Frozen tissue of primary colorectal Adenocarcinoma	Homo sapiens	Sex: M	age.at.diagnosis: 50	tnm.stage: 4	tnm.t: T3	tnm.n: '+'	tnm.m: M1	tumor.location: distal	rfs.event: 1	rfs.delay: 0	os.event: 1	os.delay: 46	mmr.status: pMMR	cimp.status: -	cin.status: +	tp53.mutation: M	tp53.mutation.dna: c.711G>A	tp53.mutation.exon.number: c.711G>A	tp53.mutation.protein: p.M237I	kras.mutation: WT	kras.mutation.dna: NA	kras.mutation.exon.number: NA	kras.mutation.protein: NA	braf.mutation: WT	braf.mutation.dna: NA	braf.mutation.exon.number: NA	braf.mutation.protein: NA	cit.molecularsubtype: C4
GSM972211	Frozen tissue of primary colorectal Adenocarcinoma	Homo sapiens	Sex: M	age.at.diagnosis: 65	tnm.stage: 3	tnm.t: T3	tnm.n: N1	tnm.m: M0	tumor.location: distal	rfs.event: 0	rfs.delay: 57	os.event: 0	os.delay: 57	mmr.status: pMMR	cimp.status: -	cin.status: +	tp53.mutation: M	tp53.mutation.dna: c.526T>A	tp53.mutation.exon.number: c.526T>A	tp53.mutation.protein: p.C176S	kras.mutation: WT	kras.mutation.dna: NA	kras.mutation.exon.number: NA	kras.mutation.protein: NA	braf.mutation: WT	braf.mutation.dna: NA	braf.mutation.exon.number: NA	braf.mutation.protein: NA	cit.molecularsubtype: C5
GSM972212	Frozen tissue of primary colorectal Adenocarcinoma	Homo sapiens	Sex: F	age.at.diagnosis: 54	tnm.stage: 4	tnm.t: T3	tnm.n: N1	tnm.m: M1	tumor.location: distal	rfs.event: 1	rfs.delay: 0	os.event: 1	os.delay: 18	mmr.status: pMMR	cimp.status: -	cin.status: NA	tp53.mutation: M	tp53.mutation.dna: FS	tp53.mutation.exon.number: FS	tp53.mutation.protein: FS	kras.mutation: M	kras.mutation.dna: c.35G>T	kras.mutation.exon.number: c.35G>T	kras.mutation.protein: p.G12V	braf.mutation: WT	braf.mutation.dna: NA	braf.mutation.exon.number: NA	braf.mutation.protein: NA	cit.molecularsubtype: C3
GSM972213	Frozen tissue of primary colorectal Adenocarcinoma	Homo sapiens	Sex: F	age.at.diagnosis: 71	tnm.stage: 4	tnm.t: T3	tnm.n: N0	tnm.m: M1	tumor.location: distal	rfs.event: 1	rfs.delay: 0	os.event: 1	os.delay: 1	mmr.status: pMMR	cimp.status: -	cin.status: NA	tp53.mutation: M	tp53.mutation.dna: EX5.c.-1G>T'+' EX6.c.574C>T	tp53.mutation.exon.number: EX5.c.-1G>T'+' EX6.c.574C>T	tp53.mutation.protein: EX5'+' EX6.p.Q192X	kras.mutation: M	kras.mutation.dna: c.437C>T	kras.mutation.exon.number: c.437C>T	kras.mutation.protein: p.A146V	braf.mutation: WT	braf.mutation.dna: NA	braf.mutation.exon.number: NA	braf.mutation.protein: NA	cit.molecularsubtype: C5
GSM972214	Frozen tissue of primary colorectal Adenocarcinoma	Homo sapiens	Sex: F	age.at.diagnosis: 88	tnm.stage: 4	tnm.t: T3	tnm.n: N2	tnm.m: M1	tumor.location: proximal	rfs.event: 1	rfs.delay: 0	os.event: 1	os.delay: 2	mmr.status: pMMR	cimp.status: +	cin.status: -	tp53.mutation: M	tp53.mutation.dna: c.749C>A	tp53.mutation.exon.number: c.749C>A	tp53.mutation.protein: p.P250H	kras.mutation: WT	kras.mutation.dna: NA	kras.mutation.exon.number: NA	kras.mutation.protein: NA	braf.mutation: M	braf.mutation.dna: c.1799T>A	braf.mutation.exon.number: c.1799T>A	braf.mutation.protein: p.V600E	cit.molecularsubtype: C2
GSM972215	Frozen tissue of primary colorectal Adenocarcinoma	Homo sapiens	Sex: F	age.at.diagnosis: 73	tnm.stage: 3	tnm.t: T4	tnm.n: N2	tnm.m: M0	tumor.location: proximal	rfs.event: 0	rfs.delay: 47	os.event: 0	os.delay: 47	mmr.status: pMMR	cimp.status: +	cin.status: NA	tp53.mutation: M	tp53.mutation.dna: c.817C>T	tp53.mutation.exon.number: c.817C>T	tp53.mutation.protein: p.R273C	kras.mutation: M	kras.mutation.dna: c.35G>T	kras.mutation.exon.number: c.35G>T	kras.mutation.protein: p.G12V	braf.mutation: WT	braf.mutation.dna: NA	braf.mutation.exon.number: NA	braf.mutation.protein: NA	cit.molecularsubtype: C5
GSM972216	Frozen tissue of primary colorectal Adenocarcinoma	Homo sapiens	Sex: F	age.at.diagnosis: 45	tnm.stage: 4	tnm.t: T3	tnm.n: N2	tnm.m: M1	tumor.location: distal	rfs.event: 1	rfs.delay: 0	os.event: 0	os.delay: 94	mmr.status: pMMR	cimp.status: -	cin.status: NA	tp53.mutation: M	tp53.mutation.dna: c.856G>A	tp53.mutation.exon.number: c.856G>A	tp53.mutation.protein: p.E286K	kras.mutation: WT	kras.mutation.dna: NA	kras.mutation.exon.number: NA	kras.mutation.protein: NA	braf.mutation: WT	braf.mutation.dna: NA	braf.mutation.exon.number: NA	braf.mutation.protein: NA	cit.molecularsubtype: C1
GSM972217	Frozen tissue of primary colorectal Adenocarcinoma	Homo sapiens	Sex: M	age.at.diagnosis: 73	tnm.stage: 4	tnm.t: T3	tnm.n: N1	tnm.m: M1	tumor.location: distal	rfs.event: 1	rfs.delay: 0	os.event: 0	os.delay: 70	mmr.status: pMMR	cimp.status: -	cin.status: NA	tp53.mutation: M	tp53.mutation.dna: c.587C>T	tp53.mutation.exon.number: c.587C>T	tp53.mutation.protein: p.R196X	kras.mutation: M	kras.mutation.dna: c.35G>A	kras.mutation.exon.number: c.35G>A	kras.mutation.protein: p.G12D	braf.mutation: WT	braf.mutation.dna: NA	braf.mutation.exon.number: NA	braf.mutation.protein: NA	cit.molecularsubtype: C5
GSM972218	Frozen tissue of primary colorectal Adenocarcinoma	Homo sapiens	Sex: F	age.at.diagnosis: 75	tnm.stage: 4	tnm.t: T4	tnm.n: N3	tnm.m: M1	tumor.location: proximal	rfs.event: 1	rfs.delay: 0	os.event: 1	os.delay: 7	mmr.status: pMMR	cimp.status: -	cin.status: NA	tp53.mutation: WT	tp53.mutation.dna: NA	tp53.mutation.exon.number: NA	tp53.mutation.protein: NA	kras.mutation: M	kras.mutation.dna: c.40G>A'+' c.176C>G	kras.mutation.exon.number: c.40G>A'+' c.176C>G	kras.mutation.protein: p.V14I'+' p.A59G	braf.mutation: WT	braf.mutation.dna: NA	braf.mutation.exon.number: NA	braf.mutation.protein: NA	cit.molecularsubtype: C3
GSM972219	Frozen tissue of primary colorectal Adenocarcinoma	Homo sapiens	Sex: M	age.at.diagnosis: 60	tnm.stage: 4	tnm.t: T3	tnm.n: N2	tnm.m: M1	tumor.location: distal	rfs.event: 1	rfs.delay: 0	os.event: 0	os.delay: 53	mmr.status: pMMR	cimp.status: -	cin.status: NA	tp53.mutation: M	tp53.mutation.dna: c.818G>A	tp53.mutation.exon.number: c.818G>A	tp53.mutation.protein: p.R273H	kras.mutation: M	kras.mutation.dna: c.35G>T	kras.mutation.exon.number: c.35G>T	kras.mutation.protein: p.G12V	braf.mutation: WT	braf.mutation.dna: NA	braf.mutation.exon.number: NA	braf.mutation.protein: NA	cit.molecularsubtype: C5
GSM972220	Frozen tissue of primary colorectal Adenocarcinoma	Homo sapiens	Sex: M	age.at.diagnosis: 81	tnm.stage: 3	tnm.t: T3	tnm.n: N1	tnm.m: M0	tumor.location: proximal	rfs.event: 0	rfs.delay: 1	os.event: 0	os.delay: 1	mmr.status: dMMR	cimp.status: +	cin.status: -	tp53.mutation: NA	tp53.mutation.dna: NA	tp53.mutation.exon.number: NA	tp53.mutation.protein: NA	kras.mutation: WT	kras.mutation.dna: NA	kras.mutation.exon.number: NA	kras.mutation.protein: NA	braf.mutation: M	braf.mutation.dna: NA	braf.mutation.exon.number: NA	braf.mutation.protein: NA	cit.molecularsubtype: C2
GSM972221	Frozen tissue of primary colorectal Adenocarcinoma	Homo sapiens	Sex: F	age.at.diagnosis: 75	tnm.stage: 2	tnm.t: T3	tnm.n: N0	tnm.m: M0	tumor.location: proximal	rfs.event: 0	rfs.delay: 65	os.event: 0	os.delay: 65	mmr.status: dMMR	cimp.status: +	cin.status: -	tp53.mutation: NA	tp53.mutation.dna: NA	tp53.mutation.exon.number: NA	tp53.mutation.protein: NA	kras.mutation: WT	kras.mutation.dna: NA	kras.mutation.exon.number: NA	kras.mutation.protein: NA	braf.mutation: M	braf.mutation.dna: NA	braf.mutation.exon.number: NA	braf.mutation.protein: NA	cit.molecularsubtype: C2
GSM972222	Frozen tissue of primary colorectal Adenocarcinoma	Homo sapiens	Sex: F	age.at.diagnosis: 69	tnm.stage: 2	tnm.t: T3	tnm.n: N0	tnm.m: M0	tumor.location: proximal	rfs.event: 0	rfs.delay: 57	os.event: 0	os.delay: 57	mmr.status: dMMR	cimp.status: -	cin.status: -	tp53.mutation: NA	tp53.mutation.dna: NA	tp53.mutation.exon.number: NA	tp53.mutation.protein: NA	kras.mutation: WT	kras.mutation.dna: NA	kras.mutation.exon.number: NA	kras.mutation.protein: NA	braf.mutation: WT	braf.mutation.dna: NA	braf.mutation.exon.number: NA	braf.mutation.protein: NA	cit.molecularsubtype: C2
GSM972223	Frozen tissue of primary colorectal Adenocarcinoma	Homo sapiens	Sex: M	age.at.diagnosis: 78	tnm.stage: 2	tnm.t: T3	tnm.n: N0	tnm.m: M0	tumor.location: proximal	rfs.event: 0	rfs.delay: 33	os.event: 1	os.delay: 33	mmr.status: dMMR	cimp.status: +	cin.status: -	tp53.mutation: NA	tp53.mutation.dna: NA	tp53.mutation.exon.number: NA	tp53.mutation.protein: NA	kras.mutation: WT	kras.mutation.dna: NA	kras.mutation.exon.number: NA	kras.mutation.protein: NA	braf.mutation: M	braf.mutation.dna: NA	braf.mutation.exon.number: NA	braf.mutation.protein: NA	cit.molecularsubtype: C2
GSM972224	Frozen tissue of primary colorectal Adenocarcinoma	Homo sapiens	Sex: M	age.at.diagnosis: 74	tnm.stage: 3	tnm.t: T4	tnm.n: N2	tnm.m: M0	tumor.location: proximal	rfs.event: 1	rfs.delay: 20	os.event: 1	os.delay: 25	mmr.status: dMMR	cimp.status: NA	cin.status: -	tp53.mutation: NA	tp53.mutation.dna: NA	tp53.mutation.exon.number: NA	tp53.mutation.protein: NA	kras.mutation: NA	kras.mutation.dna: NA	kras.mutation.exon.number: NA	kras.mutation.protein: NA	braf.mutation: NA	braf.mutation.dna: NA	braf.mutation.exon.number: NA	braf.mutation.protein: NA	cit.molecularsubtype: C2
GSM972225	Frozen tissue of primary colorectal Adenocarcinoma	Homo sapiens	Sex: M	age.at.diagnosis: 51	tnm.stage: 2	tnm.t: T3	tnm.n: N0	tnm.m: M0	tumor.location: distal	rfs.event: 0	rfs.delay: 37	os.event: 0	os.delay: 37	mmr.status: pMMR	cimp.status: +	cin.status: +	tp53.mutation: NA	tp53.mutation.dna: NA	tp53.mutation.exon.number: NA	tp53.mutation.protein: NA	kras.mutation: WT	kras.mutation.dna: NA	kras.mutation.exon.number: NA	kras.mutation.protein: NA	braf.mutation: WT	braf.mutation.dna: NA	braf.mutation.exon.number: NA	braf.mutation.protein: NA	cit.molecularsubtype: C2
GSM972226	Frozen tissue of primary colorectal Adenocarcinoma	Homo sapiens	Sex: M	age.at.diagnosis: 57	tnm.stage: 2	tnm.t: T4	tnm.n: N0	tnm.m: M0	tumor.location: proximal	rfs.event: 0	rfs.delay: 20	os.event: 0	os.delay: 20	mmr.status: dMMR	cimp.status: +	cin.status: -	tp53.mutation: NA	tp53.mutation.dna: NA	tp53.mutation.exon.number: NA	tp53.mutation.protein: NA	kras.mutation: M	kras.mutation.dna: c.35G>A	kras.mutation.exon.number: c.35G>A	kras.mutation.protein: p.G12D	braf.mutation: WT	braf.mutation.dna: NA	braf.mutation.exon.number: NA	braf.mutation.protein: NA	cit.molecularsubtype: C3
GSM972227	Frozen tissue of primary colorectal Adenocarcinoma	Homo sapiens	Sex: M	age.at.diagnosis: 61	tnm.stage: 4	tnm.t: T3	tnm.n: N2	tnm.m: M1	tumor.location: proximal	rfs.event: 0	rfs.delay: 20	os.event: 1	os.delay: 20	mmr.status: pMMR	cimp.status: -	cin.status: -	tp53.mutation: NA	tp53.mutation.dna: NA	tp53.mutation.exon.number: NA	tp53.mutation.protein: NA	kras.mutation: M	kras.mutation.dna: g.35G>T	kras.mutation.exon.number: g.35G>T	kras.mutation.protein: p.G12V	braf.mutation: WT	braf.mutation.dna: NA	braf.mutation.exon.number: NA	braf.mutation.protein: NA	cit.molecularsubtype: C3
GSM972228	Frozen tissue of primary colorectal Adenocarcinoma	Homo sapiens	Sex: M	age.at.diagnosis: 68	tnm.stage: 2	tnm.t: T3	tnm.n: N0	tnm.m: M0	tumor.location: proximal	rfs.event: 0	rfs.delay: 1	os.event: 0	os.delay: 1	mmr.status: pMMR	cimp.status: +	cin.status: -	tp53.mutation: NA	tp53.mutation.dna: NA	tp53.mutation.exon.number: NA	tp53.mutation.protein: NA	kras.mutation: WT	kras.mutation.dna: NA	kras.mutation.exon.number: NA	kras.mutation.protein: NA	braf.mutation: M	braf.mutation.dna: NA	braf.mutation.exon.number: NA	braf.mutation.protein: NA	cit.molecularsubtype: C3
GSM972229	Frozen tissue of primary colorectal Adenocarcinoma	Homo sapiens	Sex: F	age.at.diagnosis: 81	tnm.stage: 2	tnm.t: T3	tnm.n: N0	tnm.m: M0	tumor.location: distal	rfs.event: 0	rfs.delay: 0	os.event: 0	os.delay: 0	mmr.status: dMMR	cimp.status: -	cin.status: +	tp53.mutation: NA	tp53.mutation.dna: NA	tp53.mutation.exon.number: NA	tp53.mutation.protein: NA	kras.mutation: M	kras.mutation.dna: c.35G>A	kras.mutation.exon.number: c.35G>A	kras.mutation.protein: p.G12D	braf.mutation: WT	braf.mutation.dna: NA	braf.mutation.exon.number: NA	braf.mutation.protein: NA	cit.molecularsubtype: C2
GSM972230	Frozen tissue of primary colorectal Adenocarcinoma	Homo sapiens	Sex: M	age.at.diagnosis: 55	tnm.stage: 3	tnm.t: T3	tnm.n: N1	tnm.m: M0	tumor.location: distal	rfs.event: 0	rfs.delay: 27	os.event: 0	os.delay: 27	mmr.status: pMMR	cimp.status: -	cin.status: +	tp53.mutation: NA	tp53.mutation.dna: NA	tp53.mutation.exon.number: NA	tp53.mutation.protein: NA	kras.mutation: WT	kras.mutation.dna: NA	kras.mutation.exon.number: NA	kras.mutation.protein: NA	braf.mutation: WT	braf.mutation.dna: NA	braf.mutation.exon.number: NA	braf.mutation.protein: NA	cit.molecularsubtype: C1
GSM972231	Frozen tissue of primary colorectal Adenocarcinoma	Homo sapiens	Sex: M	age.at.diagnosis: 54	tnm.stage: 4	tnm.t: T3	tnm.n: N1	tnm.m: M1	tumor.location: distal	rfs.event: 0	rfs.delay: 14	os.event: 0	os.delay: 14	mmr.status: pMMR	cimp.status: -	cin.status: +	tp53.mutation: NA	tp53.mutation.dna: NA	tp53.mutation.exon.number: NA	tp53.mutation.protein: NA	kras.mutation: WT	kras.mutation.dna: NA	kras.mutation.exon.number: NA	kras.mutation.protein: NA	braf.mutation: WT	braf.mutation.dna: NA	braf.mutation.exon.number: NA	braf.mutation.protein: NA	cit.molecularsubtype: C4
GSM972232	Frozen tissue of primary colorectal Adenocarcinoma	Homo sapiens	Sex: M	age.at.diagnosis: 69	tnm.stage: 4	tnm.t: T4	tnm.n: N2	tnm.m: M1	tumor.location: distal	rfs.event: 0	rfs.delay: 21	os.event: 0	os.delay: 21	mmr.status: pMMR	cimp.status: -	cin.status: +	tp53.mutation: NA	tp53.mutation.dna: NA	tp53.mutation.exon.number: NA	tp53.mutation.protein: NA	kras.mutation: M	kras.mutation.dna: g.38G>A	kras.mutation.exon.number: g.38G>A	kras.mutation.protein: p.G13D	braf.mutation: WT	braf.mutation.dna: NA	braf.mutation.exon.number: NA	braf.mutation.protein: NA	cit.molecularsubtype: C4
GSM972233	Frozen tissue of primary colorectal Adenocarcinoma	Homo sapiens	Sex: M	age.at.diagnosis: 67	tnm.stage: 2	tnm.t: T3	tnm.n: N0	tnm.m: M0	tumor.location: distal	rfs.event: 0	rfs.delay: 15	os.event: 0	os.delay: 15	mmr.status: pMMR	cimp.status: -	cin.status: +	tp53.mutation: NA	tp53.mutation.dna: NA	tp53.mutation.exon.number: NA	tp53.mutation.protein: NA	kras.mutation: WT	kras.mutation.dna: NA	kras.mutation.exon.number: NA	kras.mutation.protein: NA	braf.mutation: WT	braf.mutation.dna: NA	braf.mutation.exon.number: NA	braf.mutation.protein: NA	cit.molecularsubtype: C5
GSM972234	Frozen tissue of primary colorectal Adenocarcinoma	Homo sapiens	Sex: M	age.at.diagnosis: 79	tnm.stage: 4	tnm.t: T3	tnm.n: N1	tnm.m: M1	tumor.location: proximal	rfs.event: 0	rfs.delay: 10	os.event: 1	os.delay: 10	mmr.status: pMMR	cimp.status: -	cin.status: +	tp53.mutation: NA	tp53.mutation.dna: NA	tp53.mutation.exon.number: NA	tp53.mutation.protein: NA	kras.mutation: WT	kras.mutation.dna: NA	kras.mutation.exon.number: NA	kras.mutation.protein: NA	braf.mutation: WT	braf.mutation.dna: NA	braf.mutation.exon.number: NA	braf.mutation.protein: NA	cit.molecularsubtype: C4
GSM972235	Frozen tissue of primary colorectal Adenocarcinoma	Homo sapiens	Sex: F	age.at.diagnosis: 57	tnm.stage: 3	tnm.t: T2	tnm.n: N1	tnm.m: M0	tumor.location: distal	rfs.event: 0	rfs.delay: 7	os.event: 0	os.delay: 7	mmr.status: pMMR	cimp.status: -	cin.status: +	tp53.mutation: NA	tp53.mutation.dna: NA	tp53.mutation.exon.number: NA	tp53.mutation.protein: NA	kras.mutation: M	kras.mutation.dna: g.34G>T	kras.mutation.exon.number: g.34G>T	kras.mutation.protein: p.G12C	braf.mutation: WT	braf.mutation.dna: NA	braf.mutation.exon.number: NA	braf.mutation.protein: NA	cit.molecularsubtype: C5
GSM972236	Frozen tissue of primary colorectal Adenocarcinoma	Homo sapiens	Sex: M	age.at.diagnosis: 71	tnm.stage: 4	tnm.t: T1	tnm.n: N0	tnm.m: M1	tumor.location: distal	rfs.event: 0	rfs.delay: 12	os.event: 0	os.delay: 12	mmr.status: pMMR	cimp.status: -	cin.status: +	tp53.mutation: NA	tp53.mutation.dna: NA	tp53.mutation.exon.number: NA	tp53.mutation.protein: NA	kras.mutation: WT	kras.mutation.dna: NA	kras.mutation.exon.number: NA	kras.mutation.protein: NA	braf.mutation: WT	braf.mutation.dna: NA	braf.mutation.exon.number: NA	braf.mutation.protein: NA	cit.molecularsubtype: C5
GSM972237	Frozen tissue of primary colorectal Adenocarcinoma	Homo sapiens	Sex: F	age.at.diagnosis: 55	tnm.stage: 1	tnm.t: T1	tnm.n: N0	tnm.m: M0	tumor.location: distal	rfs.event: 0	rfs.delay: 25	os.event: 0	os.delay: 25	mmr.status: pMMR	cimp.status: -	cin.status: +	tp53.mutation: NA	tp53.mutation.dna: NA	tp53.mutation.exon.number: NA	tp53.mutation.protein: NA	kras.mutation: WT	kras.mutation.dna: NA	kras.mutation.exon.number: NA	kras.mutation.protein: NA	braf.mutation: WT	braf.mutation.dna: NA	braf.mutation.exon.number: NA	braf.mutation.protein: NA	cit.molecularsubtype: C5
GSM972238	Frozen tissue of primary colorectal Adenocarcinoma	Homo sapiens	Sex: F	age.at.diagnosis: 53	tnm.stage: 3	tnm.t: T2	tnm.n: N1	tnm.m: M0	tumor.location: distal	rfs.event: 0	rfs.delay: 19	os.event: 0	os.delay: 19	mmr.status: pMMR	cimp.status: -	cin.status: +	tp53.mutation: NA	tp53.mutation.dna: NA	tp53.mutation.exon.number: NA	tp53.mutation.protein: NA	kras.mutation: WT	kras.mutation.dna: NA	kras.mutation.exon.number: NA	kras.mutation.protein: NA	braf.mutation: WT	braf.mutation.dna: NA	braf.mutation.exon.number: NA	braf.mutation.protein: NA	cit.molecularsubtype: C5
GSM972239	Frozen tissue of primary colorectal Adenocarcinoma	Homo sapiens	Sex: M	age.at.diagnosis: 59	tnm.stage: 2	tnm.t: T3	tnm.n: N0	tnm.m: M0	tumor.location: distal	rfs.event: 0	rfs.delay: 14	os.event: 0	os.delay: 14	mmr.status: pMMR	cimp.status: -	cin.status: -	tp53.mutation: NA	tp53.mutation.dna: NA	tp53.mutation.exon.number: NA	tp53.mutation.protein: NA	kras.mutation: WT	kras.mutation.dna: NA	kras.mutation.exon.number: NA	kras.mutation.protein: NA	braf.mutation: WT	braf.mutation.dna: NA	braf.mutation.exon.number: NA	braf.mutation.protein: NA	cit.molecularsubtype: C4
GSM972240	Frozen tissue of primary colorectal Adenocarcinoma	Homo sapiens	Sex: F	age.at.diagnosis: 67	tnm.stage: 4	tnm.t: T3	tnm.n: N1	tnm.m: M1	tumor.location: distal	rfs.event: 0	rfs.delay: 14	os.event: 0	os.delay: 14	mmr.status: pMMR	cimp.status: -	cin.status: +	tp53.mutation: NA	tp53.mutation.dna: NA	tp53.mutation.exon.number: NA	tp53.mutation.protein: NA	kras.mutation: WT	kras.mutation.dna: NA	kras.mutation.exon.number: NA	kras.mutation.protein: NA	braf.mutation: WT	braf.mutation.dna: NA	braf.mutation.exon.number: NA	braf.mutation.protein: NA	cit.molecularsubtype: C4
GSM972241	Frozen tissue of primary colorectal Adenocarcinoma	Homo sapiens	Sex: M	age.at.diagnosis: 61	tnm.stage: 2	tnm.t: T3	tnm.n: N0	tnm.m: M0	tumor.location: distal	rfs.event: 0	rfs.delay: 17	os.event: 1	os.delay: 17	mmr.status: dMMR	cimp.status: -	cin.status: -	tp53.mutation: NA	tp53.mutation.dna: NA	tp53.mutation.exon.number: NA	tp53.mutation.protein: NA	kras.mutation: WT	kras.mutation.dna: NA	kras.mutation.exon.number: NA	kras.mutation.protein: NA	braf.mutation: WT	braf.mutation.dna: NA	braf.mutation.exon.number: NA	braf.mutation.protein: NA	cit.molecularsubtype: C2
GSM972242	Frozen tissue of primary colorectal Adenocarcinoma	Homo sapiens	Sex: M	age.at.diagnosis: 69	tnm.stage: 1	tnm.t: T2	tnm.n: N0	tnm.m: M0	tumor.location: proximal	rfs.event: 0	rfs.delay: 17	os.event: 0	os.delay: 17	mmr.status: pMMR	cimp.status: -	cin.status: -	tp53.mutation: NA	tp53.mutation.dna: NA	tp53.mutation.exon.number: NA	tp53.mutation.protein: NA	kras.mutation: M	kras.mutation.dna: g.35G>T	kras.mutation.exon.number: g.35G>T	kras.mutation.protein: p.G12V	braf.mutation: WT	braf.mutation.dna: NA	braf.mutation.exon.number: NA	braf.mutation.protein: NA	cit.molecularsubtype: C5
GSM972243	Frozen tissue of primary colorectal Adenocarcinoma	Homo sapiens	Sex: M	age.at.diagnosis: 66	tnm.stage: 2	tnm.t: T3	tnm.n: N0	tnm.m: M0	tumor.location: distal	rfs.event: 0	rfs.delay: 2	os.event: 0	os.delay: 2	mmr.status: pMMR	cimp.status: -	cin.status: +	tp53.mutation: NA	tp53.mutation.dna: NA	tp53.mutation.exon.number: NA	tp53.mutation.protein: NA	kras.mutation: M	kras.mutation.dna: g.35G>C	kras.mutation.exon.number: g.35G>C	kras.mutation.protein: p.G12A	braf.mutation: WT	braf.mutation.dna: NA	braf.mutation.exon.number: NA	braf.mutation.protein: NA	cit.molecularsubtype: C1
GSM972244	Frozen tissue of primary colorectal Adenocarcinoma	Homo sapiens	Sex: F	age.at.diagnosis: 51	tnm.stage: 1	tnm.t: T1	tnm.n: N0	tnm.m: M0	tumor.location: distal	rfs.event: 0	rfs.delay: 14	os.event: 0	os.delay: 14	mmr.status: pMMR	cimp.status: -	cin.status: NA	tp53.mutation: NA	tp53.mutation.dna: NA	tp53.mutation.exon.number: NA	tp53.mutation.protein: NA	kras.mutation: WT	kras.mutation.dna: NA	kras.mutation.exon.number: NA	kras.mutation.protein: NA	braf.mutation: WT	braf.mutation.dna: NA	braf.mutation.exon.number: NA	braf.mutation.protein: NA	cit.molecularsubtype: C6
GSM972245	Frozen tissue of primary colorectal Adenocarcinoma	Homo sapiens	Sex: M	age.at.diagnosis: 77	tnm.stage: 4	tnm.t: T4	tnm.n: N1	tnm.m: M1	tumor.location: distal	rfs.event: 0	rfs.delay: 0	os.event: 1	os.delay: 0	mmr.status: pMMR	cimp.status: -	cin.status: +	tp53.mutation: NA	tp53.mutation.dna: NA	tp53.mutation.exon.number: NA	tp53.mutation.protein: NA	kras.mutation: M	kras.mutation.dna: g.35G>T	kras.mutation.exon.number: g.35G>T	kras.mutation.protein: p.G12V	braf.mutation: WT	braf.mutation.dna: NA	braf.mutation.exon.number: NA	braf.mutation.protein: NA	cit.molecularsubtype: C1
GSM972246	Frozen tissue of primary colorectal Adenocarcinoma	Homo sapiens	Sex: F	age.at.diagnosis: 92	tnm.stage: 3	tnm.t: T3	tnm.n: N1	tnm.m: M0	tumor.location: distal	rfs.event: 0	rfs.delay: 0	os.event: 0	os.delay: 0	mmr.status: pMMR	cimp.status: -	cin.status: +	tp53.mutation: NA	tp53.mutation.dna: NA	tp53.mutation.exon.number: NA	tp53.mutation.protein: NA	kras.mutation: WT	kras.mutation.dna: NA	kras.mutation.exon.number: NA	kras.mutation.protein: NA	braf.mutation: WT	braf.mutation.dna: NA	braf.mutation.exon.number: NA	braf.mutation.protein: NA	cit.molecularsubtype: C5
GSM972247	Frozen tissue of primary colorectal Adenocarcinoma	Homo sapiens	Sex: M	age.at.diagnosis: 79	tnm.stage: 2	tnm.t: T4	tnm.n: N0	tnm.m: M0	tumor.location: distal	rfs.event: 0	rfs.delay: 6	os.event: 0	os.delay: 6	mmr.status: pMMR	cimp.status: -	cin.status: +	tp53.mutation: NA	tp53.mutation.dna: NA	tp53.mutation.exon.number: NA	tp53.mutation.protein: NA	kras.mutation: WT	kras.mutation.dna: NA	kras.mutation.exon.number: NA	kras.mutation.protein: NA	braf.mutation: WT	braf.mutation.dna: NA	braf.mutation.exon.number: NA	braf.mutation.protein: NA	cit.molecularsubtype: C1
GSM972248	Frozen tissue of primary colorectal Adenocarcinoma	Homo sapiens	Sex: M	age.at.diagnosis: 58	tnm.stage: 2	tnm.t: T3	tnm.n: N0	tnm.m: M0	tumor.location: proximal	rfs.event: 0	rfs.delay: 14	os.event: 0	os.delay: 14	mmr.status: pMMR	cimp.status: +	cin.status: +	tp53.mutation: NA	tp53.mutation.dna: NA	tp53.mutation.exon.number: NA	tp53.mutation.protein: NA	kras.mutation: NA	kras.mutation.dna: NA	kras.mutation.exon.number: NA	kras.mutation.protein: NA	braf.mutation: NA	braf.mutation.dna: NA	braf.mutation.exon.number: NA	braf.mutation.protein: NA	cit.molecularsubtype: C1
GSM972249	Frozen tissue of primary colorectal Adenocarcinoma	Homo sapiens	Sex: F	age.at.diagnosis: 74	tnm.stage: 1	tnm.t: T1	tnm.n: N0	tnm.m: M0	tumor.location: proximal	rfs.event: 0	rfs.delay: 14	os.event: 0	os.delay: 14	mmr.status: pMMR	cimp.status: +	cin.status: +	tp53.mutation: NA	tp53.mutation.dna: NA	tp53.mutation.exon.number: NA	tp53.mutation.protein: NA	kras.mutation: M	kras.mutation.dna: g.38G>A	kras.mutation.exon.number: g.38G>A	kras.mutation.protein: p.G13D	braf.mutation: WT	braf.mutation.dna: NA	braf.mutation.exon.number: NA	braf.mutation.protein: NA	cit.molecularsubtype: C1
GSM972250	Frozen tissue of primary colorectal Adenocarcinoma	Homo sapiens	Sex: M	age.at.diagnosis: 52	tnm.stage: 3	tnm.t: T3	tnm.n: N1	tnm.m: M0	tumor.location: distal	rfs.event: 0	rfs.delay: 12	os.event: 0	os.delay: 12	mmr.status: pMMR	cimp.status: -	cin.status: +	tp53.mutation: NA	tp53.mutation.dna: NA	tp53.mutation.exon.number: NA	tp53.mutation.protein: NA	kras.mutation: M	kras.mutation.dna: g.35G>T	kras.mutation.exon.number: g.35G>T	kras.mutation.protein: p.G12V	braf.mutation: WT	braf.mutation.dna: NA	braf.mutation.exon.number: NA	braf.mutation.protein: NA	cit.molecularsubtype: C5
GSM972251	Frozen tissue of primary colorectal Adenocarcinoma	Homo sapiens	Sex: M	age.at.diagnosis: 57	tnm.stage: 4	tnm.t: T4	tnm.n: N1	tnm.m: M1	tumor.location: distal	rfs.event: 0	rfs.delay: 7	os.event: 1	os.delay: 7	mmr.status: pMMR	cimp.status: -	cin.status: +	tp53.mutation: NA	tp53.mutation.dna: NA	tp53.mutation.exon.number: NA	tp53.mutation.protein: NA	kras.mutation: M	kras.mutation.dna: g.38G>A	kras.mutation.exon.number: g.38G>A	kras.mutation.protein: p.G13D	braf.mutation: WT	braf.mutation.dna: NA	braf.mutation.exon.number: NA	braf.mutation.protein: NA	cit.molecularsubtype: C5
GSM972252	Frozen tissue of primary colorectal Adenocarcinoma	Homo sapiens	Sex: F	age.at.diagnosis: 37	tnm.stage: 4	tnm.t: T3	tnm.n: N1	tnm.m: M1	tumor.location: proximal	rfs.event: 0	rfs.delay: 16	os.event: 0	os.delay: 16	mmr.status: pMMR	cimp.status: -	cin.status: +	tp53.mutation: NA	tp53.mutation.dna: NA	tp53.mutation.exon.number: NA	tp53.mutation.protein: NA	kras.mutation: M	kras.mutation.dna: g.34G>T	kras.mutation.exon.number: g.34G>T	kras.mutation.protein: p.G12C	braf.mutation: WT	braf.mutation.dna: NA	braf.mutation.exon.number: NA	braf.mutation.protein: NA	cit.molecularsubtype: C5
GSM972253	Frozen tissue of primary colorectal Adenocarcinoma	Homo sapiens	Sex: F	age.at.diagnosis: 56	tnm.stage: 4	tnm.t: T3	tnm.n: N2	tnm.m: M1	tumor.location: proximal	rfs.event: 0	rfs.delay: 16	os.event: 0	os.delay: 16	mmr.status: pMMR	cimp.status: -	cin.status: +	tp53.mutation: NA	tp53.mutation.dna: NA	tp53.mutation.exon.number: NA	tp53.mutation.protein: NA	kras.mutation: WT	kras.mutation.dna: NA	kras.mutation.exon.number: NA	kras.mutation.protein: NA	braf.mutation: WT	braf.mutation.dna: NA	braf.mutation.exon.number: NA	braf.mutation.protein: NA	cit.molecularsubtype: C1
GSM972254	Frozen tissue of primary colorectal Adenocarcinoma	Homo sapiens	Sex: F	age.at.diagnosis: 77	tnm.stage: 4	tnm.t: T3	tnm.n: N0	tnm.m: M1	tumor.location: distal	rfs.event: 1	rfs.delay: 9	os.event: 0	os.delay: 14	mmr.status: pMMR	cimp.status: -	cin.status: +	tp53.mutation: NA	tp53.mutation.dna: NA	tp53.mutation.exon.number: NA	tp53.mutation.protein: NA	kras.mutation: WT	kras.mutation.dna: NA	kras.mutation.exon.number: NA	kras.mutation.protein: NA	braf.mutation: WT	braf.mutation.dna: NA	braf.mutation.exon.number: NA	braf.mutation.protein: NA	cit.molecularsubtype: C5
GSM972255	Frozen tissue of primary colorectal Adenocarcinoma	Homo sapiens	Sex: F	age.at.diagnosis: 81	tnm.stage: 2	tnm.t: T3	tnm.n: N0	tnm.m: M0	tumor.location: proximal	rfs.event: 0	rfs.delay: 5	os.event: 0	os.delay: 5	mmr.status: pMMR	cimp.status: -	cin.status: +	tp53.mutation: NA	tp53.mutation.dna: NA	tp53.mutation.exon.number: NA	tp53.mutation.protein: NA	kras.mutation: WT	kras.mutation.dna: NA	kras.mutation.exon.number: NA	kras.mutation.protein: NA	braf.mutation: WT	braf.mutation.dna: NA	braf.mutation.exon.number: NA	braf.mutation.protein: NA	cit.molecularsubtype: C5
GSM972256	Frozen tissue of primary colorectal Adenocarcinoma	Homo sapiens	Sex: F	age.at.diagnosis: 63	tnm.stage: 4	tnm.t: T4	tnm.n: N1	tnm.m: M1	tumor.location: distal	rfs.event: 1	rfs.delay: 13	os.event: 0	os.delay: 19	mmr.status: pMMR	cimp.status: -	cin.status: +	tp53.mutation: NA	tp53.mutation.dna: NA	tp53.mutation.exon.number: NA	tp53.mutation.protein: NA	kras.mutation: WT	kras.mutation.dna: NA	kras.mutation.exon.number: NA	kras.mutation.protein: NA	braf.mutation: WT	braf.mutation.dna: NA	braf.mutation.exon.number: NA	braf.mutation.protein: NA	cit.molecularsubtype: C1
GSM972257	Frozen tissue of primary colorectal Adenocarcinoma	Homo sapiens	Sex: F	age.at.diagnosis: 88	tnm.stage: 2	tnm.t: T4	tnm.n: N0	tnm.m: M0	tumor.location: distal	rfs.event: 1	rfs.delay: 9	os.event: 1	os.delay: 21	mmr.status: pMMR	cimp.status: -	cin.status: +	tp53.mutation: NA	tp53.mutation.dna: NA	tp53.mutation.exon.number: NA	tp53.mutation.protein: NA	kras.mutation: M	kras.mutation.dna: g.35G>A	kras.mutation.exon.number: g.35G>A	kras.mutation.protein: p.G12D	braf.mutation: WT	braf.mutation.dna: NA	braf.mutation.exon.number: NA	braf.mutation.protein: NA	cit.molecularsubtype: C1
GSM972258	Frozen tissue of primary colorectal Adenocarcinoma	Homo sapiens	Sex: F	age.at.diagnosis: 77	tnm.stage: 2	tnm.t: T4	tnm.n: N0	tnm.m: M0	tumor.location: distal	rfs.event: 0	rfs.delay: 0	os.event: 1	os.delay: 0	mmr.status: pMMR	cimp.status: -	cin.status: +	tp53.mutation: NA	tp53.mutation.dna: NA	tp53.mutation.exon.number: NA	tp53.mutation.protein: NA	kras.mutation: WT	kras.mutation.dna: NA	kras.mutation.exon.number: NA	kras.mutation.protein: NA	braf.mutation: WT	braf.mutation.dna: NA	braf.mutation.exon.number: NA	braf.mutation.protein: NA	cit.molecularsubtype: C1
GSM972259	Frozen tissue of primary colorectal Adenocarcinoma	Homo sapiens	Sex: F	age.at.diagnosis: 72	tnm.stage: 2	tnm.t: T4	tnm.n: N0	tnm.m: M0	tumor.location: distal	rfs.event: 0	rfs.delay: 29	os.event: 0	os.delay: 29	mmr.status: pMMR	cimp.status: -	cin.status: +	tp53.mutation: NA	tp53.mutation.dna: NA	tp53.mutation.exon.number: NA	tp53.mutation.protein: NA	kras.mutation: M	kras.mutation.dna: g.35G>T	kras.mutation.exon.number: g.35G>T	kras.mutation.protein: p.G12V	braf.mutation: WT	braf.mutation.dna: NA	braf.mutation.exon.number: NA	braf.mutation.protein: NA	cit.molecularsubtype: C3
GSM972260	Frozen tissue of primary colorectal Adenocarcinoma	Homo sapiens	Sex: M	age.at.diagnosis: 70	tnm.stage: 4	tnm.t: T3	tnm.n: N2	tnm.m: M1	tumor.location: distal	rfs.event: 0	rfs.delay: 13	os.event: 0	os.delay: 13	mmr.status: pMMR	cimp.status: -	cin.status: +	tp53.mutation: NA	tp53.mutation.dna: NA	tp53.mutation.exon.number: NA	tp53.mutation.protein: NA	kras.mutation: M	kras.mutation.dna: g.35G>T	kras.mutation.exon.number: g.35G>T	kras.mutation.protein: p.G12V	braf.mutation: WT	braf.mutation.dna: NA	braf.mutation.exon.number: NA	braf.mutation.protein: NA	cit.molecularsubtype: C1
GSM972261	Frozen tissue of primary colorectal Adenocarcinoma	Homo sapiens	Sex: F	age.at.diagnosis: 79	tnm.stage: 3	tnm.t: T4	tnm.n: N1	tnm.m: M0	tumor.location: proximal	rfs.event: 0	rfs.delay: 7	os.event: 1	os.delay: 7	mmr.status: dMMR	cimp.status: +	cin.status: +	tp53.mutation: NA	tp53.mutation.dna: NA	tp53.mutation.exon.number: NA	tp53.mutation.protein: NA	kras.mutation: WT	kras.mutation.dna: NA	kras.mutation.exon.number: NA	kras.mutation.protein: NA	braf.mutation: M	braf.mutation.dna: NA	braf.mutation.exon.number: NA	braf.mutation.protein: NA	cit.molecularsubtype: C2
GSM972262	Frozen tissue of primary colorectal Adenocarcinoma	Homo sapiens	Sex: F	age.at.diagnosis: 88	tnm.stage: 2	tnm.t: T4	tnm.n: N0	tnm.m: MX	tumor.location: distal	rfs.event: 0	rfs.delay: 5	os.event: 0	os.delay: 5	mmr.status: dMMR	cimp.status: +	cin.status: -	tp53.mutation: NA	tp53.mutation.dna: NA	tp53.mutation.exon.number: NA	tp53.mutation.protein: NA	kras.mutation: WT	kras.mutation.dna: NA	kras.mutation.exon.number: NA	kras.mutation.protein: NA	braf.mutation: M	braf.mutation.dna: NA	braf.mutation.exon.number: NA	braf.mutation.protein: NA	cit.molecularsubtype: C4
GSM972263	Frozen tissue of primary colorectal Adenocarcinoma	Homo sapiens	Sex: M	age.at.diagnosis: 32	tnm.stage: 3	tnm.t: T2	tnm.n: N1	tnm.m: M0	tumor.location: distal	rfs.event: 0	rfs.delay: 76	os.event: 0	os.delay: 76	mmr.status: dMMR	cimp.status: +	cin.status: -	tp53.mutation: NA	tp53.mutation.dna: NA	tp53.mutation.exon.number: NA	tp53.mutation.protein: NA	kras.mutation: WT	kras.mutation.dna: NA	kras.mutation.exon.number: NA	kras.mutation.protein: NA	braf.mutation: WT	braf.mutation.dna: NA	braf.mutation.exon.number: NA	braf.mutation.protein: NA	cit.molecularsubtype: C2
GSM972264	Frozen tissue of primary colorectal Adenocarcinoma	Homo sapiens	Sex: M	age.at.diagnosis: 46	tnm.stage: 2	tnm.t: T3	tnm.n: N0	tnm.m: M0	tumor.location: proximal	rfs.event: 0	rfs.delay: 73	os.event: 0	os.delay: 73	mmr.status: dMMR	cimp.status: -	cin.status: -	tp53.mutation: NA	tp53.mutation.dna: NA	tp53.mutation.exon.number: NA	tp53.mutation.protein: NA	kras.mutation: WT	kras.mutation.dna: NA	kras.mutation.exon.number: NA	kras.mutation.protein: NA	braf.mutation: WT	braf.mutation.dna: NA	braf.mutation.exon.number: NA	braf.mutation.protein: NA	cit.molecularsubtype: C2
GSM972265	Frozen tissue of primary colorectal Adenocarcinoma	Homo sapiens	Sex: F	age.at.diagnosis: 78	tnm.stage: 3	tnm.t: T3	tnm.n: N1	tnm.m: M0	tumor.location: proximal	rfs.event: 0	rfs.delay: 60	os.event: 0	os.delay: 60	mmr.status: dMMR	cimp.status: +	cin.status: -	tp53.mutation: NA	tp53.mutation.dna: NA	tp53.mutation.exon.number: NA	tp53.mutation.protein: NA	kras.mutation: WT	kras.mutation.dna: NA	kras.mutation.exon.number: NA	kras.mutation.protein: NA	braf.mutation: M	braf.mutation.dna: NA	braf.mutation.exon.number: NA	braf.mutation.protein: NA	cit.molecularsubtype: C2
GSM972266	Frozen tissue of primary colorectal Adenocarcinoma	Homo sapiens	Sex: M	age.at.diagnosis: 56	tnm.stage: 4	tnm.t: T4	tnm.n: N2	tnm.m: M1	tumor.location: distal	rfs.event: 0	rfs.delay: 20	os.event: 1	os.delay: 20	mmr.status: dMMR	cimp.status: -	cin.status: -	tp53.mutation: NA	tp53.mutation.dna: NA	tp53.mutation.exon.number: NA	tp53.mutation.protein: NA	kras.mutation: WT	kras.mutation.dna: NA	kras.mutation.exon.number: NA	kras.mutation.protein: NA	braf.mutation: WT	braf.mutation.dna: NA	braf.mutation.exon.number: NA	braf.mutation.protein: NA	cit.molecularsubtype: C2
GSM972267	Frozen tissue of primary colorectal Adenocarcinoma	Homo sapiens	Sex: M	age.at.diagnosis: 82	tnm.stage: 2	tnm.t: T3	tnm.n: N0	tnm.m: M0	tumor.location: distal	rfs.event: 0	rfs.delay: 67	os.event: 1	os.delay: 67	mmr.status: pMMR	cimp.status: -	cin.status: +	tp53.mutation: NA	tp53.mutation.dna: NA	tp53.mutation.exon.number: NA	tp53.mutation.protein: NA	kras.mutation: WT	kras.mutation.dna: NA	kras.mutation.exon.number: NA	kras.mutation.protein: NA	braf.mutation: WT	braf.mutation.dna: NA	braf.mutation.exon.number: NA	braf.mutation.protein: NA	cit.molecularsubtype: C1
GSM972268	Frozen tissue of primary colorectal Adenocarcinoma	Homo sapiens	Sex: M	age.at.diagnosis: 67	tnm.stage: 3	tnm.t: T2	tnm.n: N1	tnm.m: M0	tumor.location: distal	rfs.event: 0	rfs.delay: 48	os.event: 0	os.delay: 48	mmr.status: pMMR	cimp.status: -	cin.status: +	tp53.mutation: NA	tp53.mutation.dna: NA	tp53.mutation.exon.number: NA	tp53.mutation.protein: NA	kras.mutation: M	kras.mutation.dna: g.35G>A	kras.mutation.exon.number: g.35G>A	kras.mutation.protein: p.G12D	braf.mutation: WT	braf.mutation.dna: NA	braf.mutation.exon.number: NA	braf.mutation.protein: NA	cit.molecularsubtype: C3
GSM972269	Frozen tissue of primary colorectal Adenocarcinoma	Homo sapiens	Sex: M	age.at.diagnosis: 70	tnm.stage: 1	tnm.t: T2	tnm.n: N0	tnm.m: M0	tumor.location: proximal	rfs.event: 0	rfs.delay: 79	os.event: 0	os.delay: 79	mmr.status: pMMR	cimp.status: -	cin.status: +	tp53.mutation: NA	tp53.mutation.dna: NA	tp53.mutation.exon.number: NA	tp53.mutation.protein: NA	kras.mutation: M	kras.mutation.dna: g.35G>A	kras.mutation.exon.number: g.35G>A	kras.mutation.protein: p.G12D	braf.mutation: WT	braf.mutation.dna: NA	braf.mutation.exon.number: NA	braf.mutation.protein: NA	cit.molecularsubtype: C3
GSM972270	Frozen tissue of primary colorectal Adenocarcinoma	Homo sapiens	Sex: F	age.at.diagnosis: 75	tnm.stage: 2	tnm.t: T4	tnm.n: N0	tnm.m: M0	tumor.location: proximal	rfs.event: 0	rfs.delay: 65	os.event: 0	os.delay: 65	mmr.status: dMMR	cimp.status: +	cin.status: -	tp53.mutation: NA	tp53.mutation.dna: NA	tp53.mutation.exon.number: NA	tp53.mutation.protein: NA	kras.mutation: WT	kras.mutation.dna: NA	kras.mutation.exon.number: NA	kras.mutation.protein: NA	braf.mutation: M	braf.mutation.dna: NA	braf.mutation.exon.number: NA	braf.mutation.protein: NA	cit.molecularsubtype: C2
GSM972271	Frozen tissue of primary colorectal Adenocarcinoma	Homo sapiens	Sex: M	age.at.diagnosis: 92	tnm.stage: 3	tnm.t: T4	tnm.n: N1	tnm.m: M0	tumor.location: proximal	rfs.event: 1	rfs.delay: 13	os.event: 1	os.delay: 14	mmr.status: pMMR	cimp.status: -	cin.status: +	tp53.mutation: NA	tp53.mutation.dna: NA	tp53.mutation.exon.number: NA	tp53.mutation.protein: NA	kras.mutation: M	kras.mutation.dna: g.34G>T	kras.mutation.exon.number: g.34G>T	kras.mutation.protein: p.G12C	braf.mutation: WT	braf.mutation.dna: NA	braf.mutation.exon.number: NA	braf.mutation.protein: NA	cit.molecularsubtype: C5
GSM972272	Frozen tissue of primary colorectal Adenocarcinoma	Homo sapiens	Sex: F	age.at.diagnosis: 47	tnm.stage: 4	tnm.t: T3	tnm.n: N1	tnm.m: M1	tumor.location: proximal	rfs.event: 0	rfs.delay: 15	os.event: 1	os.delay: 15	mmr.status: pMMR	cimp.status: +	cin.status: +	tp53.mutation: NA	tp53.mutation.dna: NA	tp53.mutation.exon.number: NA	tp53.mutation.protein: NA	kras.mutation: M	kras.mutation.dna: g.35G>A	kras.mutation.exon.number: g.35G>A	kras.mutation.protein: p.G12D	braf.mutation: WT	braf.mutation.dna: NA	braf.mutation.exon.number: NA	braf.mutation.protein: NA	cit.molecularsubtype: C1
GSM972273	Frozen tissue of primary colorectal Adenocarcinoma	Homo sapiens	Sex: M	age.at.diagnosis: 84	tnm.stage: 0	tnm.t: Tis	tnm.n: N0	tnm.m: M0	tumor.location: distal	rfs.event: 0	rfs.delay: 16	os.event: 1	os.delay: 16	mmr.status: pMMR	cimp.status: -	cin.status: +	tp53.mutation: NA	tp53.mutation.dna: NA	tp53.mutation.exon.number: NA	tp53.mutation.protein: NA	kras.mutation: M	kras.mutation.dna: g.38G>A	kras.mutation.exon.number: g.38G>A	kras.mutation.protein: p.G13D	braf.mutation: WT	braf.mutation.dna: NA	braf.mutation.exon.number: NA	braf.mutation.protein: NA	cit.molecularsubtype: C3
GSM972274	Frozen tissue of primary colorectal Adenocarcinoma	Homo sapiens	Sex: F	age.at.diagnosis: 91	tnm.stage: 3	tnm.t: T4	tnm.n: N2	tnm.m: M0	tumor.location: proximal	rfs.event: 0	rfs.delay: 57	os.event: 0	os.delay: 57	mmr.status: dMMR	cimp.status: +	cin.status: -	tp53.mutation: NA	tp53.mutation.dna: NA	tp53.mutation.exon.number: NA	tp53.mutation.protein: NA	kras.mutation: WT	kras.mutation.dna: NA	kras.mutation.exon.number: NA	kras.mutation.protein: NA	braf.mutation: M	braf.mutation.dna: NA	braf.mutation.exon.number: NA	braf.mutation.protein: NA	cit.molecularsubtype: C2
GSM972275	Frozen tissue of primary colorectal Adenocarcinoma	Homo sapiens	Sex: M	age.at.diagnosis: 76	tnm.stage: 2	tnm.t: T4	tnm.n: N0	tnm.m: M0	tumor.location: proximal	rfs.event: 1	rfs.delay: 3	os.event: 1	os.delay: 4	mmr.status: dMMR	cimp.status: +	cin.status: -	tp53.mutation: NA	tp53.mutation.dna: NA	tp53.mutation.exon.number: NA	tp53.mutation.protein: NA	kras.mutation: WT	kras.mutation.dna: NA	kras.mutation.exon.number: NA	kras.mutation.protein: NA	braf.mutation: M	braf.mutation.dna: NA	braf.mutation.exon.number: NA	braf.mutation.protein: NA	cit.molecularsubtype: C4
GSM972276	Frozen tissue of primary colorectal Adenocarcinoma	Homo sapiens	Sex: M	age.at.diagnosis: 59	tnm.stage: 3	tnm.t: T3	tnm.n: N2	tnm.m: M0	tumor.location: proximal	rfs.event: 0	rfs.delay: 43	os.event: 0	os.delay: 43	mmr.status: dMMR	cimp.status: -	cin.status: +	tp53.mutation: NA	tp53.mutation.dna: NA	tp53.mutation.exon.number: NA	tp53.mutation.protein: NA	kras.mutation: M	kras.mutation.dna: c.35G>C	kras.mutation.exon.number: c.35G>C	kras.mutation.protein: NA	braf.mutation: WT	braf.mutation.dna: NA	braf.mutation.exon.number: NA	braf.mutation.protein: NA	cit.molecularsubtype: C2
GSM972277	Frozen tissue of primary colorectal Adenocarcinoma	Homo sapiens	Sex: F	age.at.diagnosis: 88	tnm.stage: 2	tnm.t: T4	tnm.n: N0	tnm.m: M0	tumor.location: proximal	rfs.event: 0	rfs.delay: 51	os.event: 0	os.delay: 51	mmr.status: dMMR	cimp.status: +	cin.status: NA	tp53.mutation: NA	tp53.mutation.dna: NA	tp53.mutation.exon.number: NA	tp53.mutation.protein: NA	kras.mutation: WT	kras.mutation.dna: NA	kras.mutation.exon.number: NA	kras.mutation.protein: NA	braf.mutation: M	braf.mutation.dna: NA	braf.mutation.exon.number: NA	braf.mutation.protein: NA	cit.molecularsubtype: C2
GSM972278	Frozen tissue of primary colorectal Adenocarcinoma	Homo sapiens	Sex: F	age.at.diagnosis: 72	tnm.stage: 1	tnm.t: T2	tnm.n: N0	tnm.m: M0	tumor.location: proximal	rfs.event: 0	rfs.delay: 45	os.event: 0	os.delay: 45	mmr.status: dMMR	cimp.status: +	cin.status: -	tp53.mutation: NA	tp53.mutation.dna: NA	tp53.mutation.exon.number: NA	tp53.mutation.protein: NA	kras.mutation: WT	kras.mutation.dna: NA	kras.mutation.exon.number: NA	kras.mutation.protein: NA	braf.mutation: M	braf.mutation.dna: NA	braf.mutation.exon.number: NA	braf.mutation.protein: NA	cit.molecularsubtype: C2
GSM972279	Frozen tissue of primary colorectal Adenocarcinoma	Homo sapiens	Sex: F	age.at.diagnosis: 67	tnm.stage: 3	tnm.t: T3	tnm.n: N1	tnm.m: M0	tumor.location: proximal	rfs.event: 0	rfs.delay: 52	os.event: 0	os.delay: 52	mmr.status: dMMR	cimp.status: +	cin.status: +	tp53.mutation: NA	tp53.mutation.dna: NA	tp53.mutation.exon.number: NA	tp53.mutation.protein: NA	kras.mutation: WT	kras.mutation.dna: NA	kras.mutation.exon.number: NA	kras.mutation.protein: NA	braf.mutation: M	braf.mutation.dna: NA	braf.mutation.exon.number: NA	braf.mutation.protein: NA	cit.molecularsubtype: C4
GSM972280	Frozen tissue of primary colorectal Adenocarcinoma	Homo sapiens	Sex: F	age.at.diagnosis: 79	tnm.stage: 2	tnm.t: T4	tnm.n: N0	tnm.m: M0	tumor.location: proximal	rfs.event: 0	rfs.delay: 46	os.event: 1	os.delay: 46	mmr.status: dMMR	cimp.status: +	cin.status: +	tp53.mutation: NA	tp53.mutation.dna: NA	tp53.mutation.exon.number: NA	tp53.mutation.protein: NA	kras.mutation: M	kras.mutation.dna: c.39C>T	kras.mutation.exon.number: c.39C>T	kras.mutation.protein: p.G13D	braf.mutation: WT	braf.mutation.dna: NA	braf.mutation.exon.number: NA	braf.mutation.protein: NA	cit.molecularsubtype: C2
GSM972281	Frozen tissue of primary colorectal Adenocarcinoma	Homo sapiens	Sex: M	age.at.diagnosis: 64	tnm.stage: 1	tnm.t: T1	tnm.n: N0	tnm.m: M0	tumor.location: distal	rfs.event: 0	rfs.delay: 56	os.event: 0	os.delay: 56	mmr.status: pMMR	cimp.status: -	cin.status: +	tp53.mutation: NA	tp53.mutation.dna: NA	tp53.mutation.exon.number: NA	tp53.mutation.protein: NA	kras.mutation: WT	kras.mutation.dna: NA	kras.mutation.exon.number: NA	kras.mutation.protein: NA	braf.mutation: WT	braf.mutation.dna: NA	braf.mutation.exon.number: NA	braf.mutation.protein: NA	cit.molecularsubtype: C5
GSM972282	Frozen tissue of primary colorectal Adenocarcinoma	Homo sapiens	Sex: F	age.at.diagnosis: 79	tnm.stage: 1	tnm.t: T2	tnm.n: N0	tnm.m: M0	tumor.location: distal	rfs.event: 0	rfs.delay: 51	os.event: 0	os.delay: 51	mmr.status: dMMR	cimp.status: -	cin.status: -	tp53.mutation: NA	tp53.mutation.dna: NA	tp53.mutation.exon.number: NA	tp53.mutation.protein: NA	kras.mutation: M	kras.mutation.dna: c.35G>A	kras.mutation.exon.number: c.35G>A	kras.mutation.protein: p.G12D	braf.mutation: WT	braf.mutation.dna: NA	braf.mutation.exon.number: NA	braf.mutation.protein: NA	cit.molecularsubtype: C2
GSM972283	Frozen tissue of primary colorectal Adenocarcinoma	Homo sapiens	Sex: M	age.at.diagnosis: 65	tnm.stage: 2	tnm.t: T3	tnm.n: N0	tnm.m: M0	tumor.location: proximal	rfs.event: 0	rfs.delay: 51	os.event: 0	os.delay: 51	mmr.status: dMMR	cimp.status: +	cin.status: -	tp53.mutation: NA	tp53.mutation.dna: NA	tp53.mutation.exon.number: NA	tp53.mutation.protein: NA	kras.mutation: WT	kras.mutation.dna: NA	kras.mutation.exon.number: NA	kras.mutation.protein: NA	braf.mutation: WT	braf.mutation.dna: NA	braf.mutation.exon.number: NA	braf.mutation.protein: NA	cit.molecularsubtype: C2
GSM972284	Frozen tissue of primary colorectal Adenocarcinoma	Homo sapiens	Sex: F	age.at.diagnosis: 63	tnm.stage: 4	tnm.t: T4	tnm.n: N2	tnm.m: M1	tumor.location: distal	rfs.event: 0	rfs.delay: 27	os.event: 1	os.delay: 27	mmr.status: pMMR	cimp.status: -	cin.status: +	tp53.mutation: NA	tp53.mutation.dna: NA	tp53.mutation.exon.number: NA	tp53.mutation.protein: NA	kras.mutation: M	kras.mutation.dna: g.34G>A	kras.mutation.exon.number: g.34G>A	kras.mutation.protein: p.G12S	braf.mutation: WT	braf.mutation.dna: NA	braf.mutation.exon.number: NA	braf.mutation.protein: NA	cit.molecularsubtype: C5
GSM972285	Frozen tissue of primary colorectal Adenocarcinoma	Homo sapiens	Sex: M	age.at.diagnosis: 71	tnm.stage: 2	tnm.t: T2	tnm.n: N0	tnm.m: M0	tumor.location: distal	rfs.event: 0	rfs.delay: 2	os.event: 1	os.delay: 2	mmr.status: dMMR	cimp.status: +	cin.status: -	tp53.mutation: NA	tp53.mutation.dna: NA	tp53.mutation.exon.number: NA	tp53.mutation.protein: NA	kras.mutation: WT	kras.mutation.dna: NA	kras.mutation.exon.number: NA	kras.mutation.protein: NA	braf.mutation: WT	braf.mutation.dna: NA	braf.mutation.exon.number: NA	braf.mutation.protein: NA	cit.molecularsubtype: C2
GSM972286	Frozen tissue of primary colorectal Adenocarcinoma	Homo sapiens	Sex: M	age.at.diagnosis: 24	tnm.stage: 2	tnm.t: T3	tnm.n: N0	tnm.m: M0	tumor.location: proximal	rfs.event: 0	rfs.delay: 37	os.event: 0	os.delay: 37	mmr.status: dMMR	cimp.status: +	cin.status: -	tp53.mutation: NA	tp53.mutation.dna: NA	tp53.mutation.exon.number: NA	tp53.mutation.protein: NA	kras.mutation: M	kras.mutation.dna: c.38G>A	kras.mutation.exon.number: c.38G>A	kras.mutation.protein: p.G13D	braf.mutation: WT	braf.mutation.dna: NA	braf.mutation.exon.number: NA	braf.mutation.protein: NA	cit.molecularsubtype: C2
GSM972287	Frozen tissue of primary colorectal Adenocarcinoma	Homo sapiens	Sex: M	age.at.diagnosis: 77	tnm.stage: 2	tnm.t: T3	tnm.n: N0	tnm.m: M0	tumor.location: proximal	rfs.event: 0	rfs.delay: 43	os.event: 0	os.delay: 43	mmr.status: dMMR	cimp.status: +	cin.status: -	tp53.mutation: NA	tp53.mutation.dna: NA	tp53.mutation.exon.number: NA	tp53.mutation.protein: NA	kras.mutation: WT	kras.mutation.dna: NA	kras.mutation.exon.number: NA	kras.mutation.protein: NA	braf.mutation: WT	braf.mutation.dna: NA	braf.mutation.exon.number: NA	braf.mutation.protein: NA	cit.molecularsubtype: C2
GSM972288	Frozen tissue of primary colorectal Adenocarcinoma	Homo sapiens	Sex: M	age.at.diagnosis: 53	tnm.stage: 4	tnm.t: T4	tnm.n: N1	tnm.m: M1	tumor.location: distal	rfs.event: 0	rfs.delay: 35	os.event: 1	os.delay: 35	mmr.status: pMMR	cimp.status: -	cin.status: +	tp53.mutation: NA	tp53.mutation.dna: NA	tp53.mutation.exon.number: NA	tp53.mutation.protein: NA	kras.mutation: WT	kras.mutation.dna: NA	kras.mutation.exon.number: NA	kras.mutation.protein: NA	braf.mutation: WT	braf.mutation.dna: NA	braf.mutation.exon.number: NA	braf.mutation.protein: NA	cit.molecularsubtype: C5
GSM972289	Frozen tissue of primary colorectal Adenocarcinoma	Homo sapiens	Sex: M	age.at.diagnosis: 72	tnm.stage: 4	tnm.t: T4	tnm.n: N1	tnm.m: M1	tumor.location: proximal	rfs.event: 0	rfs.delay: 17	os.event: 1	os.delay: 17	mmr.status: pMMR	cimp.status: -	cin.status: +	tp53.mutation: NA	tp53.mutation.dna: NA	tp53.mutation.exon.number: NA	tp53.mutation.protein: NA	kras.mutation: M	kras.mutation.dna: g.38G>A	kras.mutation.exon.number: g.38G>A	kras.mutation.protein: p.G13D	braf.mutation: WT	braf.mutation.dna: NA	braf.mutation.exon.number: NA	braf.mutation.protein: NA	cit.molecularsubtype: C1
GSM972290	Frozen tissue of primary colorectal Adenocarcinoma	Homo sapiens	Sex: F	age.at.diagnosis: 70	tnm.stage: 1	tnm.t: T2	tnm.n: N0	tnm.m: M0	tumor.location: distal	rfs.event: 0	rfs.delay: 39	os.event: 0	os.delay: 39	mmr.status: dMMR	cimp.status: -	cin.status: +	tp53.mutation: NA	tp53.mutation.dna: NA	tp53.mutation.exon.number: NA	tp53.mutation.protein: NA	kras.mutation: WT	kras.mutation.dna: NA	kras.mutation.exon.number: NA	kras.mutation.protein: NA	braf.mutation: WT	braf.mutation.dna: NA	braf.mutation.exon.number: NA	braf.mutation.protein: NA	cit.molecularsubtype: C5
GSM972291	Frozen tissue of primary colorectal Adenocarcinoma	Homo sapiens	Sex: M	age.at.diagnosis: 46	tnm.stage: 3	tnm.t: T4	tnm.n: N2	tnm.m: M0	tumor.location: distal	rfs.event: 1	rfs.delay: 10	os.event: 0	os.delay: 32	mmr.status: dMMR	cimp.status: -	cin.status: -	tp53.mutation: NA	tp53.mutation.dna: NA	tp53.mutation.exon.number: NA	tp53.mutation.protein: NA	kras.mutation: M	kras.mutation.dna: c.38G>A	kras.mutation.exon.number: c.38G>A	kras.mutation.protein: p.G13D	braf.mutation: WT	braf.mutation.dna: NA	braf.mutation.exon.number: NA	braf.mutation.protein: NA	cit.molecularsubtype: C4
GSM972292	Frozen tissue of primary colorectal Adenocarcinoma	Homo sapiens	Sex: F	age.at.diagnosis: 62	tnm.stage: 2	tnm.t: T3	tnm.n: N0	tnm.m: M0	tumor.location: proximal	rfs.event: 0	rfs.delay: 25	os.event: 0	os.delay: 25	mmr.status: dMMR	cimp.status: NA	cin.status: -	tp53.mutation: NA	tp53.mutation.dna: NA	tp53.mutation.exon.number: NA	tp53.mutation.protein: NA	kras.mutation: WT	kras.mutation.dna: NA	kras.mutation.exon.number: NA	kras.mutation.protein: NA	braf.mutation: M	braf.mutation.dna: NA	braf.mutation.exon.number: NA	braf.mutation.protein: NA	cit.molecularsubtype: C2
GSM972293	Frozen tissue of primary colorectal Adenocarcinoma	Homo sapiens	Sex: M	age.at.diagnosis: NA	tnm.stage: 1	tnm.t: T2	tnm.n: N0	tnm.m: M0	tumor.location: proximal	rfs.event: 0	rfs.delay: 50	os.event: 0	os.delay: 50	mmr.status: pMMR	cimp.status: -	cin.status: +	tp53.mutation: NA	tp53.mutation.dna: NA	tp53.mutation.exon.number: NA	tp53.mutation.protein: NA	kras.mutation: M	kras.mutation.dna: g.35G>T	kras.mutation.exon.number: g.35G>T	kras.mutation.protein: p.G12V	braf.mutation: WT	braf.mutation.dna: NA	braf.mutation.exon.number: NA	braf.mutation.protein: NA	cit.molecularsubtype: C2
GSM972294	Frozen tissue of primary colorectal Adenocarcinoma	Homo sapiens	Sex: M	age.at.diagnosis: 74	tnm.stage: 2	tnm.t: T3	tnm.n: N0	tnm.m: M0	tumor.location: distal	rfs.event: 0	rfs.delay: 25	os.event: 0	os.delay: 25	mmr.status: dMMR	cimp.status: NA	cin.status: +	tp53.mutation: NA	tp53.mutation.dna: NA	tp53.mutation.exon.number: NA	tp53.mutation.protein: NA	kras.mutation: WT	kras.mutation.dna: NA	kras.mutation.exon.number: NA	kras.mutation.protein: NA	braf.mutation: M	braf.mutation.dna: NA	braf.mutation.exon.number: NA	braf.mutation.protein: NA	cit.molecularsubtype: C2
GSM972295	Frozen tissue of primary colorectal Adenocarcinoma	Homo sapiens	Sex: M	age.at.diagnosis: 68	tnm.stage: 3	tnm.t: T4	tnm.n: N1	tnm.m: M0	tumor.location: proximal	rfs.event: 0	rfs.delay: 61	os.event: 0	os.delay: 61	mmr.status: pMMR	cimp.status: -	cin.status: +	tp53.mutation: NA	tp53.mutation.dna: NA	tp53.mutation.exon.number: NA	tp53.mutation.protein: NA	kras.mutation: M	kras.mutation.dna: g.35G>T	kras.mutation.exon.number: g.35G>T	kras.mutation.protein: p.G12V	braf.mutation: WT	braf.mutation.dna: NA	braf.mutation.exon.number: NA	braf.mutation.protein: NA	cit.molecularsubtype: C3
GSM972296	Frozen tissue of primary colorectal Adenocarcinoma	Homo sapiens	Sex: F	age.at.diagnosis: 77	tnm.stage: 0	tnm.t: Tis	tnm.n: N0	tnm.m: M0	tumor.location: distal	rfs.event: 0	rfs.delay: 22	os.event: 0	os.delay: 22	mmr.status: dMMR	cimp.status: NA	cin.status: -	tp53.mutation: NA	tp53.mutation.dna: NA	tp53.mutation.exon.number: NA	tp53.mutation.protein: NA	kras.mutation: M	kras.mutation.dna: codon 13 : GGC>GAC	kras.mutation.exon.number: codon 13 : GGC>GAC	kras.mutation.protein: NA	braf.mutation: WT	braf.mutation.dna: NA	braf.mutation.exon.number: NA	braf.mutation.protein: NA	cit.molecularsubtype: C3
GSM972297	Frozen tissue of primary colorectal Adenocarcinoma	Homo sapiens	Sex: M	age.at.diagnosis: 77	tnm.stage: 1	tnm.t: T1	tnm.n: N0	tnm.m: M0	tumor.location: proximal	rfs.event: 0	rfs.delay: 46	os.event: 1	os.delay: 46	mmr.status: pMMR	cimp.status: +	cin.status: -	tp53.mutation: NA	tp53.mutation.dna: NA	tp53.mutation.exon.number: NA	tp53.mutation.protein: NA	kras.mutation: M	kras.mutation.dna: g.35G>A	kras.mutation.exon.number: g.35G>A	kras.mutation.protein: p.G12D	braf.mutation: WT	braf.mutation.dna: NA	braf.mutation.exon.number: NA	braf.mutation.protein: NA	cit.molecularsubtype: C2
GSM972298	Frozen tissue of primary colorectal Adenocarcinoma	Homo sapiens	Sex: F	age.at.diagnosis: 83	tnm.stage: 2	tnm.t: T3	tnm.n: N0	tnm.m: M0	tumor.location: proximal	rfs.event: 0	rfs.delay: 9	os.event: 0	os.delay: 9	mmr.status: dMMR	cimp.status: NA	cin.status: -	tp53.mutation: NA	tp53.mutation.dna: NA	tp53.mutation.exon.number: NA	tp53.mutation.protein: NA	kras.mutation: NA	kras.mutation.dna: NA	kras.mutation.exon.number: NA	kras.mutation.protein: NA	braf.mutation: NA	braf.mutation.dna: NA	braf.mutation.exon.number: NA	braf.mutation.protein: NA	cit.molecularsubtype: C2
GSM972299	Frozen tissue of primary colorectal Adenocarcinoma	Homo sapiens	Sex: F	age.at.diagnosis: 54	tnm.stage: 4	tnm.t: T4	tnm.n: N2	tnm.m: M1	tumor.location: distal	rfs.event: 0	rfs.delay: 41	os.event: 1	os.delay: 41	mmr.status: pMMR	cimp.status: -	cin.status: +	tp53.mutation: NA	tp53.mutation.dna: NA	tp53.mutation.exon.number: NA	tp53.mutation.protein: NA	kras.mutation: WT	kras.mutation.dna: NA	kras.mutation.exon.number: NA	kras.mutation.protein: NA	braf.mutation: WT	braf.mutation.dna: NA	braf.mutation.exon.number: NA	braf.mutation.protein: NA	cit.molecularsubtype: C5
GSM972300	Frozen tissue of primary colorectal Adenocarcinoma	Homo sapiens	Sex: M	age.at.diagnosis: 75	tnm.stage: 0	tnm.t: Tis	tnm.n: N0	tnm.m: M0	tumor.location: proximal	rfs.event: 0	rfs.delay: 41	os.event: 0	os.delay: 41	mmr.status: pMMR	cimp.status: -	cin.status: -	tp53.mutation: NA	tp53.mutation.dna: NA	tp53.mutation.exon.number: NA	tp53.mutation.protein: NA	kras.mutation: M	kras.mutation.dna: g.35G>A	kras.mutation.exon.number: g.35G>A	kras.mutation.protein: p.G12D	braf.mutation: WT	braf.mutation.dna: NA	braf.mutation.exon.number: NA	braf.mutation.protein: NA	cit.molecularsubtype: C3
GSM972301	Frozen tissue of primary colorectal Adenocarcinoma	Homo sapiens	Sex: M	age.at.diagnosis: 74	tnm.stage: 3	tnm.t: T3	tnm.n: N2	tnm.m: M0	tumor.location: distal	rfs.event: 0	rfs.delay: 105	os.event: 1	os.delay: 105	mmr.status: pMMR	cimp.status: -	cin.status: +	tp53.mutation: M	tp53.mutation.dna: NA	tp53.mutation.exon.number: NA	tp53.mutation.protein: NA	kras.mutation: WT	kras.mutation.dna: NA	kras.mutation.exon.number: NA	kras.mutation.protein: NA	braf.mutation: WT	braf.mutation.dna: NA	braf.mutation.exon.number: NA	braf.mutation.protein: NA	cit.molecularsubtype: C6
GSM972302	Frozen tissue of primary colorectal Adenocarcinoma	Homo sapiens	Sex: M	age.at.diagnosis: 79	tnm.stage: 3	tnm.t: T4	tnm.n: N1	tnm.m: M0	tumor.location: proximal	rfs.event: 0	rfs.delay: 27	os.event: 1	os.delay: 27	mmr.status: pMMR	cimp.status: -	cin.status: +	tp53.mutation: WT	tp53.mutation.dna: NA	tp53.mutation.exon.number: NA	tp53.mutation.protein: NA	kras.mutation: M	kras.mutation.dna: EX2.codon12	kras.mutation.exon.number: EX2.codon12	kras.mutation.protein: NA	braf.mutation: WT	braf.mutation.dna: NA	braf.mutation.exon.number: NA	braf.mutation.protein: NA	cit.molecularsubtype: C1
GSM972303	Frozen tissue of primary colorectal Adenocarcinoma	Homo sapiens	Sex: F	age.at.diagnosis: 80	tnm.stage: 1	tnm.t: T2	tnm.n: N0	tnm.m: M0	tumor.location: distal	rfs.event: 0	rfs.delay: 19	os.event: 0	os.delay: 19	mmr.status: pMMR	cimp.status: -	cin.status: +	tp53.mutation: M	tp53.mutation.dna: NA	tp53.mutation.exon.number: NA	tp53.mutation.protein: NA	kras.mutation: WT	kras.mutation.dna: NA	kras.mutation.exon.number: NA	kras.mutation.protein: NA	braf.mutation: WT	braf.mutation.dna: NA	braf.mutation.exon.number: NA	braf.mutation.protein: NA	cit.molecularsubtype: C1
GSM972304	Frozen tissue of primary colorectal Adenocarcinoma	Homo sapiens	Sex: F	age.at.diagnosis: 60	tnm.stage: 2	tnm.t: T3	tnm.n: N0	tnm.m: M0	tumor.location: distal	rfs.event: 0	rfs.delay: 30	os.event: 0	os.delay: 30	mmr.status: pMMR	cimp.status: -	cin.status: -	tp53.mutation: WT	tp53.mutation.dna: NA	tp53.mutation.exon.number: NA	tp53.mutation.protein: NA	kras.mutation: M	kras.mutation.dna: EX2.codon12	kras.mutation.exon.number: EX2.codon12	kras.mutation.protein: NA	braf.mutation: WT	braf.mutation.dna: NA	braf.mutation.exon.number: NA	braf.mutation.protein: NA	cit.molecularsubtype: C3
GSM972305	Frozen tissue of primary colorectal Adenocarcinoma	Homo sapiens	Sex: F	age.at.diagnosis: 82	tnm.stage: 3	tnm.t: T4	tnm.n: N2	tnm.m: M0	tumor.location: proximal	rfs.event: 0	rfs.delay: 31	os.event: 0	os.delay: 31	mmr.status: dMMR	cimp.status: +	cin.status: -	tp53.mutation: WT	tp53.mutation.dna: NA	tp53.mutation.exon.number: NA	tp53.mutation.protein: NA	kras.mutation: WT	kras.mutation.dna: NA	kras.mutation.exon.number: NA	kras.mutation.protein: NA	braf.mutation: M	braf.mutation.dna: c.1799T>A	braf.mutation.exon.number: c.1799T>A	braf.mutation.protein: p.V600E	cit.molecularsubtype: C2
GSM972306	Frozen tissue of primary colorectal Adenocarcinoma	Homo sapiens	Sex: M	age.at.diagnosis: 70	tnm.stage: 2	tnm.t: T3	tnm.n: N0	tnm.m: M0	tumor.location: distal	rfs.event: 0	rfs.delay: 56	os.event: 0	os.delay: 56	mmr.status: pMMR	cimp.status: -	cin.status: +	tp53.mutation: M	tp53.mutation.dna: NA	tp53.mutation.exon.number: NA	tp53.mutation.protein: NA	kras.mutation: WT	kras.mutation.dna: NA	kras.mutation.exon.number: NA	kras.mutation.protein: NA	braf.mutation: WT	braf.mutation.dna: NA	braf.mutation.exon.number: NA	braf.mutation.protein: NA	cit.molecularsubtype: C1
GSM972307	Frozen tissue of primary colorectal Adenocarcinoma	Homo sapiens	Sex: F	age.at.diagnosis: 71	tnm.stage: 2	tnm.t: T3	tnm.n: N0	tnm.m: M0	tumor.location: proximal	rfs.event: 0	rfs.delay: 82	os.event: 0	os.delay: 82	mmr.status: pMMR	cimp.status: -	cin.status: +	tp53.mutation: WT	tp53.mutation.dna: NA	tp53.mutation.exon.number: NA	tp53.mutation.protein: NA	kras.mutation: WT	kras.mutation.dna: NA	kras.mutation.exon.number: NA	kras.mutation.protein: NA	braf.mutation: WT	braf.mutation.dna: NA	braf.mutation.exon.number: NA	braf.mutation.protein: NA	cit.molecularsubtype: C1
GSM972308	Frozen tissue of primary colorectal Adenocarcinoma	Homo sapiens	Sex: F	age.at.diagnosis: 79	tnm.stage: 3	tnm.t: T3	tnm.n: N1	tnm.m: M0	tumor.location: proximal	rfs.event: 0	rfs.delay: 92	os.event: 0	os.delay: 92	mmr.status: pMMR	cimp.status: +	cin.status: +	tp53.mutation: WT	tp53.mutation.dna: NA	tp53.mutation.exon.number: NA	tp53.mutation.protein: NA	kras.mutation: WT	kras.mutation.dna: NA	kras.mutation.exon.number: NA	kras.mutation.protein: NA	braf.mutation: WT	braf.mutation.dna: NA	braf.mutation.exon.number: NA	braf.mutation.protein: NA	cit.molecularsubtype: C2
GSM972309	Frozen tissue of primary colorectal Adenocarcinoma	Homo sapiens	Sex: M	age.at.diagnosis: 78	tnm.stage: 2	tnm.t: T3	tnm.n: N0	tnm.m: M0	tumor.location: proximal	rfs.event: 0	rfs.delay: 95	os.event: 0	os.delay: 95	mmr.status: pMMR	cimp.status: -	cin.status: +	tp53.mutation: WT	tp53.mutation.dna: NA	tp53.mutation.exon.number: NA	tp53.mutation.protein: NA	kras.mutation: WT	kras.mutation.dna: NA	kras.mutation.exon.number: NA	kras.mutation.protein: NA	braf.mutation: WT	braf.mutation.dna: NA	braf.mutation.exon.number: NA	braf.mutation.protein: NA	cit.molecularsubtype: C1
GSM972310	Frozen tissue of primary colorectal Adenocarcinoma	Homo sapiens	Sex: F	age.at.diagnosis: 80	tnm.stage: 3	tnm.t: T3	tnm.n: N1	tnm.m: M0	tumor.location: proximal	rfs.event: 0	rfs.delay: 25	os.event: 0	os.delay: 25	mmr.status: pMMR	cimp.status: -	cin.status: +	tp53.mutation: M	tp53.mutation.dna: NA	tp53.mutation.exon.number: NA	tp53.mutation.protein: NA	kras.mutation: M	kras.mutation.dna: EX2.codon12	kras.mutation.exon.number: EX2.codon12	kras.mutation.protein: NA	braf.mutation: WT	braf.mutation.dna: NA	braf.mutation.exon.number: NA	braf.mutation.protein: NA	cit.molecularsubtype: C1
GSM972311	Frozen tissue of primary colorectal Adenocarcinoma	Homo sapiens	Sex: M	age.at.diagnosis: 55	tnm.stage: 2	tnm.t: T3	tnm.n: N0	tnm.m: M0	tumor.location: distal	rfs.event: 0	rfs.delay: 106	os.event: 0	os.delay: 106	mmr.status: pMMR	cimp.status: +	cin.status: +	tp53.mutation: WT	tp53.mutation.dna: NA	tp53.mutation.exon.number: NA	tp53.mutation.protein: NA	kras.mutation: WT	kras.mutation.dna: NA	kras.mutation.exon.number: NA	kras.mutation.protein: NA	braf.mutation: WT	braf.mutation.dna: NA	braf.mutation.exon.number: NA	braf.mutation.protein: NA	cit.molecularsubtype: C5
GSM972312	Frozen tissue of primary colorectal Adenocarcinoma	Homo sapiens	Sex: M	age.at.diagnosis: 71	tnm.stage: 2	tnm.t: T3	tnm.n: N0	tnm.m: M0	tumor.location: distal	rfs.event: 0	rfs.delay: 97	os.event: 1	os.delay: 97	mmr.status: pMMR	cimp.status: -	cin.status: +	tp53.mutation: M	tp53.mutation.dna: NA	tp53.mutation.exon.number: NA	tp53.mutation.protein: NA	kras.mutation: WT	kras.mutation.dna: NA	kras.mutation.exon.number: NA	kras.mutation.protein: NA	braf.mutation: WT	braf.mutation.dna: NA	braf.mutation.exon.number: NA	braf.mutation.protein: NA	cit.molecularsubtype: C5
GSM972313	Frozen tissue of primary colorectal Adenocarcinoma	Homo sapiens	Sex: F	age.at.diagnosis: 83	tnm.stage: 1	tnm.t: T2	tnm.n: N0	tnm.m: M0	tumor.location: distal	rfs.event: 0	rfs.delay: 91	os.event: 1	os.delay: 91	mmr.status: pMMR	cimp.status: -	cin.status: +	tp53.mutation: M	tp53.mutation.dna: NA	tp53.mutation.exon.number: NA	tp53.mutation.protein: NA	kras.mutation: WT	kras.mutation.dna: NA	kras.mutation.exon.number: NA	kras.mutation.protein: NA	braf.mutation: WT	braf.mutation.dna: NA	braf.mutation.exon.number: NA	braf.mutation.protein: NA	cit.molecularsubtype: C5
GSM972314	Frozen tissue of primary colorectal Adenocarcinoma	Homo sapiens	Sex: F	age.at.diagnosis: 86	tnm.stage: 3	tnm.t: T3	tnm.n: N1	tnm.m: M0	tumor.location: proximal	rfs.event: 0	rfs.delay: 46	os.event: 0	os.delay: 46	mmr.status: dMMR	cimp.status: +	cin.status: -	tp53.mutation: WT	tp53.mutation.dna: NA	tp53.mutation.exon.number: NA	tp53.mutation.protein: NA	kras.mutation: WT	kras.mutation.dna: NA	kras.mutation.exon.number: NA	kras.mutation.protein: NA	braf.mutation: M	braf.mutation.dna: c.1799T>A	braf.mutation.exon.number: c.1799T>A	braf.mutation.protein: p.V600E	cit.molecularsubtype: C2
GSM972315	Frozen tissue of primary colorectal Adenocarcinoma	Homo sapiens	Sex: F	age.at.diagnosis: 60	tnm.stage: 1	tnm.t: T1	tnm.n: N0	tnm.m: M0	tumor.location: distal	rfs.event: 0	rfs.delay: 84	os.event: 0	os.delay: 84	mmr.status: pMMR	cimp.status: -	cin.status: +	tp53.mutation: WT	tp53.mutation.dna: NA	tp53.mutation.exon.number: NA	tp53.mutation.protein: NA	kras.mutation: M	kras.mutation.dna: EX2.codon12	kras.mutation.exon.number: EX2.codon12	kras.mutation.protein: NA	braf.mutation: WT	braf.mutation.dna: NA	braf.mutation.exon.number: NA	braf.mutation.protein: NA	cit.molecularsubtype: C3
GSM972316	Frozen tissue of primary colorectal Adenocarcinoma	Homo sapiens	Sex: F	age.at.diagnosis: 77	tnm.stage: 2	tnm.t: T3	tnm.n: N0	tnm.m: M0	tumor.location: proximal	rfs.event: 0	rfs.delay: 83	os.event: 0	os.delay: 83	mmr.status: dMMR	cimp.status: +	cin.status: +	tp53.mutation: WT	tp53.mutation.dna: NA	tp53.mutation.exon.number: NA	tp53.mutation.protein: NA	kras.mutation: WT	kras.mutation.dna: NA	kras.mutation.exon.number: NA	kras.mutation.protein: NA	braf.mutation: M	braf.mutation.dna: c.1799T>A	braf.mutation.exon.number: c.1799T>A	braf.mutation.protein: p.V600E	cit.molecularsubtype: C2
GSM972317	Frozen tissue of primary colorectal Adenocarcinoma	Homo sapiens	Sex: M	age.at.diagnosis: 85	tnm.stage: 2	tnm.t: T3	tnm.n: N0	tnm.m: M0	tumor.location: proximal	rfs.event: 1	rfs.delay: 5	os.event: 1	os.delay: 30	mmr.status: dMMR	cimp.status: +	cin.status: +	tp53.mutation: WT	tp53.mutation.dna: NA	tp53.mutation.exon.number: NA	tp53.mutation.protein: NA	kras.mutation: WT	kras.mutation.dna: NA	kras.mutation.exon.number: NA	kras.mutation.protein: NA	braf.mutation: M	braf.mutation.dna: c.1799T>A	braf.mutation.exon.number: c.1799T>A	braf.mutation.protein: p.V600E	cit.molecularsubtype: C2
GSM972318	Frozen tissue of primary colorectal Adenocarcinoma	Homo sapiens	Sex: F	age.at.diagnosis: 84	tnm.stage: 2	tnm.t: T3	tnm.n: N0	tnm.m: M0	tumor.location: proximal	rfs.event: 0	rfs.delay: 36	os.event: 1	os.delay: 36	mmr.status: pMMR	cimp.status: -	cin.status: +	tp53.mutation: WT	tp53.mutation.dna: NA	tp53.mutation.exon.number: NA	tp53.mutation.protein: NA	kras.mutation: M	kras.mutation.dna: EX2.codon13	kras.mutation.exon.number: EX2.codon13	kras.mutation.protein: NA	braf.mutation: WT	braf.mutation.dna: NA	braf.mutation.exon.number: NA	braf.mutation.protein: NA	cit.molecularsubtype: C1
GSM972319	Frozen tissue of primary colorectal Adenocarcinoma	Homo sapiens	Sex: F	age.at.diagnosis: 71	tnm.stage: 2	tnm.t: T3	tnm.n: N0	tnm.m: M0	tumor.location: distal	rfs.event: 0	rfs.delay: 78	os.event: 1	os.delay: 78	mmr.status: pMMR	cimp.status: -	cin.status: +	tp53.mutation: M	tp53.mutation.dna: NA	tp53.mutation.exon.number: NA	tp53.mutation.protein: NA	kras.mutation: M	kras.mutation.dna: EX2.codon12	kras.mutation.exon.number: EX2.codon12	kras.mutation.protein: NA	braf.mutation: WT	braf.mutation.dna: NA	braf.mutation.exon.number: NA	braf.mutation.protein: NA	cit.molecularsubtype: C1
GSM972320	Frozen tissue of primary colorectal Adenocarcinoma	Homo sapiens	Sex: M	age.at.diagnosis: 64	tnm.stage: 3	tnm.t: T2	tnm.n: N1	tnm.m: M0	tumor.location: distal	rfs.event: 1	rfs.delay: 10	os.event: 1	os.delay: 58	mmr.status: pMMR	cimp.status: -	cin.status: +	tp53.mutation: M	tp53.mutation.dna: NA	tp53.mutation.exon.number: NA	tp53.mutation.protein: NA	kras.mutation: M	kras.mutation.dna: EX2.codon12	kras.mutation.exon.number: EX2.codon12	kras.mutation.protein: NA	braf.mutation: WT	braf.mutation.dna: NA	braf.mutation.exon.number: NA	braf.mutation.protein: NA	cit.molecularsubtype: C6
GSM972321	Frozen tissue of primary colorectal Adenocarcinoma	Homo sapiens	Sex: M	age.at.diagnosis: 52	tnm.stage: 3	tnm.t: T3	tnm.n: N2	tnm.m: M0	tumor.location: distal	rfs.event: 0	rfs.delay: 9	os.event: 0	os.delay: 9	mmr.status: pMMR	cimp.status: -	cin.status: +	tp53.mutation: M	tp53.mutation.dna: NA	tp53.mutation.exon.number: NA	tp53.mutation.protein: NA	kras.mutation: WT	kras.mutation.dna: NA	kras.mutation.exon.number: NA	kras.mutation.protein: NA	braf.mutation: WT	braf.mutation.dna: NA	braf.mutation.exon.number: NA	braf.mutation.protein: NA	cit.molecularsubtype: C6
GSM972322	Frozen tissue of primary colorectal Adenocarcinoma	Homo sapiens	Sex: M	age.at.diagnosis: 46	tnm.stage: 2	tnm.t: T3	tnm.n: N0	tnm.m: M0	tumor.location: distal	rfs.event: 1	rfs.delay: 66	os.event: 1	os.delay: 86	mmr.status: pMMR	cimp.status: -	cin.status: +	tp53.mutation: WT	tp53.mutation.dna: NA	tp53.mutation.exon.number: NA	tp53.mutation.protein: NA	kras.mutation: M	kras.mutation.dna: EX2.codon12	kras.mutation.exon.number: EX2.codon12	kras.mutation.protein: NA	braf.mutation: WT	braf.mutation.dna: NA	braf.mutation.exon.number: NA	braf.mutation.protein: NA	cit.molecularsubtype: C1
GSM972323	Frozen tissue of primary colorectal Adenocarcinoma	Homo sapiens	Sex: F	age.at.diagnosis: 67	tnm.stage: 3	tnm.t: T3	tnm.n: N1	tnm.m: M0	tumor.location: distal	rfs.event: 0	rfs.delay: 80	os.event: 0	os.delay: 80	mmr.status: pMMR	cimp.status: -	cin.status: +	tp53.mutation: M	tp53.mutation.dna: NA	tp53.mutation.exon.number: NA	tp53.mutation.protein: NA	kras.mutation: WT	kras.mutation.dna: NA	kras.mutation.exon.number: NA	kras.mutation.protein: NA	braf.mutation: WT	braf.mutation.dna: NA	braf.mutation.exon.number: NA	braf.mutation.protein: NA	cit.molecularsubtype: C5
GSM972324	Frozen tissue of primary colorectal Adenocarcinoma	Homo sapiens	Sex: M	age.at.diagnosis: 72	tnm.stage: 2	tnm.t: T3	tnm.n: N0	tnm.m: M0	tumor.location: distal	rfs.event: 0	rfs.delay: 82	os.event: 0	os.delay: 82	mmr.status: pMMR	cimp.status: -	cin.status: +	tp53.mutation: WT	tp53.mutation.dna: NA	tp53.mutation.exon.number: NA	tp53.mutation.protein: NA	kras.mutation: M	kras.mutation.dna: EX2.codon13	kras.mutation.exon.number: EX2.codon13	kras.mutation.protein: NA	braf.mutation: WT	braf.mutation.dna: NA	braf.mutation.exon.number: NA	braf.mutation.protein: NA	cit.molecularsubtype: C5
GSM972325	Frozen tissue of primary colorectal Adenocarcinoma	Homo sapiens	Sex: M	age.at.diagnosis: 55	tnm.stage: 3	tnm.t: T3	tnm.n: N1	tnm.m: M0	tumor.location: proximal	rfs.event: 1	rfs.delay: 53	os.event: 0	os.delay: 71	mmr.status: pMMR	cimp.status: +	cin.status: NA	tp53.mutation: WT	tp53.mutation.dna: NA	tp53.mutation.exon.number: NA	tp53.mutation.protein: NA	kras.mutation: M	kras.mutation.dna: EX2.codon12	kras.mutation.exon.number: EX2.codon12	kras.mutation.protein: NA	braf.mutation: WT	braf.mutation.dna: NA	braf.mutation.exon.number: NA	braf.mutation.protein: NA	cit.molecularsubtype: C3
GSM972326	Frozen tissue of primary colorectal Adenocarcinoma	Homo sapiens	Sex: F	age.at.diagnosis: 71	tnm.stage: 2	tnm.t: T3	tnm.n: N0	tnm.m: M0	tumor.location: distal	rfs.event: 0	rfs.delay: 85	os.event: 0	os.delay: 85	mmr.status: pMMR	cimp.status: -	cin.status: +	tp53.mutation: M	tp53.mutation.dna: NA	tp53.mutation.exon.number: NA	tp53.mutation.protein: NA	kras.mutation: M	kras.mutation.dna: EX2.codon13	kras.mutation.exon.number: EX2.codon13	kras.mutation.protein: NA	braf.mutation: WT	braf.mutation.dna: NA	braf.mutation.exon.number: NA	braf.mutation.protein: NA	cit.molecularsubtype: C3
GSM972327	Frozen tissue of primary colorectal Adenocarcinoma	Homo sapiens	Sex: M	age.at.diagnosis: 60	tnm.stage: 2	tnm.t: T3	tnm.n: N0	tnm.m: M0	tumor.location: proximal	rfs.event: 0	rfs.delay: 83	os.event: 0	os.delay: 83	mmr.status: pMMR	cimp.status: -	cin.status: +	tp53.mutation: WT	tp53.mutation.dna: NA	tp53.mutation.exon.number: NA	tp53.mutation.protein: NA	kras.mutation: WT	kras.mutation.dna: NA	kras.mutation.exon.number: NA	kras.mutation.protein: NA	braf.mutation: WT	braf.mutation.dna: NA	braf.mutation.exon.number: NA	braf.mutation.protein: NA	cit.molecularsubtype: C2
GSM972328	Frozen tissue of primary colorectal Adenocarcinoma	Homo sapiens	Sex: M	age.at.diagnosis: 74	tnm.stage: 3	tnm.t: T3	tnm.n: N2	tnm.m: M0	tumor.location: distal	rfs.event: 1	rfs.delay: 78	os.event: 0	os.delay: 82	mmr.status: pMMR	cimp.status: -	cin.status: +	tp53.mutation: WT	tp53.mutation.dna: NA	tp53.mutation.exon.number: NA	tp53.mutation.protein: NA	kras.mutation: WT	kras.mutation.dna: NA	kras.mutation.exon.number: NA	kras.mutation.protein: NA	braf.mutation: WT	braf.mutation.dna: NA	braf.mutation.exon.number: NA	braf.mutation.protein: NA	cit.molecularsubtype: C5
GSM972329	Frozen tissue of primary colorectal Adenocarcinoma	Homo sapiens	Sex: M	age.at.diagnosis: 61	tnm.stage: 2	tnm.t: T3	tnm.n: N0	tnm.m: M0	tumor.location: distal	rfs.event: 0	rfs.delay: 78	os.event: 0	os.delay: 78	mmr.status: pMMR	cimp.status: -	cin.status: +	tp53.mutation: WT	tp53.mutation.dna: NA	tp53.mutation.exon.number: NA	tp53.mutation.protein: NA	kras.mutation: WT	kras.mutation.dna: NA	kras.mutation.exon.number: NA	kras.mutation.protein: NA	braf.mutation: WT	braf.mutation.dna: NA	braf.mutation.exon.number: NA	braf.mutation.protein: NA	cit.molecularsubtype: C6
GSM972330	Frozen tissue of primary colorectal Adenocarcinoma	Homo sapiens	Sex: F	age.at.diagnosis: 79	tnm.stage: 2	tnm.t: T3	tnm.n: N0	tnm.m: M0	tumor.location: proximal	rfs.event: 0	rfs.delay: 86	os.event: 0	os.delay: 86	mmr.status: dMMR	cimp.status: -	cin.status: -	tp53.mutation: WT	tp53.mutation.dna: NA	tp53.mutation.exon.number: NA	tp53.mutation.protein: NA	kras.mutation: M	kras.mutation.dna: EX2.codon12	kras.mutation.exon.number: EX2.codon12	kras.mutation.protein: NA	braf.mutation: WT	braf.mutation.dna: NA	braf.mutation.exon.number: NA	braf.mutation.protein: NA	cit.molecularsubtype: C2
GSM972331	Frozen tissue of primary colorectal Adenocarcinoma	Homo sapiens	Sex: M	age.at.diagnosis: 79	tnm.stage: 2	tnm.t: T3	tnm.n: N0	tnm.m: M0	tumor.location: distal	rfs.event: 0	rfs.delay: 75	os.event: 1	os.delay: 75	mmr.status: pMMR	cimp.status: -	cin.status: +	tp53.mutation: WT	tp53.mutation.dna: NA	tp53.mutation.exon.number: NA	tp53.mutation.protein: NA	kras.mutation: WT	kras.mutation.dna: NA	kras.mutation.exon.number: NA	kras.mutation.protein: NA	braf.mutation: WT	braf.mutation.dna: NA	braf.mutation.exon.number: NA	braf.mutation.protein: NA	cit.molecularsubtype: C5
GSM972332	Frozen tissue of primary colorectal Adenocarcinoma	Homo sapiens	Sex: F	age.at.diagnosis: 72	tnm.stage: 2	tnm.t: T3	tnm.n: N0	tnm.m: M0	tumor.location: distal	rfs.event: 0	rfs.delay: 87	os.event: 0	os.delay: 87	mmr.status: dMMR	cimp.status: +	cin.status: -	tp53.mutation: M	tp53.mutation.dna: NA	tp53.mutation.exon.number: NA	tp53.mutation.protein: NA	kras.mutation: WT	kras.mutation.dna: NA	kras.mutation.exon.number: NA	kras.mutation.protein: NA	braf.mutation: M	braf.mutation.dna: c.1799T>A	braf.mutation.exon.number: c.1799T>A	braf.mutation.protein: p.V600E	cit.molecularsubtype: C2
GSM972333	Frozen tissue of primary colorectal Adenocarcinoma	Homo sapiens	Sex: M	age.at.diagnosis: 49	tnm.stage: 2	tnm.t: T3	tnm.n: N0	tnm.m: M0	tumor.location: distal	rfs.event: 0	rfs.delay: 80	os.event: 0	os.delay: 80	mmr.status: pMMR	cimp.status: -	cin.status: +	tp53.mutation: M	tp53.mutation.dna: NA	tp53.mutation.exon.number: NA	tp53.mutation.protein: NA	kras.mutation: WT	kras.mutation.dna: NA	kras.mutation.exon.number: NA	kras.mutation.protein: NA	braf.mutation: WT	braf.mutation.dna: NA	braf.mutation.exon.number: NA	braf.mutation.protein: NA	cit.molecularsubtype: C1
GSM972334	Frozen tissue of primary colorectal Adenocarcinoma	Homo sapiens	Sex: F	age.at.diagnosis: 79	tnm.stage: 3	tnm.t: T3	tnm.n: N2	tnm.m: M0	tumor.location: proximal	rfs.event: 0	rfs.delay: 77	os.event: 0	os.delay: 77	mmr.status: dMMR	cimp.status: +	cin.status: +	tp53.mutation: WT	tp53.mutation.dna: NA	tp53.mutation.exon.number: NA	tp53.mutation.protein: NA	kras.mutation: WT	kras.mutation.dna: NA	kras.mutation.exon.number: NA	kras.mutation.protein: NA	braf.mutation: M	braf.mutation.dna: c.1799T>A	braf.mutation.exon.number: c.1799T>A	braf.mutation.protein: p.V600E	cit.molecularsubtype: C2
GSM972335	Frozen tissue of primary colorectal Adenocarcinoma	Homo sapiens	Sex: M	age.at.diagnosis: 73	tnm.stage: 1	tnm.t: T2	tnm.n: N0	tnm.m: M0	tumor.location: distal	rfs.event: 0	rfs.delay: 46	os.event: 1	os.delay: 46	mmr.status: pMMR	cimp.status: -	cin.status: +	tp53.mutation: M	tp53.mutation.dna: NA	tp53.mutation.exon.number: NA	tp53.mutation.protein: NA	kras.mutation: WT	kras.mutation.dna: NA	kras.mutation.exon.number: NA	kras.mutation.protein: NA	braf.mutation: WT	braf.mutation.dna: NA	braf.mutation.exon.number: NA	braf.mutation.protein: NA	cit.molecularsubtype: C1
GSM972336	Frozen tissue of primary colorectal Adenocarcinoma	Homo sapiens	Sex: M	age.at.diagnosis: 63	tnm.stage: 3	tnm.t: T3	tnm.n: N1	tnm.m: M0	tumor.location: distal	rfs.event: 0	rfs.delay: 50	os.event: 0	os.delay: 50	mmr.status: pMMR	cimp.status: -	cin.status: +	tp53.mutation: M	tp53.mutation.dna: NA	tp53.mutation.exon.number: NA	tp53.mutation.protein: NA	kras.mutation: WT	kras.mutation.dna: NA	kras.mutation.exon.number: NA	kras.mutation.protein: NA	braf.mutation: WT	braf.mutation.dna: NA	braf.mutation.exon.number: NA	braf.mutation.protein: NA	cit.molecularsubtype: C6
GSM972337	Frozen tissue of primary colorectal Adenocarcinoma	Homo sapiens	Sex: F	age.at.diagnosis: 80	tnm.stage: 3	tnm.t: T3	tnm.n: N1	tnm.m: M0	tumor.location: proximal	rfs.event: 0	rfs.delay: 41	os.event: 1	os.delay: 41	mmr.status: dMMR	cimp.status: +	cin.status: -	tp53.mutation: WT	tp53.mutation.dna: NA	tp53.mutation.exon.number: NA	tp53.mutation.protein: NA	kras.mutation: WT	kras.mutation.dna: NA	kras.mutation.exon.number: NA	kras.mutation.protein: NA	braf.mutation: M	braf.mutation.dna: c.1799T>A	braf.mutation.exon.number: c.1799T>A	braf.mutation.protein: p.V600E	cit.molecularsubtype: C2
GSM972338	Frozen tissue of primary colorectal Adenocarcinoma	Homo sapiens	Sex: M	age.at.diagnosis: 69	tnm.stage: 2	tnm.t: T3	tnm.n: N0	tnm.m: M0	tumor.location: distal	rfs.event: 0	rfs.delay: 74	os.event: 0	os.delay: 74	mmr.status: pMMR	cimp.status: -	cin.status: +	tp53.mutation: M	tp53.mutation.dna: NA	tp53.mutation.exon.number: NA	tp53.mutation.protein: NA	kras.mutation: WT	kras.mutation.dna: NA	kras.mutation.exon.number: NA	kras.mutation.protein: NA	braf.mutation: WT	braf.mutation.dna: NA	braf.mutation.exon.number: NA	braf.mutation.protein: NA	cit.molecularsubtype: C6
GSM972339	Frozen tissue of primary colorectal Adenocarcinoma	Homo sapiens	Sex: M	age.at.diagnosis: 67	tnm.stage: 3	tnm.t: T3	tnm.n: N1	tnm.m: M0	tumor.location: proximal	rfs.event: 0	rfs.delay: 76	os.event: 0	os.delay: 76	mmr.status: pMMR	cimp.status: -	cin.status: +	tp53.mutation: M	tp53.mutation.dna: NA	tp53.mutation.exon.number: NA	tp53.mutation.protein: NA	kras.mutation: M	kras.mutation.dna: EX2.codon12	kras.mutation.exon.number: EX2.codon12	kras.mutation.protein: NA	braf.mutation: WT	braf.mutation.dna: NA	braf.mutation.exon.number: NA	braf.mutation.protein: NA	cit.molecularsubtype: C1
GSM972340	Frozen tissue of primary colorectal Adenocarcinoma	Homo sapiens	Sex: M	age.at.diagnosis: 75	tnm.stage: 2	tnm.t: T3	tnm.n: N0	tnm.m: M0	tumor.location: distal	rfs.event: 1	rfs.delay: 48	os.event: 0	os.delay: 84	mmr.status: pMMR	cimp.status: -	cin.status: +	tp53.mutation: WT	tp53.mutation.dna: NA	tp53.mutation.exon.number: NA	tp53.mutation.protein: NA	kras.mutation: WT	kras.mutation.dna: NA	kras.mutation.exon.number: NA	kras.mutation.protein: NA	braf.mutation: WT	braf.mutation.dna: NA	braf.mutation.exon.number: NA	braf.mutation.protein: NA	cit.molecularsubtype: C5
GSM972341	Frozen tissue of primary colorectal Adenocarcinoma	Homo sapiens	Sex: F	age.at.diagnosis: 89	tnm.stage: 3	tnm.t: T3	tnm.n: N1	tnm.m: M0	tumor.location: distal	rfs.event: 0	rfs.delay: 69	os.event: 0	os.delay: 69	mmr.status: pMMR	cimp.status: -	cin.status: +	tp53.mutation: M	tp53.mutation.dna: NA	tp53.mutation.exon.number: NA	tp53.mutation.protein: NA	kras.mutation: WT	kras.mutation.dna: NA	kras.mutation.exon.number: NA	kras.mutation.protein: NA	braf.mutation: WT	braf.mutation.dna: NA	braf.mutation.exon.number: NA	braf.mutation.protein: NA	cit.molecularsubtype: C5
GSM972342	Frozen tissue of primary colorectal Adenocarcinoma	Homo sapiens	Sex: M	age.at.diagnosis: 78	tnm.stage: 1	tnm.t: T2	tnm.n: N0	tnm.m: M0	tumor.location: distal	rfs.event: 0	rfs.delay: 28	os.event: 0	os.delay: 28	mmr.status: pMMR	cimp.status: -	cin.status: +	tp53.mutation: WT	tp53.mutation.dna: NA	tp53.mutation.exon.number: NA	tp53.mutation.protein: NA	kras.mutation: WT	kras.mutation.dna: NA	kras.mutation.exon.number: NA	kras.mutation.protein: NA	braf.mutation: WT	braf.mutation.dna: NA	braf.mutation.exon.number: NA	braf.mutation.protein: NA	cit.molecularsubtype: C1
GSM972343	Frozen tissue of primary colorectal Adenocarcinoma	Homo sapiens	Sex: M	age.at.diagnosis: 86	tnm.stage: 2	tnm.t: T3	tnm.n: N0	tnm.m: M0	tumor.location: proximal	rfs.event: 0	rfs.delay: 52	os.event: 1	os.delay: 52	mmr.status: pMMR	cimp.status: -	cin.status: +	tp53.mutation: M	tp53.mutation.dna: NA	tp53.mutation.exon.number: NA	tp53.mutation.protein: NA	kras.mutation: M	kras.mutation.dna: EX2.codon12	kras.mutation.exon.number: EX2.codon12	kras.mutation.protein: NA	braf.mutation: WT	braf.mutation.dna: NA	braf.mutation.exon.number: NA	braf.mutation.protein: NA	cit.molecularsubtype: C5
GSM972344	Frozen tissue of primary colorectal Adenocarcinoma	Homo sapiens	Sex: F	age.at.diagnosis: 70	tnm.stage: 2	tnm.t: T3	tnm.n: N0	tnm.m: M0	tumor.location: distal	rfs.event: 0	rfs.delay: 75	os.event: 0	os.delay: 75	mmr.status: pMMR	cimp.status: -	cin.status: +	tp53.mutation: M	tp53.mutation.dna: NA	tp53.mutation.exon.number: NA	tp53.mutation.protein: NA	kras.mutation: WT	kras.mutation.dna: NA	kras.mutation.exon.number: NA	kras.mutation.protein: NA	braf.mutation: WT	braf.mutation.dna: NA	braf.mutation.exon.number: NA	braf.mutation.protein: NA	cit.molecularsubtype: C5
GSM972345	Frozen tissue of primary colorectal Adenocarcinoma	Homo sapiens	Sex: M	age.at.diagnosis: 83	tnm.stage: 3	tnm.t: T3	tnm.n: N2	tnm.m: M0	tumor.location: proximal	rfs.event: 1	rfs.delay: 41	os.event: 1	os.delay: 42	mmr.status: pMMR	cimp.status: -	cin.status: +	tp53.mutation: WT	tp53.mutation.dna: NA	tp53.mutation.exon.number: NA	tp53.mutation.protein: NA	kras.mutation: M	kras.mutation.dna: EX2.codon12	kras.mutation.exon.number: EX2.codon12	kras.mutation.protein: NA	braf.mutation: WT	braf.mutation.dna: NA	braf.mutation.exon.number: NA	braf.mutation.protein: NA	cit.molecularsubtype: C4
GSM972346	Frozen tissue of primary colorectal Adenocarcinoma	Homo sapiens	Sex: F	age.at.diagnosis: 82	tnm.stage: 3	tnm.t: T3	tnm.n: N1	tnm.m: M0	tumor.location: distal	rfs.event: 0	rfs.delay: 72	os.event: 1	os.delay: 72	mmr.status: dMMR	cimp.status: +	cin.status: -	tp53.mutation: M	tp53.mutation.dna: NA	tp53.mutation.exon.number: NA	tp53.mutation.protein: NA	kras.mutation: WT	kras.mutation.dna: NA	kras.mutation.exon.number: NA	kras.mutation.protein: NA	braf.mutation: M	braf.mutation.dna: c.1799T>A	braf.mutation.exon.number: c.1799T>A	braf.mutation.protein: p.V600E	cit.molecularsubtype: C2
GSM972347	Frozen tissue of primary colorectal Adenocarcinoma	Homo sapiens	Sex: F	age.at.diagnosis: 73	tnm.stage: 2	tnm.t: T3	tnm.n: N0	tnm.m: M0	tumor.location: distal	rfs.event: 0	rfs.delay: 7	os.event: 0	os.delay: 7	mmr.status: pMMR	cimp.status: -	cin.status: +	tp53.mutation: M	tp53.mutation.dna: NA	tp53.mutation.exon.number: NA	tp53.mutation.protein: NA	kras.mutation: WT	kras.mutation.dna: NA	kras.mutation.exon.number: NA	kras.mutation.protein: NA	braf.mutation: WT	braf.mutation.dna: NA	braf.mutation.exon.number: NA	braf.mutation.protein: NA	cit.molecularsubtype: C5
GSM972348	Frozen tissue of primary colorectal Adenocarcinoma	Homo sapiens	Sex: M	age.at.diagnosis: 60	tnm.stage: 2	tnm.t: T3	tnm.n: N0	tnm.m: M0	tumor.location: distal	rfs.event: 0	rfs.delay: 62	os.event: 0	os.delay: 62	mmr.status: pMMR	cimp.status: -	cin.status: NA	tp53.mutation: WT	tp53.mutation.dna: NA	tp53.mutation.exon.number: NA	tp53.mutation.protein: NA	kras.mutation: M	kras.mutation.dna: EX2.codon12	kras.mutation.exon.number: EX2.codon12	kras.mutation.protein: NA	braf.mutation: WT	braf.mutation.dna: NA	braf.mutation.exon.number: NA	braf.mutation.protein: NA	cit.molecularsubtype: C1
GSM972349	Frozen tissue of primary colorectal Adenocarcinoma	Homo sapiens	Sex: F	age.at.diagnosis: 79	tnm.stage: 3	tnm.t: T4	tnm.n: N1	tnm.m: M0	tumor.location: proximal	rfs.event: 0	rfs.delay: 5	os.event: 1	os.delay: 5	mmr.status: pMMR	cimp.status: -	cin.status: -	tp53.mutation: WT	tp53.mutation.dna: NA	tp53.mutation.exon.number: NA	tp53.mutation.protein: NA	kras.mutation: M	kras.mutation.dna: EX2.codon12	kras.mutation.exon.number: EX2.codon12	kras.mutation.protein: NA	braf.mutation: WT	braf.mutation.dna: NA	braf.mutation.exon.number: NA	braf.mutation.protein: NA	cit.molecularsubtype: C4
GSM972350	Frozen tissue of primary colorectal Adenocarcinoma	Homo sapiens	Sex: F	age.at.diagnosis: 84	tnm.stage: 3	tnm.t: T3	tnm.n: N1	tnm.m: M0	tumor.location: distal	rfs.event: NA	rfs.delay: 9	os.event: 1	os.delay: 9	mmr.status: pMMR	cimp.status: -	cin.status: -	tp53.mutation: WT	tp53.mutation.dna: NA	tp53.mutation.exon.number: NA	tp53.mutation.protein: NA	kras.mutation: WT	kras.mutation.dna: NA	kras.mutation.exon.number: NA	kras.mutation.protein: NA	braf.mutation: WT	braf.mutation.dna: NA	braf.mutation.exon.number: NA	braf.mutation.protein: NA	cit.molecularsubtype: C3
GSM972351	Frozen tissue of primary colorectal Adenocarcinoma	Homo sapiens	Sex: M	age.at.diagnosis: 71	tnm.stage: 2	tnm.t: T4	tnm.n: N0	tnm.m: M0	tumor.location: distal	rfs.event: 0	rfs.delay: 24	os.event: 0	os.delay: 24	mmr.status: NA	cimp.status: -	cin.status: +	tp53.mutation: NA	tp53.mutation.dna: NA	tp53.mutation.exon.number: NA	tp53.mutation.protein: NA	kras.mutation: WT	kras.mutation.dna: NA	kras.mutation.exon.number: NA	kras.mutation.protein: NA	braf.mutation: WT	braf.mutation.dna: NA	braf.mutation.exon.number: NA	braf.mutation.protein: NA	cit.molecularsubtype: C6
GSM972352	Frozen tissue of primary colorectal Adenocarcinoma	Homo sapiens	Sex: M	age.at.diagnosis: 66	tnm.stage: 3	tnm.t: T3	tnm.n: N2	tnm.m: M0	tumor.location: distal	rfs.event: 1	rfs.delay: 74	os.event: 0	os.delay: 139	mmr.status: pMMR	cimp.status: -	cin.status: +	tp53.mutation: M	tp53.mutation.dna: NA	tp53.mutation.exon.number: NA	tp53.mutation.protein: NA	kras.mutation: WT	kras.mutation.dna: NA	kras.mutation.exon.number: NA	kras.mutation.protein: NA	braf.mutation: WT	braf.mutation.dna: NA	braf.mutation.exon.number: NA	braf.mutation.protein: NA	cit.molecularsubtype: C5
GSM972353	Frozen tissue of primary colorectal Adenocarcinoma	Homo sapiens	Sex: F	age.at.diagnosis: 46	tnm.stage: 2	tnm.t: T4	tnm.n: N0	tnm.m: M0	tumor.location: proximal	rfs.event: 0	rfs.delay: 133	os.event: 0	os.delay: 133	mmr.status: dMMR	cimp.status: -	cin.status: -	tp53.mutation: WT	tp53.mutation.dna: NA	tp53.mutation.exon.number: NA	tp53.mutation.protein: NA	kras.mutation: M	kras.mutation.dna: EX2.codon12	kras.mutation.exon.number: EX2.codon12	kras.mutation.protein: NA	braf.mutation: WT	braf.mutation.dna: NA	braf.mutation.exon.number: NA	braf.mutation.protein: NA	cit.molecularsubtype: C2
GSM972354	Frozen tissue of primary colorectal Adenocarcinoma	Homo sapiens	Sex: F	age.at.diagnosis: 68	tnm.stage: 3	tnm.t: T3	tnm.n: N2	tnm.m: M0	tumor.location: proximal	rfs.event: 1	rfs.delay: 23	os.event: 1	os.delay: 95	mmr.status: pMMR	cimp.status: -	cin.status: +	tp53.mutation: M	tp53.mutation.dna: NA	tp53.mutation.exon.number: NA	tp53.mutation.protein: NA	kras.mutation: WT	kras.mutation.dna: NA	kras.mutation.exon.number: NA	kras.mutation.protein: NA	braf.mutation: WT	braf.mutation.dna: NA	braf.mutation.exon.number: NA	braf.mutation.protein: NA	cit.molecularsubtype: C2
GSM972355	Frozen tissue of primary colorectal Adenocarcinoma	Homo sapiens	Sex: M	age.at.diagnosis: 72	tnm.stage: 2	tnm.t: T3	tnm.n: N0	tnm.m: M0	tumor.location: distal	rfs.event: 1	rfs.delay: 17	os.event: 1	os.delay: 34	mmr.status: pMMR	cimp.status: -	cin.status: +	tp53.mutation: M	tp53.mutation.dna: NA	tp53.mutation.exon.number: NA	tp53.mutation.protein: NA	kras.mutation: M	kras.mutation.dna: EX2.codon12	kras.mutation.exon.number: EX2.codon12	kras.mutation.protein: NA	braf.mutation: WT	braf.mutation.dna: NA	braf.mutation.exon.number: NA	braf.mutation.protein: NA	cit.molecularsubtype: C5
GSM972356	Frozen tissue of primary colorectal Adenocarcinoma	Homo sapiens	Sex: F	age.at.diagnosis: 73	tnm.stage: 2	tnm.t: T3	tnm.n: N0	tnm.m: M0	tumor.location: distal	rfs.event: NA	rfs.delay: 53	os.event: 1	os.delay: 53	mmr.status: pMMR	cimp.status: -	cin.status: +	tp53.mutation: M	tp53.mutation.dna: NA	tp53.mutation.exon.number: NA	tp53.mutation.protein: NA	kras.mutation: WT	kras.mutation.dna: NA	kras.mutation.exon.number: NA	kras.mutation.protein: NA	braf.mutation: WT	braf.mutation.dna: NA	braf.mutation.exon.number: NA	braf.mutation.protein: NA	cit.molecularsubtype: C1
GSM972357	Frozen tissue of primary colorectal Adenocarcinoma	Homo sapiens	Sex: F	age.at.diagnosis: 88	tnm.stage: 2	tnm.t: T3	tnm.n: N0	tnm.m: M0	tumor.location: distal	rfs.event: 0	rfs.delay: 42	os.event: 1	os.delay: 42	mmr.status: pMMR	cimp.status: -	cin.status: -	tp53.mutation: WT	tp53.mutation.dna: NA	tp53.mutation.exon.number: NA	tp53.mutation.protein: NA	kras.mutation: WT	kras.mutation.dna: NA	kras.mutation.exon.number: NA	kras.mutation.protein: NA	braf.mutation: WT	braf.mutation.dna: NA	braf.mutation.exon.number: NA	braf.mutation.protein: NA	cit.molecularsubtype: C6
GSM972358	Frozen tissue of primary colorectal Adenocarcinoma	Homo sapiens	Sex: F	age.at.diagnosis: 53	tnm.stage: 2	tnm.t: T3	tnm.n: N0	tnm.m: M0	tumor.location: distal	rfs.event: 0	rfs.delay: 81	os.event: 0	os.delay: 81	mmr.status: pMMR	cimp.status: -	cin.status: +	tp53.mutation: M	tp53.mutation.dna: NA	tp53.mutation.exon.number: NA	tp53.mutation.protein: NA	kras.mutation: WT	kras.mutation.dna: NA	kras.mutation.exon.number: NA	kras.mutation.protein: NA	braf.mutation: WT	braf.mutation.dna: NA	braf.mutation.exon.number: NA	braf.mutation.protein: NA	cit.molecularsubtype: C5
GSM972359	Frozen tissue of primary colorectal Adenocarcinoma	Homo sapiens	Sex: F	age.at.diagnosis: 56	tnm.stage: 2	tnm.t: T3	tnm.n: N0	tnm.m: M0	tumor.location: proximal	rfs.event: 1	rfs.delay: 12	os.event: 1	os.delay: 30	mmr.status: pMMR	cimp.status: -	cin.status: -	tp53.mutation: WT	tp53.mutation.dna: NA	tp53.mutation.exon.number: NA	tp53.mutation.protein: NA	kras.mutation: WT	kras.mutation.dna: NA	kras.mutation.exon.number: NA	kras.mutation.protein: NA	braf.mutation: WT	braf.mutation.dna: NA	braf.mutation.exon.number: NA	braf.mutation.protein: NA	cit.molecularsubtype: C6
GSM972360	Frozen tissue of primary colorectal Adenocarcinoma	Homo sapiens	Sex: F	age.at.diagnosis: 54	tnm.stage: 3	tnm.t: T3	tnm.n: N1	tnm.m: M0	tumor.location: distal	rfs.event: 0	rfs.delay: 141	os.event: 0	os.delay: 141	mmr.status: pMMR	cimp.status: -	cin.status: +	tp53.mutation: M	tp53.mutation.dna: NA	tp53.mutation.exon.number: NA	tp53.mutation.protein: NA	kras.mutation: WT	kras.mutation.dna: NA	kras.mutation.exon.number: NA	kras.mutation.protein: NA	braf.mutation: WT	braf.mutation.dna: NA	braf.mutation.exon.number: NA	braf.mutation.protein: NA	cit.molecularsubtype: C5
GSM972361	Frozen tissue of primary colorectal Adenocarcinoma	Homo sapiens	Sex: F	age.at.diagnosis: 72	tnm.stage: 3	tnm.t: T4	tnm.n: N2	tnm.m: M0	tumor.location: distal	rfs.event: 1	rfs.delay: 18	os.event: 1	os.delay: 19	mmr.status: pMMR	cimp.status: +	cin.status: +	tp53.mutation: M	tp53.mutation.dna: NA	tp53.mutation.exon.number: NA	tp53.mutation.protein: NA	kras.mutation: M	kras.mutation.dna: EX2.codon12	kras.mutation.exon.number: EX2.codon12	kras.mutation.protein: NA	braf.mutation: WT	braf.mutation.dna: NA	braf.mutation.exon.number: NA	braf.mutation.protein: NA	cit.molecularsubtype: C4
GSM972362	Frozen tissue of primary colorectal Adenocarcinoma	Homo sapiens	Sex: M	age.at.diagnosis: 50	tnm.stage: 3	tnm.t: T3	tnm.n: N1	tnm.m: M0	tumor.location: proximal	rfs.event: 0	rfs.delay: 98	os.event: 0	os.delay: 98	mmr.status: pMMR	cimp.status: -	cin.status: +	tp53.mutation: M	tp53.mutation.dna: NA	tp53.mutation.exon.number: NA	tp53.mutation.protein: NA	kras.mutation: M	kras.mutation.dna: EX2.codon12	kras.mutation.exon.number: EX2.codon12	kras.mutation.protein: NA	braf.mutation: WT	braf.mutation.dna: NA	braf.mutation.exon.number: NA	braf.mutation.protein: NA	cit.molecularsubtype: C1
GSM972363	Frozen tissue of primary colorectal Adenocarcinoma	Homo sapiens	Sex: F	age.at.diagnosis: 68	tnm.stage: 3	tnm.t: T3	tnm.n: N1	tnm.m: M0	tumor.location: distal	rfs.event: 0	rfs.delay: 140	os.event: 0	os.delay: 140	mmr.status: pMMR	cimp.status: -	cin.status: +	tp53.mutation: M	tp53.mutation.dna: NA	tp53.mutation.exon.number: NA	tp53.mutation.protein: NA	kras.mutation: M	kras.mutation.dna: EX2.codon12	kras.mutation.exon.number: EX2.codon12	kras.mutation.protein: NA	braf.mutation: WT	braf.mutation.dna: NA	braf.mutation.exon.number: NA	braf.mutation.protein: NA	cit.molecularsubtype: C5
GSM972364	Frozen tissue of primary colorectal Adenocarcinoma	Homo sapiens	Sex: F	age.at.diagnosis: 71	tnm.stage: 3	tnm.t: T3	tnm.n: N1	tnm.m: M0	tumor.location: proximal	rfs.event: 0	rfs.delay: 103	os.event: 0	os.delay: 103	mmr.status: pMMR	cimp.status: +	cin.status: +	tp53.mutation: M	tp53.mutation.dna: NA	tp53.mutation.exon.number: NA	tp53.mutation.protein: NA	kras.mutation: M	kras.mutation.dna: EX2.codon13	kras.mutation.exon.number: EX2.codon13	kras.mutation.protein: NA	braf.mutation: WT	braf.mutation.dna: NA	braf.mutation.exon.number: NA	braf.mutation.protein: NA	cit.molecularsubtype: C3
GSM972365	Frozen tissue of primary colorectal Adenocarcinoma	Homo sapiens	Sex: F	age.at.diagnosis: 59	tnm.stage: 3	tnm.t: T3	tnm.n: N2	tnm.m: M0	tumor.location: proximal	rfs.event: 0	rfs.delay: 47	os.event: 0	os.delay: 47	mmr.status: pMMR	cimp.status: +	cin.status: +	tp53.mutation: M	tp53.mutation.dna: NA	tp53.mutation.exon.number: NA	tp53.mutation.protein: NA	kras.mutation: M	kras.mutation.dna: EX2.codon12	kras.mutation.exon.number: EX2.codon12	kras.mutation.protein: NA	braf.mutation: WT	braf.mutation.dna: NA	braf.mutation.exon.number: NA	braf.mutation.protein: NA	cit.molecularsubtype: C4
GSM972366	Frozen tissue of primary colorectal Adenocarcinoma	Homo sapiens	Sex: M	age.at.diagnosis: 50	tnm.stage: 3	tnm.t: T3	tnm.n: N2	tnm.m: M0	tumor.location: proximal	rfs.event: 1	rfs.delay: 14	os.event: 1	os.delay: 24	mmr.status: pMMR	cimp.status: -	cin.status: +	tp53.mutation: WT	tp53.mutation.dna: NA	tp53.mutation.exon.number: NA	tp53.mutation.protein: NA	kras.mutation: M	kras.mutation.dna: EX2.codon12	kras.mutation.exon.number: EX2.codon12	kras.mutation.protein: NA	braf.mutation: WT	braf.mutation.dna: NA	braf.mutation.exon.number: NA	braf.mutation.protein: NA	cit.molecularsubtype: C6
GSM972367	Frozen tissue of primary colorectal Adenocarcinoma	Homo sapiens	Sex: M	age.at.diagnosis: 72	tnm.stage: 3	tnm.t: T3	tnm.n: N1	tnm.m: M0	tumor.location: distal	rfs.event: 0	rfs.delay: 95	os.event: 0	os.delay: 95	mmr.status: pMMR	cimp.status: -	cin.status: +	tp53.mutation: M	tp53.mutation.dna: c.857A>T	tp53.mutation.exon.number: c.857A>T	tp53.mutation.protein: p.E286V	kras.mutation: M	kras.mutation.dna: c.35G>A	kras.mutation.exon.number: c.35G>A	kras.mutation.protein: p.G12D	braf.mutation: WT	braf.mutation.dna: NA	braf.mutation.exon.number: NA	braf.mutation.protein: NA	cit.molecularsubtype: C4
GSM972368	Frozen tissue of primary colorectal Adenocarcinoma	Homo sapiens	Sex: F	age.at.diagnosis: 70	tnm.stage: 3	tnm.t: T3	tnm.n: N1	tnm.m: M0	tumor.location: distal	rfs.event: 0	rfs.delay: 92	os.event: 0	os.delay: 92	mmr.status: pMMR	cimp.status: -	cin.status: +	tp53.mutation: M	tp53.mutation.dna: c.695T>C	tp53.mutation.exon.number: c.695T>C	tp53.mutation.protein: p.I232T	kras.mutation: WT	kras.mutation.dna: NA	kras.mutation.exon.number: NA	kras.mutation.protein: NA	braf.mutation: WT	braf.mutation.dna: NA	braf.mutation.exon.number: NA	braf.mutation.protein: NA	cit.molecularsubtype: C1
GSM972369	Frozen tissue of primary colorectal Adenocarcinoma	Homo sapiens	Sex: M	age.at.diagnosis: 58	tnm.stage: 3	tnm.t: T3	tnm.n: N2	tnm.m: M0	tumor.location: distal	rfs.event: 1	rfs.delay: 18	os.event: 1	os.delay: 102	mmr.status: pMMR	cimp.status: -	cin.status: +	tp53.mutation: M	tp53.mutation.dna: NA	tp53.mutation.exon.number: NA	tp53.mutation.protein: NA	kras.mutation: WT	kras.mutation.dna: NA	kras.mutation.exon.number: NA	kras.mutation.protein: NA	braf.mutation: WT	braf.mutation.dna: NA	braf.mutation.exon.number: NA	braf.mutation.protein: NA	cit.molecularsubtype: C5
GSM972370	Frozen tissue of primary colorectal Adenocarcinoma	Homo sapiens	Sex: F	age.at.diagnosis: 73	tnm.stage: 3	tnm.t: T3	tnm.n: N1	tnm.m: M0	tumor.location: distal	rfs.event: 1	rfs.delay: 32	os.event: 1	os.delay: 71	mmr.status: pMMR	cimp.status: -	cin.status: +	tp53.mutation: M	tp53.mutation.dna: NA	tp53.mutation.exon.number: NA	tp53.mutation.protein: NA	kras.mutation: WT	kras.mutation.dna: NA	kras.mutation.exon.number: NA	kras.mutation.protein: NA	braf.mutation: WT	braf.mutation.dna: NA	braf.mutation.exon.number: NA	braf.mutation.protein: NA	cit.molecularsubtype: C1
GSM972371	Frozen tissue of primary colorectal Adenocarcinoma	Homo sapiens	Sex: M	age.at.diagnosis: 47	tnm.stage: 3	tnm.t: T3	tnm.n: N1	tnm.m: M0	tumor.location: proximal	rfs.event: 0	rfs.delay: 81	os.event: 0	os.delay: 81	mmr.status: pMMR	cimp.status: -	cin.status: +	tp53.mutation: M	tp53.mutation.dna: NA	tp53.mutation.exon.number: NA	tp53.mutation.protein: NA	kras.mutation: WT	kras.mutation.dna: NA	kras.mutation.exon.number: NA	kras.mutation.protein: NA	braf.mutation: WT	braf.mutation.dna: NA	braf.mutation.exon.number: NA	braf.mutation.protein: NA	cit.molecularsubtype: C5
GSM972372	Frozen tissue of primary colorectal Adenocarcinoma	Homo sapiens	Sex: M	age.at.diagnosis: 59	tnm.stage: 3	tnm.t: T4	tnm.n: N2	tnm.m: M0	tumor.location: proximal	rfs.event: 1	rfs.delay: 33	os.event: 1	os.delay: 50	mmr.status: pMMR	cimp.status: -	cin.status: +	tp53.mutation: M	tp53.mutation.dna: NA	tp53.mutation.exon.number: NA	tp53.mutation.protein: NA	kras.mutation: M	kras.mutation.dna: EX2.codon12	kras.mutation.exon.number: EX2.codon12	kras.mutation.protein: NA	braf.mutation: WT	braf.mutation.dna: NA	braf.mutation.exon.number: NA	braf.mutation.protein: NA	cit.molecularsubtype: C1
GSM972373	Frozen tissue of primary colorectal Adenocarcinoma	Homo sapiens	Sex: M	age.at.diagnosis: 66	tnm.stage: 3	tnm.t: T3	tnm.n: N1	tnm.m: M0	tumor.location: proximal	rfs.event: 1	rfs.delay: 37	os.event: 0	os.delay: 79	mmr.status: pMMR	cimp.status: -	cin.status: +	tp53.mutation: M	tp53.mutation.dna: NA	tp53.mutation.exon.number: NA	tp53.mutation.protein: NA	kras.mutation: WT	kras.mutation.dna: NA	kras.mutation.exon.number: NA	kras.mutation.protein: NA	braf.mutation: WT	braf.mutation.dna: NA	braf.mutation.exon.number: NA	braf.mutation.protein: NA	cit.molecularsubtype: C5
GSM972374	Frozen tissue of primary colorectal Adenocarcinoma	Homo sapiens	Sex: M	age.at.diagnosis: 65	tnm.stage: 3	tnm.t: T1	tnm.n: N1	tnm.m: M0	tumor.location: distal	rfs.event: 0	rfs.delay: 90	os.event: 0	os.delay: 90	mmr.status: pMMR	cimp.status: -	cin.status: +	tp53.mutation: WT	tp53.mutation.dna: NA	tp53.mutation.exon.number: NA	tp53.mutation.protein: NA	kras.mutation: WT	kras.mutation.dna: NA	kras.mutation.exon.number: NA	kras.mutation.protein: NA	braf.mutation: WT	braf.mutation.dna: NA	braf.mutation.exon.number: NA	braf.mutation.protein: NA	cit.molecularsubtype: C6
GSM972375	Frozen tissue of primary colorectal Adenocarcinoma	Homo sapiens	Sex: F	age.at.diagnosis: 46	tnm.stage: 3	tnm.t: T3	tnm.n: N1	tnm.m: M0	tumor.location: proximal	rfs.event: 0	rfs.delay: 117	os.event: 0	os.delay: 117	mmr.status: pMMR	cimp.status: +	cin.status: +	tp53.mutation: WT	tp53.mutation.dna: NA	tp53.mutation.exon.number: NA	tp53.mutation.protein: NA	kras.mutation: M	kras.mutation.dna: EX2.codon12	kras.mutation.exon.number: EX2.codon12	kras.mutation.protein: NA	braf.mutation: WT	braf.mutation.dna: NA	braf.mutation.exon.number: NA	braf.mutation.protein: NA	cit.molecularsubtype: C4
GSM972376	Frozen tissue of primary colorectal Adenocarcinoma	Homo sapiens	Sex: F	age.at.diagnosis: 73	tnm.stage: 3	tnm.t: T3	tnm.n: N2	tnm.m: M0	tumor.location: distal	rfs.event: 0	rfs.delay: 87	os.event: 0	os.delay: 87	mmr.status: pMMR	cimp.status: -	cin.status: +	tp53.mutation: M	tp53.mutation.dna: NA	tp53.mutation.exon.number: NA	tp53.mutation.protein: NA	kras.mutation: WT	kras.mutation.dna: NA	kras.mutation.exon.number: NA	kras.mutation.protein: NA	braf.mutation: WT	braf.mutation.dna: NA	braf.mutation.exon.number: NA	braf.mutation.protein: NA	cit.molecularsubtype: C5
GSM972377	Frozen tissue of primary colorectal Adenocarcinoma	Homo sapiens	Sex: F	age.at.diagnosis: 59	tnm.stage: 3	tnm.t: T3	tnm.n: N1	tnm.m: M0	tumor.location: distal	rfs.event: 0	rfs.delay: 82	os.event: 0	os.delay: 82	mmr.status: pMMR	cimp.status: -	cin.status: +	tp53.mutation: WT	tp53.mutation.dna: NA	tp53.mutation.exon.number: NA	tp53.mutation.protein: NA	kras.mutation: WT	kras.mutation.dna: NA	kras.mutation.exon.number: NA	kras.mutation.protein: NA	braf.mutation: WT	braf.mutation.dna: NA	braf.mutation.exon.number: NA	braf.mutation.protein: NA	cit.molecularsubtype: C5
GSM972378	Frozen tissue of primary colorectal Adenocarcinoma	Homo sapiens	Sex: M	age.at.diagnosis: 78	tnm.stage: 3	tnm.t: T3	tnm.n: N2	tnm.m: M0	tumor.location: proximal	rfs.event: 0	rfs.delay: 86	os.event: 0	os.delay: 86	mmr.status: pMMR	cimp.status: -	cin.status: +	tp53.mutation: WT	tp53.mutation.dna: NA	tp53.mutation.exon.number: NA	tp53.mutation.protein: NA	kras.mutation: WT	kras.mutation.dna: NA	kras.mutation.exon.number: NA	kras.mutation.protein: NA	braf.mutation: WT	braf.mutation.dna: NA	braf.mutation.exon.number: NA	braf.mutation.protein: NA	cit.molecularsubtype: C5
GSM972379	Frozen tissue of primary colorectal Adenocarcinoma	Homo sapiens	Sex: F	age.at.diagnosis: 63	tnm.stage: 3	tnm.t: T2	tnm.n: N1	tnm.m: M0	tumor.location: distal	rfs.event: 0	rfs.delay: 95	os.event: 0	os.delay: 95	mmr.status: pMMR	cimp.status: -	cin.status: +	tp53.mutation: M	tp53.mutation.dna: NA	tp53.mutation.exon.number: NA	tp53.mutation.protein: NA	kras.mutation: M	kras.mutation.dna: EX2.codon12	kras.mutation.exon.number: EX2.codon12	kras.mutation.protein: NA	braf.mutation: WT	braf.mutation.dna: NA	braf.mutation.exon.number: NA	braf.mutation.protein: NA	cit.molecularsubtype: C3
GSM972380	Frozen tissue of primary colorectal Adenocarcinoma	Homo sapiens	Sex: F	age.at.diagnosis: 64	tnm.stage: 3	tnm.t: T3	tnm.n: N2	tnm.m: M0	tumor.location: proximal	rfs.event: 1	rfs.delay: 6	os.event: 1	os.delay: 15	mmr.status: pMMR	cimp.status: -	cin.status: +	tp53.mutation: M	tp53.mutation.dna: NA	tp53.mutation.exon.number: NA	tp53.mutation.protein: NA	kras.mutation: M	kras.mutation.dna: EX2.codon12	kras.mutation.exon.number: EX2.codon12	kras.mutation.protein: NA	braf.mutation: WT	braf.mutation.dna: NA	braf.mutation.exon.number: NA	braf.mutation.protein: NA	cit.molecularsubtype: C4
GSM972381	Frozen tissue of primary colorectal Adenocarcinoma	Homo sapiens	Sex: M	age.at.diagnosis: 63	tnm.stage: 2	tnm.t: T3	tnm.n: N0	tnm.m: M0	tumor.location: distal	rfs.event: 1	rfs.delay: 27	os.event: 1	os.delay: 48	mmr.status: pMMR	cimp.status: -	cin.status: +	tp53.mutation: M	tp53.mutation.dna: NA	tp53.mutation.exon.number: NA	tp53.mutation.protein: NA	kras.mutation: WT	kras.mutation.dna: NA	kras.mutation.exon.number: NA	kras.mutation.protein: NA	braf.mutation: WT	braf.mutation.dna: NA	braf.mutation.exon.number: NA	braf.mutation.protein: NA	cit.molecularsubtype: C5
GSM972382	Frozen tissue of primary colorectal Adenocarcinoma	Homo sapiens	Sex: M	age.at.diagnosis: 58	tnm.stage: 2	tnm.t: T3	tnm.n: N0	tnm.m: M0	tumor.location: proximal	rfs.event: 1	rfs.delay: 37	os.event: 1	os.delay: 38	mmr.status: pMMR	cimp.status: -	cin.status: +	tp53.mutation: M	tp53.mutation.dna: c.466C>T'+' c.524G>A	tp53.mutation.exon.number: c.466C>T'+' c.524G>A	tp53.mutation.protein: p.R156C'+' p.R175H	kras.mutation: M	kras.mutation.dna: c.35G>A	kras.mutation.exon.number: c.35G>A	kras.mutation.protein: p.G12D	braf.mutation: WT	braf.mutation.dna: NA	braf.mutation.exon.number: NA	braf.mutation.protein: NA	cit.molecularsubtype: C5
GSM972383	Frozen tissue of primary colorectal Adenocarcinoma	Homo sapiens	Sex: F	age.at.diagnosis: 70	tnm.stage: 2	tnm.t: T3	tnm.n: N0	tnm.m: M0	tumor.location: distal	rfs.event: 0	rfs.delay: 92	os.event: 0	os.delay: 92	mmr.status: pMMR	cimp.status: -	cin.status: +	tp53.mutation: M	tp53.mutation.dna: NA	tp53.mutation.exon.number: NA	tp53.mutation.protein: NA	kras.mutation: WT	kras.mutation.dna: NA	kras.mutation.exon.number: NA	kras.mutation.protein: NA	braf.mutation: WT	braf.mutation.dna: NA	braf.mutation.exon.number: NA	braf.mutation.protein: NA	cit.molecularsubtype: C6
GSM972384	Frozen tissue of primary colorectal Adenocarcinoma	Homo sapiens	Sex: M	age.at.diagnosis: 61	tnm.stage: 2	tnm.t: T3	tnm.n: N0	tnm.m: M0	tumor.location: distal	rfs.event: 0	rfs.delay: 106	os.event: 1	os.delay: 106	mmr.status: pMMR	cimp.status: -	cin.status: +	tp53.mutation: M	tp53.mutation.dna: NA	tp53.mutation.exon.number: NA	tp53.mutation.protein: NA	kras.mutation: WT	kras.mutation.dna: NA	kras.mutation.exon.number: NA	kras.mutation.protein: NA	braf.mutation: WT	braf.mutation.dna: NA	braf.mutation.exon.number: NA	braf.mutation.protein: NA	cit.molecularsubtype: C5
GSM972385	Frozen tissue of primary colorectal Adenocarcinoma	Homo sapiens	Sex: M	age.at.diagnosis: 70	tnm.stage: 2	tnm.t: T3	tnm.n: N0	tnm.m: M0	tumor.location: distal	rfs.event: 0	rfs.delay: 63	os.event: 0	os.delay: 63	mmr.status: pMMR	cimp.status: -	cin.status: +	tp53.mutation: M	tp53.mutation.dna: c.469G>T	tp53.mutation.exon.number: c.469G>T	tp53.mutation.protein: p.V157F	kras.mutation: WT	kras.mutation.dna: NA	kras.mutation.exon.number: NA	kras.mutation.protein: NA	braf.mutation: WT	braf.mutation.dna: NA	braf.mutation.exon.number: NA	braf.mutation.protein: NA	cit.molecularsubtype: C4
GSM972386	Frozen tissue of primary colorectal Adenocarcinoma	Homo sapiens	Sex: F	age.at.diagnosis: 77	tnm.stage: 2	tnm.t: T3	tnm.n: N0	tnm.m: M0	tumor.location: proximal	rfs.event: 0	rfs.delay: 90	os.event: 0	os.delay: 90	mmr.status: pMMR	cimp.status: -	cin.status: +	tp53.mutation: M	tp53.mutation.dna: c.530C>G	tp53.mutation.exon.number: c.530C>G	tp53.mutation.protein: p.P177R	kras.mutation: M	kras.mutation.dna: c.35G>A	kras.mutation.exon.number: c.35G>A	kras.mutation.protein: p.G12D	braf.mutation: WT	braf.mutation.dna: NA	braf.mutation.exon.number: NA	braf.mutation.protein: NA	cit.molecularsubtype: C1
GSM972387	Frozen tissue of primary colorectal Adenocarcinoma	Homo sapiens	Sex: M	age.at.diagnosis: 62	tnm.stage: 2	tnm.t: T3	tnm.n: N0	tnm.m: M0	tumor.location: distal	rfs.event: 1	rfs.delay: 24	os.event: 0	os.delay: 123	mmr.status: pMMR	cimp.status: -	cin.status: +	tp53.mutation: M	tp53.mutation.dna: NA	tp53.mutation.exon.number: NA	tp53.mutation.protein: NA	kras.mutation: WT	kras.mutation.dna: NA	kras.mutation.exon.number: NA	kras.mutation.protein: NA	braf.mutation: WT	braf.mutation.dna: NA	braf.mutation.exon.number: NA	braf.mutation.protein: NA	cit.molecularsubtype: C1
GSM972388	Frozen tissue of primary colorectal Adenocarcinoma	Homo sapiens	Sex: F	age.at.diagnosis: 75	tnm.stage: 2	tnm.t: T3	tnm.n: N0	tnm.m: M0	tumor.location: distal	rfs.event: 0	rfs.delay: 83	os.event: 1	os.delay: 83	mmr.status: pMMR	cimp.status: -	cin.status: +	tp53.mutation: M	tp53.mutation.dna: NA	tp53.mutation.exon.number: NA	tp53.mutation.protein: NA	kras.mutation: WT	kras.mutation.dna: NA	kras.mutation.exon.number: NA	kras.mutation.protein: NA	braf.mutation: WT	braf.mutation.dna: NA	braf.mutation.exon.number: NA	braf.mutation.protein: NA	cit.molecularsubtype: C1
GSM972389	Frozen tissue of primary colorectal Adenocarcinoma	Homo sapiens	Sex: M	age.at.diagnosis: 77	tnm.stage: 2	tnm.t: T4	tnm.n: N0	tnm.m: M0	tumor.location: proximal	rfs.event: 0	rfs.delay: 93	os.event: 0	os.delay: 93	mmr.status: pMMR	cimp.status: -	cin.status: +	tp53.mutation: WT	tp53.mutation.dna: NA	tp53.mutation.exon.number: NA	tp53.mutation.protein: NA	kras.mutation: M	kras.mutation.dna: EX2.codon12	kras.mutation.exon.number: EX2.codon12	kras.mutation.protein: NA	braf.mutation: WT	braf.mutation.dna: NA	braf.mutation.exon.number: NA	braf.mutation.protein: NA	cit.molecularsubtype: C3
GSM972390	Frozen tissue of primary colorectal Adenocarcinoma	Homo sapiens	Sex: M	age.at.diagnosis: 87	tnm.stage: 3	tnm.t: T3	tnm.n: N1	tnm.m: M0	tumor.location: proximal	rfs.event: 1	rfs.delay: 6	os.event: 1	os.delay: 8	mmr.status: dMMR	cimp.status: -	cin.status: -	tp53.mutation: M	tp53.mutation.dna: c.785G>A	tp53.mutation.exon.number: c.785G>A	tp53.mutation.protein: p.G262D	kras.mutation: M	kras.mutation.dna: c.38G>A	kras.mutation.exon.number: c.38G>A	kras.mutation.protein: p.G13D	braf.mutation: WT	braf.mutation.dna: NA	braf.mutation.exon.number: NA	braf.mutation.protein: NA	cit.molecularsubtype: C3
GSM972391	Frozen tissue of primary colorectal Adenocarcinoma	Homo sapiens	Sex: M	age.at.diagnosis: 68	tnm.stage: 2	tnm.t: T3	tnm.n: N0	tnm.m: M0	tumor.location: proximal	rfs.event: 1	rfs.delay: 43	os.event: 1	os.delay: 52	mmr.status: dMMR	cimp.status: +	cin.status: -	tp53.mutation: WT	tp53.mutation.dna: NA	tp53.mutation.exon.number: NA	tp53.mutation.protein: NA	kras.mutation: WT	kras.mutation.dna: NA	kras.mutation.exon.number: NA	kras.mutation.protein: NA	braf.mutation: M	braf.mutation.dna: c.1799T>A	braf.mutation.exon.number: c.1799T>A	braf.mutation.protein: p.V600E	cit.molecularsubtype: C2
GSM972392	Frozen tissue of primary colorectal Adenocarcinoma	Homo sapiens	Sex: F	age.at.diagnosis: 75	tnm.stage: 2	tnm.t: T4	tnm.n: N0	tnm.m: M0	tumor.location: proximal	rfs.event: 1	rfs.delay: 21	os.event: 1	os.delay: 44	mmr.status: pMMR	cimp.status: -	cin.status: +	tp53.mutation: WT	tp53.mutation.dna: NA	tp53.mutation.exon.number: NA	tp53.mutation.protein: NA	kras.mutation: M	kras.mutation.dna: c.436A>T	kras.mutation.exon.number: c.436A>T	kras.mutation.protein: p.A146T	braf.mutation: WT	braf.mutation.dna: NA	braf.mutation.exon.number: NA	braf.mutation.protein: NA	cit.molecularsubtype: C1
GSM972393	Frozen tissue of primary colorectal Adenocarcinoma	Homo sapiens	Sex: M	age.at.diagnosis: 76	tnm.stage: 2	tnm.t: T3	tnm.n: N0	tnm.m: M0	tumor.location: proximal	rfs.event: 1	rfs.delay: 5	os.event: 1	os.delay: 47	mmr.status: pMMR	cimp.status: -	cin.status: +	tp53.mutation: WT	tp53.mutation.dna: NA	tp53.mutation.exon.number: NA	tp53.mutation.protein: NA	kras.mutation: M	kras.mutation.dna: c.351A>C	kras.mutation.exon.number: c.351A>C	kras.mutation.protein: p.K117N	braf.mutation: WT	braf.mutation.dna: NA	braf.mutation.exon.number: NA	braf.mutation.protein: NA	cit.molecularsubtype: C5
GSM972394	Frozen tissue of primary colorectal Adenocarcinoma	Homo sapiens	Sex: M	age.at.diagnosis: 81	tnm.stage: 3	tnm.t: T3	tnm.n: N1	tnm.m: M0	tumor.location: distal	rfs.event: 1	rfs.delay: 6	os.event: 1	os.delay: 11	mmr.status: pMMR	cimp.status: -	cin.status: +	tp53.mutation: M	tp53.mutation.dna: c.587C>T	tp53.mutation.exon.number: c.587C>T	tp53.mutation.protein: p.R196X	kras.mutation: M	kras.mutation.dna: EX2.codon12	kras.mutation.exon.number: EX2.codon12	kras.mutation.protein: NA	braf.mutation: WT	braf.mutation.dna: NA	braf.mutation.exon.number: NA	braf.mutation.protein: NA	cit.molecularsubtype: C6
GSM972395	Frozen tissue of primary colorectal Adenocarcinoma	Homo sapiens	Sex: M	age.at.diagnosis: 64	tnm.stage: 3	tnm.t: T4	tnm.n: N1	tnm.m: M0	tumor.location: distal	rfs.event: 0	rfs.delay: 147	os.event: 0	os.delay: 147	mmr.status: pMMR	cimp.status: -	cin.status: +	tp53.mutation: M	tp53.mutation.dna: c.587C>T	tp53.mutation.exon.number: c.587C>T	tp53.mutation.protein: p.R196X	kras.mutation: WT	kras.mutation.dna: NA	kras.mutation.exon.number: NA	kras.mutation.protein: NA	braf.mutation: WT	braf.mutation.dna: NA	braf.mutation.exon.number: NA	braf.mutation.protein: NA	cit.molecularsubtype: C5
GSM972396	Frozen tissue of primary colorectal Adenocarcinoma	Homo sapiens	Sex: M	age.at.diagnosis: 72	tnm.stage: 2	tnm.t: T3	tnm.n: N0	tnm.m: M0	tumor.location: proximal	rfs.event: 0	rfs.delay: 107	os.event: 0	os.delay: 107	mmr.status: pMMR	cimp.status: -	cin.status: +	tp53.mutation: WT	tp53.mutation.dna: NA	tp53.mutation.exon.number: NA	tp53.mutation.protein: NA	kras.mutation: WT	kras.mutation.dna: NA	kras.mutation.exon.number: NA	kras.mutation.protein: NA	braf.mutation: WT	braf.mutation.dna: NA	braf.mutation.exon.number: NA	braf.mutation.protein: NA	cit.molecularsubtype: C3
GSM972397	Frozen tissue of primary colorectal Adenocarcinoma	Homo sapiens	Sex: F	age.at.diagnosis: 83	tnm.stage: 2	tnm.t: T3	tnm.n: N0	tnm.m: M0	tumor.location: distal	rfs.event: 0	rfs.delay: 105	os.event: 0	os.delay: 105	mmr.status: pMMR	cimp.status: -	cin.status: +	tp53.mutation: M	tp53.mutation.dna: c.455C>T	tp53.mutation.exon.number: c.455C>T	tp53.mutation.protein: p.P152L	kras.mutation: M	kras.mutation.dna: c.34G>A	kras.mutation.exon.number: c.34G>A	kras.mutation.protein: p.G12S	braf.mutation: WT	braf.mutation.dna: NA	braf.mutation.exon.number: NA	braf.mutation.protein: NA	cit.molecularsubtype: C1
GSM972398	Frozen tissue of primary colorectal Adenocarcinoma	Homo sapiens	Sex: M	age.at.diagnosis: 65	tnm.stage: 2	tnm.t: T3	tnm.n: N0	tnm.m: M0	tumor.location: distal	rfs.event: 0	rfs.delay: 64	os.event: 1	os.delay: 64	mmr.status: pMMR	cimp.status: -	cin.status: +	tp53.mutation: M	tp53.mutation.dna: c.524G>A	tp53.mutation.exon.number: c.524G>A	tp53.mutation.protein: p.R175H	kras.mutation: WT	kras.mutation.dna: NA	kras.mutation.exon.number: NA	kras.mutation.protein: NA	braf.mutation: WT	braf.mutation.dna: NA	braf.mutation.exon.number: NA	braf.mutation.protein: NA	cit.molecularsubtype: C1
GSM972399	Frozen tissue of primary colorectal Adenocarcinoma	Homo sapiens	Sex: F	age.at.diagnosis: 54	tnm.stage: 3	tnm.t: T4	tnm.n: N1	tnm.m: M0	tumor.location: distal	rfs.event: 0	rfs.delay: 90	os.event: 0	os.delay: 90	mmr.status: pMMR	cimp.status: NA	cin.status: +	tp53.mutation: M	tp53.mutation.dna: c.524G>A	tp53.mutation.exon.number: c.524G>A	tp53.mutation.protein: p.R175H	kras.mutation: WT	kras.mutation.dna: NA	kras.mutation.exon.number: NA	kras.mutation.protein: NA	braf.mutation: WT	braf.mutation.dna: NA	braf.mutation.exon.number: NA	braf.mutation.protein: NA	cit.molecularsubtype: C5
GSM972400	Frozen tissue of primary colorectal Adenocarcinoma	Homo sapiens	Sex: F	age.at.diagnosis: 67.8	tnm.stage: 4	tnm.t: T4	tnm.n: N2	tnm.m: M1	tumor.location: distal	rfs.event: 1	rfs.delay: 8	os.event: 1	os.delay: 11	mmr.status: pMMR	cimp.status: -	cin.status: +	tp53.mutation: M	tp53.mutation.dna: NA	tp53.mutation.exon.number: NA	tp53.mutation.protein: NA	kras.mutation: M	kras.mutation.dna: NA	kras.mutation.exon.number: NA	kras.mutation.protein: NA	braf.mutation: WT	braf.mutation.dna: NA	braf.mutation.exon.number: NA	braf.mutation.protein: NA	cit.molecularsubtype: C6
GSM972401	Frozen tissue of primary colorectal Adenocarcinoma	Homo sapiens	Sex: M	age.at.diagnosis: 69	tnm.stage: 2	tnm.t: T3	tnm.n: N0	tnm.m: M0	tumor.location: proximal	rfs.event: 0	rfs.delay: 0	os.event: 1	os.delay: 0	mmr.status: pMMR	cimp.status: +	cin.status: -	tp53.mutation: NA	tp53.mutation.dna: NA	tp53.mutation.exon.number: NA	tp53.mutation.protein: NA	kras.mutation: M	kras.mutation.dna: c.38G>A	kras.mutation.exon.number: c.38G>A	kras.mutation.protein: NA	braf.mutation: WT	braf.mutation.dna: NA	braf.mutation.exon.number: NA	braf.mutation.protein: NA	cit.molecularsubtype: C4
GSM972402	Frozen tissue of primary colorectal Adenocarcinoma	Homo sapiens	Sex: M	age.at.diagnosis: 71	tnm.stage: 2	tnm.t: T3	tnm.n: N0	tnm.m: M1	tumor.location: proximal	rfs.event: 1	rfs.delay: 0	os.event: 1	os.delay: 31	mmr.status: NA	cimp.status: -	cin.status: +	tp53.mutation: NA	tp53.mutation.dna: NA	tp53.mutation.exon.number: NA	tp53.mutation.protein: NA	kras.mutation: M	kras.mutation.dna: c.34G>A	kras.mutation.exon.number: c.34G>A	kras.mutation.protein: NA	braf.mutation: WT	braf.mutation.dna: NA	braf.mutation.exon.number: NA	braf.mutation.protein: NA	cit.molecularsubtype: C5
GSM972403	Frozen tissue of primary colorectal Adenocarcinoma	Homo sapiens	Sex: F	age.at.diagnosis: 70	tnm.stage: 2	tnm.t: T3	tnm.n: N0	tnm.m: M0	tumor.location: proximal	rfs.event: 0	rfs.delay: 56	os.event: 0	os.delay: 56	mmr.status: NA	cimp.status: -	cin.status: -	tp53.mutation: NA	tp53.mutation.dna: NA	tp53.mutation.exon.number: NA	tp53.mutation.protein: NA	kras.mutation: M	kras.mutation.dna: c.38G>A	kras.mutation.exon.number: c.38G>A	kras.mutation.protein: NA	braf.mutation: WT	braf.mutation.dna: NA	braf.mutation.exon.number: NA	braf.mutation.protein: NA	cit.molecularsubtype: C2
GSM972404	Frozen tissue of primary colorectal Adenocarcinoma	Homo sapiens	Sex: M	age.at.diagnosis: 68	tnm.stage: 2	tnm.t: T3	tnm.n: N0	tnm.m: M0	tumor.location: distal	rfs.event: 0	rfs.delay: 48	os.event: 0	os.delay: 48	mmr.status: NA	cimp.status: -	cin.status: +	tp53.mutation: NA	tp53.mutation.dna: NA	tp53.mutation.exon.number: NA	tp53.mutation.protein: NA	kras.mutation: WT	kras.mutation.dna: NA	kras.mutation.exon.number: NA	kras.mutation.protein: NA	braf.mutation: WT	braf.mutation.dna: NA	braf.mutation.exon.number: NA	braf.mutation.protein: NA	cit.molecularsubtype: C1
GSM972405	Frozen tissue of primary colorectal Adenocarcinoma	Homo sapiens	Sex: F	age.at.diagnosis: 70	tnm.stage: 2	tnm.t: T4	tnm.n: N0	tnm.m: M0	tumor.location: distal	rfs.event: 0	rfs.delay: 79	os.event: 1	os.delay: 79	mmr.status: NA	cimp.status: -	cin.status: +	tp53.mutation: NA	tp53.mutation.dna: NA	tp53.mutation.exon.number: NA	tp53.mutation.protein: NA	kras.mutation: WT	kras.mutation.dna: NA	kras.mutation.exon.number: NA	kras.mutation.protein: NA	braf.mutation: WT	braf.mutation.dna: NA	braf.mutation.exon.number: NA	braf.mutation.protein: NA	cit.molecularsubtype: C5
GSM972406	Frozen tissue of primary colorectal Adenocarcinoma	Homo sapiens	Sex: F	age.at.diagnosis: 66	tnm.stage: 2	tnm.t: T3	tnm.n: N0	tnm.m: M0	tumor.location: distal	rfs.event: 0	rfs.delay: 106	os.event: 0	os.delay: 106	mmr.status: NA	cimp.status: -	cin.status: +	tp53.mutation: NA	tp53.mutation.dna: NA	tp53.mutation.exon.number: NA	tp53.mutation.protein: NA	kras.mutation: WT	kras.mutation.dna: NA	kras.mutation.exon.number: NA	kras.mutation.protein: NA	braf.mutation: WT	braf.mutation.dna: NA	braf.mutation.exon.number: NA	braf.mutation.protein: NA	cit.molecularsubtype: C2
GSM972407	Frozen tissue of primary colorectal Adenocarcinoma	Homo sapiens	Sex: F	age.at.diagnosis: 42	tnm.stage: 2	tnm.t: T4	tnm.n: N0	tnm.m: M0	tumor.location: distal	rfs.event: 0	rfs.delay: 132	os.event: 0	os.delay: 132	mmr.status: NA	cimp.status: -	cin.status: +	tp53.mutation: NA	tp53.mutation.dna: NA	tp53.mutation.exon.number: NA	tp53.mutation.protein: NA	kras.mutation: WT	kras.mutation.dna: NA	kras.mutation.exon.number: NA	kras.mutation.protein: NA	braf.mutation: WT	braf.mutation.dna: NA	braf.mutation.exon.number: NA	braf.mutation.protein: NA	cit.molecularsubtype: C5
GSM972408	Frozen tissue of primary colorectal Adenocarcinoma	Homo sapiens	Sex: M	age.at.diagnosis: 66	tnm.stage: 2	tnm.t: T3	tnm.n: N0	tnm.m: M0	tumor.location: distal	rfs.event: 0	rfs.delay: 32	os.event: 1	os.delay: 32	mmr.status: NA	cimp.status: -	cin.status: +	tp53.mutation: NA	tp53.mutation.dna: NA	tp53.mutation.exon.number: NA	tp53.mutation.protein: NA	kras.mutation: WT	kras.mutation.dna: NA	kras.mutation.exon.number: NA	kras.mutation.protein: NA	braf.mutation: WT	braf.mutation.dna: NA	braf.mutation.exon.number: NA	braf.mutation.protein: NA	cit.molecularsubtype: C5
GSM972409	Frozen tissue of primary colorectal Adenocarcinoma	Homo sapiens	Sex: F	age.at.diagnosis: 72	tnm.stage: 2	tnm.t: T4	tnm.n: N0	tnm.m: M0	tumor.location: distal	rfs.event: 0	rfs.delay: 104	os.event: 0	os.delay: 104	mmr.status: NA	cimp.status: -	cin.status: +	tp53.mutation: NA	tp53.mutation.dna: NA	tp53.mutation.exon.number: NA	tp53.mutation.protein: NA	kras.mutation: WT	kras.mutation.dna: NA	kras.mutation.exon.number: NA	kras.mutation.protein: NA	braf.mutation: WT	braf.mutation.dna: NA	braf.mutation.exon.number: NA	braf.mutation.protein: NA	cit.molecularsubtype: C4
GSM972410	Frozen tissue of primary colorectal Adenocarcinoma	Homo sapiens	Sex: F	age.at.diagnosis: 68	tnm.stage: 2	tnm.t: T3	tnm.n: N0	tnm.m: M0	tumor.location: distal	rfs.event: 0	rfs.delay: 91	os.event: 0	os.delay: 91	mmr.status: NA	cimp.status: -	cin.status: +	tp53.mutation: NA	tp53.mutation.dna: NA	tp53.mutation.exon.number: NA	tp53.mutation.protein: NA	kras.mutation: WT	kras.mutation.dna: NA	kras.mutation.exon.number: NA	kras.mutation.protein: NA	braf.mutation: WT	braf.mutation.dna: NA	braf.mutation.exon.number: NA	braf.mutation.protein: NA	cit.molecularsubtype: C5
GSM972411	Frozen tissue of primary colorectal Adenocarcinoma	Homo sapiens	Sex: F	age.at.diagnosis: 48	tnm.stage: 3	tnm.t: T1	tnm.n: N1	tnm.m: M0	tumor.location: distal	rfs.event: 0	rfs.delay: 125	os.event: 0	os.delay: 125	mmr.status: pMMR	cimp.status: NA	cin.status: NA	tp53.mutation: M	tp53.mutation.dna: NA	tp53.mutation.exon.number: NA	tp53.mutation.protein: NA	kras.mutation: M	kras.mutation.dna: c.35G>A	kras.mutation.exon.number: c.35G>A	kras.mutation.protein: p.G12D	braf.mutation: NA	braf.mutation.dna: NA	braf.mutation.exon.number: NA	braf.mutation.protein: NA	cit.molecularsubtype: C1
GSM972412	Frozen tissue of primary colorectal Adenocarcinoma	Homo sapiens	Sex: M	age.at.diagnosis: 78	tnm.stage: 3	tnm.t: T3	tnm.n: N2	tnm.m: M0	tumor.location: proximal	rfs.event: 1	rfs.delay: 5	os.event: 1	os.delay: 8	mmr.status: pMMR	cimp.status: NA	cin.status: NA	tp53.mutation: M	tp53.mutation.dna: NA	tp53.mutation.exon.number: NA	tp53.mutation.protein: NA	kras.mutation: WT	kras.mutation.dna: NA	kras.mutation.exon.number: NA	kras.mutation.protein: NA	braf.mutation: NA	braf.mutation.dna: NA	braf.mutation.exon.number: NA	braf.mutation.protein: NA	cit.molecularsubtype: C4
GSM972413	Frozen tissue of primary colorectal Adenocarcinoma	Homo sapiens	Sex: M	age.at.diagnosis: 66	tnm.stage: 3	tnm.t: T3	tnm.n: N1	tnm.m: M0	tumor.location: distal	rfs.event: 1	rfs.delay: 16	os.event: 1	os.delay: 20	mmr.status: pMMR	cimp.status: NA	cin.status: NA	tp53.mutation: M	tp53.mutation.dna: c.641A>G	tp53.mutation.exon.number: c.641A>G	tp53.mutation.protein: p.H214R	kras.mutation: WT	kras.mutation.dna: NA	kras.mutation.exon.number: NA	kras.mutation.protein: NA	braf.mutation: WT	braf.mutation.dna: NA	braf.mutation.exon.number: NA	braf.mutation.protein: NA	cit.molecularsubtype: C4
GSM972414	Frozen tissue of primary colorectal Adenocarcinoma	Homo sapiens	Sex: F	age.at.diagnosis: 52	tnm.stage: 2	tnm.t: T3	tnm.n: N0	tnm.m: M0	tumor.location: distal	rfs.event: 0	rfs.delay: 53	os.event: 0	os.delay: 53	mmr.status: pMMR	cimp.status: -	cin.status: +	tp53.mutation: WT	tp53.mutation.dna: NA	tp53.mutation.exon.number: NA	tp53.mutation.protein: NA	kras.mutation: WT	kras.mutation.dna: NA	kras.mutation.exon.number: NA	kras.mutation.protein: NA	braf.mutation: WT	braf.mutation.dna: NA	braf.mutation.exon.number: NA	braf.mutation.protein: NA	cit.molecularsubtype: C1
GSM972415	Frozen tissue of primary colorectal Adenocarcinoma	Homo sapiens	Sex: M	age.at.diagnosis: 69	tnm.stage: 3	tnm.t: T3	tnm.n: N1	tnm.m: M0	tumor.location: distal	rfs.event: 1	rfs.delay: 8	os.event: 1	os.delay: 42	mmr.status: pMMR	cimp.status: NA	cin.status: NA	tp53.mutation: M	tp53.mutation.dna: NA	tp53.mutation.exon.number: NA	tp53.mutation.protein: NA	kras.mutation: M	kras.mutation.dna: c.35G>T	kras.mutation.exon.number: c.35G>T	kras.mutation.protein: p.G12V	braf.mutation: NA	braf.mutation.dna: NA	braf.mutation.exon.number: NA	braf.mutation.protein: NA	cit.molecularsubtype: C1
GSM972416	Frozen tissue of primary colorectal Adenocarcinoma	Homo sapiens	Sex: M	age.at.diagnosis: 49	tnm.stage: 2	tnm.t: T4	tnm.n: N0	tnm.m: M0	tumor.location: distal	rfs.event: 1	rfs.delay: 5	os.event: 1	os.delay: 8	mmr.status: pMMR	cimp.status: -	cin.status: +	tp53.mutation: M	tp53.mutation.dna: EX6'+' EX8.c.844C>T	tp53.mutation.exon.number: EX6'+' EX8.c.844C>T	tp53.mutation.protein: EX6'+' EX8.p.R282W	kras.mutation: M	kras.mutation.dna: c.35G>A	kras.mutation.exon.number: c.35G>A	kras.mutation.protein: p.G12D	braf.mutation: WT	braf.mutation.dna: NA	braf.mutation.exon.number: NA	braf.mutation.protein: NA	cit.molecularsubtype: C5
GSM972417	Frozen tissue of primary colorectal Adenocarcinoma	Homo sapiens	Sex: M	age.at.diagnosis: 59	tnm.stage: 2	tnm.t: T3	tnm.n: N0	tnm.m: M0	tumor.location: distal	rfs.event: 0	rfs.delay: 146	os.event: 0	os.delay: 146	mmr.status: pMMR	cimp.status: -	cin.status: +	tp53.mutation: WT	tp53.mutation.dna: NA	tp53.mutation.exon.number: NA	tp53.mutation.protein: NA	kras.mutation: WT	kras.mutation.dna: NA	kras.mutation.exon.number: NA	kras.mutation.protein: NA	braf.mutation: WT	braf.mutation.dna: NA	braf.mutation.exon.number: NA	braf.mutation.protein: NA	cit.molecularsubtype: C5
GSM972418	Frozen tissue of primary colorectal Adenocarcinoma	Homo sapiens	Sex: M	age.at.diagnosis: 64	tnm.stage: 2	tnm.t: T3	tnm.n: N0	tnm.m: M0	tumor.location: distal	rfs.event: 0	rfs.delay: 70	os.event: 0	os.delay: 70	mmr.status: pMMR	cimp.status: -	cin.status: -	tp53.mutation: M	tp53.mutation.dna: c.637C>T	tp53.mutation.exon.number: c.637C>T	tp53.mutation.protein: p.R213X	kras.mutation: WT	kras.mutation.dna: NA	kras.mutation.exon.number: NA	kras.mutation.protein: NA	braf.mutation: WT	braf.mutation.dna: NA	braf.mutation.exon.number: NA	braf.mutation.protein: NA	cit.molecularsubtype: C5
GSM972419	Frozen tissue of primary colorectal Adenocarcinoma	Homo sapiens	Sex: F	age.at.diagnosis: 85	tnm.stage: 3	tnm.t: T3	tnm.n: N2	tnm.m: M0	tumor.location: distal	rfs.event: 1	rfs.delay: 30	os.event: 1	os.delay: 32	mmr.status: pMMR	cimp.status: -	cin.status: +	tp53.mutation: M	tp53.mutation.dna: c.524G>A	tp53.mutation.exon.number: c.524G>A	tp53.mutation.protein: p.R175H	kras.mutation: WT	kras.mutation.dna: NA	kras.mutation.exon.number: NA	kras.mutation.protein: NA	braf.mutation: WT	braf.mutation.dna: NA	braf.mutation.exon.number: NA	braf.mutation.protein: NA	cit.molecularsubtype: C5
GSM972420	Frozen tissue of primary colorectal Adenocarcinoma	Homo sapiens	Sex: M	age.at.diagnosis: 83	tnm.stage: 3	tnm.t: T3	tnm.n: N2	tnm.m: M0	tumor.location: proximal	rfs.event: 1	rfs.delay: 6	os.event: 1	os.delay: 6	mmr.status: pMMR	cimp.status: +	cin.status: -	tp53.mutation: WT	tp53.mutation.dna: NA	tp53.mutation.exon.number: NA	tp53.mutation.protein: NA	kras.mutation: WT	kras.mutation.dna: NA	kras.mutation.exon.number: NA	kras.mutation.protein: NA	braf.mutation: M	braf.mutation.dna: c.1799T>A	braf.mutation.exon.number: c.1799T>A	braf.mutation.protein: p.V600E	cit.molecularsubtype: C2
GSM972421	Frozen tissue of primary colorectal Adenocarcinoma	Homo sapiens	Sex: M	age.at.diagnosis: 66	tnm.stage: 3	tnm.t: NA	tnm.n: NA	tnm.m: NA	tumor.location: distal	rfs.event: 1	rfs.delay: 22	os.event: 0	os.delay: 28	mmr.status: pMMR	cimp.status: -	cin.status: +	tp53.mutation: M	tp53.mutation.dna: c.581T>G	tp53.mutation.exon.number: c.581T>G	tp53.mutation.protein: p.L194R	kras.mutation: WT	kras.mutation.dna: NA	kras.mutation.exon.number: NA	kras.mutation.protein: NA	braf.mutation: WT	braf.mutation.dna: NA	braf.mutation.exon.number: NA	braf.mutation.protein: NA	cit.molecularsubtype: C5
GSM972422	Frozen tissue of primary colorectal Adenocarcinoma	Homo sapiens	Sex: M	age.at.diagnosis: 74	tnm.stage: 2	tnm.t: NA	tnm.n: NA	tnm.m: NA	tumor.location: proximal	rfs.event: 1	rfs.delay: 13	os.event: 1	os.delay: 37	mmr.status: pMMR	cimp.status: -	cin.status: +	tp53.mutation: WT	tp53.mutation.dna: NA	tp53.mutation.exon.number: NA	tp53.mutation.protein: NA	kras.mutation: M	kras.mutation.dna: c.35G>T	kras.mutation.exon.number: c.35G>T	kras.mutation.protein: p.G12V	braf.mutation: WT	braf.mutation.dna: NA	braf.mutation.exon.number: NA	braf.mutation.protein: NA	cit.molecularsubtype: C4
GSM972423	Frozen tissue of primary colorectal Adenocarcinoma	Homo sapiens	Sex: F	age.at.diagnosis: 52	tnm.stage: 2	tnm.t: NA	tnm.n: NA	tnm.m: NA	tumor.location: distal	rfs.event: 1	rfs.delay: 13	os.event: 0	os.delay: 40	mmr.status: pMMR	cimp.status: -	cin.status: NA	tp53.mutation: M	tp53.mutation.dna: c.524G>A	tp53.mutation.exon.number: c.524G>A	tp53.mutation.protein: p.R175H	kras.mutation: WT	kras.mutation.dna: NA	kras.mutation.exon.number: NA	kras.mutation.protein: NA	braf.mutation: WT	braf.mutation.dna: NA	braf.mutation.exon.number: NA	braf.mutation.protein: NA	cit.molecularsubtype: C6
GSM972424	Frozen tissue of primary colorectal Adenocarcinoma	Homo sapiens	Sex: M	age.at.diagnosis: 70	tnm.stage: 2	tnm.t: T3	tnm.n: N0	tnm.m: M0	tumor.location: distal	rfs.event: 0	rfs.delay: 104	os.event: 0	os.delay: 104	mmr.status: pMMR	cimp.status: -	cin.status: +	tp53.mutation: M	tp53.mutation.dna: c.844C>T	tp53.mutation.exon.number: c.844C>T	tp53.mutation.protein: p.R282W	kras.mutation: WT	kras.mutation.dna: NA	kras.mutation.exon.number: NA	kras.mutation.protein: NA	braf.mutation: WT	braf.mutation.dna: NA	braf.mutation.exon.number: NA	braf.mutation.protein: NA	cit.molecularsubtype: C6
GSM972425	Frozen tissue of primary colorectal Adenocarcinoma	Homo sapiens	Sex: F	age.at.diagnosis: 72	tnm.stage: 3	tnm.t: T3	tnm.n: N1	tnm.m: M0	tumor.location: proximal	rfs.event: 0	rfs.delay: 59	os.event: 0	os.delay: 59	mmr.status: pMMR	cimp.status: -	cin.status: NA	tp53.mutation: WT	tp53.mutation.dna: NA	tp53.mutation.exon.number: NA	tp53.mutation.protein: NA	kras.mutation: M	kras.mutation.dna: c.35G>A	kras.mutation.exon.number: c.35G>A	kras.mutation.protein: p.G12D	braf.mutation: WT	braf.mutation.dna: NA	braf.mutation.exon.number: NA	braf.mutation.protein: NA	cit.molecularsubtype: C2
GSM972426	Frozen tissue of primary colorectal Adenocarcinoma	Homo sapiens	Sex: M	age.at.diagnosis: 49	tnm.stage: 2	tnm.t: T3	tnm.n: N0	tnm.m: M0	tumor.location: proximal	rfs.event: 0	rfs.delay: 81	os.event: 0	os.delay: 81	mmr.status: pMMR	cimp.status: -	cin.status: +	tp53.mutation: M	tp53.mutation.dna: c.517G>T	tp53.mutation.exon.number: c.517G>T	tp53.mutation.protein: p.V173L	kras.mutation: WT	kras.mutation.dna: NA	kras.mutation.exon.number: NA	kras.mutation.protein: NA	braf.mutation: WT	braf.mutation.dna: NA	braf.mutation.exon.number: NA	braf.mutation.protein: NA	cit.molecularsubtype: C6
GSM972427	Frozen tissue of primary colorectal Adenocarcinoma	Homo sapiens	Sex: M	age.at.diagnosis: 63	tnm.stage: 2	tnm.t: T3	tnm.n: N0	tnm.m: M0	tumor.location: distal	rfs.event: 0	rfs.delay: 53	os.event: 0	os.delay: 53	mmr.status: pMMR	cimp.status: -	cin.status: +	tp53.mutation: M	tp53.mutation.dna: c.713G>C	tp53.mutation.exon.number: c.713G>C	tp53.mutation.protein: p.C238S	kras.mutation: WT	kras.mutation.dna: NA	kras.mutation.exon.number: NA	kras.mutation.protein: NA	braf.mutation: WT	braf.mutation.dna: NA	braf.mutation.exon.number: NA	braf.mutation.protein: NA	cit.molecularsubtype: C5
GSM972428	Frozen tissue of primary colorectal Adenocarcinoma	Homo sapiens	Sex: M	age.at.diagnosis: 62	tnm.stage: 3	tnm.t: T3	tnm.n: N2	tnm.m: M0	tumor.location: distal	rfs.event: 0	rfs.delay: 55	os.event: 0	os.delay: 55	mmr.status: pMMR	cimp.status: -	cin.status: +	tp53.mutation: M	tp53.mutation.dna: c.853G>A	tp53.mutation.exon.number: c.853G>A	tp53.mutation.protein: p.E285K	kras.mutation: WT	kras.mutation.dna: NA	kras.mutation.exon.number: NA	kras.mutation.protein: NA	braf.mutation: WT	braf.mutation.dna: NA	braf.mutation.exon.number: NA	braf.mutation.protein: NA	cit.molecularsubtype: C5
GSM972429	Frozen tissue of primary colorectal Adenocarcinoma	Homo sapiens	Sex: M	age.at.diagnosis: 64	tnm.stage: 3	tnm.t: T4	tnm.n: N2	tnm.m: M0	tumor.location: distal	rfs.event: 0	rfs.delay: 62	os.event: 0	os.delay: 62	mmr.status: pMMR	cimp.status: -	cin.status: +	tp53.mutation: M	tp53.mutation.dna: c.517G>A	tp53.mutation.exon.number: c.517G>A	tp53.mutation.protein: p.V173M	kras.mutation: M	kras.mutation.dna: c.35G>A	kras.mutation.exon.number: c.35G>A	kras.mutation.protein: p.G12D	braf.mutation: WT	braf.mutation.dna: NA	braf.mutation.exon.number: NA	braf.mutation.protein: NA	cit.molecularsubtype: C3
GSM972430	Frozen tissue of primary colorectal Adenocarcinoma	Homo sapiens	Sex: F	age.at.diagnosis: 43	tnm.stage: 2	tnm.t: T3	tnm.n: N0	tnm.m: M0	tumor.location: proximal	rfs.event: 0	rfs.delay: 53	os.event: 0	os.delay: 53	mmr.status: pMMR	cimp.status: +	cin.status: -	tp53.mutation: WT	tp53.mutation.dna: NA	tp53.mutation.exon.number: NA	tp53.mutation.protein: NA	kras.mutation: WT	kras.mutation.dna: NA	kras.mutation.exon.number: NA	kras.mutation.protein: NA	braf.mutation: WT	braf.mutation.dna: NA	braf.mutation.exon.number: NA	braf.mutation.protein: NA	cit.molecularsubtype: C2
GSM972431	Frozen tissue of primary colorectal Adenocarcinoma	Homo sapiens	Sex: M	age.at.diagnosis: 59	tnm.stage: 3	tnm.t: T3	tnm.n: N1	tnm.m: M0	tumor.location: proximal	rfs.event: 0	rfs.delay: 54	os.event: 0	os.delay: 54	mmr.status: pMMR	cimp.status: -	cin.status: +	tp53.mutation: WT	tp53.mutation.dna: NA	tp53.mutation.exon.number: NA	tp53.mutation.protein: NA	kras.mutation: M	kras.mutation.dna: c.38G>A	kras.mutation.exon.number: c.38G>A	kras.mutation.protein: p.G13D	braf.mutation: WT	braf.mutation.dna: NA	braf.mutation.exon.number: NA	braf.mutation.protein: NA	cit.molecularsubtype: C5
GSM972432	Frozen tissue of primary colorectal Adenocarcinoma	Homo sapiens	Sex: M	age.at.diagnosis: 71	tnm.stage: 3	tnm.t: NA	tnm.n: NA	tnm.m: NA	tumor.location: distal	rfs.event: 1	rfs.delay: 19	os.event: 0	os.delay: 55	mmr.status: pMMR	cimp.status: -	cin.status: +	tp53.mutation: M	tp53.mutation.dna: FS	tp53.mutation.exon.number: FS	tp53.mutation.protein: FS	kras.mutation: M	kras.mutation.dna: c.35G>T	kras.mutation.exon.number: c.35G>T	kras.mutation.protein: p.G12V	braf.mutation: WT	braf.mutation.dna: NA	braf.mutation.exon.number: NA	braf.mutation.protein: NA	cit.molecularsubtype: C6
GSM972433	Frozen tissue of primary colorectal Adenocarcinoma	Homo sapiens	Sex: M	age.at.diagnosis: 85	tnm.stage: 3	tnm.t: NA	tnm.n: NA	tnm.m: NA	tumor.location: distal	rfs.event: 1	rfs.delay: 3	os.event: 1	os.delay: 16	mmr.status: pMMR	cimp.status: NA	cin.status: NA	tp53.mutation: WT	tp53.mutation.dna: NA	tp53.mutation.exon.number: NA	tp53.mutation.protein: NA	kras.mutation: WT	kras.mutation.dna: NA	kras.mutation.exon.number: NA	kras.mutation.protein: NA	braf.mutation: WT	braf.mutation.dna: NA	braf.mutation.exon.number: NA	braf.mutation.protein: NA	cit.molecularsubtype: C4
GSM972434	Frozen tissue of primary colorectal Adenocarcinoma	Homo sapiens	Sex: M	age.at.diagnosis: 70	tnm.stage: 2	tnm.t: NA	tnm.n: NA	tnm.m: NA	tumor.location: distal	rfs.event: 1	rfs.delay: 19	os.event: 1	os.delay: 42	mmr.status: pMMR	cimp.status: NA	cin.status: NA	tp53.mutation: M	tp53.mutation.dna: FS	tp53.mutation.exon.number: FS	tp53.mutation.protein: FS	kras.mutation: WT	kras.mutation.dna: NA	kras.mutation.exon.number: NA	kras.mutation.protein: NA	braf.mutation: WT	braf.mutation.dna: NA	braf.mutation.exon.number: NA	braf.mutation.protein: NA	cit.molecularsubtype: C1
GSM972435	Frozen tissue of primary colorectal Adenocarcinoma	Homo sapiens	Sex: M	age.at.diagnosis: 71	tnm.stage: 3	tnm.t: NA	tnm.n: NA	tnm.m: NA	tumor.location: distal	rfs.event: 1	rfs.delay: 14	os.event: 0	os.delay: 40	mmr.status: pMMR	cimp.status: -	cin.status: +	tp53.mutation: M	tp53.mutation.dna: c.844C>T	tp53.mutation.exon.number: c.844C>T	tp53.mutation.protein: p.R282W	kras.mutation: WT	kras.mutation.dna: NA	kras.mutation.exon.number: NA	kras.mutation.protein: NA	braf.mutation: WT	braf.mutation.dna: NA	braf.mutation.exon.number: NA	braf.mutation.protein: NA	cit.molecularsubtype: C1
GSM972436	Frozen tissue of primary colorectal Adenocarcinoma	Homo sapiens	Sex: M	age.at.diagnosis: 81	tnm.stage: 2	tnm.t: NA	tnm.n: NA	tnm.m: NA	tumor.location: distal	rfs.event: 1	rfs.delay: 2	os.event: 1	os.delay: 18	mmr.status: pMMR	cimp.status: -	cin.status: +	tp53.mutation: M	tp53.mutation.dna: c.569C>T	tp53.mutation.exon.number: c.569C>T	tp53.mutation.protein: p.P190L	kras.mutation: M	kras.mutation.dna: c.35G>T	kras.mutation.exon.number: c.35G>T	kras.mutation.protein: p.G12V	braf.mutation: WT	braf.mutation.dna: NA	braf.mutation.exon.number: NA	braf.mutation.protein: NA	cit.molecularsubtype: C1
GSM972437	Frozen tissue of primary colorectal Adenocarcinoma	Homo sapiens	Sex: F	age.at.diagnosis: 48	tnm.stage: 4	tnm.t: T3	tnm.n: N2	tnm.m: M1	tumor.location: distal	rfs.event: 1	rfs.delay: 0	os.event: 1	os.delay: 7	mmr.status: pMMR	cimp.status: -	cin.status: +	tp53.mutation: WT	tp53.mutation.dna: NA	tp53.mutation.exon.number: NA	tp53.mutation.protein: NA	kras.mutation: WT	kras.mutation.dna: NA	kras.mutation.exon.number: NA	kras.mutation.protein: NA	braf.mutation: WT	braf.mutation.dna: NA	braf.mutation.exon.number: NA	braf.mutation.protein: NA	cit.molecularsubtype: C5
GSM972438	Frozen tissue of primary colorectal Adenocarcinoma	Homo sapiens	Sex: M	age.at.diagnosis: 44	tnm.stage: 4	tnm.t: T4	tnm.n: N1	tnm.m: M1	tumor.location: proximal	rfs.event: 1	rfs.delay: 0	os.event: 1	os.delay: 30	mmr.status: pMMR	cimp.status: NA	cin.status: +	tp53.mutation: M	tp53.mutation.dna: c.583A>G	tp53.mutation.exon.number: c.583A>G	tp53.mutation.protein: p.I195V	kras.mutation: WT	kras.mutation.dna: NA	kras.mutation.exon.number: NA	kras.mutation.protein: NA	braf.mutation: WT	braf.mutation.dna: NA	braf.mutation.exon.number: NA	braf.mutation.protein: NA	cit.molecularsubtype: C4
GSM972439	Frozen tissue of primary colorectal Adenocarcinoma	Homo sapiens	Sex: M	age.at.diagnosis: 65	tnm.stage: 4	tnm.t: T3	tnm.n: N1	tnm.m: M1	tumor.location: distal	rfs.event: 1	rfs.delay: 0	os.event: 1	os.delay: 2	mmr.status: pMMR	cimp.status: -	cin.status: NA	tp53.mutation: M	tp53.mutation.dna: c.844C>T	tp53.mutation.exon.number: c.844C>T	tp53.mutation.protein: p.R282W	kras.mutation: WT	kras.mutation.dna: NA	kras.mutation.exon.number: NA	kras.mutation.protein: NA	braf.mutation: WT	braf.mutation.dna: NA	braf.mutation.exon.number: NA	braf.mutation.protein: NA	cit.molecularsubtype: C6
GSM972440	Frozen tissue of primary colorectal Adenocarcinoma	Homo sapiens	Sex: M	age.at.diagnosis: 50	tnm.stage: 2	tnm.t: T3	tnm.n: N0	tnm.m: M0	tumor.location: distal	rfs.event: 0	rfs.delay: 52	os.event: 0	os.delay: 52	mmr.status: pMMR	cimp.status: -	cin.status: NA	tp53.mutation: M	tp53.mutation.dna: c.404G>C	tp53.mutation.exon.number: c.404G>C	tp53.mutation.protein: p.C135S	kras.mutation: M	kras.mutation.dna: c.35G>A	kras.mutation.exon.number: c.35G>A	kras.mutation.protein: p.G12D	braf.mutation: WT	braf.mutation.dna: NA	braf.mutation.exon.number: NA	braf.mutation.protein: NA	cit.molecularsubtype: C4
GSM972441	Frozen tissue of primary colorectal Adenocarcinoma	Homo sapiens	Sex: F	age.at.diagnosis: 49	tnm.stage: 4	tnm.t: T4	tnm.n: N2	tnm.m: M1	tumor.location: distal	rfs.event: 1	rfs.delay: 0	os.event: 0	os.delay: 68	mmr.status: pMMR	cimp.status: -	cin.status: +	tp53.mutation: WT	tp53.mutation.dna: NA	tp53.mutation.exon.number: NA	tp53.mutation.protein: NA	kras.mutation: WT	kras.mutation.dna: NA	kras.mutation.exon.number: NA	kras.mutation.protein: NA	braf.mutation: WT	braf.mutation.dna: NA	braf.mutation.exon.number: NA	braf.mutation.protein: NA	cit.molecularsubtype: C6
GSM972442	Frozen tissue of primary colorectal Adenocarcinoma	Homo sapiens	Sex: F	age.at.diagnosis: 54	tnm.stage: 4	tnm.t: T3	tnm.n: N2	tnm.m: M1	tumor.location: distal	rfs.event: 1	rfs.delay: 0	os.event: 1	os.delay: 6	mmr.status: pMMR	cimp.status: -	cin.status: NA	tp53.mutation: WT	tp53.mutation.dna: NA	tp53.mutation.exon.number: NA	tp53.mutation.protein: NA	kras.mutation: M	kras.mutation.dna: c.38G>A	kras.mutation.exon.number: c.38G>A	kras.mutation.protein: p.G13D	braf.mutation: WT	braf.mutation.dna: NA	braf.mutation.exon.number: NA	braf.mutation.protein: NA	cit.molecularsubtype: C1
GSM972443	Frozen tissue of primary colorectal Adenocarcinoma	Homo sapiens	Sex: M	age.at.diagnosis: 49	tnm.stage: 2	tnm.t: T3	tnm.n: N0	tnm.m: M0	tumor.location: distal	rfs.event: 0	rfs.delay: 48	os.event: 0	os.delay: 48	mmr.status: dMMR	cimp.status: +	cin.status: -	tp53.mutation: NA	tp53.mutation.dna: NA	tp53.mutation.exon.number: NA	tp53.mutation.protein: NA	kras.mutation: WT	kras.mutation.dna: NA	kras.mutation.exon.number: NA	kras.mutation.protein: NA	braf.mutation: WT	braf.mutation.dna: NA	braf.mutation.exon.number: NA	braf.mutation.protein: NA	cit.molecularsubtype: C3
GSM972444	Frozen tissue of primary colorectal Adenocarcinoma	Homo sapiens	Sex: M	age.at.diagnosis: 73	tnm.stage: 3	tnm.t: T4	tnm.n: N2	tnm.m: MX	tumor.location: proximal	rfs.event: 1	rfs.delay: 5	os.event: 1	os.delay: 14	mmr.status: dMMR	cimp.status: -	cin.status: -	tp53.mutation: NA	tp53.mutation.dna: NA	tp53.mutation.exon.number: NA	tp53.mutation.protein: NA	kras.mutation: M	kras.mutation.dna: c.38G>A	kras.mutation.exon.number: c.38G>A	kras.mutation.protein: p.G13D	braf.mutation: WT	braf.mutation.dna: NA	braf.mutation.exon.number: NA	braf.mutation.protein: NA	cit.molecularsubtype: C4
GSM972445	Frozen tissue of primary colorectal Adenocarcinoma	Homo sapiens	Sex: M	age.at.diagnosis: 48	tnm.stage: 2	tnm.t: T4	tnm.n: N0	tnm.m: M0	tumor.location: proximal	rfs.event: 0	rfs.delay: 35	os.event: 0	os.delay: 35	mmr.status: dMMR	cimp.status: -	cin.status: -	tp53.mutation: NA	tp53.mutation.dna: NA	tp53.mutation.exon.number: NA	tp53.mutation.protein: NA	kras.mutation: WT	kras.mutation.dna: NA	kras.mutation.exon.number: NA	kras.mutation.protein: NA	braf.mutation: WT	braf.mutation.dna: NA	braf.mutation.exon.number: NA	braf.mutation.protein: NA	cit.molecularsubtype: C2
GSM972446	Frozen tissue of primary colorectal Adenocarcinoma	Homo sapiens	Sex: M	age.at.diagnosis: 67	tnm.stage: 3	tnm.t: T3	tnm.n: N1	tnm.m: MX	tumor.location: proximal	rfs.event: NA	rfs.delay: NA	os.event: NA	os.delay: NA	mmr.status: dMMR	cimp.status: -	cin.status: -	tp53.mutation: NA	tp53.mutation.dna: NA	tp53.mutation.exon.number: NA	tp53.mutation.protein: NA	kras.mutation: M	kras.mutation.dna: c.35G>A	kras.mutation.exon.number: c.35G>A	kras.mutation.protein: p.G12D	braf.mutation: WT	braf.mutation.dna: NA	braf.mutation.exon.number: NA	braf.mutation.protein: NA	cit.molecularsubtype: C3
GSM972447	Frozen tissue of primary colorectal Adenocarcinoma	Homo sapiens	Sex: M	age.at.diagnosis: 71	tnm.stage: 2	tnm.t: T3	tnm.n: N0	tnm.m: M0	tumor.location: proximal	rfs.event: 0	rfs.delay: 31	os.event: 0	os.delay: 31	mmr.status: dMMR	cimp.status: +	cin.status: -	tp53.mutation: NA	tp53.mutation.dna: NA	tp53.mutation.exon.number: NA	tp53.mutation.protein: NA	kras.mutation: WT	kras.mutation.dna: NA	kras.mutation.exon.number: NA	kras.mutation.protein: NA	braf.mutation: M	braf.mutation.dna: NA	braf.mutation.exon.number: NA	braf.mutation.protein: NA	cit.molecularsubtype: C2
GSM972448	Frozen tissue of primary colorectal Adenocarcinoma	Homo sapiens	Sex: F	age.at.diagnosis: 74	tnm.stage: 2	tnm.t: T3	tnm.n: N0	tnm.m: M0	tumor.location: proximal	rfs.event: NA	rfs.delay: NA	os.event: NA	os.delay: NA	mmr.status: dMMR	cimp.status: +	cin.status: +	tp53.mutation: WT	tp53.mutation.dna: NA	tp53.mutation.exon.number: NA	tp53.mutation.protein: NA	kras.mutation: WT	kras.mutation.dna: NA	kras.mutation.exon.number: NA	kras.mutation.protein: NA	braf.mutation: M	braf.mutation.dna: c.1799T>A	braf.mutation.exon.number: c.1799T>A	braf.mutation.protein: p.V600E	cit.molecularsubtype: C2
GSM972449	Frozen tissue of primary colorectal Adenocarcinoma	Homo sapiens	Sex: F	age.at.diagnosis: 51	tnm.stage: 3	tnm.t: T4	tnm.n: N1	tnm.m: M0	tumor.location: proximal	rfs.event: 1	rfs.delay: 19	os.event: 1	os.delay: 41	mmr.status: pMMR	cimp.status: -	cin.status: +	tp53.mutation: M	tp53.mutation.dna: NA	tp53.mutation.exon.number: NA	tp53.mutation.protein: NA	kras.mutation: M	kras.mutation.dna: EX2.codon13	kras.mutation.exon.number: EX2.codon13	kras.mutation.protein: NA	braf.mutation: WT	braf.mutation.dna: NA	braf.mutation.exon.number: NA	braf.mutation.protein: NA	cit.molecularsubtype: C6
GSM972450	Frozen tissue of primary colorectal Adenocarcinoma	Homo sapiens	Sex: M	age.at.diagnosis: 80	tnm.stage: 2	tnm.t: T3	tnm.n: N0	tnm.m: M0	tumor.location: distal	rfs.event: 1	rfs.delay: 19	os.event: 1	os.delay: 47	mmr.status: pMMR	cimp.status: -	cin.status: +	tp53.mutation: M	tp53.mutation.dna: NA	tp53.mutation.exon.number: NA	tp53.mutation.protein: NA	kras.mutation: WT	kras.mutation.dna: NA	kras.mutation.exon.number: NA	kras.mutation.protein: NA	braf.mutation: WT	braf.mutation.dna: NA	braf.mutation.exon.number: NA	braf.mutation.protein: NA	cit.molecularsubtype: C1
GSM972451	Frozen tissue of primary colorectal Adenocarcinoma	Homo sapiens	Sex: M	age.at.diagnosis: 58	tnm.stage: 2	tnm.t: T4	tnm.n: N0	tnm.m: M0	tumor.location: distal	rfs.event: 0	rfs.delay: 97	os.event: 0	os.delay: 97	mmr.status: pMMR	cimp.status: -	cin.status: -	tp53.mutation: WT	tp53.mutation.dna: NA	tp53.mutation.exon.number: NA	tp53.mutation.protein: NA	kras.mutation: WT	kras.mutation.dna: NA	kras.mutation.exon.number: NA	kras.mutation.protein: NA	braf.mutation: WT	braf.mutation.dna: NA	braf.mutation.exon.number: NA	braf.mutation.protein: NA	cit.molecularsubtype: C1
GSM972452	Frozen tissue of primary colorectal Adenocarcinoma	Homo sapiens	Sex: F	age.at.diagnosis: 75	tnm.stage: 3	tnm.t: T3	tnm.n: N2	tnm.m: M0	tumor.location: proximal	rfs.event: 0	rfs.delay: 99	os.event: 0	os.delay: 99	mmr.status: NA	cimp.status: +	cin.status: -	tp53.mutation: WT	tp53.mutation.dna: NA	tp53.mutation.exon.number: NA	tp53.mutation.protein: NA	kras.mutation: WT	kras.mutation.dna: NA	kras.mutation.exon.number: NA	kras.mutation.protein: NA	braf.mutation: M	braf.mutation.dna: c.1799T>A	braf.mutation.exon.number: c.1799T>A	braf.mutation.protein: p.V600E	cit.molecularsubtype: C2
GSM972453	Frozen tissue of primary colorectal Adenocarcinoma	Homo sapiens	Sex: F	age.at.diagnosis: 51	tnm.stage: 3	tnm.t: T3	tnm.n: N1	tnm.m: M0	tumor.location: proximal	rfs.event: 0	rfs.delay: 100	os.event: 0	os.delay: 100	mmr.status: pMMR	cimp.status: -	cin.status: -	tp53.mutation: WT	tp53.mutation.dna: NA	tp53.mutation.exon.number: NA	tp53.mutation.protein: NA	kras.mutation: M	kras.mutation.dna: EX2.codon12	kras.mutation.exon.number: EX2.codon12	kras.mutation.protein: NA	braf.mutation: WT	braf.mutation.dna: NA	braf.mutation.exon.number: NA	braf.mutation.protein: NA	cit.molecularsubtype: C3
GSM972454	Frozen tissue of primary colorectal Adenocarcinoma	Homo sapiens	Sex: M	age.at.diagnosis: 62	tnm.stage: 1	tnm.t: T2	tnm.n: N0	tnm.m: M0	tumor.location: distal	rfs.event: 0	rfs.delay: 75	os.event: 0	os.delay: 75	mmr.status: pMMR	cimp.status: -	cin.status: +	tp53.mutation: M	tp53.mutation.dna: NA	tp53.mutation.exon.number: NA	tp53.mutation.protein: NA	kras.mutation: M	kras.mutation.dna: EX2.codon13	kras.mutation.exon.number: EX2.codon13	kras.mutation.protein: NA	braf.mutation: WT	braf.mutation.dna: NA	braf.mutation.exon.number: NA	braf.mutation.protein: NA	cit.molecularsubtype: C6
GSM972455	Frozen tissue of primary colorectal Adenocarcinoma	Homo sapiens	Sex: F	age.at.diagnosis: 89	tnm.stage: 3	tnm.t: T3	tnm.n: N1	tnm.m: M0	tumor.location: proximal	rfs.event: 0	rfs.delay: 74	os.event: 0	os.delay: 74	mmr.status: dMMR	cimp.status: +	cin.status: +	tp53.mutation: WT	tp53.mutation.dna: NA	tp53.mutation.exon.number: NA	tp53.mutation.protein: NA	kras.mutation: WT	kras.mutation.dna: NA	kras.mutation.exon.number: NA	kras.mutation.protein: NA	braf.mutation: M	braf.mutation.dna: c.1799T>A	braf.mutation.exon.number: c.1799T>A	braf.mutation.protein: p.V600E	cit.molecularsubtype: C2
GSM972456	Frozen tissue of primary colorectal Adenocarcinoma	Homo sapiens	Sex: F	age.at.diagnosis: 82	tnm.stage: 2	tnm.t: T3	tnm.n: N0	tnm.m: M0	tumor.location: distal	rfs.event: 0	rfs.delay: 0	os.event: 1	os.delay: 0	mmr.status: pMMR	cimp.status: -	cin.status: +	tp53.mutation: M	tp53.mutation.dna: NA	tp53.mutation.exon.number: NA	tp53.mutation.protein: NA	kras.mutation: WT	kras.mutation.dna: NA	kras.mutation.exon.number: NA	kras.mutation.protein: NA	braf.mutation: WT	braf.mutation.dna: NA	braf.mutation.exon.number: NA	braf.mutation.protein: NA	cit.molecularsubtype: C5
GSM972457	Frozen tissue of primary colorectal Adenocarcinoma	Homo sapiens	Sex: F	age.at.diagnosis: 74	tnm.stage: 3	tnm.t: T3	tnm.n: N1	tnm.m: M0	tumor.location: distal	rfs.event: 1	rfs.delay: 34	os.event: 0	os.delay: 68	mmr.status: pMMR	cimp.status: -	cin.status: +	tp53.mutation: WT	tp53.mutation.dna: NA	tp53.mutation.exon.number: NA	tp53.mutation.protein: NA	kras.mutation: M	kras.mutation.dna: EX2.codon12	kras.mutation.exon.number: EX2.codon12	kras.mutation.protein: NA	braf.mutation: WT	braf.mutation.dna: NA	braf.mutation.exon.number: NA	braf.mutation.protein: NA	cit.molecularsubtype: C3
GSM972458	Frozen tissue of primary colorectal Adenocarcinoma	Homo sapiens	Sex: M	age.at.diagnosis: 65	tnm.stage: 2	tnm.t: T3	tnm.n: N0	tnm.m: M0	tumor.location: proximal	rfs.event: 0	rfs.delay: 17	os.event: 1	os.delay: 17	mmr.status: dMMR	cimp.status: +	cin.status: -	tp53.mutation: WT	tp53.mutation.dna: NA	tp53.mutation.exon.number: NA	tp53.mutation.protein: NA	kras.mutation: M	kras.mutation.dna: EX2.codon12	kras.mutation.exon.number: EX2.codon12	kras.mutation.protein: NA	braf.mutation: WT	braf.mutation.dna: NA	braf.mutation.exon.number: NA	braf.mutation.protein: NA	cit.molecularsubtype: C2
GSM972459	Frozen tissue of primary colorectal Adenocarcinoma	Homo sapiens	Sex: M	age.at.diagnosis: 80	tnm.stage: 2	tnm.t: T3	tnm.n: N0	tnm.m: M0	tumor.location: proximal	rfs.event: 0	rfs.delay: 12	os.event: 0	os.delay: 12	mmr.status: pMMR	cimp.status: -	cin.status: -	tp53.mutation: WT	tp53.mutation.dna: NA	tp53.mutation.exon.number: NA	tp53.mutation.protein: NA	kras.mutation: WT	kras.mutation.dna: NA	kras.mutation.exon.number: NA	kras.mutation.protein: NA	braf.mutation: WT	braf.mutation.dna: NA	braf.mutation.exon.number: NA	braf.mutation.protein: NA	cit.molecularsubtype: C3
GSM972460	Frozen tissue of primary colorectal Adenocarcinoma	Homo sapiens	Sex: F	age.at.diagnosis: 70	tnm.stage: 2	tnm.t: T3	tnm.n: N0	tnm.m: M0	tumor.location: distal	rfs.event: 0	rfs.delay: 96	os.event: 0	os.delay: 96	mmr.status: pMMR	cimp.status: +	cin.status: +	tp53.mutation: WT	tp53.mutation.dna: NA	tp53.mutation.exon.number: NA	tp53.mutation.protein: NA	kras.mutation: WT	kras.mutation.dna: NA	kras.mutation.exon.number: NA	kras.mutation.protein: NA	braf.mutation: WT	braf.mutation.dna: NA	braf.mutation.exon.number: NA	braf.mutation.protein: NA	cit.molecularsubtype: C5
GSM972461	Frozen tissue of primary colorectal Adenocarcinoma	Homo sapiens	Sex: M	age.at.diagnosis: 56	tnm.stage: 2	tnm.t: T3	tnm.n: N0	tnm.m: M0	tumor.location: distal	rfs.event: 0	rfs.delay: 96	os.event: 0	os.delay: 96	mmr.status: pMMR	cimp.status: -	cin.status: +	tp53.mutation: M	tp53.mutation.dna: NA	tp53.mutation.exon.number: NA	tp53.mutation.protein: NA	kras.mutation: WT	kras.mutation.dna: NA	kras.mutation.exon.number: NA	kras.mutation.protein: NA	braf.mutation: WT	braf.mutation.dna: NA	braf.mutation.exon.number: NA	braf.mutation.protein: NA	cit.molecularsubtype: C1
GSM972462	Frozen tissue of primary colorectal Adenocarcinoma	Homo sapiens	Sex: M	age.at.diagnosis: 72	tnm.stage: 1	tnm.t: T2	tnm.n: N0	tnm.m: M0	tumor.location: distal	rfs.event: 0	rfs.delay: 88	os.event: 0	os.delay: 88	mmr.status: pMMR	cimp.status: -	cin.status: +	tp53.mutation: M	tp53.mutation.dna: EX4.c.314G>A'+' EX6.c.658T>G	tp53.mutation.exon.number: EX4.c.314G>A'+' EX6.c.658T>G	tp53.mutation.protein: EX4.p.G105D'+' EX6.p.T658G	kras.mutation: M	kras.mutation.dna: c.35G>A	kras.mutation.exon.number: c.35G>A	kras.mutation.protein: p.G12D	braf.mutation: WT	braf.mutation.dna: NA	braf.mutation.exon.number: NA	braf.mutation.protein: NA	cit.molecularsubtype: C5
GSM972463	Frozen tissue of primary colorectal Adenocarcinoma	Homo sapiens	Sex: M	age.at.diagnosis: 67	tnm.stage: 3	tnm.t: T4	tnm.n: N2	tnm.m: M0	tumor.location: proximal	rfs.event: NA	rfs.delay: NA	os.event: 1	os.delay: 2	mmr.status: pMMR	cimp.status: -	cin.status: -	tp53.mutation: WT	tp53.mutation.dna: NA	tp53.mutation.exon.number: NA	tp53.mutation.protein: NA	kras.mutation: M	kras.mutation.dna: EX2.codon12	kras.mutation.exon.number: EX2.codon12	kras.mutation.protein: NA	braf.mutation: WT	braf.mutation.dna: NA	braf.mutation.exon.number: NA	braf.mutation.protein: NA	cit.molecularsubtype: C3
GSM972464	Frozen tissue of primary colorectal Adenocarcinoma	Homo sapiens	Sex: F	age.at.diagnosis: 76	tnm.stage: 1	tnm.t: T2	tnm.n: N0	tnm.m: M0	tumor.location: distal	rfs.event: 0	rfs.delay: 86	os.event: 0	os.delay: 86	mmr.status: pMMR	cimp.status: -	cin.status: +	tp53.mutation: M	tp53.mutation.dna: NA	tp53.mutation.exon.number: NA	tp53.mutation.protein: NA	kras.mutation: WT	kras.mutation.dna: NA	kras.mutation.exon.number: NA	kras.mutation.protein: NA	braf.mutation: WT	braf.mutation.dna: NA	braf.mutation.exon.number: NA	braf.mutation.protein: NA	cit.molecularsubtype: C5
GSM972465	Frozen tissue of primary colorectal Adenocarcinoma	Homo sapiens	Sex: M	age.at.diagnosis: 73	tnm.stage: 2	tnm.t: T3	tnm.n: N0	tnm.m: M0	tumor.location: proximal	rfs.event: 0	rfs.delay: 84	os.event: 1	os.delay: 84	mmr.status: NA	cimp.status: -	cin.status: +	tp53.mutation: NA	tp53.mutation.dna: NA	tp53.mutation.exon.number: NA	tp53.mutation.protein: NA	kras.mutation: WT	kras.mutation.dna: NA	kras.mutation.exon.number: NA	kras.mutation.protein: NA	braf.mutation: WT	braf.mutation.dna: NA	braf.mutation.exon.number: NA	braf.mutation.protein: NA	cit.molecularsubtype: C2
GSM972466	Frozen tissue of primary colorectal Adenocarcinoma	Homo sapiens	Sex: F	age.at.diagnosis: 73	tnm.stage: 3	tnm.t: T3	tnm.n: N1	tnm.m: M0	tumor.location: proximal	rfs.event: 0	rfs.delay: 75	os.event: 0	os.delay: 75	mmr.status: pMMR	cimp.status: -	cin.status: +	tp53.mutation: M	tp53.mutation.dna: NA	tp53.mutation.exon.number: NA	tp53.mutation.protein: NA	kras.mutation: M	kras.mutation.dna: EX2.codon13	kras.mutation.exon.number: EX2.codon13	kras.mutation.protein: NA	braf.mutation: WT	braf.mutation.dna: NA	braf.mutation.exon.number: NA	braf.mutation.protein: NA	cit.molecularsubtype: C1
GSM972467	Frozen tissue of primary colorectal Adenocarcinoma	Homo sapiens	Sex: M	age.at.diagnosis: 54	tnm.stage: 3	tnm.t: T3	tnm.n: N2	tnm.m: M0	tumor.location: distal	rfs.event: 0	rfs.delay: 72	os.event: 0	os.delay: 72	mmr.status: pMMR	cimp.status: -	cin.status: +	tp53.mutation: M	tp53.mutation.dna: NA	tp53.mutation.exon.number: NA	tp53.mutation.protein: NA	kras.mutation: M	kras.mutation.dna: EX2.codon12	kras.mutation.exon.number: EX2.codon12	kras.mutation.protein: NA	braf.mutation: WT	braf.mutation.dna: NA	braf.mutation.exon.number: NA	braf.mutation.protein: NA	cit.molecularsubtype: C4
GSM972468	Frozen tissue of primary colorectal Adenocarcinoma	Homo sapiens	Sex: M	age.at.diagnosis: 73	tnm.stage: 2	tnm.t: T3	tnm.n: N0	tnm.m: M0	tumor.location: distal	rfs.event: 0	rfs.delay: 24	os.event: 1	os.delay: 24	mmr.status: pMMR	cimp.status: -	cin.status: +	tp53.mutation: M	tp53.mutation.dna: NA	tp53.mutation.exon.number: NA	tp53.mutation.protein: NA	kras.mutation: WT	kras.mutation.dna: NA	kras.mutation.exon.number: NA	kras.mutation.protein: NA	braf.mutation: WT	braf.mutation.dna: NA	braf.mutation.exon.number: NA	braf.mutation.protein: NA	cit.molecularsubtype: C5
GSM972469	Frozen tissue of primary colorectal Adenocarcinoma	Homo sapiens	Sex: M	age.at.diagnosis: 69	tnm.stage: 1	tnm.t: T2	tnm.n: N0	tnm.m: M0	tumor.location: distal	rfs.event: 0	rfs.delay: 86	os.event: 0	os.delay: 86	mmr.status: pMMR	cimp.status: -	cin.status: +	tp53.mutation: WT	tp53.mutation.dna: NA	tp53.mutation.exon.number: NA	tp53.mutation.protein: NA	kras.mutation: M	kras.mutation.dna: EX2.codon12	kras.mutation.exon.number: EX2.codon12	kras.mutation.protein: NA	braf.mutation: WT	braf.mutation.dna: NA	braf.mutation.exon.number: NA	braf.mutation.protein: NA	cit.molecularsubtype: C5
GSM972470	Frozen tissue of primary colorectal Adenocarcinoma	Homo sapiens	Sex: M	age.at.diagnosis: 50	tnm.stage: 2	tnm.t: T3	tnm.n: N0	tnm.m: M0	tumor.location: proximal	rfs.event: 0	rfs.delay: 85	os.event: 0	os.delay: 85	mmr.status: dMMR	cimp.status: -	cin.status: -	tp53.mutation: M	tp53.mutation.dna: NA	tp53.mutation.exon.number: NA	tp53.mutation.protein: NA	kras.mutation: WT	kras.mutation.dna: NA	kras.mutation.exon.number: NA	kras.mutation.protein: NA	braf.mutation: WT	braf.mutation.dna: NA	braf.mutation.exon.number: NA	braf.mutation.protein: NA	cit.molecularsubtype: C2
GSM972471	Frozen tissue of primary colorectal Adenocarcinoma	Homo sapiens	Sex: F	age.at.diagnosis: 73	tnm.stage: 1	tnm.t: T2	tnm.n: N0	tnm.m: M0	tumor.location: proximal	rfs.event: NA	rfs.delay: NA	os.event: NA	os.delay: NA	mmr.status: dMMR	cimp.status: +	cin.status: -	tp53.mutation: WT	tp53.mutation.dna: NA	tp53.mutation.exon.number: NA	tp53.mutation.protein: NA	kras.mutation: WT	kras.mutation.dna: NA	kras.mutation.exon.number: NA	kras.mutation.protein: NA	braf.mutation: M	braf.mutation.dna: c.1799T>A	braf.mutation.exon.number: c.1799T>A	braf.mutation.protein: p.V600E	cit.molecularsubtype: C2
GSM972472	Frozen tissue of primary colorectal Adenocarcinoma	Homo sapiens	Sex: M	age.at.diagnosis: 58	tnm.stage: 2	tnm.t: T4	tnm.n: N0	tnm.m: M0	tumor.location: proximal	rfs.event: 0	rfs.delay: 80	os.event: 0	os.delay: 80	mmr.status: pMMR	cimp.status: +	cin.status: +	tp53.mutation: WT	tp53.mutation.dna: NA	tp53.mutation.exon.number: NA	tp53.mutation.protein: NA	kras.mutation: WT	kras.mutation.dna: NA	kras.mutation.exon.number: NA	kras.mutation.protein: NA	braf.mutation: WT	braf.mutation.dna: NA	braf.mutation.exon.number: NA	braf.mutation.protein: NA	cit.molecularsubtype: C3
GSM972473	Frozen tissue of primary colorectal Adenocarcinoma	Homo sapiens	Sex: M	age.at.diagnosis: 67	tnm.stage: 2	tnm.t: T3	tnm.n: N0	tnm.m: M0	tumor.location: distal	rfs.event: 1	rfs.delay: 45	os.event: 0	os.delay: 117	mmr.status: pMMR	cimp.status: -	cin.status: -	tp53.mutation: WT	tp53.mutation.dna: NA	tp53.mutation.exon.number: NA	tp53.mutation.protein: NA	kras.mutation: M	kras.mutation.dna: EX2.codon12	kras.mutation.exon.number: EX2.codon12	kras.mutation.protein: NA	braf.mutation: WT	braf.mutation.dna: NA	braf.mutation.exon.number: NA	braf.mutation.protein: NA	cit.molecularsubtype: C3
GSM972474	Frozen tissue of primary colorectal Adenocarcinoma	Homo sapiens	Sex: F	age.at.diagnosis: 49	tnm.stage: 3	tnm.t: T3	tnm.n: N1	tnm.m: M0	tumor.location: distal	rfs.event: 1	rfs.delay: 9	os.event: 0	os.delay: 119	mmr.status: pMMR	cimp.status: -	cin.status: +	tp53.mutation: M	tp53.mutation.dna: NA	tp53.mutation.exon.number: NA	tp53.mutation.protein: NA	kras.mutation: WT	kras.mutation.dna: NA	kras.mutation.exon.number: NA	kras.mutation.protein: NA	braf.mutation: WT	braf.mutation.dna: NA	braf.mutation.exon.number: NA	braf.mutation.protein: NA	cit.molecularsubtype: C6
GSM972475	Frozen tissue of primary colorectal Adenocarcinoma	Homo sapiens	Sex: F	age.at.diagnosis: 68	tnm.stage: 2	tnm.t: T3	tnm.n: N0	tnm.m: M0	tumor.location: distal	rfs.event: 0	rfs.delay: 87	os.event: 0	os.delay: 87	mmr.status: pMMR	cimp.status: -	cin.status: +	tp53.mutation: WT	tp53.mutation.dna: NA	tp53.mutation.exon.number: NA	tp53.mutation.protein: NA	kras.mutation: M	kras.mutation.dna: EX2.codon12	kras.mutation.exon.number: EX2.codon12	kras.mutation.protein: NA	braf.mutation: WT	braf.mutation.dna: NA	braf.mutation.exon.number: NA	braf.mutation.protein: NA	cit.molecularsubtype: C3
GSM972476	Frozen tissue of primary colorectal Adenocarcinoma	Homo sapiens	Sex: M	age.at.diagnosis: 61	tnm.stage: 3	tnm.t: T4	tnm.n: N1	tnm.m: M0	tumor.location: distal	rfs.event: 0	rfs.delay: 64	os.event: 0	os.delay: 64	mmr.status: pMMR	cimp.status: -	cin.status: +	tp53.mutation: WT	tp53.mutation.dna: NA	tp53.mutation.exon.number: NA	tp53.mutation.protein: NA	kras.mutation: WT	kras.mutation.dna: NA	kras.mutation.exon.number: NA	kras.mutation.protein: NA	braf.mutation: WT	braf.mutation.dna: NA	braf.mutation.exon.number: NA	braf.mutation.protein: NA	cit.molecularsubtype: C4
GSM972477	Frozen tissue of primary colorectal Adenocarcinoma	Homo sapiens	Sex: M	age.at.diagnosis: 75	tnm.stage: 2	tnm.t: T3	tnm.n: N0	tnm.m: M0	tumor.location: proximal	rfs.event: 0	rfs.delay: 81	os.event: 0	os.delay: 81	mmr.status: pMMR	cimp.status: -	cin.status: +	tp53.mutation: M	tp53.mutation.dna: NA	tp53.mutation.exon.number: NA	tp53.mutation.protein: NA	kras.mutation: M	kras.mutation.dna: EX2.codon12	kras.mutation.exon.number: EX2.codon12	kras.mutation.protein: NA	braf.mutation: WT	braf.mutation.dna: NA	braf.mutation.exon.number: NA	braf.mutation.protein: NA	cit.molecularsubtype: C3
GSM972478	Frozen tissue of primary colorectal Adenocarcinoma	Homo sapiens	Sex: M	age.at.diagnosis: 80	tnm.stage: 2	tnm.t: T3	tnm.n: N0	tnm.m: M0	tumor.location: distal	rfs.event: 0	rfs.delay: 69	os.event: 0	os.delay: 69	mmr.status: pMMR	cimp.status: -	cin.status: +	tp53.mutation: M	tp53.mutation.dna: NA	tp53.mutation.exon.number: NA	tp53.mutation.protein: NA	kras.mutation: WT	kras.mutation.dna: NA	kras.mutation.exon.number: NA	kras.mutation.protein: NA	braf.mutation: WT	braf.mutation.dna: NA	braf.mutation.exon.number: NA	braf.mutation.protein: NA	cit.molecularsubtype: C6
GSM972479	Frozen tissue of primary colorectal Adenocarcinoma	Homo sapiens	Sex: M	age.at.diagnosis: 79	tnm.stage: 3	tnm.t: T4	tnm.n: N2	tnm.m: M0	tumor.location: proximal	rfs.event: 0	rfs.delay: 3	os.event: 0	os.delay: 3	mmr.status: pMMR	cimp.status: -	cin.status: +	tp53.mutation: WT	tp53.mutation.dna: NA	tp53.mutation.exon.number: NA	tp53.mutation.protein: NA	kras.mutation: M	kras.mutation.dna: EX2.codon12	kras.mutation.exon.number: EX2.codon12	kras.mutation.protein: NA	braf.mutation: WT	braf.mutation.dna: NA	braf.mutation.exon.number: NA	braf.mutation.protein: NA	cit.molecularsubtype: C4
GSM972480	Frozen tissue of primary colorectal Adenocarcinoma	Homo sapiens	Sex: M	age.at.diagnosis: 78	tnm.stage: 2	tnm.t: T3	tnm.n: N0	tnm.m: M0	tumor.location: proximal	rfs.event: 0	rfs.delay: 69	os.event: 0	os.delay: 69	mmr.status: pMMR	cimp.status: -	cin.status: -	tp53.mutation: WT	tp53.mutation.dna: NA	tp53.mutation.exon.number: NA	tp53.mutation.protein: NA	kras.mutation: M	kras.mutation.dna: EX2.codon13	kras.mutation.exon.number: EX2.codon13	kras.mutation.protein: NA	braf.mutation: WT	braf.mutation.dna: NA	braf.mutation.exon.number: NA	braf.mutation.protein: NA	cit.molecularsubtype: C3
GSM972481	Frozen tissue of primary colorectal Adenocarcinoma	Homo sapiens	Sex: M	age.at.diagnosis: 67	tnm.stage: 3	tnm.t: T3	tnm.n: N2	tnm.m: M0	tumor.location: distal	rfs.event: 0	rfs.delay: 65	os.event: 1	os.delay: 65	mmr.status: pMMR	cimp.status: -	cin.status: +	tp53.mutation: M	tp53.mutation.dna: NA	tp53.mutation.exon.number: NA	tp53.mutation.protein: NA	kras.mutation: WT	kras.mutation.dna: NA	kras.mutation.exon.number: NA	kras.mutation.protein: NA	braf.mutation: WT	braf.mutation.dna: NA	braf.mutation.exon.number: NA	braf.mutation.protein: NA	cit.molecularsubtype: C5
GSM972482	Frozen tissue of primary colorectal Adenocarcinoma	Homo sapiens	Sex: F	age.at.diagnosis: 90	tnm.stage: 2	tnm.t: T3	tnm.n: N0	tnm.m: M0	tumor.location: proximal	rfs.event: 0	rfs.delay: 42	os.event: 0	os.delay: 42	mmr.status: pMMR	cimp.status: -	cin.status: -	tp53.mutation: WT	tp53.mutation.dna: NA	tp53.mutation.exon.number: NA	tp53.mutation.protein: NA	kras.mutation: M	kras.mutation.dna: EX2.codon12	kras.mutation.exon.number: EX2.codon12	kras.mutation.protein: NA	braf.mutation: WT	braf.mutation.dna: NA	braf.mutation.exon.number: NA	braf.mutation.protein: NA	cit.molecularsubtype: C2
GSM972483	Frozen tissue of primary colorectal Adenocarcinoma	Homo sapiens	Sex: F	age.at.diagnosis: 80	tnm.stage: 2	tnm.t: T3	tnm.n: N0	tnm.m: M0	tumor.location: distal	rfs.event: 1	rfs.delay: 23	os.event: 1	os.delay: 28	mmr.status: pMMR	cimp.status: -	cin.status: +	tp53.mutation: M	tp53.mutation.dna: NA	tp53.mutation.exon.number: NA	tp53.mutation.protein: NA	kras.mutation: WT	kras.mutation.dna: NA	kras.mutation.exon.number: NA	kras.mutation.protein: NA	braf.mutation: WT	braf.mutation.dna: NA	braf.mutation.exon.number: NA	braf.mutation.protein: NA	cit.molecularsubtype: C5
GSM972484	Frozen tissue of primary colorectal Adenocarcinoma	Homo sapiens	Sex: M	age.at.diagnosis: 68	tnm.stage: 2	tnm.t: T3	tnm.n: N0	tnm.m: M0	tumor.location: distal	rfs.event: 0	rfs.delay: 76	os.event: 0	os.delay: 76	mmr.status: pMMR	cimp.status: -	cin.status: +	tp53.mutation: WT	tp53.mutation.dna: NA	tp53.mutation.exon.number: NA	tp53.mutation.protein: NA	kras.mutation: WT	kras.mutation.dna: NA	kras.mutation.exon.number: NA	kras.mutation.protein: NA	braf.mutation: WT	braf.mutation.dna: NA	braf.mutation.exon.number: NA	braf.mutation.protein: NA	cit.molecularsubtype: C5
GSM972485	Frozen tissue of primary colorectal Adenocarcinoma	Homo sapiens	Sex: M	age.at.diagnosis: 69	tnm.stage: 2	tnm.t: T3	tnm.n: N0	tnm.m: M0	tumor.location: proximal	rfs.event: 0	rfs.delay: 75	os.event: 0	os.delay: 75	mmr.status: pMMR	cimp.status: -	cin.status: +	tp53.mutation: WT	tp53.mutation.dna: NA	tp53.mutation.exon.number: NA	tp53.mutation.protein: NA	kras.mutation: M	kras.mutation.dna: EX2.codon12	kras.mutation.exon.number: EX2.codon12	kras.mutation.protein: NA	braf.mutation: WT	braf.mutation.dna: NA	braf.mutation.exon.number: NA	braf.mutation.protein: NA	cit.molecularsubtype: C5
GSM972486	Frozen tissue of primary colorectal Adenocarcinoma	Homo sapiens	Sex: M	age.at.diagnosis: 87	tnm.stage: 2	tnm.t: T3	tnm.n: N0	tnm.m: M0	tumor.location: proximal	rfs.event: 0	rfs.delay: 33	os.event: 0	os.delay: 33	mmr.status: dMMR	cimp.status: -	cin.status: +	tp53.mutation: WT	tp53.mutation.dna: NA	tp53.mutation.exon.number: NA	tp53.mutation.protein: NA	kras.mutation: NA	kras.mutation.dna: NA	kras.mutation.exon.number: NA	kras.mutation.protein: NA	braf.mutation: WT	braf.mutation.dna: NA	braf.mutation.exon.number: NA	braf.mutation.protein: NA	cit.molecularsubtype: C5
GSM972487	Frozen tissue of primary colorectal Adenocarcinoma	Homo sapiens	Sex: M	age.at.diagnosis: 84	tnm.stage: 2	tnm.t: T3	tnm.n: N0	tnm.m: M0	tumor.location: distal	rfs.event: 0	rfs.delay: 67	os.event: 0	os.delay: 67	mmr.status: NA	cimp.status: -	cin.status: -	tp53.mutation: WT	tp53.mutation.dna: NA	tp53.mutation.exon.number: NA	tp53.mutation.protein: NA	kras.mutation: M	kras.mutation.dna: EX2.codon12	kras.mutation.exon.number: EX2.codon12	kras.mutation.protein: NA	braf.mutation: WT	braf.mutation.dna: NA	braf.mutation.exon.number: NA	braf.mutation.protein: NA	cit.molecularsubtype: C3
GSM972488	Frozen tissue of primary colorectal Adenocarcinoma	Homo sapiens	Sex: M	age.at.diagnosis: 65	tnm.stage: 2	tnm.t: T3	tnm.n: N0	tnm.m: M0	tumor.location: proximal	rfs.event: 0	rfs.delay: 49	os.event: 0	os.delay: 49	mmr.status: pMMR	cimp.status: +	cin.status: -	tp53.mutation: WT	tp53.mutation.dna: NA	tp53.mutation.exon.number: NA	tp53.mutation.protein: NA	kras.mutation: M	kras.mutation.dna: EX2.codon12	kras.mutation.exon.number: EX2.codon12	kras.mutation.protein: NA	braf.mutation: WT	braf.mutation.dna: NA	braf.mutation.exon.number: NA	braf.mutation.protein: NA	cit.molecularsubtype: C3
GSM972489	Frozen tissue of primary colorectal Adenocarcinoma	Homo sapiens	Sex: F	age.at.diagnosis: 77	tnm.stage: 2	tnm.t: T3	tnm.n: N0	tnm.m: M0	tumor.location: proximal	rfs.event: 0	rfs.delay: 74	os.event: 0	os.delay: 74	mmr.status: pMMR	cimp.status: -	cin.status: -	tp53.mutation: WT	tp53.mutation.dna: NA	tp53.mutation.exon.number: NA	tp53.mutation.protein: NA	kras.mutation: M	kras.mutation.dna: EX2.codon13	kras.mutation.exon.number: EX2.codon13	kras.mutation.protein: NA	braf.mutation: WT	braf.mutation.dna: NA	braf.mutation.exon.number: NA	braf.mutation.protein: NA	cit.molecularsubtype: C3
GSM972490	Frozen tissue of primary colorectal Adenocarcinoma	Homo sapiens	Sex: M	age.at.diagnosis: 67	tnm.stage: 2	tnm.t: T3	tnm.n: N0	tnm.m: M0	tumor.location: distal	rfs.event: 0	rfs.delay: 74	os.event: 0	os.delay: 74	mmr.status: pMMR	cimp.status: -	cin.status: +	tp53.mutation: M	tp53.mutation.dna: NA	tp53.mutation.exon.number: NA	tp53.mutation.protein: NA	kras.mutation: WT	kras.mutation.dna: NA	kras.mutation.exon.number: NA	kras.mutation.protein: NA	braf.mutation: WT	braf.mutation.dna: NA	braf.mutation.exon.number: NA	braf.mutation.protein: NA	cit.molecularsubtype: C1
GSM972491	Frozen tissue of primary colorectal Adenocarcinoma	Homo sapiens	Sex: M	age.at.diagnosis: 74	tnm.stage: 2	tnm.t: T3	tnm.n: N0	tnm.m: M0	tumor.location: distal	rfs.event: 0	rfs.delay: 70	os.event: 0	os.delay: 70	mmr.status: pMMR	cimp.status: -	cin.status: +	tp53.mutation: M	tp53.mutation.dna: NA	tp53.mutation.exon.number: NA	tp53.mutation.protein: NA	kras.mutation: WT	kras.mutation.dna: NA	kras.mutation.exon.number: NA	kras.mutation.protein: NA	braf.mutation: WT	braf.mutation.dna: NA	braf.mutation.exon.number: NA	braf.mutation.protein: NA	cit.molecularsubtype: C5
GSM972492	Frozen tissue of primary colorectal Adenocarcinoma	Homo sapiens	Sex: M	age.at.diagnosis: 69	tnm.stage: 1	tnm.t: T2	tnm.n: N0	tnm.m: M0	tumor.location: proximal	rfs.event: 0	rfs.delay: 68	os.event: 0	os.delay: 68	mmr.status: pMMR	cimp.status: +	cin.status: +	tp53.mutation: M	tp53.mutation.dna: NA	tp53.mutation.exon.number: NA	tp53.mutation.protein: NA	kras.mutation: WT	kras.mutation.dna: NA	kras.mutation.exon.number: NA	kras.mutation.protein: NA	braf.mutation: WT	braf.mutation.dna: NA	braf.mutation.exon.number: NA	braf.mutation.protein: NA	cit.molecularsubtype: C5
GSM972493	Frozen tissue of primary colorectal Adenocarcinoma	Homo sapiens	Sex: F	age.at.diagnosis: 89	tnm.stage: 2	tnm.t: T3	tnm.n: N0	tnm.m: M0	tumor.location: proximal	rfs.event: 0	rfs.delay: 59	os.event: 0	os.delay: 59	mmr.status: pMMR	cimp.status: -	cin.status: +	tp53.mutation: WT	tp53.mutation.dna: NA	tp53.mutation.exon.number: NA	tp53.mutation.protein: NA	kras.mutation: M	kras.mutation.dna: EX2.codon12	kras.mutation.exon.number: EX2.codon12	kras.mutation.protein: NA	braf.mutation: WT	braf.mutation.dna: NA	braf.mutation.exon.number: NA	braf.mutation.protein: NA	cit.molecularsubtype: C5
GSM972494	Frozen tissue of primary colorectal Adenocarcinoma	Homo sapiens	Sex: F	age.at.diagnosis: 43	tnm.stage: 1	tnm.t: T2	tnm.n: N0	tnm.m: M0	tumor.location: distal	rfs.event: 0	rfs.delay: 57	os.event: 0	os.delay: 57	mmr.status: dMMR	cimp.status: -	cin.status: +	tp53.mutation: WT	tp53.mutation.dna: NA	tp53.mutation.exon.number: NA	tp53.mutation.protein: NA	kras.mutation: WT	kras.mutation.dna: NA	kras.mutation.exon.number: NA	kras.mutation.protein: NA	braf.mutation: WT	braf.mutation.dna: NA	braf.mutation.exon.number: NA	braf.mutation.protein: NA	cit.molecularsubtype: C2
GSM972495	Frozen tissue of primary colorectal Adenocarcinoma	Homo sapiens	Sex: F	age.at.diagnosis: 69	tnm.stage: 3	tnm.t: T3	tnm.n: N1	tnm.m: M0	tumor.location: proximal	rfs.event: 1	rfs.delay: 18	os.event: 1	os.delay: 27	mmr.status: pMMR	cimp.status: -	cin.status: +	tp53.mutation: WT	tp53.mutation.dna: NA	tp53.mutation.exon.number: NA	tp53.mutation.protein: NA	kras.mutation: WT	kras.mutation.dna: NA	kras.mutation.exon.number: NA	kras.mutation.protein: NA	braf.mutation: WT	braf.mutation.dna: NA	braf.mutation.exon.number: NA	braf.mutation.protein: NA	cit.molecularsubtype: C5
GSM972496	Frozen tissue of primary colorectal Adenocarcinoma	Homo sapiens	Sex: F	age.at.diagnosis: 65	tnm.stage: 1	tnm.t: T2	tnm.n: N0	tnm.m: M0	tumor.location: distal	rfs.event: 0	rfs.delay: 142	os.event: 0	os.delay: 142	mmr.status: pMMR	cimp.status: -	cin.status: +	tp53.mutation: WT	tp53.mutation.dna: NA	tp53.mutation.exon.number: NA	tp53.mutation.protein: NA	kras.mutation: WT	kras.mutation.dna: NA	kras.mutation.exon.number: NA	kras.mutation.protein: NA	braf.mutation: WT	braf.mutation.dna: NA	braf.mutation.exon.number: NA	braf.mutation.protein: NA	cit.molecularsubtype: C3
GSM972497	Frozen tissue of primary colorectal Adenocarcinoma	Homo sapiens	Sex: F	age.at.diagnosis: 77	tnm.stage: 3	tnm.t: T2	tnm.n: N1	tnm.m: M0	tumor.location: distal	rfs.event: 0	rfs.delay: 1	os.event: 0	os.delay: 1	mmr.status: pMMR	cimp.status: -	cin.status: +	tp53.mutation: M	tp53.mutation.dna: NA	tp53.mutation.exon.number: NA	tp53.mutation.protein: NA	kras.mutation: NA	kras.mutation.dna: NA	kras.mutation.exon.number: NA	kras.mutation.protein: NA	braf.mutation: WT	braf.mutation.dna: NA	braf.mutation.exon.number: NA	braf.mutation.protein: NA	cit.molecularsubtype: C5
GSM972498	Frozen tissue of primary colorectal Adenocarcinoma	Homo sapiens	Sex: F	age.at.diagnosis: 50	tnm.stage: 3	tnm.t: T3	tnm.n: N1	tnm.m: M0	tumor.location: distal	rfs.event: 1	rfs.delay: 19	os.event: 1	os.delay: 59	mmr.status: pMMR	cimp.status: -	cin.status: +	tp53.mutation: M	tp53.mutation.dna: NA	tp53.mutation.exon.number: NA	tp53.mutation.protein: NA	kras.mutation: WT	kras.mutation.dna: NA	kras.mutation.exon.number: NA	kras.mutation.protein: NA	braf.mutation: WT	braf.mutation.dna: NA	braf.mutation.exon.number: NA	braf.mutation.protein: NA	cit.molecularsubtype: C1
GSM972499	Frozen tissue of primary colorectal Adenocarcinoma	Homo sapiens	Sex: M	age.at.diagnosis: 82	tnm.stage: 3	tnm.t: T4	tnm.n: N2	tnm.m: M0	tumor.location: proximal	rfs.event: 0	rfs.delay: 72	os.event: 0	os.delay: 72	mmr.status: dMMR	cimp.status: +	cin.status: -	tp53.mutation: WT	tp53.mutation.dna: NA	tp53.mutation.exon.number: NA	tp53.mutation.protein: NA	kras.mutation: WT	kras.mutation.dna: NA	kras.mutation.exon.number: NA	kras.mutation.protein: NA	braf.mutation: WT	braf.mutation.dna: NA	braf.mutation.exon.number: NA	braf.mutation.protein: NA	cit.molecularsubtype: C2
GSM972500	Frozen tissue of primary colorectal Adenocarcinoma	Homo sapiens	Sex: F	age.at.diagnosis: 74	tnm.stage: 2	tnm.t: T3	tnm.n: N0	tnm.m: M0	tumor.location: proximal	rfs.event: NA	rfs.delay: NA	os.event: NA	os.delay: NA	mmr.status: NA	cimp.status: -	cin.status: +	tp53.mutation: NA	tp53.mutation.dna: NA	tp53.mutation.exon.number: NA	tp53.mutation.protein: NA	kras.mutation: WT	kras.mutation.dna: NA	kras.mutation.exon.number: NA	kras.mutation.protein: NA	braf.mutation: WT	braf.mutation.dna: NA	braf.mutation.exon.number: NA	braf.mutation.protein: NA	cit.molecularsubtype: C2
GSM972501	Frozen tissue of primary colorectal Adenocarcinoma	Homo sapiens	Sex: F	age.at.diagnosis: 76	tnm.stage: 3	tnm.t: T3	tnm.n: N1	tnm.m: M0	tumor.location: distal	rfs.event: 0	rfs.delay: 106	os.event: 1	os.delay: 106	mmr.status: pMMR	cimp.status: -	cin.status: +	tp53.mutation: M	tp53.mutation.dna: NA	tp53.mutation.exon.number: NA	tp53.mutation.protein: NA	kras.mutation: WT	kras.mutation.dna: NA	kras.mutation.exon.number: NA	kras.mutation.protein: NA	braf.mutation: WT	braf.mutation.dna: NA	braf.mutation.exon.number: NA	braf.mutation.protein: NA	cit.molecularsubtype: C5
GSM972502	Frozen tissue of primary colorectal Adenocarcinoma	Homo sapiens	Sex: M	age.at.diagnosis: 69	tnm.stage: 2	tnm.t: T3	tnm.n: N0	tnm.m: M0	tumor.location: distal	rfs.event: 0	rfs.delay: 131	os.event: 0	os.delay: 131	mmr.status: pMMR	cimp.status: -	cin.status: +	tp53.mutation: WT	tp53.mutation.dna: NA	tp53.mutation.exon.number: NA	tp53.mutation.protein: NA	kras.mutation: WT	kras.mutation.dna: NA	kras.mutation.exon.number: NA	kras.mutation.protein: NA	braf.mutation: WT	braf.mutation.dna: NA	braf.mutation.exon.number: NA	braf.mutation.protein: NA	cit.molecularsubtype: C3
GSM972503	Frozen tissue of primary colorectal Adenocarcinoma	Homo sapiens	Sex: F	age.at.diagnosis: 42	tnm.stage: 2	tnm.t: T3	tnm.n: N0	tnm.m: M0	tumor.location: distal	rfs.event: 0	rfs.delay: 146	os.event: 0	os.delay: 146	mmr.status: pMMR	cimp.status: -	cin.status: NA	tp53.mutation: WT	tp53.mutation.dna: NA	tp53.mutation.exon.number: NA	tp53.mutation.protein: NA	kras.mutation: WT	kras.mutation.dna: NA	kras.mutation.exon.number: NA	kras.mutation.protein: NA	braf.mutation: WT	braf.mutation.dna: NA	braf.mutation.exon.number: NA	braf.mutation.protein: NA	cit.molecularsubtype: C6
GSM972504	Frozen tissue of primary colorectal Adenocarcinoma	Homo sapiens	Sex: M	age.at.diagnosis: 80	tnm.stage: 3	tnm.t: T3	tnm.n: N2	tnm.m: M0	tumor.location: distal	rfs.event: 1	rfs.delay: 24	os.event: 1	os.delay: 30	mmr.status: pMMR	cimp.status: -	cin.status: +	tp53.mutation: WT	tp53.mutation.dna: NA	tp53.mutation.exon.number: NA	tp53.mutation.protein: NA	kras.mutation: M	kras.mutation.dna: EX2.codon12	kras.mutation.exon.number: EX2.codon12	kras.mutation.protein: NA	braf.mutation: WT	braf.mutation.dna: NA	braf.mutation.exon.number: NA	braf.mutation.protein: NA	cit.molecularsubtype: C1
GSM972505	Frozen tissue of primary colorectal Adenocarcinoma	Homo sapiens	Sex: M	age.at.diagnosis: 69	tnm.stage: 2	tnm.t: T3	tnm.n: N0	tnm.m: M0	tumor.location: distal	rfs.event: 0	rfs.delay: 144	os.event: 0	os.delay: 144	mmr.status: pMMR	cimp.status: -	cin.status: +	tp53.mutation: WT	tp53.mutation.dna: NA	tp53.mutation.exon.number: NA	tp53.mutation.protein: NA	kras.mutation: WT	kras.mutation.dna: NA	kras.mutation.exon.number: NA	kras.mutation.protein: NA	braf.mutation: WT	braf.mutation.dna: NA	braf.mutation.exon.number: NA	braf.mutation.protein: NA	cit.molecularsubtype: C1
GSM972506	Frozen tissue of primary colorectal Adenocarcinoma	Homo sapiens	Sex: M	age.at.diagnosis: 68	tnm.stage: 2	tnm.t: T3	tnm.n: N0	tnm.m: M0	tumor.location: distal	rfs.event: 0	rfs.delay: 141	os.event: 0	os.delay: 141	mmr.status: pMMR	cimp.status: -	cin.status: NA	tp53.mutation: M	tp53.mutation.dna: NA	tp53.mutation.exon.number: NA	tp53.mutation.protein: NA	kras.mutation: WT	kras.mutation.dna: NA	kras.mutation.exon.number: NA	kras.mutation.protein: NA	braf.mutation: WT	braf.mutation.dna: NA	braf.mutation.exon.number: NA	braf.mutation.protein: NA	cit.molecularsubtype: C6
GSM972507	Frozen tissue of primary colorectal Adenocarcinoma	Homo sapiens	Sex: F	age.at.diagnosis: 83	tnm.stage: 3	tnm.t: T3	tnm.n: N1	tnm.m: M0	tumor.location: proximal	rfs.event: 0	rfs.delay: 42	os.event: 0	os.delay: 42	mmr.status: dMMR	cimp.status: +	cin.status: -	tp53.mutation: WT	tp53.mutation.dna: NA	tp53.mutation.exon.number: NA	tp53.mutation.protein: NA	kras.mutation: WT	kras.mutation.dna: NA	kras.mutation.exon.number: NA	kras.mutation.protein: NA	braf.mutation: M	braf.mutation.dna: c.1799T>A	braf.mutation.exon.number: c.1799T>A	braf.mutation.protein: p.V600E	cit.molecularsubtype: C2
GSM972508	Frozen tissue of primary colorectal Adenocarcinoma	Homo sapiens	Sex: F	age.at.diagnosis: 69	tnm.stage: 1	tnm.t: T1	tnm.n: N0	tnm.m: M0	tumor.location: distal	rfs.event: 0	rfs.delay: 134	os.event: 0	os.delay: 134	mmr.status: pMMR	cimp.status: -	cin.status: +	tp53.mutation: M	tp53.mutation.dna: NA	tp53.mutation.exon.number: NA	tp53.mutation.protein: NA	kras.mutation: M	kras.mutation.dna: EX2.codon12	kras.mutation.exon.number: EX2.codon12	kras.mutation.protein: NA	braf.mutation: WT	braf.mutation.dna: NA	braf.mutation.exon.number: NA	braf.mutation.protein: NA	cit.molecularsubtype: C1
GSM972509	Frozen tissue of primary colorectal Adenocarcinoma	Homo sapiens	Sex: F	age.at.diagnosis: 73	tnm.stage: 1	tnm.t: T2	tnm.n: N0	tnm.m: M0	tumor.location: distal	rfs.event: 0	rfs.delay: 14	os.event: 0	os.delay: 14	mmr.status: pMMR	cimp.status: -	cin.status: +	tp53.mutation: WT	tp53.mutation.dna: NA	tp53.mutation.exon.number: NA	tp53.mutation.protein: NA	kras.mutation: WT	kras.mutation.dna: NA	kras.mutation.exon.number: NA	kras.mutation.protein: NA	braf.mutation: WT	braf.mutation.dna: NA	braf.mutation.exon.number: NA	braf.mutation.protein: NA	cit.molecularsubtype: C1
GSM972510	Frozen tissue of primary colorectal Adenocarcinoma	Homo sapiens	Sex: M	age.at.diagnosis: 89	tnm.stage: 2	tnm.t: T3	tnm.n: N0	tnm.m: M0	tumor.location: distal	rfs.event: 0	rfs.delay: 86	os.event: 0	os.delay: 86	mmr.status: pMMR	cimp.status: -	cin.status: -	tp53.mutation: WT	tp53.mutation.dna: NA	tp53.mutation.exon.number: NA	tp53.mutation.protein: NA	kras.mutation: WT	kras.mutation.dna: NA	kras.mutation.exon.number: NA	kras.mutation.protein: NA	braf.mutation: WT	braf.mutation.dna: NA	braf.mutation.exon.number: NA	braf.mutation.protein: NA	cit.molecularsubtype: C3
GSM972511	Frozen tissue of primary colorectal Adenocarcinoma	Homo sapiens	Sex: M	age.at.diagnosis: 75	tnm.stage: 3	tnm.t: T3	tnm.n: N2	tnm.m: M0	tumor.location: proximal	rfs.event: 0	rfs.delay: 47	os.event: 1	os.delay: 47	mmr.status: pMMR	cimp.status: -	cin.status: +	tp53.mutation: M	tp53.mutation.dna: NA	tp53.mutation.exon.number: NA	tp53.mutation.protein: NA	kras.mutation: WT	kras.mutation.dna: NA	kras.mutation.exon.number: NA	kras.mutation.protein: NA	braf.mutation: WT	braf.mutation.dna: NA	braf.mutation.exon.number: NA	braf.mutation.protein: NA	cit.molecularsubtype: C5
GSM972512	Frozen tissue of primary colorectal Adenocarcinoma	Homo sapiens	Sex: M	age.at.diagnosis: 62	tnm.stage: 3	tnm.t: T4	tnm.n: N2	tnm.m: M0	tumor.location: proximal	rfs.event: 1	rfs.delay: 4	os.event: 1	os.delay: 23	mmr.status: pMMR	cimp.status: +	cin.status: NA	tp53.mutation: WT	tp53.mutation.dna: NA	tp53.mutation.exon.number: NA	tp53.mutation.protein: NA	kras.mutation: M	kras.mutation.dna: EX2.codon12	kras.mutation.exon.number: EX2.codon12	kras.mutation.protein: NA	braf.mutation: WT	braf.mutation.dna: NA	braf.mutation.exon.number: NA	braf.mutation.protein: NA	cit.molecularsubtype: C3
GSM972513	Frozen tissue of primary colorectal Adenocarcinoma	Homo sapiens	Sex: M	age.at.diagnosis: 85	tnm.stage: 3	tnm.t: T3	tnm.n: N1	tnm.m: M0	tumor.location: proximal	rfs.event: 1	rfs.delay: 13	os.event: 1	os.delay: 48	mmr.status: pMMR	cimp.status: -	cin.status: +	tp53.mutation: M	tp53.mutation.dna: NA	tp53.mutation.exon.number: NA	tp53.mutation.protein: NA	kras.mutation: M	kras.mutation.dna: EX2.codon12	kras.mutation.exon.number: EX2.codon12	kras.mutation.protein: NA	braf.mutation: WT	braf.mutation.dna: NA	braf.mutation.exon.number: NA	braf.mutation.protein: NA	cit.molecularsubtype: C5
GSM972514	Frozen tissue of primary colorectal Adenocarcinoma	Homo sapiens	Sex: F	age.at.diagnosis: 79	tnm.stage: 3	tnm.t: T2	tnm.n: N1	tnm.m: M0	tumor.location: distal	rfs.event: NA	rfs.delay: NA	os.event: 1	os.delay: 32	mmr.status: pMMR	cimp.status: -	cin.status: +	tp53.mutation: M	tp53.mutation.dna: NA	tp53.mutation.exon.number: NA	tp53.mutation.protein: NA	kras.mutation: WT	kras.mutation.dna: NA	kras.mutation.exon.number: NA	kras.mutation.protein: NA	braf.mutation: WT	braf.mutation.dna: NA	braf.mutation.exon.number: NA	braf.mutation.protein: NA	cit.molecularsubtype: C1
GSM972515	Frozen tissue of primary colorectal Adenocarcinoma	Homo sapiens	Sex: F	age.at.diagnosis: 72	tnm.stage: 2	tnm.t: T3	tnm.n: N0	tnm.m: M0	tumor.location: distal	rfs.event: 0	rfs.delay: 118	os.event: 0	os.delay: 118	mmr.status: pMMR	cimp.status: -	cin.status: NA	tp53.mutation: M	tp53.mutation.dna: NA	tp53.mutation.exon.number: NA	tp53.mutation.protein: NA	kras.mutation: WT	kras.mutation.dna: NA	kras.mutation.exon.number: NA	kras.mutation.protein: NA	braf.mutation: WT	braf.mutation.dna: NA	braf.mutation.exon.number: NA	braf.mutation.protein: NA	cit.molecularsubtype: C1
GSM972516	Frozen tissue of primary colorectal Adenocarcinoma	Homo sapiens	Sex: M	age.at.diagnosis: 82	tnm.stage: 2	tnm.t: T3	tnm.n: N0	tnm.m: M0	tumor.location: distal	rfs.event: 0	rfs.delay: 66	os.event: 0	os.delay: 66	mmr.status: pMMR	cimp.status: -	cin.status: +	tp53.mutation: WT	tp53.mutation.dna: NA	tp53.mutation.exon.number: NA	tp53.mutation.protein: NA	kras.mutation: M	kras.mutation.dna: EX2.codon12	kras.mutation.exon.number: EX2.codon12	kras.mutation.protein: NA	braf.mutation: WT	braf.mutation.dna: NA	braf.mutation.exon.number: NA	braf.mutation.protein: NA	cit.molecularsubtype: C1
GSM972517	Frozen tissue of primary colorectal Adenocarcinoma	Homo sapiens	Sex: F	age.at.diagnosis: 88	tnm.stage: 2	tnm.t: T3	tnm.n: N0	tnm.m: M0	tumor.location: distal	rfs.event: 1	rfs.delay: 32	os.event: 1	os.delay: 37	mmr.status: pMMR	cimp.status: -	cin.status: +	tp53.mutation: M	tp53.mutation.dna: NA	tp53.mutation.exon.number: NA	tp53.mutation.protein: NA	kras.mutation: WT	kras.mutation.dna: NA	kras.mutation.exon.number: NA	kras.mutation.protein: NA	braf.mutation: WT	braf.mutation.dna: NA	braf.mutation.exon.number: NA	braf.mutation.protein: NA	cit.molecularsubtype: C5
GSM972518	Frozen tissue of primary colorectal Adenocarcinoma	Homo sapiens	Sex: F	age.at.diagnosis: 82	tnm.stage: 3	tnm.t: T4	tnm.n: N1	tnm.m: M0	tumor.location: proximal	rfs.event: 1	rfs.delay: 15	os.event: 1	os.delay: 35	mmr.status: pMMR	cimp.status: -	cin.status: +	tp53.mutation: M	tp53.mutation.dna: c.916C>T	tp53.mutation.exon.number: c.916C>T	tp53.mutation.protein: p.R306X	kras.mutation: M	kras.mutation.dna: c.35G>A	kras.mutation.exon.number: c.35G>A	kras.mutation.protein: p.G12D	braf.mutation: WT	braf.mutation.dna: NA	braf.mutation.exon.number: NA	braf.mutation.protein: NA	cit.molecularsubtype: C6
GSM972519	Frozen tissue of primary colorectal Adenocarcinoma	Homo sapiens	Sex: M	age.at.diagnosis: 58	tnm.stage: 2	tnm.t: T3	tnm.n: N0	tnm.m: M0	tumor.location: distal	rfs.event: 1	rfs.delay: 11	os.event: 1	os.delay: 14	mmr.status: pMMR	cimp.status: -	cin.status: +	tp53.mutation: M	tp53.mutation.dna: c.587C>T	tp53.mutation.exon.number: c.587C>T	tp53.mutation.protein: p.R196X	kras.mutation: WT	kras.mutation.dna: NA	kras.mutation.exon.number: NA	kras.mutation.protein: NA	braf.mutation: WT	braf.mutation.dna: NA	braf.mutation.exon.number: NA	braf.mutation.protein: NA	cit.molecularsubtype: C6
GSM972520	Frozen tissue of primary colorectal Adenocarcinoma	Homo sapiens	Sex: M	age.at.diagnosis: 76	tnm.stage: 3	tnm.t: T3	tnm.n: N1	tnm.m: M0	tumor.location: distal	rfs.event: 0	rfs.delay: 62	os.event: 1	os.delay: 62	mmr.status: pMMR	cimp.status: -	cin.status: +	tp53.mutation: M	tp53.mutation.dna: NA	tp53.mutation.exon.number: NA	tp53.mutation.protein: NA	kras.mutation: WT	kras.mutation.dna: NA	kras.mutation.exon.number: NA	kras.mutation.protein: NA	braf.mutation: WT	braf.mutation.dna: NA	braf.mutation.exon.number: NA	braf.mutation.protein: NA	cit.molecularsubtype: C2
GSM972521	Frozen tissue of primary colorectal Adenocarcinoma	Homo sapiens	Sex: F	age.at.diagnosis: 90	tnm.stage: 2	tnm.t: T3	tnm.n: N0	tnm.m: M0	tumor.location: proximal	rfs.event: 0	rfs.delay: 76	os.event: 1	os.delay: 76	mmr.status: pMMR	cimp.status: -	cin.status: -	tp53.mutation: M	tp53.mutation.dna: c.589G>A	tp53.mutation.exon.number: c.589G>A	tp53.mutation.protein: p.V197M	kras.mutation: WT	kras.mutation.dna: NA	kras.mutation.exon.number: NA	kras.mutation.protein: NA	braf.mutation: WT	braf.mutation.dna: NA	braf.mutation.exon.number: NA	braf.mutation.protein: NA	cit.molecularsubtype: C4
GSM972522	Frozen tissue of primary colorectal Adenocarcinoma	Homo sapiens	Sex: F	age.at.diagnosis: 53	tnm.stage: 2	tnm.t: T3	tnm.n: N0	tnm.m: M0	tumor.location: proximal	rfs.event: 0	rfs.delay: 99	os.event: 0	os.delay: 99	mmr.status: pMMR	cimp.status: -	cin.status: +	tp53.mutation: WT	tp53.mutation.dna: NA	tp53.mutation.exon.number: NA	tp53.mutation.protein: NA	kras.mutation: M	kras.mutation.dna: c.35G>T	kras.mutation.exon.number: c.35G>T	kras.mutation.protein: p.G12V	braf.mutation: WT	braf.mutation.dna: NA	braf.mutation.exon.number: NA	braf.mutation.protein: NA	cit.molecularsubtype: C2
