# Supplementary material for: Comprehensive identification of long noncoding RNAs in colorectal cancer
Source: Oncotarget. 2018 Jun 12;9(45):27605–29. doi: 10.18632/oncotarget.25218 (PMC6021240; doi:10.18632/oncotarget.25218)
Supplement: Supplementary file 6 [file oncotarget-09-27605-s006.xlsx]

## Sheet: Sheet1
LNCipedia V3.1 name	clinical_hazard.ratio	clinical_se	clinical_lower95	clinical_upper95	clinical_p.value	clinical_zph	GLOBAL_z.value
lnc-FAM172A-2	0.957627	0.198657	0.568267	1.34699	1.43189e-06	0.863425	0.863425
lnc-AC004696.1-1	0.664926	0.154518	0.362077	0.967775	1.68319e-05	0.430156	0.430156
lnc-ACOT12-9	1.34387	0.328991	0.699061	1.98868	4.41091e-05	0.50852	0.50852
lnc-DAOA-4	0.415662	0.101948	0.215848	0.615476	4.55793e-05	0.580807	0.580807
lnc-RBMX-4	1.21936	0.312277	0.607305	1.83141	9.43315e-05	0.248822	0.248822
lnc-C8orf42-3	1.259	0.325466	0.621094	1.8969	0.000109603	0.454169	0.454169
lnc-MDGA2-1	1.42539	0.376463	0.68754	2.16325	0.00015292	0.21503	0.21503
lnc-BLID-1	0.327449	0.0864839	0.157944	0.496954	0.000152942	0.283259	0.283259
lnc-RP11-210M15.2.1-3	0.868471	0.231853	0.414046	1.32289	0.000179837	0.173998	0.173998
lnc-ARIH1-2	1.5546	0.417573	0.736174	2.37303	0.00019691	0.249904	0.249904
lnc-CDX2-3	-0.651214	0.177032	-0.99819	-0.304238	0.000234595	0.0314932	0.0314932
lnc-IFNE-1	0.578568	0.158413	0.268084	0.889051	0.00025993	0.609037	0.609037
lnc-C17orf97-3	1.04008	0.292156	0.46746	1.61269	0.000370859	0.880993	0.880993
lnc-ST3GAL6-2	1.2137	0.343805	0.539859	1.88755	0.000415225	0.0990632	0.0990632
lnc-ALG13-7	0.844649	0.240103	0.374057	1.31524	0.000435026	0.344705	0.344705
lnc-GRM1-1	0.929331	0.277288	0.385857	1.47281	0.000803736	0.181888	0.181888
lnc-multi-ZFP37-2	1.15082	0.344388	0.475833	1.82581	0.000832845	0.13085	0.13085
lnc-PLA2G7-2	-1.86742	0.558952	-2.96294	-0.771891	0.000834998	0.0109826	0.0109826
lnc-SAP30-2	1.0749	0.321801	0.444182	1.70562	0.000836988	0.107179	0.107179
lnc-REPIN1-1	-1.06348	0.319088	-1.68889	-0.438084	0.000859491	0.437793	0.437793
lnc-TRMU-1	-0.76426	0.230316	-1.21567	-0.312849	0.000905644	0.630057	0.630057
lnc-KCTD15-5	-2.11531	0.640749	-3.37116	-0.859466	0.000962346	0.00428563	0.00428563
lnc-KLF6-7	0.598676	0.185845	0.234426	0.962926	0.00127579	0.997137	0.997137
lnc-CCNL1-1	-1.91393	0.598226	-3.08643	-0.741426	0.00137744	0.563819	0.563819
lnc-FARSB-1	-1.04533	0.328668	-1.68951	-0.401154	0.00147017	0.942429	0.942429
lnc-RCAN1-7	0.6064	0.192635	0.228843	0.983958	0.00164432	0.496982	0.496982
lnc-RBKS-3	0.953924	0.303369	0.359332	1.54852	0.00166406	0.0894278	0.0894278
lnc-PDZD8-8	-1.01313	0.322409	-1.64504	-0.381225	0.00167574	0.274538	0.274538
lnc-MEGF6-4	-0.331895	0.105812	-0.539282	-0.124507	0.00170889	0.0843488	0.0843488
lnc-PAK3-5	1.30768	0.419778	0.484926	2.13043	0.00183844	0.84194	0.84194
lnc-HADH-1	1.06653	0.34316	0.39395	1.73911	0.00188377	0.484113	0.484113
lnc-PARD3B-4	0.332817	0.107216	0.122678	0.542956	0.00190804	0.1017	0.1017
lnc-CXorf56-1	1.11848	0.361282	0.410385	1.82658	0.00196231	0.457627	0.457627
lnc-SNURF-1	0.273997	0.0891442	0.0992772	0.448716	0.0021147	0.213421	0.213421
lnc-GNAI1-2	0.507372	0.165677	0.182651	0.832093	0.00219558	0.250269	0.250269
lnc-EIF6-2	1.75049	0.573276	0.626891	2.87409	0.00226198	0.0344677	0.0344677
lnc-EMR1-1	-2.48364	0.820376	-4.09155	-0.875732	0.00246634	0.173576	0.173576
lnc-LOX-4	-0.532068	0.176885	-0.878756	-0.18538	0.00262979	0.518089	0.518089
lnc-ITGBL1-2	0.375002	0.12479	0.130418	0.619586	0.00265526	0.711644	0.711644
lnc-HIVEP3-1	0.524918	0.174753	0.182409	0.867428	0.00266652	0.346732	0.346732
lnc-TRAP1-1	-1.57925	0.526473	-2.61112	-0.547383	0.00270262	0.694517	0.694517
lnc-BLID-5	0.247926	0.0828958	0.0854531	0.410399	0.00278236	0.478473	0.478473
lnc-RCAN1-6	0.427174	0.144727	0.143513	0.710834	0.00316159	0.572388	0.572388
lnc-HPCAL1-1	-1.46628	0.499882	-2.44603	-0.486528	0.00335434	0.142301	0.142301
lnc-SAP30-5	0.442193	0.151742	0.144783	0.739602	0.0035671	0.139374	0.139374
lnc-SEPT9-2	-1.71743	0.595388	-2.88437	-0.550488	0.00391973	0.0133777	0.0133777
lnc-ZNF180-4	-1.68173	0.584349	-2.82703	-0.536424	0.00400269	0.447276	0.447276
lnc-ATXN7-8	0.635637	0.221129	0.202232	1.06904	0.0040466	0.0701618	0.0701618
lnc-ERP44-2	0.639937	0.222826	0.203206	1.07667	0.00407993	0.398771	0.398771
lnc-LEMD3-1	0.668871	0.233225	0.211759	1.12598	0.00413175	0.556765	0.556765
lnc-SAMD8-1	1.52451	0.533489	0.478892	2.57013	0.00426824	0.931085	0.931085
lnc-IRAK2-1	-1.27044	0.448929	-2.15033	-0.390559	0.00465562	0.730369	0.730369
lnc-ZNF121-1	-0.500335	0.177855	-0.848925	-0.151745	0.00490573	0.596049	0.596049
lnc-SVOP-2	-0.92614	0.331011	-1.57491	-0.277371	0.00514334	0.0246269	0.0246269
lnc-TMEM136-2	-1.56406	0.559701	-2.66106	-0.467071	0.00519857	0.792013	0.792013
lnc-FAM160A1-1	-0.673957	0.241681	-1.14764	-0.200272	0.00529319	0.931301	0.931301
lnc-FMN1-4	1.27674	0.459168	0.376785	2.17669	0.00542674	0.055073	0.055073
lnc-RP11-497E19.2.1-3	1.39833	0.502978	0.412511	2.38415	0.0054342	0.896501	0.896501
lnc-C22orf32-1	-0.688362	0.247794	-1.17403	-0.202695	0.00547012	0.157442	0.157442
lnc-PRR11-1	-1.0408	0.375674	-1.7771	-0.304489	0.00559739	0.608951	0.608951
lnc-MCTP2-1	-0.516622	0.187131	-0.883393	-0.149852	0.00576694	0.268701	0.268701
lnc-FBXL7-2	-1.83321	0.664229	-3.13508	-0.531349	0.00578168	0.0330808	0.0330808
lnc-PTGDR-2	-0.914686	0.332347	-1.56607	-0.263298	0.00591958	0.821265	0.821265
lnc-BHLHE41-2	0.61351	0.223168	0.176108	1.05091	0.00597608	0.200959	0.200959
lnc-SOHLH2-3	0.302589	0.110167	0.0866657	0.518511	0.00602088	0.725361	0.725361
lnc-NHSL2-2	0.466256	0.170243	0.132586	0.799926	0.00616703	0.928494	0.928494
lnc-B4GALT6-1	1.49312	0.545842	0.423293	2.56295	0.0062295	0.565226	0.565226
lnc-PAPPA-1	-2.16514	0.7922	-3.71782	-0.612458	0.00627462	0.546732	0.546732
lnc-ACOX3-1	0.565967	0.20712	0.160019	0.971916	0.00628453	0.259922	0.259922
lnc-THBS2-2	0.896494	0.32928	0.251116	1.54187	0.00647732	0.567765	0.567765
lnc-ARHGEF9-1	0.538021	0.198985	0.148018	0.928023	0.0068545	0.359229	0.359229
lnc-AL117340.1-2	0.488495	0.180867	0.134002	0.842988	0.00691631	0.281057	0.281057
lnc-CDS1-2	1.01715	0.378542	0.275225	1.75908	0.00720904	0.212993	0.212993
lnc-PTTG1-1	-0.320351	0.119224	-0.554027	-0.0866758	0.00721054	0.170883	0.170883
lnc-multi-CNTNAP3B-1	2.73127	1.01867	0.73472	4.72783	0.00733546	0.601582	0.601582
lnc-TMEM116-2	-0.579863	0.216806	-1.00479	-0.154932	0.0074824	0.813192	0.813192
lnc-UQCRFS1-9	0.635077	0.237594	0.169401	1.10075	0.0075188	0.581774	0.581774
lnc-ANKRD18A-1	-1.64563	0.616719	-2.85438	-0.436884	0.00762213	0.577491	0.577491
lnc-JMJD7-PLA2G4B-1	1.22977	0.463094	0.322126	2.13742	0.00791768	0.154742	0.154742
lnc-LRP8-4	-0.293168	0.110523	-0.509789	-0.076548	0.00798828	0.261544	0.261544
lnc-GRINA-1	-1.39062	0.527465	-2.42443	-0.356804	0.00837874	0.00368384	0.00368384
lnc-SEPT7-1	1.46687	0.556684	0.375794	2.55795	0.00841317	0.563491	0.563491
lnc-CTAGE5-1	1.13913	0.432591	0.291267	1.98699	0.00845668	0.310461	0.310461
lnc-EDIL3-1	-2.71884	1.03427	-4.74596	-0.691716	0.0085696	0.785973	0.785973
lnc-KCNJ5-1	0.650234	0.248751	0.16269	1.13778	0.0089491	0.178465	0.178465
lnc-PPP2R4-5	0.604516	0.231314	0.151149	1.05788	0.00896462	0.692888	0.692888
lnc-APC-8	1.11688	0.427647	0.278706	1.95505	0.00900979	0.948627	0.948627
lnc-DCAF8L1-6	-2.61535	1.0045	-4.58413	-0.646573	0.0092239	0.397412	0.397412
lnc-PHGR1-1	0.423585	0.162992	0.104126	0.743044	0.00935498	0.0790316	0.0790316
lnc-AGT-5	1.95126	0.751938	0.47749	3.42503	0.00945974	0.550595	0.550595
lnc-FAM135B-5	-1.96115	0.756567	-3.44399	-0.478303	0.00953736	0.0919658	0.0919658
lnc-AL137145.1-2	-0.489075	0.188773	-0.859063	-0.119086	0.00957519	0.00300074	0.00300074
lnc-COL6A1-5	1.11078	0.429194	0.269572	1.95198	0.00965203	0.447276	0.447276
lnc-FGF13-1	1.71647	0.665707	0.411711	3.02124	0.0099253	0.31713	0.31713
lnc-FAM13C-2	0.618955	0.240841	0.146917	1.09099	0.0101704	0.18887	0.18887
lnc-RNMT-1	-1.23287	0.480331	-2.1743	-0.291438	0.0102669	0.925695	0.925695
lnc-CAPN9-4	-2.88758	1.12714	-5.09673	-0.678429	0.0104111	0.677327	0.677327
lnc-MYLK3-1	-1.73775	0.681244	-3.07296	-0.402533	0.0107462	0.118249	0.118249
lnc-ARMC4-1	-1.28405	0.503564	-2.27102	-0.297083	0.0107746	0.163122	0.163122
lnc-ZNF843-2	0.531338	0.209481	0.120762	0.941913	0.0111984	0.0512889	0.0512889
lnc-TAGAP-4	0.92301	0.3641	0.209387	1.63663	0.0112433	0.510557	0.510557
lnc-TEKT3-1	0.532463	0.210189	0.1205	0.944425	0.0113007	0.222192	0.222192
lnc-SMOC2-3	-2.21373	0.875261	-3.92921	-0.498251	0.0114315	0.760316	0.760316
lnc-ZBTB20-1	0.309636	0.123062	0.0684383	0.550833	0.0118664	0.806528	0.806528
lnc-multi-POLR3GL-1	0.506952	0.201607	0.11181	0.902095	0.0119181	0.041531	0.041531
lnc-RP11-150O12.3.1-1	-0.456184	0.181888	-0.812679	-0.0996898	0.0121401	0.119705	0.119705
lnc-PSME1-1	-0.960661	0.386154	-1.71751	-0.203814	0.0128547	0.0476631	0.0476631
lnc-DBN1-2	1.65789	0.669322	0.346042	2.96974	0.0132504	0.21174	0.21174
lnc-CCDC43-2	-1.63925	0.665675	-2.94395	-0.334554	0.0137955	0.675058	0.675058
lnc-C14orf37-1	0.505612	0.205345	0.103142	0.908082	0.0138068	0.228632	0.228632
lnc-TRPC7-2	-1.5071	0.613083	-2.70872	-0.305476	0.0139625	0.630127	0.630127
lnc-PIK3C3-5	-1.52733	0.623206	-2.74879	-0.305866	0.0142555	0.0393414	0.0393414
lnc-CLEC2D-8	0.452244	0.184857	0.0899318	0.814557	0.0144267	0.519377	0.519377
lnc-LRRC32-6	-0.968853	0.396649	-1.74627	-0.191435	0.0145821	0.552445	0.552445
lnc-CTSL1-1	0.501669	0.205421	0.0990517	0.904286	0.0145999	0.347687	0.347687
lnc-DSTYK-1	-1.93245	0.791575	-3.48391	-0.380993	0.0146355	0.559631	0.559631
lnc-QRFP-5	0.784142	0.321375	0.154258	1.41402	0.0146889	0.710274	0.710274
lnc-MBOAT1-10	-1.18372	0.486229	-2.13671	-0.230725	0.014913	0.0414717	0.0414717
lnc-HBEGF-2	-0.882093	0.362401	-1.59239	-0.1718	0.0149319	0.00387911	0.00387911
lnc-LBP-3	1.28137	0.526578	0.2493	2.31345	0.0149579	0.521346	0.521346
lnc-N6AMT2-3	-0.299152	0.123665	-0.541532	-0.0567727	0.0155612	0.969809	0.969809
lnc-AC109486.1-1	0.558195	0.231521	0.104423	1.01197	0.015909	0.416904	0.416904
lnc-RP1-239B22.1.1-1	-0.289426	0.120248	-0.525108	-0.0537433	0.0160886	0.539584	0.539584
lnc-PTPLA-1	-1.84364	0.766143	-3.34525	-0.342026	0.0161111	0.0127505	0.0127505
lnc-RALGPS1-2	-2.05712	0.85547	-3.73382	-0.380433	0.0161871	0.82137	0.82137
lnc-EIF3M-2	1.02717	0.42735	0.189576	1.86476	0.0162357	0.699435	0.699435
lnc-ABCB5-7	-0.629963	0.262743	-1.14493	-0.114996	0.0165011	0.331179	0.331179
lnc-RAB11FIP3-2	-0.781491	0.326095	-1.42063	-0.142357	0.0165518	0.000365881	0.000365881
lnc-TOMM20-2	-0.642916	0.269473	-1.17107	-0.114759	0.0170407	0.155947	0.155947
lnc-PLEKHB2-1	-1.3344	0.559402	-2.43081	-0.237993	0.0170603	0.854932	0.854932
lnc-FIBIN-3	2.14222	0.9008	0.376679	3.90775	0.0174009	0.00850784	0.00850784
lnc-RIPK4-1	0.787567	0.333535	0.13385	1.44128	0.0182124	0.927543	0.927543
lnc-AC040934.1-2	-1.79477	0.763339	-3.29089	-0.298651	0.0187126	0.879085	0.879085
lnc-G3BP1-2	1.21634	0.517888	0.201296	2.23138	0.0188416	0.0537041	0.0537041
lnc-DHRS7B-5	0.330761	0.141056	0.0542968	0.607224	0.0190324	0.947764	0.947764
lnc-CEMP1-10	-1.0479	0.447897	-1.92576	-0.170034	0.0193048	0.586559	0.586559
lnc-KIAA1755-7	1.61144	0.689825	0.259409	2.96347	0.0194905	0.054324	0.054324
lnc-ZNF697-1	0.53613	0.22978	0.0857702	0.98649	0.0196358	0.320521	0.320521
lnc-TSEN2-4	-0.399793	0.171371	-0.735674	-0.0639121	0.0196529	0.744347	0.744347
lnc-PLEKHM3-1	0.506309	0.217283	0.0804424	0.932176	0.0197964	0.0386897	0.0386897
lnc-PARVA-2	0.453004	0.194738	0.0713256	0.834683	0.0200063	0.494317	0.494317
lnc-VGLL3-3	1.40194	0.603562	0.218984	2.5849	0.0201908	0.341761	0.341761
lnc-GTF2E2-1	0.7164	0.309765	0.109272	1.32353	0.020738	0.0509153	0.0509153
lnc-POLR2F-3	1.00043	0.433108	0.151556	1.84931	0.0208943	0.275203	0.275203
lnc-USP25-1	-0.982737	0.425773	-1.81724	-0.148238	0.0209921	0.109308	0.109308
lnc-RBMS2-1	0.56442	0.245283	0.0836755	1.04517	0.0213858	0.939188	0.939188
lnc-HEATR6-1	-0.494866	0.215226	-0.916702	-0.0730302	0.0214889	0.563031	0.563031
lnc-AGPAT4-1	0.220233	0.0958332	0.0324038	0.408063	0.0215566	0.621193	0.621193
lnc-ZSCAN18-2	0.575501	0.250915	0.0837165	1.06729	0.021813	0.401767	0.401767
lnc-SERINC1-3	0.454808	0.198295	0.0661572	0.843459	0.0218138	0.097795	0.097795
lnc-AL355149.1-3	0.439118	0.191553	0.0636803	0.814555	0.0218822	0.591423	0.591423
lnc-TGFBRAP1-5	-1.25614	0.548887	-2.33194	-0.180344	0.0221068	0.358426	0.358426
lnc-SH2D7-5	-1.73664	0.758929	-3.22411	-0.249168	0.0221212	0.0499473	0.0499473
lnc-DCTD-4	1.04833	0.458292	0.150091	1.94656	0.0221687	0.39514	0.39514
lnc-C4orf44-4	1.66941	0.730138	0.238367	3.10045	0.0222289	0.00560567	0.00560567
lnc-SPIN1-1	-1.64546	0.721	-3.05859	-0.232322	0.0224783	0.0313634	0.0313634
lnc-BTLA-1	-0.268954	0.117914	-0.500061	-0.0378464	0.0225526	0.420188	0.420188
lnc-CBLN2-5	2.22815	0.977769	0.311756	4.14454	0.0226785	0.142068	0.142068
lnc-GPHN-1	-0.881941	0.387403	-1.64124	-0.122645	0.0228134	0.246493	0.246493
lnc-CDKN1C-3	0.458235	0.20136	0.0635767	0.852893	0.0228639	0.761142	0.761142
lnc-RDH10-2	1.02419	0.450182	0.141854	1.90654	0.0229019	0.0974756	0.0974756
lnc-ZNF284-1	-0.54067	0.237673	-1.0065	-0.0748406	0.0229147	0.322628	0.322628
lnc-UBXN4-1	-1.62145	0.714145	-3.02115	-0.221751	0.0231786	0.268005	0.268005
lnc-GCA-2	-2.76083	1.21747	-5.14702	-0.374636	0.0233486	0.0838775	0.0838775
lnc-PHF14-1	1.38874	0.614031	0.18526	2.59222	0.0237175	0.99232	0.99232
lnc-ZNF573-1	1.61659	0.714807	0.215593	3.01759	0.0237237	0.854716	0.854716
lnc-NAA35-7	1.92005	0.84927	0.255515	3.58459	0.0237699	0.47182	0.47182
lnc-C6orf222-1	-1.69807	0.751103	-3.1702	-0.225933	0.0237738	0.27362	0.27362
lnc-TAX1BP1-4	1.02364	0.454108	0.133608	1.91368	0.0241845	0.906215	0.906215
lnc-CA7-2	-0.624579	0.277869	-1.16919	-0.0799664	0.0245922	0.0151049	0.0151049
lnc-PPIL2-2	-1.16579	0.519074	-2.18315	-0.148423	0.0247103	0.0399503	0.0399503
lnc-FOXD4L6-3	1.37773	0.613816	0.174673	2.58079	0.0247981	0.916479	0.916479
lnc-AC144568.2.1-2	0.436508	0.194604	0.0550914	0.817925	0.024893	0.239365	0.239365
lnc-CCL2-6	1.35523	0.604408	0.170612	2.53985	0.0249456	0.0468812	0.0468812
lnc-SEPT7-3	0.61877	0.275973	0.0778731	1.15967	0.0249523	0.251998	0.251998
lnc-MLLT1-2	-0.737288	0.329246	-1.3826	-0.0919764	0.0251352	0.627065	0.627065
lnc-PCDH20-1	1.1266	0.503446	0.139863	2.11334	0.0252358	0.718473	0.718473
lnc-TNFAIP8-8	-1.99154	0.889977	-3.73587	-0.247221	0.0252375	0.0278229	0.0278229
lnc-DLK1-9	0.665301	0.298083	0.081068	1.24953	0.0256197	0.583114	0.583114
lnc-FAM72C-5	0.965145	0.432888	0.1167	1.81359	0.0257774	0.0227217	0.0227217
lnc-COMMD10-5	-0.255171	0.114942	-0.480453	-0.0298882	0.0264193	0.378495	0.378495
lnc-GALM-2	-1.63785	0.737965	-3.08423	-0.191464	0.0264587	0.547608	0.547608
lnc-FRRS1-3	-1.92058	0.865394	-3.61672	-0.224434	0.0264658	0.743047	0.743047
lnc-DBNL-1	0.717432	0.323447	0.0834874	1.35138	0.0265493	0.129753	0.129753
lnc-PIGC-1	0.305482	0.137737	0.035522	0.575442	0.0265643	0.103544	0.103544
lnc-FLT3-2	0.30591	0.137969	0.0354966	0.576324	0.0266064	0.307638	0.307638
lnc-E2F2-2	-1.13284	0.511024	-2.13443	-0.131251	0.0266366	0.848841	0.848841
lnc-DBC1-1	0.806132	0.364105	0.0924996	1.51977	0.0268281	0.989735	0.989735
lnc-CEP44-5	-1.71031	0.774797	-3.22888	-0.191735	0.0272841	0.917263	0.917263
lnc-XIRP2-2	1.65938	0.751857	0.185769	3.13299	0.0273109	0.129335	0.129335
lnc-RP11-1000B6.4.1-4	2.11936	0.9605	0.236817	4.00191	0.0273476	0.180321	0.180321
lnc-HSCB-1	-0.445151	0.201853	-0.840775	-0.0495265	0.0274314	0.634071	0.634071
lnc-CDH11-3	0.870613	0.394982	0.0964631	1.64476	0.0275113	0.863779	0.863779
lnc-CLNK-2	0.626552	0.284827	0.0683013	1.1848	0.0278237	0.24485	0.24485
lnc-SLC35E3-5	-1.57761	0.717679	-2.98424	-0.170989	0.0279336	0.285864	0.285864
lnc-PHLDA3-1	0.397708	0.180939	0.0430744	0.752341	0.0279473	0.351811	0.351811
lnc-ARF5-3	1.37081	0.62424	0.147323	2.5943	0.0280942	0.0714787	0.0714787
lnc-SLC16A4-2	-1.92267	0.876526	-3.64063	-0.20471	0.0282706	0.905034	0.905034
lnc-COX10-1	-0.774072	0.353319	-1.46657	-0.0815791	0.0284621	0.121748	0.121748
lnc-PPIL1-1	-1.64689	0.753546	-3.12381	-0.169965	0.0288509	0.260488	0.260488
lnc-NPY5R-3	-2.2561	1.03294	-4.28063	-0.231568	0.0289515	0.0217341	0.0217341
lnc-TUBE1-6	1.21362	0.559549	0.11692	2.31031	0.0300889	0.356176	0.356176
lnc-C1QTNF8-3	0.232431	0.107175	0.0223714	0.44249	0.0301054	0.564666	0.564666
lnc-SNX13-2	0.429039	0.197857	0.0412454	0.816832	0.0301264	0.0393373	0.0393373
lnc-OGDH-2	-1.03064	0.475351	-1.96231	-0.0989719	0.0301456	0.0148417	0.0148417
lnc-OTX1-7	0.666264	0.307311	0.0639443	1.26858	0.0301556	0.787409	0.787409
lnc-HOXB4-1	0.308713	0.142681	0.0290626	0.588363	0.030491	0.48684	0.48684
lnc-FGFR1OP-3	1.00726	0.465844	0.0942193	1.92029	0.0306013	0.711573	0.711573
lnc-AKR7A2-2	0.848256	0.392632	0.0787106	1.6178	0.0307392	0.338572	0.338572
lnc-C10orf10-4	-1.43716	0.665931	-2.74236	-0.131956	0.0309188	0.733784	0.733784
lnc-DUSP16-1	-0.416273	0.193131	-0.794803	-0.037743	0.0311313	0.53655	0.53655
lnc-PCSK9-1	1.42694	0.662682	0.128104	2.72577	0.031297	0.899245	0.899245
lnc-MMP3-1	-0.157767	0.0733665	-0.301563	-0.0139716	0.0315236	0.913659	0.913659
lnc-MAB21L1-2	-1.97426	0.920538	-3.77848	-0.170041	0.0319782	0.0432402	0.0432402
lnc-TAOK3-1	-0.441687	0.205969	-0.845379	-0.0379951	0.0319981	0.238007	0.238007
lnc-ATP6V1B2-5	-1.06096	0.495054	-2.03124	-0.0906674	0.0321042	0.735975	0.735975
lnc-RPF1-1	-1.89837	0.885844	-3.6346	-0.162151	0.0321123	0.212282	0.212282
lnc-TMTC3-13	0.902245	0.422274	0.0746037	1.72989	0.0326277	0.0127499	0.0127499
lnc-NHEJ1-1	-0.474883	0.222757	-0.911479	-0.0382863	0.0330201	0.390594	0.390594
lnc-AC006946.15.1-1	-1.26359	0.593851	-2.42752	-0.0996637	0.0333545	0.316597	0.316597
lnc-CKS1B-3	0.601241	0.282634	0.0472892	1.15519	0.0333968	0.617752	0.617752
lnc-multi-ZNF843-2	0.823097	0.387182	0.0642343	1.58196	0.0335144	0.772627	0.772627
lnc-ZACN-1	0.625328	0.294156	0.0487918	1.20186	0.0335171	0.858323	0.858323
lnc-THEMIS-2	-0.370748	0.174913	-0.713571	-0.0279253	0.0340384	0.677096	0.677096
lnc-MYOZ2-2	0.146075	0.0689206	0.0109929	0.281157	0.0340512	0.812957	0.812957
lnc-C1orf137-1	-0.909443	0.429882	-1.752	-0.0668898	0.0343819	0.0225787	0.0225787
lnc-PDLIM1-1	-1.92196	0.909205	-3.70397	-0.13995	0.0345247	0.0333394	0.0333394
lnc-PTGIR-4	-1.11902	0.529387	-2.1566	-0.081445	0.0345313	0.256042	0.256042
lnc-GALNTL5-1	-0.326028	0.154282	-0.628416	-0.0236406	0.0345842	0.413834	0.413834
lnc-WDR7-5	1.0882	0.515427	0.0779834	2.09842	0.0347497	0.610393	0.610393
lnc-GATA5-2	1.06097	0.50315	0.0748157	2.04713	0.0349741	0.771761	0.771761
lnc-GEMIN4-5	-0.656648	0.311517	-1.26721	-0.046086	0.0350392	0.891918	0.891918
lnc-NOD1-4	-0.735295	0.348889	-1.41911	-0.0514842	0.0350717	0.157866	0.157866
lnc-TLN2-3	-1.91805	0.910864	-3.70331	-0.13279	0.0352262	0.314473	0.314473
lnc-TCTE3-1	-1.00336	0.476567	-1.93741	-0.0693023	0.0352579	0.858924	0.858924
lnc-IL11RA-1	0.825961	0.392438	0.0567973	1.59513	0.035318	0.872453	0.872453
lnc-CALCOCO2-8	0.178011	0.0846352	0.012129	0.343893	0.0354419	0.108752	0.108752
lnc-TAF9-2	-0.303693	0.144523	-0.586953	-0.0204329	0.0356106	0.222851	0.222851
lnc-U82695.9.1-1	0.695891	0.331519	0.0461265	1.34566	0.035808	0.644277	0.644277
lnc-ZNF583-1	0.900577	0.429524	0.0587254	1.74243	0.0360214	0.966515	0.966515
lnc-TRPV4-1	-0.943521	0.450194	-1.82589	-0.0611558	0.0360993	0.193183	0.193183
lnc-NMS-1	-1.30181	0.621168	-2.51928	-0.0843454	0.0361045	0.0328684	0.0328684
lnc-GTPBP5-2	-0.475605	0.227034	-0.920583	-0.0306278	0.0361827	0.928625	0.928625
lnc-ZNF595-1	-0.42442	0.202887	-0.822071	-0.0267693	0.0364469	0.00358438	0.00358438
lnc-KHDRBS1-1	0.509605	0.243644	0.0320712	0.987138	0.0364747	0.28994	0.28994
lnc-LEMD1-1	0.26423	0.126473	0.0163467	0.512113	0.0366885	0.165366	0.165366
lnc-multi-AC108463.1-3	0.371461	0.177815	0.022949	0.719973	0.0367055	0.770415	0.770415
lnc-ATMIN-1	-0.334673	0.160227	-0.648713	-0.0206338	0.0367309	0.494169	0.494169
lnc-PCK1-3	0.596576	0.285773	0.0364706	1.15668	0.0368353	0.431976	0.431976
lnc-STEAP4-1	0.53515	0.256422	0.0325713	1.03773	0.0368894	0.115555	0.115555
lnc-RP11-259P6.1.1-2	0.652099	0.312469	0.0396697	1.26453	0.0368954	0.563617	0.563617
lnc-ERICH1-4	-1.39377	0.66822	-2.70346	-0.0840871	0.0369966	0.273166	0.273166
lnc-RP11-181C3.1.1-2	-0.711324	0.342053	-1.38173	-0.0409127	0.0375647	0.663284	0.663284
lnc-IFT20-1	1.18635	0.570518	0.0681565	2.30455	0.037578	0.956959	0.956959
lnc-FAM53B-2	-1.95204	0.940212	-3.79482	-0.10926	0.0378781	0.867866	0.867866
lnc-ADAMTSL4-2	0.944324	0.455281	0.051989	1.83666	0.0380649	0.318859	0.318859
lnc-FCN2-4	0.724936	0.349721	0.0394955	1.41038	0.0381817	0.473486	0.473486
lnc-CTH-1	1.63713	0.79027	0.0882305	3.18603	0.0383018	0.779838	0.779838
lnc-CHMP7-1	-0.724354	0.350067	-1.41047	-0.038236	0.0385284	0.25185	0.25185
lnc-LINC00529-1	-1.4407	0.697324	-2.80743	-0.0739709	0.0388245	0.872815	0.872815
lnc-TMEM88B-1	0.77855	0.377088	0.0394713	1.51763	0.0389573	0.962995	0.962995
lnc-MYH13-3	-1.8012	0.872471	-3.51122	-0.0911939	0.0389715	0.0649865	0.0649865
lnc-NR2F2-6	1.03871	0.503787	0.0513	2.02611	0.0392275	0.945236	0.945236
lnc-GSTA2-1	1.09969	0.533433	0.0541802	2.1452	0.0392522	0.440108	0.440108
lnc-RWDD3-12	-2.0154	0.979375	-3.93494	-0.095855	0.0396057	0.900566	0.900566
lnc-OXR1-1	0.56401	0.274124	0.0267372	1.10128	0.0396381	0.998599	0.998599
lnc-OLFML2A-1	-1.18714	0.577303	-2.31864	-0.0556513	0.0397476	0.0912155	0.0912155
lnc-PWWP2A-1	1.19757	0.583181	0.0545522	2.34058	0.0400235	0.531019	0.531019
lnc-ICA1-3	1.47668	0.719607	0.0662718	2.88708	0.040164	0.167331	0.167331
lnc-JMJD7-PLA2G4B-7	0.9989	0.487711	0.0430047	1.9548	0.0405462	0.274094	0.274094
lnc-AC007952.1-1	0.859525	0.420548	0.0352655	1.68378	0.0409713	0.222333	0.222333
lnc-ZNF683-1	-0.990031	0.484518	-1.93967	-0.0403931	0.0410196	0.752736	0.752736
lnc-ANXA3-1	0.322362	0.157885	0.0129132	0.631811	0.0411761	0.385946	0.385946
lnc-MARC1-1	-1.48659	0.728708	-2.91483	-0.0583464	0.0413471	0.420634	0.420634
lnc-RP5-915N17.9.1-1	1.68416	0.826163	0.0649108	3.30341	0.0414967	0.0702138	0.0702138
lnc-RP11-345P4.5.1-1	0.455804	0.223759	0.0172445	0.894364	0.0416469	0.682224	0.682224
lnc-MIEN1-1	-0.479526	0.235462	-0.941023	-0.0180284	0.0416972	0.319388	0.319388
lnc-OXCT1-1	1.80463	0.886666	0.0667966	3.54246	0.0418208	0.0994337	0.0994337
lnc-SNX29P2-1	-0.69255	0.340343	-1.35961	-0.0254913	0.0418647	0.0123086	0.0123086
lnc-ACPL2-2	-1.26356	0.621203	-2.4811	-0.0460275	0.0419457	0.722231	0.722231
lnc-DAAM2-3	0.736806	0.362405	0.0265057	1.44711	0.0420422	0.846267	0.846267
lnc-SLC7A6OS-2	-0.424547	0.209049	-0.834276	-0.0148187	0.0422702	0.885196	0.885196
lnc-C7orf44-1	1.35329	0.666381	0.0472088	2.65938	0.0422745	0.976816	0.976816
lnc-TFAP2A-2	1.38704	0.683569	0.0472714	2.72681	0.0424463	0.643973	0.643973
lnc-SCAP-2	-0.757371	0.373929	-1.49026	-0.0244824	0.0428225	0.741296	0.741296
lnc-TMBIM1-2	0.832296	0.411036	0.0266808	1.63791	0.0428802	0.54488	0.54488
lnc-multi-C8A-1	1.8698	0.924384	0.0580388	3.68156	0.0430989	0.582458	0.582458
lnc-CCT5-4	-0.256089	0.126895	-0.504799	-0.00737971	0.0435788	0.474825	0.474825
lnc-NBPF6-1	-1.50961	0.750461	-2.98049	-0.0387359	0.0442642	0.363234	0.363234
lnc-MTX3-4	-0.482925	0.240461	-0.954221	-0.0116304	0.0446081	0.3012	0.3012
lnc-PTGR2-1	0.698958	0.348591	0.0157328	1.38218	0.0449527	0.19123	0.19123
lnc-POLR1E-2	-0.502022	0.250412	-0.992821	-0.0112236	0.0449861	0.856337	0.856337
lnc-LTBP3-2	0.171436	0.0855524	0.00375677	0.339116	0.0450833	0.4779	0.4779
lnc-ZNF599-1	0.797959	0.398861	0.0162053	1.57971	0.0454363	0.0303748	0.0303748
lnc-ZNF706-1	0.54868	0.274388	0.0108892	1.08647	0.0455381	0.364705	0.364705
lnc-FBXO11-1	1.29962	0.650273	0.0251124	2.57414	0.0456536	0.288575	0.288575
lnc-TMEM121-2	-0.76563	0.38329	-1.51686	-0.0143968	0.0457682	0.454914	0.454914
lnc-TAGLN2-1	-1.41908	0.710758	-2.81214	-0.0260165	0.0458721	0.506551	0.506551
lnc-COL1A1-6	-0.848429	0.425868	-1.68312	-0.0137424	0.0463455	0.0434167	0.0434167
lnc-ZNF330-2	1.11697	0.561328	0.0167911	2.21715	0.0466045	0.778838	0.778838
lnc-USP25-2	0.964819	0.485712	0.0128409	1.9168	0.0469888	0.109789	0.109789
lnc-SALL3-7	-1.42799	0.719123	-2.83745	-0.0185384	0.0470618	0.682936	0.682936
lnc-multi-PRYP3-4	1.84385	0.928731	0.0235732	3.66413	0.047106	0.386079	0.386079
lnc-ZNF32-7	-0.429678	0.2165	-0.85401	-0.00534592	0.0471827	0.120546	0.120546
lnc-NIPAL4-1	0.963724	0.485635	0.0118974	1.91555	0.0472043	0.282939	0.282939
lnc-RP11-585F1.10.1-2	1.08654	0.547639	0.0131828	2.15989	0.0472518	0.265519	0.265519
lnc-WDR37-2	0.854948	0.431193	0.00982428	1.70007	0.0473956	0.961801	0.961801
lnc-TLE4-1	-1.10994	0.560835	-2.20916	-0.0107233	0.0478065	0.799712	0.799712
lnc-DENND2A-1	0.774156	0.391393	0.00703988	1.54127	0.0479343	0.933887	0.933887
lnc-C1orf31-5	-0.872946	0.441718	-1.7387	-0.00719487	0.0481262	0.998638	0.998638
lnc-CCDC17-5	-0.891125	0.451139	-1.77534	-0.00690914	0.0482365	0.0991364	0.0991364
lnc-VEZF1-1	-0.349939	0.17747	-0.697773	-0.00210429	0.04863	0.482504	0.482504
lnc-MAGEB10-3	1.25081	0.634422	0.00736135	2.49425	0.048659	0.391866	0.391866
lnc-CCDC80-2	0.152663	0.0777359	0.000303534	0.305023	0.0495453	0.316251	0.316251
lnc-FAM199X-1	0.820036	0.417968	0.000834984	1.63924	0.0497669	0.420068	0.420068
lnc-SPAM1-2	-1.44414	0.73607	-2.88681	-0.00146928	0.0497671	0.156721	0.156721
lnc-ZNF639-1	-1.05672	0.538963	-2.11306	-0.000366856	0.0499205	0.569253	0.569253
lnc-GPR144-3	-1.00729	0.514086	-2.01488	0.000299499	0.0500681	0.00308224	0.00308224
lnc-ZNF526-1	0.976366	0.498714	-0.00109668	1.95383	0.0502576	0.600688	0.600688
lnc-GJA10-1	-0.852937	0.435841	-1.70717	0.00129467	0.0503482	0.47985	0.47985
lnc-ARHGAP11B-1	-0.314315	0.160619	-0.629123	0.000493197	0.05036	0.946856	0.946856
lnc-FAM174B-1	-0.746852	0.381905	-1.49537	0.00166922	0.0505131	0.11917	0.11917
lnc-EPHB2-1	-0.306374	0.156802	-0.6137	0.00095266	0.0507144	0.266076	0.266076
lnc-RASL11B-2	-0.858283	0.439488	-1.71966	0.00309798	0.0508297	0.548519	0.548519
lnc-NKD1-1	0.199024	0.102012	-0.000916478	0.398964	0.0510594	0.547345	0.547345
lnc-ATAD2-2	0.48405	0.24821	-0.00243241	0.970532	0.0511566	0.172872	0.172872
lnc-C15orf32-3	-0.898655	0.460958	-1.80212	0.00480584	0.0512312	0.738725	0.738725
lnc-GRM1-3	1.07911	0.553951	-0.00661864	2.16483	0.0514131	0.846423	0.846423
lnc-PLAGL2-3	-0.921392	0.473559	-1.84955	0.00676657	0.0516938	0.0969233	0.0969233
lnc-SERTAD2-1	-0.61016	0.313735	-1.22507	0.0047492	0.0517959	0.700522	0.700522
lnc-MIA3-2	0.53118	0.273222	-0.00432489	1.06669	0.0518792	0.747715	0.747715
lnc-C1orf133-2	0.365327	0.187942	-0.00303332	0.733688	0.0519166	0.840872	0.840872
lnc-TGFBI-4	-0.626985	0.322639	-1.25935	0.0053764	0.0519799	0.483204	0.483204
lnc-AC108463.1-7	1.29025	0.665502	-0.0141104	2.59461	0.0525304	0.25234	0.25234
lnc-FZD4-1	1.07838	0.556508	-0.0123558	2.16911	0.0526523	0.405972	0.405972
lnc-SNX31-1	-0.311213	0.160799	-0.626372	0.00394666	0.0529388	0.220277	0.220277
lnc-TFEC-1	1.09422	0.565507	-0.0141548	2.20259	0.0529984	0.780571	0.780571
lnc-HNRNPU-3	0.853869	0.441294	-0.0110506	1.71879	0.0529998	0.741789	0.741789
lnc-AL391137.1-2	1.32853	0.687026	-0.0180182	2.67507	0.0531454	0.834129	0.834129
lnc-RP11-366L20.2.1-2	-1.12574	0.58247	-2.26736	0.0158789	0.0532728	0.485753	0.485753
lnc-HMGB2-13	-1.63422	0.845696	-3.29176	0.0233099	0.05331	0.235884	0.235884
lnc-ZNF141-4	2.15545	1.11556	-0.0310109	4.34192	0.0533391	0.248925	0.248925
lnc-ZNF35-1	-0.432682	0.224096	-0.871902	0.00653776	0.053509	0.886004	0.886004
lnc-multi-AC073263.1-1	-0.811314	0.420603	-1.63568	0.0130529	0.0537395	0.45077	0.45077
lnc-GAS6-3	1.22204	0.633534	-0.0196611	2.46375	0.0537395	0.00881889	0.00881889
lnc-RNMT-5	1.02916	0.533577	-0.0166332	2.07495	0.0537568	0.0877302	0.0877302
lnc-PROSER1-3	0.275211	0.142706	-0.00448878	0.55491	0.0537918	0.105985	0.105985
lnc-PCYOX1L-2	0.170798	0.0885754	-0.00280659	0.344403	0.0538205	0.72295	0.72295
lnc-UPP2-1	-1.63659	0.849059	-3.30071	0.0275375	0.0539135	0.0239015	0.0239015
lnc-PPARA-1	-0.35693	0.185416	-0.720339	0.00647863	0.0542265	0.387031	0.387031
lnc-POFUT2-6	-0.634098	0.329399	-1.27971	0.0115129	0.0542277	0.994908	0.994908
lnc-TMEM132B-9	-1.33495	0.694668	-2.69647	0.0265736	0.0546422	0.203626	0.203626
lnc-DNAH17-1	0.548763	0.285732	-0.0112612	1.10879	0.0547882	0.65848	0.65848
lnc-PRDM13-7	-1.11453	0.580658	-2.2526	0.0235419	0.0549311	0.0716715	0.0716715
lnc-SCAF11-6	0.36322	0.189287	-0.00777556	0.734216	0.0549988	0.228895	0.228895
lnc-CTDSP2-2	0.435089	0.227042	-0.0099056	0.880084	0.0553225	0.0208116	0.0208116
lnc-NYAP2-5	-1.65301	0.86274	-3.34395	0.0379293	0.0553651	0.991207	0.991207
lnc-RTN4R-1	1.05498	0.550684	-0.0243383	2.1343	0.0553947	0.340351	0.340351
lnc-FAM126B-2	-1.21603	0.635034	-2.46067	0.028619	0.0555056	0.823272	0.823272
lnc-SARDH-1	-0.662316	0.346143	-1.34074	0.0161124	0.0556949	0.0226693	0.0226693
lnc-ELMO2-2	-0.977098	0.510666	-1.97799	0.0237882	0.0556993	0.15228	0.15228
lnc-SPG11-1	0.522667	0.27331	-0.0130097	1.05834	0.0558296	0.435765	0.435765
lnc-PDE8B-2	-1.10947	0.581447	-2.24909	0.0301424	0.0563752	0.100921	0.100921
lnc-FAP-3	-0.805874	0.423264	-1.63546	0.0237079	0.0569164	0.671123	0.671123
lnc-CCDC38-1	-0.611261	0.321395	-1.24118	0.0186606	0.0571839	0.00456602	0.00456602
lnc-ABCC12-1	-1.50398	0.791345	-3.05499	0.0470249	0.0573623	0.572489	0.572489
lnc-TIGIT-7	0.870792	0.458413	-0.0276804	1.76926	0.0574881	0.55746	0.55746
lnc-C8orf74-2	-1.08825	0.572976	-2.21126	0.0347644	0.0575263	0.719749	0.719749
lnc-LYZL1-9	0.635554	0.334977	-0.0209877	1.2921	0.0577871	0.381444	0.381444
lnc-EXOC2-24	-0.985183	0.519568	-2.00352	0.0331519	0.0579392	0.0166513	0.0166513
lnc-RP11-116D17.1.1-4	-1.35229	0.713196	-2.75013	0.0455478	0.0579469	0.13337	0.13337
lnc-XCL1-1	1.17033	0.617355	-0.0396604	2.38033	0.0579969	0.86123	0.86123
lnc-MOCOS-4	1.63216	0.86223	-0.0577741	3.3221	0.0583634	0.00805589	0.00805589
lnc-MME-3	1.00322	0.530853	-0.0372352	2.04367	0.0587818	0.301284	0.301284
lnc-SNAPC1-1	-1.93431	1.02442	-3.94214	0.073531	0.059001	0.132734	0.132734
lnc-PMM2-5	-0.491224	0.260224	-1.00125	0.0188057	0.0590667	0.972124	0.972124
lnc-RP11-17M16.1.1-9	1.07298	0.568518	-0.0412942	2.18726	0.0591161	0.477141	0.477141
lnc-CLINT1-1	-1.15279	0.611291	-2.35089	0.0453208	0.0593186	0.0648256	0.0648256
lnc-NINJ2-2	0.735657	0.390265	-0.0292474	1.50056	0.0594269	0.24359	0.24359
lnc-HMGCLL1-3	1.09727	0.584342	-0.0480182	2.24256	0.06041	0.213379	0.213379
lnc-FBXW5-1	-1.23607	0.658349	-2.52641	0.0542739	0.0604462	0.121533	0.121533
lnc-ANKRD33B-2	0.77458	0.412766	-0.0344269	1.58359	0.0605786	0.0818284	0.0818284
lnc-AC009336.1-5	0.234243	0.124831	-0.0104219	0.478908	0.06059	0.899742	0.899742
lnc-SLC30A10-3	-1.35942	0.724478	-2.77937	0.0605345	0.0605993	0.123027	0.123027
lnc-C3orf32-11	1.55726	0.83086	-0.0711967	3.18572	0.0608927	0.247375	0.247375
lnc-ARL6-1	0.966829	0.516511	-0.0455137	1.97917	0.0612279	0.156192	0.156192
lnc-CDH6-3	1.37499	0.734674	-0.0649485	2.81492	0.0612676	0.00440535	0.00440535
lnc-TRIM31-1	-0.167347	0.0896609	-0.343079	0.00838488	0.061979	0.236228	0.236228
lnc-FHL2-1	-1.47004	0.787679	-3.01386	0.0737849	0.0620008	0.548374	0.548374
lnc-EFHB-6	0.479751	0.257379	-0.0247025	0.984204	0.0623236	0.040128	0.040128
lnc-ACHE-1	-0.20341	0.109191	-0.417421	0.0106002	0.0624784	0.107679	0.107679
lnc-UBE2N-3	0.456265	0.245053	-0.0240306	0.93656	0.062617	0.188991	0.188991
lnc-RNF186-1	-1.00591	0.540949	-2.06615	0.0543255	0.062951	0.915949	0.915949
lnc-CDK20-12	0.548444	0.295222	-0.0301812	1.12707	0.0632071	0.0352189	0.0352189
lnc-CTD-2523D13.1.1-1	-0.526876	0.284	-1.08351	0.0297543	0.0635683	0.508288	0.508288
lnc-GUSB-11	1.52124	0.820137	-0.0861948	3.12868	0.0636154	0.58087	0.58087
lnc-TMEM38B-1	-2.0051	1.08213	-4.12603	0.115827	0.0638927	0.111694	0.111694
lnc-ANKRD33B-4	1.17377	0.633581	-0.0680243	2.41557	0.0639398	0.786137	0.786137
lnc-NDUFS4-1	1.19407	0.644807	-0.0697285	2.45787	0.0640509	0.218017	0.218017
lnc-AC105337.1-1	-0.886617	0.478875	-1.8252	0.0519617	0.0641039	0.097184	0.097184
lnc-ATG4A-2	-2.04399	1.10514	-4.21003	0.122056	0.0643826	0.118307	0.118307
lnc-C11orf91-1	0.396847	0.214931	-0.0244104	0.818105	0.0648355	0.853918	0.853918
lnc-OLFML2A-2	0.280121	0.151762	-0.0173262	0.577569	0.0649217	0.0738373	0.0738373
lnc-CREB5-2	-1.35987	0.737883	-2.8061	0.0863497	0.0653377	0.816691	0.816691
lnc-PVALB-3	-0.920425	0.499717	-1.89985	0.0590025	0.0654909	0.790702	0.790702
lnc-IDS-1	0.865665	0.470342	-0.0561894	1.78752	0.065695	0.431058	0.431058
lnc-ZNF259-1	-0.870301	0.472921	-1.79721	0.0566065	0.0657288	0.994143	0.994143
lnc-CYP27A1-2	-1.02344	0.556514	-2.11419	0.0673028	0.0659111	0.108907	0.108907
lnc-PUS7L-1	-0.242116	0.131735	-0.500312	0.0160813	0.0660784	0.890242	0.890242
lnc-SLC30A1-1	-1.24628	0.678527	-2.57617	0.0836128	0.0662487	0.612194	0.612194
lnc-SAFB2-1	-0.73256	0.399223	-1.51502	0.0499025	0.0665109	0.00111846	0.00111846
lnc-ZNF175-2	-1.3859	0.75602	-2.86767	0.0958738	0.0667803	0.158995	0.158995
lnc-AL033532.1-1	0.293965	0.160376	-0.0203655	0.608296	0.0668059	0.388898	0.388898
lnc-C17orf65-2	-0.519797	0.283644	-1.07573	0.0361354	0.066867	0.225044	0.225044
lnc-AC027763.2.1-1	0.653439	0.357041	-0.0463489	1.35323	0.0672275	0.364271	0.364271
lnc-SYT9-1	0.895932	0.489699	-0.0638608	1.85572	0.0673164	0.301792	0.301792
lnc-CDK1-2	1.22883	0.672186	-0.0886289	2.54629	0.0675327	0.11786	0.11786
lnc-ZNF639-2	-0.507585	0.277962	-1.05238	0.0372095	0.0678355	0.0123565	0.0123565
lnc-CDY2B-1	-0.776188	0.425122	-1.60941	0.0570365	0.0678805	0.184024	0.184024
lnc-PSCA-2	-0.686221	0.375865	-1.4229	0.05046	0.0678934	0.0472511	0.0472511
lnc-PTS-3	-1.70667	0.934859	-3.53896	0.125617	0.0679114	0.149068	0.149068
lnc-ABCG8-1	-0.897345	0.491893	-1.86144	0.0667473	0.0681114	0.0355051	0.0355051
lnc-BMS1-3	0.664696	0.36447	-0.0496521	1.37905	0.0681924	0.200814	0.200814
lnc-TNFRSF10C-1	1.17652	0.645242	-0.08813	2.44117	0.0682459	0.124895	0.124895
lnc-ZNF814-1	-0.584105	0.320898	-1.21305	0.044844	0.0687257	0.47988	0.47988
lnc-ELK4-1	-0.873004	0.479726	-1.81325	0.0672428	0.0687902	0.16815	0.16815
lnc-CNGB1-1	0.742986	0.408285	-0.0572377	1.54321	0.0687935	0.0946088	0.0946088
lnc-NR2F2-8	0.628019	0.345369	-0.0488931	1.30493	0.0690036	0.780618	0.780618
lnc-NEO1-1	-0.598052	0.329104	-1.24308	0.0469796	0.0691844	0.0947987	0.0947987
lnc-GJD3-1	0.520237	0.286438	-0.0411706	1.08164	0.069335	0.270757	0.270757
lnc-MARCH10-4	0.784031	0.431826	-0.0623335	1.6304	0.0694294	0.000493464	0.000493464
lnc-TAB2-1	-1.69647	0.934483	-3.52802	0.135085	0.0694612	0.901272	0.901272
lnc-SUMO1-7	0.645132	0.35568	-0.0519875	1.34225	0.0697085	0.355462	0.355462
lnc-CTD-2260A17.2.1-1	-0.676806	0.373543	-1.40894	0.0553256	0.0700088	0.724764	0.724764
lnc-ZNF385D-1	1.05068	0.580254	-0.0865988	2.18796	0.070184	0.844609	0.844609
lnc-CCRN4L-9	-1.30285	0.719788	-2.71361	0.107912	0.0702892	0.476886	0.476886
lnc-ONECUT3-2	-0.700016	0.387108	-1.45873	0.0587024	0.0705566	0.0113697	0.0113697
lnc-APLN-1	0.583246	0.322788	-0.0494071	1.2159	0.0707778	0.0692059	0.0692059
lnc-TRIM41-2	0.520036	0.288095	-0.044619	1.08469	0.071061	0.309353	0.309353
lnc-LHFPL4-5	-1.00989	0.559671	-2.10682	0.0870493	0.0711643	0.882717	0.882717
lnc-EZH2-3	1.37013	0.759637	-0.118733	2.85899	0.0712844	0.53556	0.53556
lnc-AGRP-1	0.793284	0.440298	-0.0696845	1.65625	0.071593	0.0577665	0.0577665
lnc-NKX3-2-1	0.753788	0.418698	-0.0668452	1.57442	0.0718111	0.110256	0.110256
lnc-F7-7	-0.965745	0.536453	-2.01717	0.0856831	0.0718224	0.0415548	0.0415548
lnc-FAM18A-6	-0.516583	0.287149	-1.07938	0.0462182	0.0720173	0.59138	0.59138
lnc-CCDC64-1	-0.730483	0.406215	-1.52665	0.065683	0.0721345	0.0365807	0.0365807
lnc-PAX5-2	1.18699	0.660653	-0.107868	2.48184	0.072385	0.256002	0.256002
lnc-COL8A1-5	-0.454824	0.253233	-0.951152	0.0415046	0.0724841	0.270355	0.270355
lnc-multi-GPCPD1-2	-0.818516	0.455766	-1.7118	0.0747686	0.0725083	0.00277733	0.00277733
lnc-KALRN-3	1.35145	0.752552	-0.12352	2.82643	0.0725216	0.0647058	0.0647058
lnc-HAO1-1	1.12301	0.625841	-0.103619	2.34963	0.0727498	0.781854	0.781854
lnc-NKX3-2-2	-1.4582	0.812822	-3.0513	0.134902	0.0728138	0.880193	0.880193
lnc-WISP2-2	-0.73614	0.410522	-1.54075	0.0684681	0.072944	0.627821	0.627821
lnc-GRID2IP-1	-0.687819	0.383787	-1.44003	0.0643896	0.0731026	0.0676947	0.0676947
lnc-TEX2-2	0.244107	0.136248	-0.0229333	0.511147	0.0731901	0.341235	0.341235
lnc-HIST1H3D-1	0.59538	0.332853	-0.0570003	1.24776	0.0736605	0.763753	0.763753
lnc-SLC10A7-1	1.2219	0.683122	-0.116991	2.5608	0.0736624	0.621795	0.621795
lnc-DHRSX-1	0.24887	0.13921	-0.023976	0.521717	0.0738188	0.10395	0.10395
lnc-DEPDC7-2	0.41258	0.230888	-0.0399518	0.865111	0.0739491	0.0492759	0.0492759
lnc-DCTD-7	1.28372	0.71902	-0.12553	2.69298	0.0742	0.00118899	0.00118899
lnc-ZNF91-1	-0.335449	0.188113	-0.704143	0.0332446	0.0745478	0.740573	0.740573
lnc-CD200R1L-1	-1.31573	0.738269	-2.76271	0.131255	0.0747206	0.513118	0.513118
lnc-GREB1-1	-0.785148	0.440959	-1.64941	0.0791153	0.0749864	0.557217	0.557217
lnc-RP11-32K4.2.1-6	0.644669	0.362513	-0.0658444	1.35518	0.0753495	0.659796	0.659796
lnc-DBX1-6	1.09988	0.618714	-0.112777	2.31254	0.0754552	0.826721	0.826721
lnc-NKD1-2	0.182552	0.102908	-0.019144	0.384247	0.0760742	0.853044	0.853044
lnc-NOC3L-3	0.877937	0.495016	-0.0922768	1.84815	0.0761372	0.791726	0.791726
lnc-STAG1-1	-0.43878	0.247435	-0.923744	0.0461837	0.0761767	0.0231652	0.0231652
lnc-TOP2B-4	-0.997464	0.562532	-2.10001	0.105079	0.076201	0.643752	0.643752
lnc-SBF2-2	-0.750274	0.423133	-1.5796	0.0790503	0.0762051	0.358285	0.358285
lnc-ENPP4-3	0.620642	0.350503	-0.0663318	1.30762	0.0766078	0.781663	0.781663
lnc-PSMC4-1	-1.54798	0.875233	-3.26341	0.167442	0.0769519	0.655309	0.655309
lnc-CD53-4	1.13112	0.639858	-0.122978	2.38522	0.0770996	0.563804	0.563804
lnc-HOXD3-1	-0.416074	0.235546	-0.877735	0.0455882	0.0773252	0.577073	0.577073
lnc-FAM149B1-2	0.877527	0.497185	-0.096938	1.85199	0.0775654	0.427853	0.427853
lnc-AL669831.1-5	-0.927041	0.525739	-1.95747	0.103389	0.0778482	0.69119	0.69119
lnc-HIST1H2AG-3	1.35991	0.773957	-0.157019	2.87684	0.0789033	0.324367	0.324367
lnc-AQP8-2	-0.81374	0.463745	-1.72266	0.0951822	0.0793077	0.415877	0.415877
lnc-NYAP2-4	-1.53825	0.876765	-3.25667	0.180181	0.0793521	0.607561	0.607561
lnc-SLC30A9-1	-0.363583	0.207279	-0.769843	0.0426759	0.0794172	0.32821	0.32821
lnc-NAA35-2	0.792351	0.452047	-0.093646	1.67835	0.0796356	0.207356	0.207356
lnc-GABRB1-1	0.909575	0.519077	-0.107798	1.92695	0.0797237	0.255191	0.255191
lnc-XRRA1-2	0.844001	0.481696	-0.100105	1.78811	0.0797488	0.825387	0.825387
lnc-OR10J3-1	1.2655	0.723187	-0.151925	2.68292	0.0801378	0.34459	0.34459
lnc-FAM125B-7	1.12267	0.641571	-0.134782	2.38013	0.0801386	0.344357	0.344357
lnc-MFAP5-1	0.598498	0.342303	-0.0724031	1.2694	0.0803868	0.462022	0.462022
lnc-RP1-32I10.10.1-2	0.823807	0.471193	-0.0997145	1.74733	0.0804047	0.0522727	0.0522727
lnc-METTL23-2	-0.658329	0.376627	-1.3965	0.0798468	0.0804711	0.261645	0.261645
lnc-AHSA2-5	0.488406	0.279515	-0.0594338	1.03625	0.0805797	0.936403	0.936403
lnc-FAM18A-1	-0.777713	0.445155	-1.6502	0.0947752	0.0806269	0.57833	0.57833
lnc-IRF2BPL-2	-2.08733	1.19562	-4.4307	0.256043	0.0808434	0.499671	0.499671
lnc-TIMM21-4	0.346258	0.198479	-0.0427546	0.73527	0.0810627	0.220007	0.220007
lnc-MRPL14-2	-1.02572	0.588065	-2.1783	0.12687	0.0811202	0.542974	0.542974
lnc-TMSB4X-2	1.19708	0.686721	-0.148873	2.54302	0.0813028	0.605489	0.605489
lnc-MRPL46.1-9	0.936122	0.537022	-0.116422	1.98867	0.0813035	0.419108	0.419108
lnc-DIRC3-1	0.796755	0.457338	-0.0996102	1.69312	0.0814805	0.595432	0.595432
lnc-CLDN14-1	0.914928	0.525189	-0.114423	1.94428	0.081492	0.213765	0.213765
lnc-CHD9-5	-1.28568	0.73946	-2.735	0.163635	0.0820921	0.00839754	0.00839754
lnc-AL901608.1-3	-0.214016	0.123155	-0.455394	0.0273633	0.0822501	0.550944	0.550944
lnc-multi-RPRML-3	0.420126	0.24244	-0.0550489	0.8953	0.083113	0.479173	0.479173
lnc-TMEM180-1	-0.433705	0.250625	-0.924921	0.0575102	0.0835416	0.0238752	0.0238752
lnc-CALM2-2	-0.399137	0.230755	-0.851409	0.0531349	0.0836841	0.0434463	0.0434463
lnc-AL078585.1-1	-1.51238	0.874837	-3.22703	0.202267	0.0838523	0.046702	0.046702
lnc-RP11-58E21.3.1-1	-0.65049	0.37667	-1.38875	0.0877692	0.0841766	0.68971	0.68971
lnc-SCARA3-2	-1.227	0.710522	-2.61959	0.165602	0.0841868	0.275359	0.275359
lnc-GRIN2A-1	1.36503	0.790803	-0.184912	2.91498	0.0843229	0.333575	0.333575
lnc-multi-CTSZ-3	-0.905965	0.524873	-1.9347	0.122768	0.084336	0.456052	0.456052
lnc-METTL15-2	1.01494	0.588361	-0.138223	2.16811	0.0845211	0.220999	0.220999
lnc-USP40-1	-1.473	0.854265	-3.14733	0.201325	0.0846549	0.0925199	0.0925199
lnc-FAM120B-4	-0.727596	0.422064	-1.55483	0.0996337	0.0847257	0.136646	0.136646
lnc-IGFBP7-5	-1.55319	0.902076	-3.32123	0.214844	0.0851061	0.462713	0.462713
lnc-N4BP2-1	1.0358	0.601729	-0.14357	2.21516	0.0851842	0.988302	0.988302
lnc-TMC7-1	0.565519	0.32876	-0.0788383	1.20988	0.0854036	0.456675	0.456675
lnc-BCKDHB-3	-0.549286	0.319436	-1.17537	0.0767972	0.0855144	0.0724788	0.0724788
lnc-PANK3-15	0.861677	0.50167	-0.121578	1.84493	0.0858664	0.737412	0.737412
lnc-CTSC-5	-1.19923	0.698456	-2.56818	0.169718	0.0859839	0.114613	0.114613
lnc-C10orf107-1	-1.53366	0.894685	-3.28721	0.219894	0.0864945	0.15302	0.15302
lnc-HTR7-1	-1.18542	0.691803	-2.54133	0.170486	0.0866158	0.0170866	0.0170866
lnc-WDR67-3	-1.84636	1.07816	-3.9595	0.266789	0.0868019	0.0709385	0.0709385
lnc-CHST4-3	0.776525	0.453528	-0.112373	1.66542	0.0868618	0.810638	0.810638
lnc-SYCE3-1	-0.500368	0.29251	-1.07368	0.0729401	0.0871542	0.369883	0.369883
lnc-AIM1-1	-2.1869	1.27844	-4.69261	0.318802	0.0871555	0.0408119	0.0408119
lnc-HERC6-2	0.877596	0.513097	-0.128056	1.88325	0.0871938	0.640925	0.640925
lnc-CCDC102B-11	-0.883978	0.516957	-1.89719	0.129238	0.0872722	0.00267864	0.00267864
lnc-HDC-2	0.532205	0.311242	-0.0778183	1.14223	0.0872771	0.745355	0.745355
lnc-C17orf80-2	-0.859083	0.503184	-1.84531	0.127139	0.0877672	0.0319825	0.0319825
lnc-SMUG1-7	0.245078	0.143615	-0.0364025	0.526559	0.0879166	0.242595	0.242595
lnc-FAM54A-1	1.25613	0.736241	-0.186873	2.69914	0.0879813	0.637513	0.637513
lnc-C11orf89-2	0.092575	0.0542641	-0.0137806	0.198931	0.0880064	0.957731	0.957731
lnc-CEBPB-5	0.697214	0.40901	-0.10443	1.49886	0.0882616	0.0791836	0.0791836
lnc-RPIA-2	1.01023	0.593076	-0.152177	2.17264	0.0884981	0.666092	0.666092
lnc-SOX21-8	1.43172	0.84091	-0.216428	3.07988	0.0886448	0.338971	0.338971
lnc-DDX20-1	-0.953717	0.560335	-2.05195	0.144519	0.0887462	0.897355	0.897355
lnc-FNBP1L-4	-1.40196	0.824014	-3.017	0.213079	0.0888721	0.770216	0.770216
lnc-CCBP2-1	-1.69748	0.997872	-3.65327	0.258311	0.0889239	0.0988146	0.0988146
lnc-OTOGL-1	-0.849729	0.499859	-1.82943	0.129976	0.0891426	0.028899	0.028899
lnc-KLF14-2	0.198376	0.116806	-0.0305587	0.427311	0.0894428	0.967651	0.967651
lnc-TSSC1-4	-0.810039	0.477132	-1.7452	0.125121	0.0895592	0.501144	0.501144
lnc-C11orf55-4	-1.88051	1.10771	-4.05159	0.290571	0.0895741	0.69736	0.69736
lnc-FREM3-6	-0.832898	0.490794	-1.79484	0.129041	0.0896888	0.203154	0.203154
lnc-LINC00273-27	1.04543	0.616248	-0.16239	2.25326	0.0898008	0.02856	0.02856
lnc-SLC24A4-1	1.02395	0.603912	-0.159697	2.20759	0.0899755	0.217885	0.217885
lnc-CHST6-2	0.362511	0.213815	-0.0565599	0.781581	0.0899925	0.572927	0.572927
lnc-PGPEP1L-1	-0.810789	0.478287	-1.74821	0.126636	0.0900385	0.0093196	0.0093196
lnc-ZNF681-2	-1.35765	0.80174	-2.92903	0.213732	0.0903834	0.740147	0.740147
lnc-GNG5-4	-1.11461	0.658633	-2.40551	0.176287	0.0905872	0.789356	0.789356
lnc-MTERFD3-1	0.764186	0.451663	-0.121058	1.64943	0.0906578	0.180851	0.180851
lnc-COQ5-1	-0.492766	0.291407	-1.06391	0.0783812	0.0908389	0.0566378	0.0566378
lnc-STK32C-4	-0.704905	0.417132	-1.52247	0.11266	0.0910505	0.0750296	0.0750296
lnc-CACNG2-1	0.919102	0.544561	-0.148219	1.98642	0.0914527	0.148626	0.148626
lnc-HAO1-2	-1.20532	0.714364	-2.60545	0.194809	0.091553	0.470746	0.470746
lnc-PMP2-1	-0.745384	0.44193	-1.61155	0.120783	0.0916695	0.0362749	0.0362749
lnc-ANKRD20A2-8	1.144	0.678463	-0.18576	2.47377	0.0917632	0.419074	0.419074
lnc-DPH5-1	0.874499	0.518695	-0.142126	1.89112	0.0918039	0.330244	0.330244
lnc-LNX2-1	-0.931504	0.553074	-2.01551	0.1525	0.0921368	0.502736	0.502736
lnc-VPREB1-7	-0.371725	0.220768	-0.804421	0.0609716	0.0922235	0.124311	0.124311
lnc-ANGPT2-7	0.91131	0.542164	-0.151312	1.97393	0.0927872	0.390974	0.390974
lnc-SLC7A1-1	-0.819247	0.487425	-1.77458	0.136087	0.092808	0.737565	0.737565
lnc-BRIX1-1	-0.95318	0.567218	-2.06491	0.158546	0.0928702	0.547103	0.547103
lnc-A2ML1-1	0.317373	0.189071	-0.0532004	0.687946	0.0932327	0.431189	0.431189
lnc-HNF1B-2	0.960036	0.572173	-0.161402	2.08148	0.0933711	0.123541	0.123541
lnc-WRNIP1-38	-0.922905	0.550472	-2.00181	0.156	0.0936265	0.0846656	0.0846656
lnc-SPAM1-5	1.61166	0.961904	-0.273637	3.49696	0.0938383	0.134773	0.134773
lnc-RP11-62N21.1.1-9	1.41999	0.847852	-0.241773	3.08175	0.0939726	0.648542	0.648542
lnc-RP11-826N14.2.1-2	0.559046	0.334064	-0.0957075	1.2138	0.0942349	0.18474	0.18474
lnc-MLLT6-1	-0.499874	0.299093	-1.08609	0.0863379	0.0946627	0.309481	0.309481
lnc-C2orf65-6	-0.516625	0.309119	-1.12249	0.0892376	0.0946662	0.149092	0.149092
lnc-PPEF1-4	1.29182	0.772955	-0.223149	2.80678	0.0946687	0.592742	0.592742
lnc-MYOCD-5	-0.522315	0.312535	-1.13487	0.0902434	0.0946787	0.109961	0.109961
lnc-SLC30A7-2	0.273237	0.1635	-0.0472176	0.593691	0.0946878	0.391548	0.391548
lnc-KCNJ9-2	-0.15159	0.0907256	-0.329409	0.0262286	0.0947483	0.725252	0.725252
lnc-TFDP2-7	-0.224255	0.134337	-0.487551	0.0390408	0.0950488	0.27164	0.27164
lnc-AC006372.1-2	0.936765	0.56137	-0.1635	2.03703	0.0951744	0.0365255	0.0365255
lnc-NBPF9-5	0.251851	0.1514	-0.0448874	0.54859	0.096216	0.134096	0.134096
lnc-KIAA1755-3	0.342498	0.205964	-0.0611848	0.74618	0.0963327	0.867812	0.867812
lnc-ARFGEF2-2	0.757008	0.455311	-0.135385	1.6494	0.0963889	0.195189	0.195189
lnc-TNP2-1	1.4693	0.88563	-0.266498	3.20511	0.0971057	0.232114	0.232114
lnc-NTSR2-1	0.784726	0.47344	-0.143199	1.71265	0.0974186	0.50974	0.50974
lnc-MID1-5	-1.51266	0.913628	-3.30334	0.278015	0.0977895	0.0997161	0.0997161
lnc-TMEM105-3	0.444783	0.268765	-0.0819858	0.971552	0.0979413	0.0317896	0.0317896
lnc-ASB4-7	0.562662	0.340495	-0.104696	1.23002	0.0984365	0.344304	0.344304
lnc-GPR27-4	0.901128	0.545513	-0.168057	1.97031	0.0985566	0.0752956	0.0752956
lnc-TPP2-6	0.520222	0.315003	-0.0971739	1.13762	0.0986408	0.919256	0.919256
lnc-RBL2-7	-0.398429	0.241588	-0.871934	0.0750752	0.0991052	0.825526	0.825526
lnc-PPP1R17-1	-1.25642	0.762293	-2.75049	0.237645	0.0993088	0.480238	0.480238
lnc-AC004223.1-1	-0.324544	0.197014	-0.710685	0.0615964	0.0994934	0.181441	0.181441
lnc-NARG2-2	0.728823	0.442895	-0.139234	1.59688	0.0998481	0.217565	0.217565
lnc-GDF6-1	-1.5959	0.970049	-3.49716	0.305361	0.0999339	0.176054	0.176054
lnc-NBAS-15	-0.941046	0.57207	-2.06228	0.180191	0.0999731	0.827753	0.827753
lnc-WNT2-1	-1.34015	0.814759	-2.93705	0.256748	0.100002	0.766423	0.766423
lnc-YBX1-1	-0.811606	0.493679	-1.7792	0.155986	0.100177	0.381829	0.381829
lnc-ANAPC10-1	0.48979	0.298206	-0.0946837	1.07426	0.100496	0.0902281	0.0902281
lnc-SNX2-1	-0.818107	0.498156	-1.79447	0.158261	0.100534	0.199512	0.199512
lnc-C17orf75-3	-1.10927	0.677336	-2.43682	0.218289	0.101487	0.883353	0.883353
lnc-FEZF2-1	0.776268	0.474856	-0.154433	1.70697	0.102103	0.0214788	0.0214788
lnc-multi-GPR65-1	0.979758	0.600346	-0.196899	2.15641	0.102682	0.0175649	0.0175649
lnc-KIAA1462-10	1.68841	1.0366	-0.343293	3.72011	0.103357	0.521324	0.521324
lnc-TTLL10-3	-0.397726	0.244288	-0.876522	0.0810706	0.103504	0.00047573	0.00047573
lnc-PDZD8-2	0.425489	0.261864	-0.0877546	0.938732	0.104195	0.923316	0.923316
lnc-SUMO2-1	-0.491506	0.302528	-1.08445	0.101437	0.104234	0.252827	0.252827
lnc-SCCPDH-1	1.20783	0.743856	-0.250096	2.66577	0.10443	0.425582	0.425582
lnc-CRIM1-2	-0.827633	0.510008	-1.82723	0.171963	0.104635	0.663767	0.663767
lnc-CYB561D2-4	-0.610316	0.376296	-1.34784	0.127211	0.104824	0.00463149	0.00463149
lnc-TUBE1-7	0.368869	0.227463	-0.0769505	0.814689	0.104875	0.899026	0.899026
lnc-EFHC1-2	0.486911	0.300274	-0.101616	1.07544	0.104899	0.777065	0.777065
lnc-SRD5A1-1	0.455634	0.281168	-0.0954455	1.00671	0.105124	0.902716	0.902716
lnc-PSMC3IP-3	-0.468477	0.289149	-1.0352	0.0982443	0.105191	0.115473	0.115473
lnc-ZNF80-4	0.183958	0.113567	-0.0386299	0.406546	0.105272	0.726796	0.726796
lnc-DDX20-3	1.37058	0.846825	-0.289162	3.03033	0.105555	0.0179311	0.0179311
lnc-RNASEH2B-1	0.740842	0.457829	-0.156487	1.63817	0.105628	0.591639	0.591639
lnc-NAP1L2-1	-0.0509229	0.0315074	-0.112676	0.0108304	0.106046	0.023954	0.023954
lnc-SCRG1-1	1.27256	0.787754	-0.271409	2.81653	0.106218	0.531839	0.531839
lnc-ANO2-2	0.867589	0.537236	-0.185373	1.92055	0.106329	0.102286	0.102286
lnc-MYC-2	-0.248764	0.154052	-0.5507	0.0531719	0.106352	0.427355	0.427355
lnc-RARA-1	-0.445436	0.275994	-0.986373	0.0955017	0.106541	0.196231	0.196231
lnc-NAA35-4	1.06303	0.658752	-0.228105	2.35416	0.106593	0.769335	0.769335
lnc-HLA-DQA2-10	-0.250168	0.155189	-0.554334	0.0539967	0.106957	0.761622	0.761622
lnc-BZRAP1-1	-0.427025	0.265494	-0.947383	0.0933331	0.107744	1.73849e-05	1.73849e-05
lnc-CCRN4L-11	-1.47271	0.916475	-3.26897	0.323545	0.108069	0.988537	0.988537
lnc-GPC2-2	0.412023	0.256446	-0.090602	0.914648	0.108128	0.656185	0.656185
lnc-SFTPD-1	-0.910386	0.567268	-2.02221	0.20144	0.108525	0.865698	0.865698
lnc-KCNMB4-1	0.92658	0.577454	-0.205209	2.05837	0.108583	0.765327	0.765327
lnc-RARS-4	0.838814	0.522783	-0.185822	1.86345	0.1086	0.516913	0.516913
lnc-GLT1D1-1	0.179375	0.111911	-0.0399655	0.398716	0.108969	0.395411	0.395411
lnc-UQCRFS1-1	0.853265	0.532396	-0.190212	1.89674	0.109004	0.057093	0.057093
lnc-BTAF1-1	-0.646226	0.40341	-1.4369	0.144443	0.109176	0.0787428	0.0787428
lnc-ADAMTS16-2	-1.00371	0.626728	-2.23208	0.224653	0.109264	0.145071	0.145071
lnc-SH2D1B-1	-1.16913	0.730263	-2.60042	0.262157	0.109382	0.250593	0.250593
lnc-SHC3-1	-0.280577	0.175257	-0.624075	0.0629214	0.10939	0.447448	0.447448
lnc-LRRN4-1	1.29218	0.807695	-0.290869	2.87524	0.109634	0.493926	0.493926
lnc-IGFBP2-1	-0.790538	0.494644	-1.76002	0.178946	0.109999	0.552907	0.552907
lnc-AC021860.1-2	0.276101	0.172792	-0.0625644	0.614767	0.110069	0.410276	0.410276
lnc-XRN2-2	0.193347	0.121042	-0.0438915	0.430586	0.110187	0.0183103	0.0183103
lnc-ZNF83-1	0.67038	0.420113	-0.153027	1.49379	0.110553	0.0695928	0.0695928
lnc-C1orf227-1	0.270765	0.169854	-0.0621436	0.603674	0.110914	0.168291	0.168291
lnc-KLF14-1	0.814845	0.51147	-0.187618	1.81731	0.111128	0.167976	0.167976
lnc-EGFLAM-1	-1.3324	0.836425	-2.97176	0.306961	0.111166	0.459764	0.459764
lnc-RGPD8-5	-0.566105	0.356253	-1.26435	0.132139	0.112049	0.884773	0.884773
lnc-RASA1-3	0.335583	0.211218	-0.078396	0.749562	0.112105	0.0934068	0.0934068
lnc-PSD4-1	0.112035	0.0705352	-0.0262111	0.250282	0.112205	0.62087	0.62087
lnc-ZNF655-1	0.516899	0.325664	-0.12139	1.15519	0.112464	0.466056	0.466056
lnc-ATP6V1F-2	0.57448	0.362203	-0.135425	1.28438	0.112723	0.565905	0.565905
lnc-C6orf195-35	-0.46191	0.291374	-1.03299	0.109172	0.112902	0.832903	0.832903
lnc-KIN-2	-0.781621	0.493156	-1.74819	0.184948	0.112981	0.574434	0.574434
lnc-BRSK1-1	-0.538173	0.339674	-1.20392	0.127575	0.113106	0.005434	0.005434
lnc-PCDH10-4	1.36238	0.860313	-0.323803	3.04856	0.113288	0.0959152	0.0959152
lnc-RP11-597K23.2.1-1	1.56097	0.985802	-0.371171	3.4931	0.11332	0.0463575	0.0463575
lnc-C1QL4-3	-1.16168	0.733676	-2.59966	0.276296	0.113337	0.620002	0.620002
lnc-ZNF529-2	0.612466	0.386926	-0.145895	1.37083	0.113444	0.377051	0.377051
lnc-C1QTNF8-1	0.209241	0.132221	-0.049907	0.468388	0.113533	0.933332	0.933332
lnc-ZNF827-2	-1.17621	0.743266	-2.63299	0.280562	0.113537	0.94898	0.94898
lnc-KLRF1-1	0.431935	0.273021	-0.103176	0.967047	0.113636	0.178577	0.178577
lnc-FSHB-2	-1.33036	0.841133	-2.97895	0.318232	0.113735	0.993596	0.993596
lnc-CADM1-2	0.87467	0.553506	-0.210181	1.95952	0.114052	0.635453	0.635453
lnc-KAZALD1-1	-0.417525	0.264671	-0.936269	0.10122	0.114674	0.229684	0.229684
lnc-AP002478.1-1	-0.27429	0.173897	-0.615122	0.0665427	0.114725	0.1783	0.1783
lnc-GRAMD3-4	0.533372	0.338746	-0.130558	1.1973	0.115361	0.87644	0.87644
lnc-TRIM72-1	0.22436	0.142534	-0.0550022	0.503721	0.11547	0.994242	0.994242
lnc-CLEC4D-1	1.55668	0.989289	-0.382294	3.49565	0.115596	0.0732046	0.0732046
lnc-BLACE-2	-0.460873	0.292993	-1.03513	0.113384	0.115724	0.083528	0.083528
lnc-multi-SOX4-1	1.24726	0.792937	-0.306868	2.80139	0.115728	0.531089	0.531089
lnc-C5orf39-2	0.222249	0.14143	-0.0549495	0.499448	0.116081	0.862735	0.862735
lnc-CLDND2-1	-0.895186	0.569719	-2.01182	0.221443	0.116118	0.993382	0.993382
lnc-TRIB1-13	0.995432	0.633703	-0.246604	2.23747	0.116225	0.429628	0.429628
lnc-HMGCL-1	0.672788	0.428456	-0.16697	1.51255	0.116354	0.285652	0.285652
lnc-LRIG3-1	0.813874	0.518754	-0.202866	1.83061	0.116671	0.611139	0.611139
lnc-FBXO25-6	-0.483885	0.308623	-1.08877	0.121004	0.116908	0.122362	0.122362
lnc-C1orf138-5	0.916273	0.584476	-0.22928	2.06183	0.116955	0.804121	0.804121
lnc-MGMT-2	0.557984	0.355946	-0.139658	1.25563	0.116973	0.271422	0.271422
lnc-TEAD4-1	-0.525371	0.335235	-1.18242	0.131677	0.117074	0.823779	0.823779
lnc-TCP11-2	-0.580672	0.370549	-1.30693	0.14559	0.117101	0.00069448	0.00069448
lnc-CPVL-4	-0.626972	0.400165	-1.41128	0.157337	0.117165	0.286532	0.286532
lnc-RXFP4-3	0.814198	0.520381	-0.205731	1.83413	0.117673	0.116857	0.116857
lnc-TMEM14A-1	-0.219418	0.14036	-0.494519	0.0556825	0.117993	0.992892	0.992892
lnc-EAF2-3	-0.628724	0.40233	-1.41728	0.159828	0.118121	0.0859423	0.0859423
lnc-NAV3-1	-1.33178	0.852455	-3.00256	0.339002	0.11822	0.408554	0.408554
lnc-SPRY1-2	-0.45419	0.290775	-1.0241	0.11572	0.118289	0.861605	0.861605
lnc-IQUB-2	-0.556421	0.356254	-1.25467	0.141824	0.11832	0.0720765	0.0720765
lnc-ZNF485-4	-1.42257	0.911479	-3.20904	0.363892	0.118587	0.083817	0.083817
lnc-ZNF507-5	-1.18828	0.761525	-2.68085	0.304277	0.118665	0.128639	0.128639
lnc-AC132216.1-4	-1.09805	0.70397	-2.47781	0.281706	0.118808	0.0962938	0.0962938
lnc-TMEM189-3	0.863319	0.553613	-0.221743	1.94838	0.118896	0.129	0.129
lnc-YAP1-1	-1.35346	0.868064	-3.05483	0.347916	0.118957	0.404737	0.404737
lnc-EIF2B5-2	0.748547	0.480155	-0.19254	1.68963	0.119004	0.677565	0.677565
lnc-SNURF-3	-1.00412	0.64415	-2.26663	0.25839	0.119036	0.000444319	0.000444319
lnc-LRRC8D-3	-0.920093	0.590444	-2.07734	0.237155	0.11916	0.905916	0.905916
lnc-PHF11-2	-0.489713	0.314382	-1.10589	0.126464	0.119304	0.0427796	0.0427796
lnc-NRG1-2	0.210995	0.135556	-0.0546903	0.476681	0.119586	0.523009	0.523009
lnc-ZNF783-2	-1.41152	0.906904	-3.18902	0.365979	0.119609	0.00423246	0.00423246
lnc-IRX2-3	1.11485	0.716827	-0.290106	2.5198	0.119885	0.59868	0.59868
lnc-GLRB-4	-1.28537	0.826522	-2.90533	0.334579	0.119908	0.463178	0.463178
lnc-CTD-2006C1.2.1-1	-0.594418	0.382339	-1.34379	0.154951	0.12002	0.253396	0.253396
lnc-GGCT-1	0.386317	0.248533	-0.100798	0.873433	0.120091	0.843635	0.843635
lnc-TOMM7-1	0.90056	0.579688	-0.235606	2.03673	0.120297	0.211784	0.211784
lnc-TSHZ2-1	-0.896483	0.577133	-2.02764	0.234677	0.120342	0.430118	0.430118
lnc-MYLK3-5	-1.07676	0.693765	-2.43651	0.282997	0.120651	0.187506	0.187506
lnc-C6orf228-1	-1.17022	0.754781	-2.64957	0.309121	0.121042	0.846719	0.846719
lnc-GABPA-7	0.817473	0.527347	-0.216109	1.85105	0.121103	0.746189	0.746189
lnc-LAMA1-1	-0.203242	0.131161	-0.460312	0.0538286	0.121247	0.559818	0.559818
lnc-MRRF-1	-0.761399	0.491711	-1.72513	0.202336	0.121509	0.236187	0.236187
lnc-NUP155-1	-0.319933	0.206701	-0.725059	0.0851924	0.121668	0.0156452	0.0156452
lnc-PRM1-2	-0.749425	0.484387	-1.6988	0.199956	0.121824	0.445164	0.445164
lnc-REEP3-4	0.67735	0.438121	-0.18135	1.53605	0.122096	0.627624	0.627624
lnc-ZNF691-1	-1.03585	0.670629	-2.35026	0.278558	0.122444	0.284238	0.284238
lnc-ZNF536-1	0.850015	0.551084	-0.230089	1.93012	0.122966	0.0381079	0.0381079
lnc-EID1-1	0.964532	0.625524	-0.261472	2.19054	0.123083	0.326971	0.326971
lnc-TMEM132B-7	-0.9455	0.614432	-2.14976	0.258764	0.123848	0.140683	0.140683
lnc-PPP1R3B-2	-1.30491	0.848267	-2.96748	0.357667	0.12397	0.439841	0.439841
lnc-NSUN6-1	-0.354077	0.230259	-0.805377	0.0972234	0.124115	0.357502	0.357502
lnc-C4orf38-1	-0.676214	0.440129	-1.53885	0.186423	0.12444	0.0713665	0.0713665
lnc-MGAT1-2	0.49434	0.321754	-0.136285	1.12497	0.124442	0.289191	0.289191
lnc-ARHGAP15-6	0.835021	0.543546	-0.23031	1.90035	0.124478	0.0622587	0.0622587
lnc-EPN2-1	-0.733158	0.477313	-1.66867	0.202357	0.124535	0.0564555	0.0564555
lnc-SNRNP48-1	-0.928702	0.604933	-2.11435	0.256945	0.124731	0.284237	0.284237
lnc-DHX37-10	-0.488817	0.318521	-1.11311	0.135473	0.124871	0.772821	0.772821
lnc-PCNA-1	0.313439	0.204379	-0.0871368	0.714014	0.125124	0.563195	0.563195
lnc-SLC39A3-1	-0.755622	0.49282	-1.72153	0.210287	0.125211	0.000755648	0.000755648
lnc-KLHL11-1	-0.39785	0.259503	-0.906467	0.110766	0.125245	0.00925909	0.00925909
lnc-multi-NBPF11-1	0.896606	0.584961	-0.249896	2.04311	0.125334	0.467307	0.467307
lnc-FANCL-4	-0.528461	0.344937	-1.20452	0.147603	0.12551	0.9745	0.9745
lnc-PDZD7-3	-0.552197	0.360496	-1.25876	0.154363	0.125579	0.684235	0.684235
lnc-SLC2A13-1	-1.47375	0.963177	-3.36154	0.414047	0.125995	0.286582	0.286582
lnc-ACP1-8	0.741493	0.484834	-0.208763	1.69175	0.126171	0.650669	0.650669
lnc-DCST2-1	-0.529876	0.346756	-1.2095	0.149753	0.126489	0.000221936	0.000221936
lnc-CRIPT-1	1.27522	0.835005	-0.361358	2.9118	0.126711	0.624346	0.624346
lnc-R3HDM1-1	-0.671594	0.439815	-1.53362	0.190429	0.126764	0.0535498	0.0535498
lnc-MLANA-1	-0.705475	0.462011	-1.611	0.200049	0.126769	0.861582	0.861582
lnc-C17orf108-1	-0.613836	0.402203	-1.40214	0.174467	0.126964	0.39996	0.39996
lnc-ADAMTS16-3	-1.24004	0.812852	-2.8332	0.35312	0.127124	0.591618	0.591618
lnc-TAF9-6	-0.30024	0.196867	-0.686091	0.0856113	0.127236	0.470728	0.470728
lnc-C2orf69-3	-0.181933	0.119299	-0.415755	0.0518886	0.127255	0.603474	0.603474
lnc-AC090186.1-6	0.372367	0.244572	-0.106986	0.851719	0.127878	0.472873	0.472873
lnc-DROSHA-7	0.648626	0.426159	-0.18663	1.48388	0.128002	0.667061	0.667061
lnc-ZNF705D-2	0.863988	0.568289	-0.249837	1.97781	0.128427	0.163548	0.163548
lnc-CCDC63-2	-0.845256	0.556111	-1.93521	0.244702	0.128526	0.0144516	0.0144516
lnc-CD40LG-2	0.623484	0.41024	-0.180572	1.42754	0.128561	0.222365	0.222365
lnc-PSMA2-1	1.09441	0.720613	-0.317964	2.50679	0.128832	0.760943	0.760943
lnc-multi-CXorf36-1	-1.01267	0.666896	-2.31976	0.294421	0.128892	0.709783	0.709783
lnc-C4orf33-1	-1.77934	1.17179	-4.07602	0.517333	0.128894	0.581233	0.581233
lnc-TMEM168-4	1.09179	0.719268	-0.317946	2.50153	0.129034	0.574088	0.574088
lnc-HEXB-1	-1.03105	0.679301	-2.36246	0.300352	0.129061	0.827444	0.827444
lnc-AC233282.2-7	0.638701	0.421137	-0.186712	1.46411	0.129365	0.09779	0.09779
lnc-GPBP1-3	0.40801	0.269097	-0.119411	0.93543	0.129464	0.222378	0.222378
lnc-TARBP1-2	1.33775	0.883061	-0.393019	3.06852	0.129798	0.126359	0.126359
lnc-STH-2	-0.813218	0.536984	-1.86569	0.239252	0.12992	0.348586	0.348586
lnc-HOXC4-5	0.814642	0.538274	-0.240356	1.86964	0.13017	0.420372	0.420372
lnc-CCDC125-1	-0.874771	0.578313	-2.00824	0.258702	0.130375	0.225513	0.225513
lnc-HDDC2-4	1.27414	0.842496	-0.377125	2.9254	0.130448	0.449161	0.449161
lnc-GPR157-4	0.876443	0.579653	-0.259656	2.01254	0.130531	0.810331	0.810331
lnc-SYNM-2	0.885373	0.586286	-0.263727	2.03447	0.131008	0.802618	0.802618
lnc-DTWD2-1	1.54033	1.02064	-0.460075	3.54074	0.13125	0.512513	0.512513
lnc-TMEM74-2	1.06372	0.705252	-0.318543	2.44599	0.13148	0.438688	0.438688
lnc-RYBP-4	0.978262	0.64872	-0.293207	2.24973	0.131558	0.508857	0.508857
lnc-ITGB8-1	0.856185	0.568002	-0.257078	1.96945	0.131717	0.182892	0.182892
lnc-C2CD4A-15	-0.781551	0.518841	-1.79846	0.23536	0.13198	0.745375	0.745375
lnc-C1orf222-1	0.665178	0.441615	-0.200371	1.53073	0.132006	0.453178	0.453178
lnc-MICB-3	-0.190531	0.126623	-0.438707	0.0576455	0.132399	0.994034	0.994034
lnc-SOCS5-1	0.86386	0.574234	-0.261619	1.98934	0.132487	0.813543	0.813543
lnc-ZNF429-1	1.054	0.701084	-0.320099	2.4281	0.132739	0.796178	0.796178
lnc-IKZF1-1	0.906581	0.604129	-0.277489	2.09065	0.133448	0.452559	0.452559
lnc-ADAD2-2	-0.592611	0.395297	-1.36738	0.182156	0.133833	0.0154367	0.0154367
lnc-SHISA2-1	-1.12127	0.748087	-2.5875	0.344952	0.133912	0.106838	0.106838
lnc-PPFIA2-2	-1.12289	0.749462	-2.59181	0.346028	0.134065	0.0912065	0.0912065
lnc-SEPT9-3	0.853257	0.569542	-0.263024	1.96954	0.134095	0.8501	0.8501
lnc-PURA-2	0.410103	0.27406	-0.127045	0.947251	0.13455	0.000249762	0.000249762
lnc-TMEM185B-5	-0.489286	0.327089	-1.13037	0.151797	0.134685	0.0249631	0.0249631
lnc-C3orf72-1	-1.55701	1.0409	-3.59714	0.483118	0.134698	0.0326681	0.0326681
lnc-GDF7-1	0.578556	0.386926	-0.179805	1.33692	0.134846	0.81584	0.81584
lnc-UTS2-8	0.759554	0.508251	-0.236599	1.75571	0.135059	0.282747	0.282747
lnc-AC026150.9.1-3	0.189211	0.126689	-0.0590944	0.437517	0.135303	0.187319	0.187319
lnc-RP1L1-5	0.652408	0.436848	-0.203798	1.50861	0.135321	0.818096	0.818096
lnc-POTEM-5	0.950279	0.636447	-0.297135	2.19769	0.135411	0.264463	0.264463
lnc-NMI-1	1.28546	0.86208	-0.404183	2.97511	0.135931	0.828767	0.828767
lnc-TNFRSF19-5	-0.990465	0.664563	-2.29298	0.312055	0.136119	0.79717	0.79717
lnc-UMPS-3	-0.583045	0.391706	-1.35077	0.184685	0.136625	0.0827034	0.0827034
lnc-C21orf7-1	-0.849828	0.570985	-1.96894	0.269282	0.136657	0.449254	0.449254
lnc-C7orf11-3	0.823244	0.553303	-0.261211	1.9077	0.136785	0.18932	0.18932
lnc-TSPAN11-3	-1.55809	1.04907	-3.61423	0.498041	0.137486	0.71296	0.71296
lnc-RP11-342M21.2.1-1	0.336986	0.226955	-0.107838	0.78181	0.137594	0.227648	0.227648
lnc-AC131971.1-1	-0.824892	0.555953	-1.91454	0.264757	0.137877	0.02752	0.02752
lnc-RBP5-1	-0.727886	0.491316	-1.69085	0.235076	0.138473	0.507361	0.507361
lnc-MAPK6-3	-0.726139	0.490701	-1.6879	0.235617	0.138927	0.442148	0.442148
lnc-multi-PCDH10-4	0.848573	0.57345	-0.275369	1.97251	0.138935	0.117271	0.117271
lnc-LRRC8E-1	-0.375629	0.253979	-0.873418	0.122161	0.139147	0.0136322	0.0136322
lnc-NAGLU-4	0.582407	0.394308	-0.190423	1.35524	0.139666	0.00571268	0.00571268
lnc-COX11-1	-0.346605	0.234723	-0.806654	0.113445	0.139769	0.489654	0.489654
lnc-KNTC1-1	-0.846305	0.573307	-1.96997	0.277357	0.139895	0.0713287	0.0713287
lnc-AC006156.1-6	-0.933287	0.63233	-2.17263	0.306058	0.139958	0.192244	0.192244
lnc-ARL13B-1	0.726124	0.493164	-0.24046	1.69271	0.140919	0.67485	0.67485
lnc-GPR89B-3	-1.23368	0.837921	-2.87598	0.408616	0.140937	0.570379	0.570379
lnc-CALML4-1	0.642702	0.436542	-0.212905	1.49831	0.140952	0.0287674	0.0287674
lnc-SLITRK5-8	1.22434	0.831766	-0.40589	2.85457	0.141027	0.81105	0.81105
lnc-NFAM1-2	-0.274109	0.186242	-0.639136	0.0909178	0.141077	0.523189	0.523189
lnc-MBTPS2-1	1.10858	0.753369	-0.367996	2.58516	0.141157	0.529041	0.529041
lnc-ZNF726-1	-0.616409	0.419007	-1.43765	0.20483	0.141259	0.766935	0.766935
lnc-MBTD1-1	-0.839073	0.57042	-1.95708	0.278929	0.141298	0.619348	0.619348
lnc-RP1-286D6.2.1-2	-0.981686	0.667676	-2.29031	0.326936	0.14148	0.637583	0.637583
lnc-SSPN-4	1.0729	0.729728	-0.357338	2.50314	0.141486	0.530299	0.530299
lnc-CCDC69-2	0.773904	0.526789	-0.258582	1.80639	0.141806	0.143718	0.143718
lnc-C15orf41-4	1.90486	1.29664	-0.636509	4.44623	0.141813	0.127015	0.127015
lnc-DLK1-4	0.229834	0.156615	-0.0771257	0.536794	0.142237	0.158676	0.158676
lnc-BRE-2	0.193304	0.131804	-0.0650278	0.451636	0.142486	0.422306	0.422306
lnc-RP11-863N1.2.1-4	-0.258626	0.176495	-0.60455	0.0872966	0.142825	0.25471	0.25471
lnc-ZNF45-4	-0.7385	0.504067	-1.72645	0.249453	0.142898	0.0880636	0.0880636
lnc-FUBP1-1	1.55346	1.06089	-0.525849	3.63277	0.143113	0.174747	0.174747
lnc-RAB40AL-1	-0.6561	0.448283	-1.53472	0.222519	0.143308	0.803078	0.803078
lnc-C10orf90-3	0.848909	0.580451	-0.288755	1.98657	0.143605	0.80489	0.80489
lnc-ZFAND3-4	0.60006	0.410507	-0.204518	1.40464	0.143808	0.810251	0.810251
lnc-FAM213A-1	-0.400469	0.274787	-0.939041	0.138104	0.145012	0.861467	0.861467
lnc-AC011551.1-1	-0.336583	0.231174	-0.789675	0.116509	0.145399	0.793192	0.793192
lnc-TMEM64-4	0.807023	0.554615	-0.280002	1.89405	0.14564	0.0123334	0.0123334
lnc-FAM82A2-1	1.09483	0.752717	-0.380469	2.57013	0.145807	0.584075	0.584075
lnc-ZNF473-1	-0.905602	0.622836	-2.12634	0.315135	0.145947	0.264002	0.264002
lnc-C2orf89-2	0.652434	0.449049	-0.227686	1.53255	0.146245	0.146468	0.146468
lnc-AMY1B-3	0.670174	0.461386	-0.234126	1.57447	0.146356	0.422647	0.422647
lnc-STC2-1	-0.898653	0.619156	-2.11218	0.31487	0.146664	0.430286	0.430286
lnc-CYorf15A.1-2	0.0902551	0.062207	-0.0316684	0.212179	0.146813	0.176058	0.176058
lnc-PSMB4-1	-0.675018	0.465379	-1.58714	0.237107	0.146927	0.438021	0.438021
lnc-AZI2-6	-1.58258	1.0917	-3.72228	0.557111	0.147156	0.887084	0.887084
lnc-USP16-6	0.975285	0.673301	-0.344361	2.29493	0.147474	0.346804	0.346804
lnc-C1GALT1C1-1	0.314856	0.217382	-0.111204	0.740916	0.147505	0.159274	0.159274
lnc-AC016251.1-8	-1.14909	0.793426	-2.70418	0.405998	0.147544	0.520274	0.520274
lnc-C9orf35-1	-0.527244	0.36418	-1.24102	0.186536	0.147685	0.862769	0.862769
lnc-HMGB2-3	0.813634	0.562197	-0.288252	1.91552	0.14783	0.528876	0.528876
lnc-C14orf182-1	-0.841071	0.581178	-1.98016	0.298017	0.147846	0.891213	0.891213
lnc-TIGIT-2	0.628962	0.434641	-0.222919	1.48084	0.147874	0.357905	0.357905
lnc-FSIP1-7	0.589058	0.407128	-0.208898	1.38701	0.147935	0.58808	0.58808
lnc-SLC16A9-1	-0.26252	0.181462	-0.61818	0.0931398	0.147983	0.259695	0.259695
lnc-TUBB2A-2	0.545091	0.376862	-0.193544	1.28373	0.148066	0.523202	0.523202
lnc-RAD21-1	1.39926	0.967519	-0.497042	3.29556	0.148111	0.0687171	0.0687171
lnc-SLC39A11-4	0.957537	0.662453	-0.340847	2.25592	0.148334	0.230627	0.230627
lnc-C2CD4B-2	-1.1987	0.830036	-2.82554	0.428146	0.148697	0.508078	0.508078
lnc-ITGA11-1	0.910091	0.630298	-0.325269	2.14545	0.148765	0.00919863	0.00919863
lnc-ABCB11-1	-0.838612	0.58102	-1.97739	0.300167	0.148924	0.333156	0.333156
lnc-PBX1-1	-0.564349	0.391321	-1.33132	0.202625	0.149256	0.0625276	0.0625276
lnc-AADAT-1	-0.560801	0.389134	-1.32349	0.201888	0.149542	0.0955901	0.0955901
lnc-STOM-7	0.217477	0.15103	-0.0785357	0.51349	0.149878	0.680281	0.680281
lnc-STK35-2	-0.445669	0.309522	-1.05232	0.160983	0.149907	0.16599	0.16599
lnc-multi-CXorf1-1	-0.651208	0.452611	-1.53831	0.235893	0.150212	0.213806	0.213806
lnc-OAZ3-2	-0.535362	0.372109	-1.26468	0.193958	0.150229	0.0358949	0.0358949
lnc-FAM46A-1	-0.833969	0.579813	-1.97038	0.302443	0.150337	0.0780579	0.0780579
lnc-FRMD1-1	-0.595191	0.413865	-1.40635	0.21597	0.150398	0.170844	0.170844
lnc-EGLN1-2	-0.719448	0.500554	-1.70052	0.26162	0.150632	0.0784393	0.0784393
lnc-PPP1R14D-1	0.275786	0.191903	-0.100336	0.651908	0.150685	0.199672	0.199672
lnc-PTPN14-7	1.08317	0.75373	-0.394117	2.56045	0.150697	0.161868	0.161868
lnc-IRAK1BP1-3	0.657591	0.457929	-0.239932	1.55512	0.150999	0.743424	0.743424
lnc-TSPO-3	-0.830784	0.578616	-1.96485	0.303283	0.151056	0.0585542	0.0585542
lnc-RP11-33N16.1.1-5	-0.559411	0.389669	-1.32315	0.204326	0.151115	0.967559	0.967559
lnc-HERC3-1	0.474663	0.3307	-0.173496	1.12282	0.151193	0.48766	0.48766
lnc-SNX14-1	0.179243	0.124945	-0.0656436	0.42413	0.151406	0.723135	0.723135
lnc-POLE-4	-0.626621	0.436844	-1.48282	0.229578	0.15145	0.00920879	0.00920879
lnc-LIAS-2	0.334977	0.233553	-0.122779	0.792732	0.151497	0.215168	0.215168
lnc-SF3B1-1	1.12841	0.786991	-0.414068	2.67088	0.151623	0.0196088	0.0196088
lnc-LRIT2-4	-0.843962	0.588772	-1.99793	0.31001	0.151736	0.279853	0.279853
lnc-TLCD2-1	0.206962	0.144443	-0.0761407	0.490064	0.151907	0.490388	0.490388
lnc-AL078585.1-7	0.631932	0.441219	-0.232842	1.49671	0.152075	0.0975469	0.0975469
lnc-C1S-1	-0.516962	0.361575	-1.22564	0.191711	0.152788	0.726056	0.726056
lnc-ADC-6	0.859005	0.600829	-0.318598	2.03661	0.152803	0.119409	0.119409
lnc-DHX40-1	-0.539269	0.377367	-1.27889	0.200356	0.152995	0.145142	0.145142
lnc-PCDH10-16	0.512406	0.358643	-0.190521	1.21533	0.15308	0.00561592	0.00561592
lnc-BUB1B-6	0.380185	0.266131	-0.141422	0.901793	0.15313	0.0773932	0.0773932
lnc-SRY-2	0.825173	0.577631	-0.306963	1.95731	0.153134	0.037253	0.037253
lnc-NXPH2-1	1.08067	0.756802	-0.402632	2.56398	0.153307	0.432816	0.432816
lnc-C15orf29-1	0.701676	0.491628	-0.261897	1.66525	0.153508	0.66985	0.66985
lnc-C13orf33-1	0.452768	0.317545	-0.16961	1.07514	0.153915	0.246103	0.246103
lnc-AKAP3-1	-0.168327	0.118195	-0.399985	0.0633299	0.154402	0.0613378	0.0613378
lnc-AC106722.1-2	0.174253	0.122462	-0.0657683	0.414274	0.154761	0.135536	0.135536
lnc-KBTBD5-2	0.863328	0.606996	-0.326362	2.05302	0.15494	0.065784	0.065784
lnc-KLRD1-1	-0.19322	0.135908	-0.459595	0.0731546	0.155114	0.0358128	0.0358128
lnc-TMEM161B-4	0.884563	0.622406	-0.335331	2.10446	0.155259	0.00503209	0.00503209
lnc-SCYL1-1	0.15174	0.106778	-0.0575414	0.361022	0.155294	0.959692	0.959692
lnc-TYR-2	1.1479	0.808233	-0.43621	2.732	0.155533	0.792792	0.792792
lnc-STOML1-1	0.185916	0.13091	-0.0706636	0.442495	0.155556	0.0350091	0.0350091
lnc-RIMS1-2	-1.21606	0.857247	-2.89623	0.464111	0.156025	0.625256	0.625256
lnc-CALM1-1	0.593127	0.418222	-0.226573	1.41283	0.156129	0.683753	0.683753
lnc-KIAA0317-1	-0.691043	0.487476	-1.64648	0.264392	0.156309	0.395455	0.395455
lnc-ZNF462-1	-0.896514	0.632672	-2.13653	0.3435	0.156475	0.804903	0.804903
lnc-MCPH1-1	-0.760922	0.537366	-1.81414	0.292296	0.156769	0.155494	0.155494
lnc-SERPINB9-1	0.384811	0.271904	-0.148111	0.917733	0.156996	0.261523	0.261523
lnc-SH3D19-1	0.606033	0.428681	-0.234166	1.44623	0.157445	0.673786	0.673786
lnc-FARS2-2	0.996748	0.7056	-0.386204	2.3797	0.157766	0.545264	0.545264
lnc-C21orf67-3	0.669365	0.47397	-0.259599	1.59833	0.157876	0.308143	0.308143
lnc-ZNF404-1	0.316317	0.224165	-0.123038	0.755672	0.158217	0.000565212	0.000565212
lnc-GPCPD1-1	-0.420877	0.298284	-1.0055	0.163748	0.158246	0.199707	0.199707
lnc-ZNF503-AS2-5	-0.750391	0.532076	-1.79324	0.292459	0.158449	0.0263069	0.0263069
lnc-BRI3-1	0.595521	0.422659	-0.232875	1.42392	0.158839	0.864909	0.864909
lnc-EPS8L1-2	0.78305	0.556	-0.30669	1.87279	0.159024	0.275285	0.275285
lnc-RNASET2-2	0.343279	0.244003	-0.134958	0.821516	0.159468	0.0357792	0.0357792
lnc-KIAA1239-3	-0.883101	0.627758	-2.11348	0.347282	0.1595	0.13524	0.13524
lnc-FBXO25-5	0.677544	0.481716	-0.266601	1.62169	0.159569	0.228495	0.228495
lnc-AL160314.1-1	-1.15445	0.821386	-2.76434	0.455439	0.159876	0.904348	0.904348
lnc-DYNLL2-5	-0.257831	0.183772	-0.618018	0.102355	0.160618	0.430931	0.430931
lnc-WISP1-9	-0.531489	0.379988	-1.27625	0.213274	0.161903	0.0272343	0.0272343
lnc-GAB2-1	-1.03135	0.737438	-2.4767	0.414005	0.161947	0.879016	0.879016
lnc-ISM1-3	-1.11142	0.795023	-2.66964	0.446799	0.162122	0.878096	0.878096
lnc-C5orf22-7	0.47427	0.33941	-0.190962	1.1395	0.162313	0.00741649	0.00741649
lnc-PIK3C3-1	-1.0541	0.754419	-2.53273	0.424537	0.162344	0.44355	0.44355
lnc-USP16-3	0.853254	0.610992	-0.344268	2.05078	0.162562	0.0810567	0.0810567
lnc-FAM213B-1	-0.265456	0.190215	-0.63827	0.107358	0.162848	0.138015	0.138015
lnc-IRS1-2	-0.802763	0.575305	-1.93034	0.324814	0.162905	0.828757	0.828757
lnc-CDH5-1	0.182074	0.130493	-0.0736879	0.437836	0.162933	0.834112	0.834112
lnc-UHRF1BP1L-1	0.700955	0.503008	-0.284923	1.68683	0.163461	0.585501	0.585501
lnc-RP11-305N23.1.1-1	-0.847926	0.608574	-2.04071	0.344858	0.163529	0.56814	0.56814
lnc-SPANXN4-3	0.992473	0.712389	-0.403784	2.38873	0.163571	0.0555015	0.0555015
lnc-AC016745.1-2	0.206256	0.148073	-0.0839617	0.496474	0.16364	0.465689	0.465689
lnc-FGGY-5	-0.270295	0.194138	-0.650799	0.110209	0.163838	0.989721	0.989721
lnc-CD200-1	-1.78136	1.2799	-4.28993	0.727202	0.163985	0.00339049	0.00339049
lnc-AGRP-4	-0.586765	0.421672	-1.41323	0.239697	0.164068	0.0460343	0.0460343
lnc-KB-1507C5.2.1-4	0.466135	0.335216	-0.190876	1.12315	0.164361	0.939616	0.939616
lnc-MTNR1A-5	0.781491	0.563044	-0.322054	1.88504	0.165144	0.402682	0.402682
lnc-FBXL3-1	0.528224	0.38067	-0.217876	1.27432	0.165254	0.528329	0.528329
lnc-MAP7-1	-0.208224	0.150107	-0.502429	0.0859804	0.16539	0.693574	0.693574
lnc-USP34-1	0.358885	0.258851	-0.148453	0.866223	0.165608	0.472438	0.472438
lnc-SLITRK5-1	0.943216	0.680539	-0.390616	2.27705	0.165752	0.154722	0.154722
lnc-CYP3A43-1	-0.898285	0.648492	-2.16931	0.372736	0.165994	0.0109873	0.0109873
lnc-PMP2-2	-0.950853	0.68645	-2.29627	0.394565	0.165999	0.695174	0.695174
lnc-GPT2-4	-0.840304	0.606658	-2.02933	0.348723	0.16601	0.0127261	0.0127261
lnc-C10orf31-7	-0.880851	0.636231	-2.12784	0.366138	0.16621	0.182835	0.182835
lnc-C1orf96-1	-0.601389	0.434474	-1.45294	0.250164	0.166304	0.215876	0.215876
lnc-SETD7-3	-0.27141	0.196143	-0.655844	0.113023	0.166439	0.766892	0.766892
lnc-IER5-3	0.500652	0.361989	-0.208833	1.21014	0.166646	0.0299463	0.0299463
lnc-SLC15A4-11	1.60067	1.15747	-0.667936	3.86927	0.166696	0.0560288	0.0560288
lnc-EIF3A-1	-0.61389	0.443998	-1.48411	0.256329	0.166774	0.707787	0.707787
lnc-RFC4-1	1.01476	0.734109	-0.42407	2.45359	0.16688	0.0249554	0.0249554
lnc-SLC39A11-1	-0.201345	0.14577	-0.487049	0.084358	0.1672	0.72349	0.72349
lnc-C21orf49-1	0.742329	0.53751	-0.311171	1.79583	0.167263	0.522012	0.522012
lnc-SPP2-2	1.22092	0.884384	-0.512443	2.95428	0.167424	0.728533	0.728533
lnc-GTPBP10-3	0.664588	0.481512	-0.279158	1.60833	0.167522	0.354268	0.354268
lnc-FOXA2-2	-0.0998068	0.0723384	-0.241587	0.0419739	0.167673	0.184191	0.184191
lnc-AC079135.1.1-9	0.677788	0.491388	-0.285314	1.64089	0.167792	0.0328916	0.0328916
lnc-DAOA-5	-1.33164	0.965471	-3.22392	0.560653	0.167815	0.085512	0.085512
lnc-ELAC2-6	-0.925561	0.671166	-2.24102	0.3899	0.167884	0.00409688	0.00409688
lnc-BHLHA15-1	-0.231638	0.168104	-0.561115	0.097839	0.168219	0.154736	0.154736
lnc-REG3A-3	0.401403	0.291409	-0.169749	0.972554	0.168372	0.224515	0.224515
lnc-MST4.1-1	0.713136	0.517916	-0.301961	1.72823	0.168533	0.0310221	0.0310221
lnc-RASAL2-2	0.721082	0.524422	-0.306767	1.74893	0.169131	0.80592	0.80592
lnc-MEF2C-2	-0.658587	0.479335	-1.59807	0.280892	0.169454	0.146876	0.146876
lnc-GPR119-1	-0.980347	0.713614	-2.37901	0.418312	0.169511	0.655721	0.655721
lnc-ITGA11-5	-0.618297	0.450171	-1.50062	0.264021	0.169605	0.403605	0.403605
lnc-MAPK8IP2-1	-0.43687	0.318312	-1.06075	0.187009	0.16992	0.95869	0.95869
lnc-KIAA1598-1	-0.390959	0.284886	-0.949325	0.167407	0.169959	0.143392	0.143392
lnc-C5orf17-8	0.385421	0.280886	-0.165105	0.935947	0.170012	0.98162	0.98162
lnc-EEFSEC-1	0.857803	0.625815	-0.368771	2.08438	0.170469	0.00441663	0.00441663
lnc-FAN1-2	-0.653925	0.477279	-1.58937	0.281525	0.170652	0.0891482	0.0891482
lnc-MYADM-4	-0.44523	0.32536	-1.08292	0.192463	0.171179	0.000677406	0.000677406
lnc-CNTN6-7	0.764718	0.559245	-0.331383	1.86082	0.171497	0.839658	0.839658
lnc-RP11-73M18.2.1-2	-0.624083	0.456905	-1.5196	0.271435	0.171973	0.32534	0.32534
lnc-ZNF345-2	-0.700482	0.512902	-1.70575	0.304788	0.172026	0.20417	0.20417
lnc-GNB4-1	0.149759	0.109679	-0.0652091	0.364727	0.172121	0.779587	0.779587
lnc-GABRA2-1	-0.271123	0.198885	-0.660929	0.118684	0.172815	0.698893	0.698893
lnc-LAMB3-1	0.613839	0.450469	-0.269064	1.49674	0.172987	0.158441	0.158441
lnc-VIT-1	-0.952291	0.699788	-2.32385	0.419268	0.173568	0.714174	0.714174
lnc-MRPS30-7	-0.23838	0.175224	-0.581813	0.105052	0.173693	0.000812123	0.000812123
lnc-RSPH10B2-1	-0.538358	0.395768	-1.31405	0.237333	0.173739	0.544721	0.544721
lnc-C17orf56-2	-0.258305	0.190073	-0.630841	0.114231	0.174154	0.482353	0.482353
lnc-AL136218.1-1	0.624786	0.46029	-0.277366	1.52694	0.174662	0.117043	0.117043
lnc-STRN-1	-0.185588	0.136794	-0.4537	0.0825234	0.174878	0.218841	0.218841
lnc-MOGAT2-4	1.08524	0.799949	-0.482633	2.65311	0.174897	0.880824	0.880824
lnc-RPL13-1	0.487717	0.359893	-0.217659	1.19309	0.175362	0.739579	0.739579
lnc-SLC38A1-9	-0.273398	0.201746	-0.668812	0.122016	0.175366	0.961812	0.961812
lnc-LINS-1	-0.407581	0.300971	-0.997472	0.182311	0.175666	0.680577	0.680577
lnc-PHTF2-4	0.687538	0.507733	-0.3076	1.68268	0.175694	0.552389	0.552389
lnc-CDK5R2-2	-0.559233	0.413794	-1.37025	0.251788	0.176543	0.0472942	0.0472942
lnc-COL1A1-4	-0.60394	0.44711	-1.48026	0.27238	0.176772	0.0211219	0.0211219
lnc-ING1-3	0.107484	0.0795768	-0.0484842	0.263451	0.176795	0.0598981	0.0598981
lnc-RP13-512J5.1.1-1	0.38225	0.283119	-0.172653	0.937152	0.176971	0.165452	0.165452
lnc-multi-AC091132.1-3	0.208095	0.154182	-0.0940954	0.510285	0.17712	0.0446625	0.0446625
lnc-TARDBP-3	-0.218424	0.161872	-0.535687	0.0988401	0.177222	0.856287	0.856287
lnc-USP9Y-4	1.2627	0.936016	-0.571857	3.09726	0.177332	0.00121476	0.00121476
lnc-LMBR1-2	-0.190484	0.141242	-0.467312	0.0863451	0.177454	0.00606339	0.00606339
lnc-MRGPRF-3	0.894605	0.663618	-0.406063	2.19527	0.177636	0.0389367	0.0389367
lnc-LIPG-1	-0.676612	0.50198	-1.66047	0.307251	0.177695	0.355508	0.355508
lnc-PIRT-1	-0.191006	0.141709	-0.46875	0.0867377	0.177697	0.576538	0.576538
lnc-SNAPC3-1	-1.06658	0.791397	-2.61769	0.484526	0.177747	0.464462	0.464462
lnc-MYL12B-3	-0.359936	0.267188	-0.883615	0.163743	0.177939	0.610928	0.610928
lnc-PLA2G2C-1	0.386361	0.286807	-0.17577	0.948492	0.177944	0.0370912	0.0370912
lnc-SSH3-3	-0.346444	0.257181	-0.85051	0.157623	0.177955	0.367083	0.367083
lnc-CYB5R2-6	1.21972	0.905548	-0.55512	2.99456	0.177998	0.79138	0.79138
lnc-IL34-2	0.59655	0.442928	-0.271572	1.46467	0.178033	0.507061	0.507061
lnc-RPL34-1	0.874979	0.649722	-0.398453	2.14841	0.178078	0.124569	0.124569
lnc-ATP10A-3	-0.720698	0.535209	-1.76969	0.328292	0.178118	0.244591	0.244591
lnc-KIR2DL4-1	-0.479069	0.355914	-1.17665	0.218511	0.178295	0.0315223	0.0315223
lnc-ASB5-2	0.327527	0.243335	-0.149401	0.804454	0.178305	0.878089	0.878089
lnc-RP11-809H16.2.1-2	0.657326	0.488406	-0.299932	1.61458	0.178348	0.573499	0.573499
lnc-KIF20B-2	0.369725	0.274777	-0.168828	0.908278	0.178449	0.394374	0.394374
lnc-C11orf30-3	-0.281952	0.209581	-0.692723	0.12882	0.178525	0.887903	0.887903
lnc-C20orf78-2	-0.671407	0.499188	-1.6498	0.306984	0.178626	0.246664	0.246664
lnc-CBS-2	-0.260309	0.193543	-0.639646	0.119028	0.178635	0.568146	0.568146
lnc-VSTM2A-3	0.804725	0.598657	-0.368622	1.97807	0.178878	0.342976	0.342976
lnc-SOX1-2	0.851044	0.633144	-0.389897	2.09198	0.178899	0.261831	0.261831
lnc-AP000769.1-2	0.13679	0.101799	-0.0627313	0.336312	0.179034	0.643434	0.643434
lnc-TPTE-2	0.335076	0.249369	-0.153679	0.823831	0.179048	0.249688	0.249688
lnc-LRRC47-1	0.255432	0.190469	-0.11788	0.628743	0.179897	0.535399	0.535399
lnc-KLHL29-5	-0.5416	0.404137	-1.33369	0.250493	0.180199	0.483089	0.483089
lnc-RNF24-2	-0.61269	0.457415	-1.50921	0.283826	0.18042	0.622078	0.622078
lnc-AC016722.1.1-1	0.516535	0.385922	-0.239858	1.27293	0.180751	0.05024	0.05024
lnc-REM1-1	-0.515032	0.384871	-1.26937	0.239301	0.180833	0.00632109	0.00632109
lnc-AC079135.1.1-8	-0.624191	0.467243	-1.53997	0.291589	0.181581	0.939473	0.939473
lnc-ADAM32-1	0.755039	0.56522	-0.352772	1.86285	0.181604	0.0321992	0.0321992
lnc-IFNA8-5	-0.889907	0.666234	-2.1957	0.415888	0.181638	0.685679	0.685679
lnc-ZKSCAN4-1	0.664135	0.49801	-0.311946	1.64022	0.182342	0.591481	0.591481
lnc-C16orf13-1	-0.506623	0.380105	-1.25161	0.238369	0.182581	0.374217	0.374217
lnc-SARM1-1	-1.10311	0.828342	-2.72663	0.520415	0.182958	0.345162	0.345162
lnc-A1BG-2	0.417346	0.313581	-0.197262	1.03195	0.183221	0.691795	0.691795
lnc-EWSR1-4	0.654854	0.492161	-0.309765	1.61947	0.183332	0.650004	0.650004
lnc-KDR-2	-0.745087	0.560945	-1.84452	0.354345	0.184089	0.986349	0.986349
lnc-NUP153-1	-1.10972	0.835616	-2.7475	0.528053	0.184168	0.275974	0.275974
lnc-LRRC20-2	-0.5909	0.445411	-1.46389	0.282089	0.184627	0.024744	0.024744
lnc-KATNAL1-1	-0.744508	0.562265	-1.84653	0.357511	0.185462	0.0111205	0.0111205
lnc-DHX38-2	-1.3303	1.00496	-3.29998	0.639376	0.185589	0.0975975	0.0975975
lnc-GGCX-3	-0.583447	0.440822	-1.44744	0.280549	0.185655	0.00277332	0.00277332
lnc-TMEM18-8	0.711474	0.537583	-0.34217	1.76512	0.18568	0.295705	0.295705
lnc-UBE2Z-2	0.574173	0.434058	-0.276566	1.42491	0.185901	0.0557961	0.0557961
lnc-MAP3K2-4	-0.253603	0.191717	-0.629362	0.122156	0.185903	0.878713	0.878713
lnc-SLC14A1-3	-0.404099	0.305705	-1.00327	0.195073	0.186216	0.925456	0.925456
lnc-USP35-6	0.809641	0.613273	-0.392351	2.01163	0.186769	0.405332	0.405332
lnc-AC135050.1-4	0.380765	0.288419	-0.184527	0.946056	0.186776	0.477548	0.477548
lnc-KIAA1755-2	-0.605283	0.458635	-1.50419	0.293626	0.186919	0.235879	0.235879
lnc-NUP98-1	-0.653057	0.495007	-1.62325	0.317139	0.187073	0.307398	0.307398
lnc-TTLL7-3	0.615183	0.467855	-0.301796	1.53216	0.188543	0.218738	0.218738
lnc-MRPL32-1	-1.52671	1.16159	-3.80338	0.749969	0.188737	0.156171	0.156171
lnc-multi-AC006050.2.1-5	0.594368	0.452581	-0.292675	1.48141	0.189087	0.750413	0.750413
lnc-STEAP1B-2	0.840419	0.640588	-0.41511	2.09595	0.189537	0.235188	0.235188
lnc-CLIC6-2	0.990302	0.754883	-0.489242	2.46985	0.189567	0.681674	0.681674
lnc-RNASET2-5	-0.183298	0.139841	-0.457382	0.0907862	0.18994	0.0581937	0.0581937
lnc-FAM70B-5	0.726772	0.554633	-0.36029	1.81383	0.190073	0.528135	0.528135
lnc-FAM59B-3	1.24688	0.951672	-0.618358	3.11213	0.190127	0.378641	0.378641
lnc-HSPH1-5	-0.638839	0.487712	-1.59474	0.317059	0.19024	0.0859555	0.0859555
lnc-NEURL-3	0.19248	0.146967	-0.09557	0.48053	0.190304	0.426981	0.426981
lnc-TTPA-1	0.844472	0.644938	-0.419583	2.10853	0.190404	0.518495	0.518495
lnc-ATF7IP-4	-0.336143	0.256749	-0.839361	0.167076	0.190458	0.028754	0.028754
lnc-ZNF514-1	0.921649	0.704462	-0.459072	2.30237	0.190771	0.480513	0.480513
lnc-GPR20-1	0.607272	0.464207	-0.302557	1.5171	0.190808	0.633185	0.633185
lnc-DHX36-1	0.900187	0.688164	-0.448591	2.24896	0.19084	0.900723	0.900723
lnc-CMPK2-3	1.04939	0.80255	-0.523575	2.62236	0.191017	0.0335524	0.0335524
lnc-CCDC160-5	-0.619822	0.474091	-1.54902	0.30938	0.19108	0.334829	0.334829
lnc-GRHL1-1	-0.860427	0.658306	-2.15068	0.42983	0.191202	0.458627	0.458627
lnc-HSD17B3-1	0.679116	0.519971	-0.340009	1.69824	0.191531	0.922215	0.922215
lnc-ZNF366-1	0.26977	0.206852	-0.135653	0.675192	0.192176	0.791939	0.791939
lnc-ETAA1-5	1.01628	0.779293	-0.511101	2.54367	0.192195	0.372417	0.372417
lnc-NTM-7	0.896314	0.68789	-0.451926	2.24455	0.192578	0.238968	0.238968
lnc-NACA2-2	0.455196	0.349399	-0.229614	1.14001	0.192644	0.565563	0.565563
lnc-RIMBP2-5	0.659455	0.506235	-0.332747	1.65166	0.192689	0.957752	0.957752
lnc-CYLC2-4	-0.332109	0.255014	-0.831926	0.167709	0.192808	0.634071	0.634071
lnc-FBN2-2	-0.329281	0.253003	-0.825159	0.166596	0.193091	0.0391253	0.0391253
lnc-CTD-2144E22.5.1-6	-0.608543	0.467617	-1.52505	0.307969	0.193132	0.371058	0.371058
lnc-RP11-327F22.5.1-4	-0.7882	0.60667	-1.97725	0.400851	0.193867	0.0256792	0.0256792
lnc-RP11-389E17.1.1-1	0.969469	0.74664	-0.493919	2.43286	0.194135	0.239071	0.239071
lnc-ZNF462-2	1.18154	0.910113	-0.602245	2.96533	0.194206	0.806138	0.806138
lnc-ZRANB2-1	0.715052	0.551275	-0.365427	1.79553	0.194601	0.529499	0.529499
lnc-PHACTR4-2	-0.226558	0.174709	-0.568982	0.115866	0.194709	0.607261	0.607261
lnc-STX2-9	0.495024	0.381909	-0.253504	1.24355	0.194913	0.329665	0.329665
lnc-GPBP1L1-1	0.362241	0.279567	-0.185701	0.910183	0.195072	0.000613848	0.000613848
lnc-multi-HOXC4-1	-0.631554	0.48795	-1.58792	0.324812	0.195562	0.920659	0.920659
lnc-TC2N-1	-0.160272	0.123855	-0.403024	0.0824802	0.195657	0.451396	0.451396
lnc-GPR180-3	-0.910953	0.704435	-2.29162	0.469714	0.195953	0.800222	0.800222
lnc-GPRASP1-1	0.32219	0.2492	-0.166234	0.810613	0.196047	0.218927	0.218927
lnc-DHX30-1	-0.345115	0.26716	-0.868739	0.178509	0.196429	0.0269613	0.0269613
lnc-FAM69C-2	-0.257801	0.199605	-0.649019	0.133418	0.196512	0.300182	0.300182
lnc-CLDN15-1	-0.562084	0.435268	-1.41519	0.291027	0.196583	0.00160519	0.00160519
lnc-LMCD1-1	0.21982	0.170256	-0.113875	0.553515	0.196664	0.109014	0.109014
lnc-CYorf17-1	0.600045	0.465247	-0.311822	1.51191	0.197143	0.150117	0.150117
lnc-MOCS2-4	0.655973	0.508752	-0.341163	1.65311	0.197267	0.624318	0.624318
lnc-CD58-1	-0.550108	0.426848	-1.38671	0.286498	0.197478	0.69618	0.69618
lnc-METTL21C-2	0.654382	0.508028	-0.341336	1.6501	0.197718	0.10223	0.10223
lnc-FOXG1-2	1.09123	0.847288	-0.569423	2.75189	0.197777	0.534783	0.534783
lnc-FBXL17-2	-0.318996	0.247739	-0.804555	0.166563	0.197875	0.000177943	0.000177943
lnc-multi-ACTR1B-3	-0.154426	0.119951	-0.389527	0.0806745	0.197953	0.271324	0.271324
lnc-multi-TBP-1	-0.804172	0.625038	-2.02922	0.42088	0.198235	0.836336	0.836336
lnc-KIAA1919-3	-0.50464	0.392236	-1.27341	0.264129	0.198244	0.454023	0.454023
lnc-CCDC93-2	0.365177	0.283843	-0.191146	0.9215	0.198253	0.682376	0.682376
lnc-SCRN1-3	-0.69593	0.541472	-1.75719	0.365336	0.198703	0.0343307	0.0343307
lnc-TSSK3-2	-0.568967	0.442727	-1.4367	0.298762	0.198743	0.000788152	0.000788152
lnc-EML5-1	1.2114	0.942925	-0.636703	3.05949	0.19889	0.0499158	0.0499158
lnc-GTPBP1-4	-0.332528	0.25884	-0.839846	0.17479	0.198902	0.607674	0.607674
lnc-ZCCHC13-6	0.184545	0.143666	-0.097034	0.466125	0.19895	0.953902	0.953902
lnc-LYL1-3	0.655055	0.509951	-0.344431	1.65454	0.198951	0.564352	0.564352
lnc-AC127496.3-1	-0.225047	0.175208	-0.568448	0.118354	0.198983	0.785695	0.785695
lnc-RP11-404L6.2.1-1	-0.70622	0.549881	-1.78397	0.371528	0.199033	0.98948	0.98948
lnc-TBL1XR1-10	1.35465	1.05507	-0.713244	3.42255	0.19916	0.162842	0.162842
lnc-NDP-2	-1.00816	0.78531	-2.54734	0.531025	0.199224	0.237208	0.237208
lnc-UCHL3-10	-0.463321	0.361017	-1.1709	0.244259	0.19936	0.0451869	0.0451869
lnc-EPAS1-3	0.527266	0.410885	-0.278054	1.33259	0.199406	0.0724021	0.0724021
lnc-multi-KIAA0226L-1	-0.647147	0.504564	-1.63607	0.34178	0.199637	0.0436178	0.0436178
lnc-NXPH1-5	0.684709	0.534007	-0.361925	1.73134	0.199769	0.664704	0.664704
lnc-DBX1-4	-0.570109	0.444891	-1.44208	0.30186	0.200032	0.30717	0.30717
lnc-PDE7A-1	-0.47755	0.372786	-1.2082	0.253098	0.200184	0.586341	0.586341
lnc-ASB11-2	0.918133	0.716863	-0.486892	2.32316	0.200276	0.335529	0.335529
lnc-multi-FRG2C-4	0.975927	0.7625	-0.518546	2.4704	0.200579	0.0562969	0.0562969
lnc-G3BP1-3	0.914225	0.714628	-0.48642	2.31487	0.200791	0.348891	0.348891
lnc-ZNF841-1	0.423707	0.331633	-0.226282	1.0737	0.201377	0.249725	0.249725
lnc-GTPBP5-1	-0.396836	0.310661	-1.00572	0.212049	0.201464	0.961806	0.961806
lnc-ALYREF-1	-0.191925	0.150256	-0.486422	0.102572	0.20149	0.488903	0.488903
lnc-CALM1-4	-0.905208	0.709468	-2.29574	0.485322	0.201992	0.696003	0.696003
lnc-ZNF333-5	0.543075	0.425656	-0.291195	1.37734	0.202007	0.0842267	0.0842267
lnc-WDFY2-2	0.320995	0.251788	-0.1725	0.814491	0.202358	0.698708	0.698708
lnc-NR1I2-1	-0.387572	0.304014	-0.98343	0.208285	0.202363	0.0120027	0.0120027
lnc-PSPC1-1	0.219396	0.172138	-0.117989	0.556781	0.202475	0.757718	0.757718
lnc-CCNJ-1	-0.176024	0.138202	-0.446895	0.0948462	0.202778	0.100106	0.100106
lnc-TPRA1-2	0.951002	0.747614	-0.514294	2.4163	0.203355	0.0128045	0.0128045
lnc-KB-1980E6.3.1-1	-0.181856	0.142981	-0.462093	0.0983821	0.203414	0.142768	0.142768
lnc-HNRNPD-1	-0.191518	0.150659	-0.486804	0.103768	0.203656	0.666963	0.666963
lnc-TMEM132D-3	0.359664	0.283234	-0.195465	0.914793	0.204139	0.190068	0.190068
lnc-OPN4-3	0.915848	0.72126	-0.497796	2.32949	0.20416	0.124719	0.124719
lnc-PCID2-3	-0.211324	0.166524	-0.537704	0.115056	0.20443	0.857542	0.857542
lnc-ZC3H12B-12	-1.36212	1.07356	-3.46627	0.742025	0.204518	0.00348512	0.00348512
lnc-JAM2-2	-0.169363	0.133564	-0.431144	0.0924172	0.204787	0.693172	0.693172
lnc-PIEZO2-5	-0.994499	0.784906	-2.53289	0.543889	0.205145	0.335531	0.335531
lnc-ZNF280D-1	-1.21048	0.956708	-3.0856	0.664631	0.205779	0.0162444	0.0162444
lnc-ZNF573-2	0.503935	0.39838	-0.276875	1.28475	0.205885	0.0401926	0.0401926
lnc-GLIPR1-4	0.742155	0.586867	-0.408083	1.89239	0.206013	0.665954	0.665954
lnc-PRPF18-1	-0.334245	0.264469	-0.852594	0.184104	0.206289	0.651894	0.651894
lnc-AC093726.6.1-3	-0.583063	0.461651	-1.48788	0.321756	0.206591	0.773354	0.773354
lnc-MRPL11-1	-0.549245	0.434875	-1.40158	0.303094	0.206591	0.0207936	0.0207936
lnc-KLHL32-3	-1.35976	1.07666	-3.46997	0.750442	0.206607	0.0140614	0.0140614
lnc-LRRC31-4	-0.426925	0.338199	-1.08978	0.235934	0.206824	0.0655278	0.0655278
lnc-TANK-1	-0.316462	0.250857	-0.808133	0.175209	0.207121	0.257513	0.257513
lnc-PCNT-2	0.26258	0.20817	-0.145425	0.670586	0.207174	0.4315	0.4315
lnc-AC010997.1-1	-0.488758	0.387662	-1.24856	0.271046	0.207387	0.00171431	0.00171431
lnc-SNRPN-1	0.972684	0.771573	-0.539571	2.48494	0.207435	0.987914	0.987914
lnc-S100P-2	-0.283901	0.225346	-0.725571	0.157769	0.207726	0.269084	0.269084
lnc-GPSM2-1	-0.961347	0.763274	-2.45734	0.534643	0.207848	0.809935	0.809935
lnc-NFE2L2-5	-0.931181	0.739344	-2.38027	0.517906	0.207861	0.114579	0.114579
lnc-CEMP1-5	-0.404209	0.321387	-1.03412	0.225697	0.208499	0.0589962	0.0589962
lnc-RNASE1-1	0.694947	0.552871	-0.388659	1.77855	0.208761	0.727408	0.727408
lnc-AC079135.1.1-4	-0.880896	0.700867	-2.25457	0.492778	0.208802	0.164036	0.164036
lnc-VPS33B-6	0.822607	0.65469	-0.460561	2.10578	0.208941	0.245101	0.245101
lnc-ZNF217-4	0.656913	0.522883	-0.367919	1.68175	0.208997	0.516556	0.516556
lnc-RPS24-13	-0.798787	0.635952	-2.04523	0.447655	0.209098	0.124858	0.124858
lnc-AC127496.3-3	0.590128	0.470375	-0.33179	1.51205	0.209628	0.00271032	0.00271032
lnc-SRD5A3-4	0.17374	0.138532	-0.0977772	0.445258	0.209786	0.240393	0.240393
lnc-FBXW12-1	-0.860752	0.68653	-2.20633	0.484822	0.209925	0.611294	0.611294
lnc-PEX2-1	0.586659	0.467966	-0.330538	1.50386	0.209975	0.966992	0.966992
lnc-LRRC61-1	-0.834743	0.665966	-2.14001	0.470527	0.210049	0.0881892	0.0881892
lnc-SHFM1-1	-0.490827	0.391912	-1.25896	0.277307	0.210428	0.662505	0.662505
lnc-CCDC54-2	0.464882	0.371338	-0.262926	1.19269	0.210602	0.528181	0.528181
lnc-PDHA2-2	0.92749	0.741492	-0.525807	2.38079	0.210991	0.249586	0.249586
lnc-FZD10-1	-0.958278	0.766322	-2.46024	0.543686	0.211121	0.122877	0.122877
lnc-GLP1R-3	-1.11659	0.893057	-2.86695	0.63377	0.21119	0.344988	0.344988
lnc-PDHX-1	-0.307817	0.246243	-0.790445	0.174812	0.211281	0.353071	0.353071
lnc-ANGPT2-10	-0.312937	0.250405	-0.803721	0.177847	0.2114	0.238287	0.238287
lnc-RARRES2-5	-0.400401	0.320451	-1.02847	0.227671	0.211485	0.110811	0.110811
lnc-PKN3-1	-0.287808	0.230362	-0.739308	0.163693	0.211528	0.0382503	0.0382503
lnc-GADD45A-3	-1.00445	0.804054	-2.58037	0.571465	0.211579	0.580616	0.580616
lnc-ERP44-3	0.675696	0.541055	-0.384752	1.73614	0.21172	0.641386	0.641386
lnc-LINC00482-1	-0.443054	0.354807	-1.13846	0.252355	0.211768	0.00388346	0.00388346
lnc-MRPL48-2	-0.625435	0.501037	-1.60745	0.356578	0.211928	0.935944	0.935944
lnc-SPTSSA-3	-0.666996	0.534462	-1.71452	0.380531	0.21204	0.0380309	0.0380309
lnc-PIGF-1	-0.450392	0.361044	-1.15802	0.257241	0.212225	0.00430746	0.00430746
lnc-C7orf49-2	0.769909	0.617421	-0.440214	1.98003	0.212407	0.608368	0.608368
lnc-AC110373.1-5	0.65135	0.523478	-0.374647	1.67735	0.213398	0.605772	0.605772
lnc-FGFR1OP-1	-0.615671	0.495556	-1.58694	0.355602	0.214095	0.225527	0.225527
lnc-FGL2-2	-0.318907	0.256748	-0.822123	0.18431	0.2142	0.0507143	0.0507143
lnc-TTC31-1	0.357306	0.287697	-0.206569	0.921181	0.214253	0.213234	0.213234
lnc-ZCCHC17-4	-0.53477	0.430814	-1.37915	0.309611	0.214495	0.820527	0.820527
lnc-PAPSS2-10	-0.294693	0.237617	-0.760413	0.171028	0.214902	0.80171	0.80171
lnc-ZNF8-2	-0.482893	0.389386	-1.24607	0.280289	0.214924	0.259633	0.259633
lnc-TSSK2-6	0.46784	0.377575	-0.272192	1.20787	0.215321	0.210877	0.210877
lnc-C1D-1	0.711198	0.574299	-0.414408	1.8368	0.215577	0.688167	0.688167
lnc-PLXND1-1	0.398549	0.321981	-0.232522	1.02962	0.215789	0.536733	0.536733
lnc-LARP6-1	-0.639311	0.516629	-1.65188	0.373262	0.215913	0.408659	0.408659
lnc-ATP2B3-1	0.438931	0.354846	-0.256556	1.13442	0.216102	0.422802	0.422802
lnc-SIK1-4	-0.651078	0.52637	-1.68274	0.380589	0.216117	0.300646	0.300646
lnc-HYAL4-3	0.618687	0.500226	-0.361737	1.59911	0.216156	0.000246371	0.000246371
lnc-TRIM62-3	-1.13422	0.91737	-2.93223	0.663794	0.216317	0.0116315	0.0116315
lnc-C2orf54-1	-0.415953	0.336449	-1.07538	0.243474	0.216345	0.042255	0.042255
lnc-PCBD1-4	0.730663	0.591273	-0.428211	1.88954	0.216553	0.450485	0.450485
lnc-ATP5G1-2	-0.731643	0.592302	-1.89253	0.429247	0.216736	0.732359	0.732359
lnc-KCNJ5-2	0.711469	0.576319	-0.418096	1.84103	0.217014	0.272002	0.272002
lnc-GABARAPL3-2	0.652065	0.529305	-0.385354	1.68948	0.217976	0.0677124	0.0677124
lnc-AC069257.9.1-4	-0.151811	0.123272	-0.393418	0.0897973	0.218131	0.564315	0.564315
lnc-C8orf4-1	0.782212	0.635272	-0.462898	2.02732	0.21821	0.818268	0.818268
lnc-C4orf39-2	-0.091357	0.074214	-0.236814	0.0540997	0.218325	0.597364	0.597364
lnc-ANKRD40-1	-0.105604	0.0857893	-0.273748	0.0625402	0.218336	0.980995	0.980995
lnc-RP11-631B21.2.1-1	0.785429	0.638396	-0.465805	2.03666	0.218579	0.592923	0.592923
lnc-RBBP9-1	-1.32043	1.0738	-3.42504	0.784177	0.218816	0.809098	0.809098
lnc-ANGPT2-2	0.315606	0.256996	-0.188097	0.819308	0.219425	0.246937	0.246937
lnc-BTNL8-3	0.271879	0.221404	-0.162066	0.705823	0.219457	0.0408585	0.0408585
lnc-ZSCAN22-2	-0.444148	0.361993	-1.15364	0.265344	0.21984	0.000726142	0.000726142
lnc-ZNF506-1	0.375198	0.3058	-0.224159	0.974555	0.219845	0.124189	0.124189
lnc-AC093802.1.1-1	-0.792818	0.646188	-2.05932	0.473687	0.219854	0.849607	0.849607
lnc-MRPL19-4	0.90241	0.736054	-0.54023	2.34505	0.220195	0.0594304	0.0594304
lnc-LCMT1-1	-0.467155	0.381276	-1.21444	0.280132	0.220485	0.539254	0.539254
lnc-VPS41-1	0.16466	0.134398	-0.0987555	0.428076	0.220513	0.478967	0.478967
lnc-TRBV25OR9-2-1	0.668066	0.545409	-0.400915	1.73705	0.220616	0.417041	0.417041
lnc-ATL1-4	-0.726468	0.593102	-1.88893	0.43599	0.220627	0.297799	0.297799
lnc-EVX1-13	0.144186	0.117733	-0.0865668	0.37494	0.220694	0.351581	0.351581
lnc-UBAC2-1	0.409594	0.334472	-0.24596	1.06515	0.220727	0.62298	0.62298
lnc-RPL7A-4	-0.534489	0.436496	-1.39	0.321027	0.220764	0.140361	0.140361
lnc-C5orf35-3	1.31136	1.07266	-0.791018	3.41375	0.221507	0.201779	0.201779
lnc-NPB-2	-0.575459	0.470714	-1.49804	0.347124	0.22151	0.944562	0.944562
lnc-NTF3-2	0.449671	0.367838	-0.271277	1.17062	0.221529	0.519479	0.519479
lnc-FOXB1-3	0.68123	0.557435	-0.411322	1.77378	0.221677	0.0331095	0.0331095
lnc-C7orf63-1	0.871468	0.713364	-0.5267	2.26964	0.221847	0.254687	0.254687
lnc-CXCL12-1	0.747692	0.612332	-0.452457	1.94784	0.222065	0.623305	0.623305
lnc-AP001496.1-8	-0.878039	0.719292	-2.28783	0.531748	0.2222	0.0857062	0.0857062
lnc-AC092329.1-1	-0.25056	0.205339	-0.653018	0.151897	0.222379	0.771409	0.771409
lnc-FAM43A-8	-0.608744	0.4991	-1.58696	0.369473	0.222585	0.468357	0.468357
lnc-AC007401.2.1-1	0.236881	0.19422	-0.143784	0.617547	0.222597	0.220316	0.220316
lnc-C5orf17-7	1.05572	0.86606	-0.641731	2.75316	0.222849	0.0745197	0.0745197
lnc-OVGP1-1	-0.548423	0.450038	-1.43048	0.333635	0.22299	0.442729	0.442729
lnc-AC008038.1-1	-0.359307	0.295039	-0.937572	0.218958	0.223289	0.373497	0.373497
lnc-PPM1D-2	-0.490374	0.402713	-1.27968	0.298929	0.223347	0.768644	0.768644
lnc-ACER2-1	-0.180528	0.148257	-0.471106	0.110049	0.223347	0.225431	0.225431
lnc-POU4F2-5	0.987602	0.811383	-0.60268	2.57788	0.223534	0.948898	0.948898
lnc-PACRG-2	0.820539	0.674147	-0.500765	2.14184	0.223546	0.926846	0.926846
lnc-DHX38-5	-0.402421	0.330684	-1.05055	0.245707	0.223628	0.782306	0.782306
lnc-C17orf51-4	1.12655	0.927114	-0.690556	2.94366	0.224321	0.448275	0.448275
lnc-multi-UCHL3-5	-0.756186	0.622368	-1.976	0.463632	0.22436	0.543106	0.543106
lnc-VPREB1-25	-0.80431	0.662104	-2.10201	0.49339	0.22445	0.187101	0.187101
lnc-CPLX1-1	-0.667992	0.550044	-1.74606	0.410075	0.224582	0.338808	0.338808
lnc-GUCY1A3-1	0.110847	0.0912965	-0.0680906	0.289785	0.224692	0.936812	0.936812
lnc-SPRYD3-1	-0.357127	0.294169	-0.933688	0.219435	0.224741	0.000136029	0.000136029
lnc-C10orf28-7	-0.622941	0.513478	-1.62934	0.383459	0.225062	0.349609	0.349609
lnc-ETF1-1	-0.650123	0.536132	-1.70092	0.400676	0.225276	0.348094	0.348094
lnc-ZNF133-2	0.554678	0.45758	-0.342162	1.45152	0.225436	0.0411681	0.0411681
lnc-ZNF192-1	-0.946471	0.781055	-2.47731	0.584369	0.225595	0.381694	0.381694
lnc-TMEM65-1	-0.827057	0.682617	-2.16496	0.510848	0.225667	0.141298	0.141298
lnc-TASP1-4	0.965654	0.797879	-0.59816	2.52947	0.226173	0.876392	0.876392
lnc-GCNT2-2	-0.529448	0.437592	-1.38711	0.328217	0.226312	0.687198	0.687198
lnc-MAP2K6-5	-0.146839	0.121384	-0.384748	0.0910698	0.226392	0.945496	0.945496
lnc-C2orf40-8	-1.10174	0.912138	-2.8895	0.686018	0.227099	0.121797	0.121797
lnc-NQO2-2	-0.650112	0.538369	-1.7053	0.405071	0.227217	0.365507	0.365507
lnc-multi-CTAG1B-1	0.522211	0.432478	-0.325429	1.36985	0.227244	0.390267	0.390267
lnc-MARCH10-3	0.522669	0.432858	-0.325717	1.37106	0.227246	0.0741487	0.0741487
lnc-ULK2-2	0.540766	0.447876	-0.337055	1.41859	0.227278	0.385121	0.385121
lnc-NBAS-4	-0.683105	0.566597	-1.79361	0.427405	0.227961	0.496558	0.496558
lnc-RP11-33N16.1.1-3	0.704107	0.584021	-0.440552	1.84877	0.227964	0.248372	0.248372
lnc-CD109-3	0.630055	0.522676	-0.394371	1.65448	0.228033	0.450463	0.450463
lnc-ACHE-5	-0.361892	0.300732	-0.951315	0.227531	0.228832	0.00645963	0.00645963
lnc-PANK1-7	0.757301	0.629543	-0.476581	1.99118	0.229001	0.2442	0.2442
lnc-NETO2-3	0.571844	0.475586	-0.360288	1.50398	0.22921	0.0441118	0.0441118
lnc-RP11-19E11.1.1-2	1.42653	1.18894	-0.903742	3.7568	0.230203	0.00115706	0.00115706
lnc-ABCB4-1	0.219006	0.18261	-0.138903	0.576915	0.230408	0.698171	0.698171
lnc-ME3-2	-0.379374	0.316429	-0.999564	0.240816	0.230559	0.437201	0.437201
lnc-TMEM178-6	0.574354	0.479074	-0.364613	1.51332	0.230573	0.889516	0.889516
lnc-AC108463.1-3	-1.64387	1.37144	-4.33184	1.0441	0.230666	0.735109	0.735109
lnc-LIPG-3	-0.207703	0.1733	-0.547365	0.13196	0.230717	0.226177	0.226177
lnc-ZNF730-11	-0.898944	0.750092	-2.3691	0.57121	0.230744	0.354666	0.354666
lnc-TBL1XR1-7	1.3523	1.12911	-0.860715	3.56531	0.231046	0.778653	0.778653
lnc-HES5-1	-0.383357	0.320338	-1.01121	0.244493	0.231413	0.950916	0.950916
lnc-LSMD1-2	0.197293	0.164927	-0.125959	0.520544	0.231602	0.966269	0.966269
lnc-ZEB2-20	0.875184	0.731825	-0.559166	2.30953	0.231738	0.441307	0.441307
lnc-TOP1MT-2	-0.192827	0.161307	-0.508984	0.123329	0.23193	0.914162	0.914162
lnc-TUBGCP3-4	-0.701772	0.58717	-1.8526	0.449059	0.232018	0.142315	0.142315
lnc-SCOC-1	-0.695904	0.582913	-1.83839	0.446584	0.232541	0.399305	0.399305
lnc-AC068473.1-2	-0.465473	0.390299	-1.23045	0.299499	0.233023	0.041933	0.041933
lnc-RPS12-6	0.925281	0.776514	-0.596658	2.44722	0.233425	0.531623	0.531623
lnc-LONP2-10	0.595008	0.499403	-0.383803	1.57382	0.233481	0.770622	0.770622
lnc-ALCAM-9	-0.894458	0.750871	-2.36614	0.577222	0.233565	0.137657	0.137657
lnc-MYBL1-1	1.15372	0.968548	-0.744598	3.05204	0.23358	0.362678	0.362678
lnc-ACTR8-1	-0.425174	0.357115	-1.12511	0.274758	0.233818	0.893471	0.893471
lnc-STK3-2	0.269778	0.226645	-0.174438	0.713994	0.233924	0.0253496	0.0253496
lnc-RP11-32K4.2.1-1	0.907949	0.762951	-0.587407	2.40331	0.234027	0.298004	0.298004
lnc-H2BFWT-3	0.29757	0.250333	-0.193073	0.788213	0.234559	0.642158	0.642158
lnc-DSCR8-1	-0.528485	0.445391	-1.40143	0.344465	0.235399	0.922668	0.922668
lnc-GS1-211B7.1.1-5	0.841498	0.70922	-0.548548	2.23154	0.23542	0.461048	0.461048
lnc-BRAF-2	-0.370116	0.312032	-0.981686	0.241455	0.235564	0.831648	0.831648
lnc-ZNF682-6	-0.106492	0.0897818	-0.282461	0.0694775	0.235576	0.227621	0.227621
lnc-RP11-88J22.1.1-4	1.31434	1.10831	-0.857906	3.48659	0.235663	0.943003	0.943003
lnc-TOMM34-1	-0.573219	0.483618	-1.52109	0.374655	0.23591	0.106837	0.106837
lnc-SLC1A1-1	1.07645	0.908426	-0.704027	2.85694	0.23603	0.494079	0.494079
lnc-HMG20A-4	-0.60912	0.51445	-1.61742	0.399183	0.236404	0.00549923	0.00549923
lnc-UPP2-3	0.658682	0.556588	-0.432211	1.74957	0.23664	0.00386821	0.00386821
lnc-WDR1-12	0.540081	0.45749	-0.356583	1.43675	0.237789	0.133349	0.133349
lnc-CRAMP1L-1	-0.321137	0.272067	-0.854379	0.212106	0.237859	0.407854	0.407854
lnc-BMP7-1	-0.688539	0.583429	-1.83204	0.454961	0.237937	0.020189	0.020189
lnc-HHIPL1-3	-0.641057	0.543445	-1.70619	0.424076	0.238153	0.208155	0.208155
lnc-S1PR1-1	0.856039	0.726022	-0.566937	2.27902	0.238365	0.218204	0.218204
lnc-STARD13-3	-0.627507	0.532442	-1.67107	0.41606	0.238579	0.539046	0.539046
lnc-ZNF574-1	0.718052	0.60937	-0.476293	1.9124	0.238657	0.845746	0.845746
lnc-IFT74-3	0.78629	0.667296	-0.521586	2.09416	0.238668	0.294162	0.294162
lnc-IL12B-1	0.769593	0.653444	-0.511133	2.05032	0.238897	0.738065	0.738065
lnc-SOX5-1	-0.978777	0.831076	-2.60766	0.650102	0.238907	0.0638143	0.0638143
lnc-FUT4-1	0.614446	0.521824	-0.408309	1.6372	0.238997	0.0313975	0.0313975
lnc-DEFB108B-2	-0.813455	0.691404	-2.16858	0.541671	0.239384	0.102238	0.102238
lnc-PTCD2-3	-0.595874	0.506535	-1.58866	0.396917	0.239447	0.00992944	0.00992944
lnc-C10orf12-1	-0.298258	0.253661	-0.795425	0.198908	0.239669	0.330163	0.330163
lnc-RPL38-2	0.679355	0.578023	-0.45355	1.81226	0.239872	0.0875439	0.0875439
lnc-MX1-3	-0.582223	0.495379	-1.55315	0.388702	0.239872	0.162527	0.162527
lnc-SGTB-3	0.508804	0.433063	-0.339984	1.35759	0.240037	0.189141	0.189141
lnc-DRGX-2	0.424197	0.361152	-0.283649	1.13204	0.240169	0.0393505	0.0393505
lnc-SSTR5-2	-0.439435	0.374168	-1.17279	0.293922	0.240223	0.00257758	0.00257758
lnc-TMEM56-2	1.05984	0.902742	-0.709502	2.82918	0.240386	0.917199	0.917199
lnc-PLAT-3	0.463578	0.394964	-0.310537	1.23769	0.240506	0.280231	0.280231
lnc-LHPP-1	0.755902	0.644137	-0.506583	2.01839	0.240591	0.293168	0.293168
lnc-MAP3K3-2	-0.545897	0.465302	-1.45787	0.366079	0.240712	0.0041768	0.0041768
lnc-RANBP9-1	-0.441654	0.376708	-1.17999	0.296681	0.241035	0.000441908	0.000441908
lnc-ORC3-2	1.20553	1.02864	-0.810578	3.22163	0.241214	0.88924	0.88924
lnc-ATG2B-2	-0.49435	0.421829	-1.32112	0.332419	0.241229	0.728688	0.728688
lnc-AC021593.1-1	-0.30414	0.259645	-0.813035	0.204756	0.241452	0.858983	0.858983
lnc-PAX1-3	-0.732931	0.625784	-1.95945	0.493584	0.24151	0.0441799	0.0441799
lnc-B4GALNT3-2	0.220946	0.188887	-0.149267	0.591158	0.242113	0.885741	0.885741
lnc-PAICS-2	-0.924926	0.792578	-2.47835	0.628498	0.243217	0.0105259	0.0105259
lnc-RCL1-1	-0.60601	0.519381	-1.62398	0.411958	0.243294	0.739109	0.739109
lnc-CYB5A-1	-0.65009	0.557459	-1.74269	0.44251	0.243548	0.276029	0.276029
lnc-ARFIP2-1	0.48945	0.41976	-0.333264	1.31216	0.243605	0.979961	0.979961
lnc-multi-F3-2	-0.511239	0.438687	-1.37105	0.348572	0.243864	0.334822	0.334822
lnc-CREB5-1	0.902342	0.774418	-0.61549	2.42017	0.243943	0.785951	0.785951
lnc-CECR2-1	-0.462528	0.397405	-1.24143	0.31637	0.244476	0.264527	0.264527
lnc-USP6-2	0.627123	0.538889	-0.42908	1.68333	0.244532	0.735456	0.735456
lnc-RGSL1-2	0.483315	0.415332	-0.33072	1.29735	0.244552	0.923664	0.923664
lnc-TTLL10-1	0.551733	0.474155	-0.377593	1.48106	0.24458	0.155819	0.155819
lnc-AL078585.1-2	0.658527	0.566176	-0.451158	1.76821	0.244784	0.914906	0.914906
lnc-IRX4-1	0.753587	0.648003	-0.516476	2.02365	0.244855	0.313279	0.313279
lnc-PRRT3-1	0.492398	0.423709	-0.338057	1.32285	0.245189	0.9754	0.9754
lnc-ATP6V1B2-1	-0.593997	0.51126	-1.59605	0.408054	0.245304	0.228442	0.228442
lnc-RC3H2-2	-0.373204	0.321225	-1.00279	0.256386	0.245311	0.554478	0.554478
lnc-TMEM234-2	0.472181	0.406807	-0.325146	1.26951	0.245764	0.53558	0.53558
lnc-SH3BP1-2	-0.548326	0.472717	-1.47484	0.378183	0.246071	0.0192293	0.0192293
lnc-NCAN-1	-0.334214	0.288203	-0.899081	0.230653	0.246191	0.00213647	0.00213647
lnc-TMCC2-1	0.836126	0.721131	-0.577264	2.24952	0.246266	0.237239	0.237239
lnc-SERP2-12	0.246357	0.212549	-0.170232	0.662946	0.246432	0.342442	0.342442
lnc-CD38-2	-0.219942	0.19005	-0.592433	0.152549	0.247156	0.950981	0.950981
lnc-HIVEP1-1	-0.521937	0.45114	-1.40615	0.362281	0.247301	0.0183282	0.0183282
lnc-ZNHIT6-1	0.728787	0.630188	-0.506358	1.96393	0.247493	0.900146	0.900146
lnc-POLR3E-2	-1.22407	1.05897	-3.29961	0.851467	0.247718	0.228748	0.228748
lnc-AC087650.1-2	-0.399085	0.345271	-1.0758	0.277634	0.247739	0.375837	0.375837
lnc-PAQR3-1	-0.754013	0.652497	-2.03288	0.524856	0.247852	0.0736302	0.0736302
lnc-SHQ1-3	0.647714	0.560812	-0.451458	1.74689	0.248108	0.459519	0.459519
lnc-RP11-1070N10.3.1-3	0.37138	0.321554	-0.258853	1.00161	0.248108	0.736881	0.736881
lnc-ACADL-2	0.302586	0.262382	-0.211674	0.816846	0.248818	0.498009	0.498009
lnc-PIP5K1C-1	-0.491588	0.426503	-1.32752	0.344343	0.249074	0.115192	0.115192
lnc-FAS-1	0.495	0.429774	-0.347342	1.33734	0.249417	0.598486	0.598486
lnc-EEF1B2-2	0.322593	0.280205	-0.226598	0.871785	0.249619	0.426429	0.426429
lnc-AATK-2	-0.383441	0.333318	-1.03673	0.269851	0.24999	0.678201	0.678201
lnc-AC005702.1-2	-0.492141	0.427883	-1.33078	0.346494	0.250071	0.102017	0.102017
lnc-EPG5-7	0.64171	0.558163	-0.45227	1.73569	0.250275	0.218302	0.218302
lnc-ZNF491-2	-0.37348	0.325005	-1.01048	0.263517	0.250493	0.204362	0.204362
lnc-SATB2-6	-0.94524	0.822804	-2.55791	0.667426	0.250637	0.836895	0.836895
lnc-CLK1-2	0.852592	0.742283	-0.602255	2.30744	0.250718	0.935054	0.935054
lnc-TMEM37-1	-1.04984	0.914024	-2.8413	0.741611	0.250723	0.235934	0.235934
lnc-DCT-10	0.729329	0.635135	-0.515514	1.97417	0.250843	0.952766	0.952766
lnc-SWAP70-1	-0.2539	0.22117	-0.687384	0.179585	0.250974	0.281597	0.281597
lnc-ATP5EP2-1	-0.332449	0.289601	-0.900057	0.235159	0.250987	0.352765	0.352765
lnc-CRYGS-1	1.28477	1.11971	-0.909824	3.47936	0.251212	0.583295	0.583295
lnc-POU3F1-1	-0.67184	0.585558	-1.81951	0.475832	0.251237	0.49696	0.49696
lnc-RP11-111K18.1.1-1	0.780635	0.680846	-0.553797	2.11507	0.25156	0.802454	0.802454
lnc-RFWD2-7	-0.908543	0.792439	-2.46169	0.644608	0.251582	0.401083	0.401083
lnc-TECRL-14	0.691742	0.603477	-0.491051	1.87453	0.251687	0.840389	0.840389
lnc-SMPD2-1	-0.514843	0.449599	-1.39604	0.366355	0.252161	0.555661	0.555661
lnc-AP3M1-4	-0.290154	0.253557	-0.787116	0.206808	0.252485	0.394636	0.394636
lnc-PLEKHA3-13	0.561869	0.491518	-0.401489	1.52523	0.252985	0.906153	0.906153
lnc-MPEG1-2	0.256409	0.224389	-0.183386	0.696204	0.253164	0.133695	0.133695
lnc-AC009365.3.1-1	0.498518	0.436287	-0.35659	1.35363	0.25319	0.0121599	0.0121599
lnc-DDX1-5	0.96209	0.842073	-0.688343	2.61252	0.253236	0.349413	0.349413
lnc-PLCL2-1	-0.62368	0.545969	-1.69376	0.4464	0.253315	0.0355262	0.0355262
lnc-AC079135.1.1-6	-0.292315	0.256124	-0.794309	0.20968	0.253745	0.375153	0.375153
lnc-RP11-214N1.1.1-2	1.15359	1.01117	-0.828272	3.13546	0.253934	0.0108728	0.0108728
lnc-FAM21C-4	-0.568317	0.498219	-1.54481	0.408174	0.253996	0.365557	0.365557
lnc-RASL11B-5	-0.46854	0.410822	-1.27374	0.336657	0.254081	0.267634	0.267634
lnc-C10orf68-1	0.487541	0.427492	-0.350327	1.32541	0.254091	0.000271604	0.000271604
lnc-RALGAPB-1	-0.271785	0.23851	-0.739255	0.195685	0.254488	0.332315	0.332315
lnc-HES1-7	-0.835033	0.732951	-2.27159	0.601524	0.254588	0.207877	0.207877
lnc-PELI1-2	-1.04029	0.913178	-2.83008	0.74951	0.254622	0.174825	0.174825
lnc-MRPL17-2	-0.30273	0.265753	-0.823596	0.218136	0.254645	0.572137	0.572137
lnc-multi-AL391137.1-2	-0.597619	0.52485	-1.6263	0.431068	0.25485	0.00820046	0.00820046
lnc-SLC26A3-1	-0.334647	0.293924	-0.910727	0.241434	0.254892	0.673478	0.673478
lnc-RBL2-1	-0.266302	0.233908	-0.724753	0.192149	0.254916	0.234414	0.234414
lnc-PTPDC1-7	0.252576	0.222059	-0.182652	0.687805	0.25536	0.799913	0.799913
lnc-JRKL-3	-0.632894	0.556492	-1.7236	0.45781	0.255416	0.0333883	0.0333883
lnc-HMG20A-3	0.645055	0.567544	-0.467311	1.75742	0.255717	0.315693	0.315693
lnc-FAM70A-1	-0.541859	0.476764	-1.4763	0.392581	0.255732	0.495631	0.495631
lnc-LCE2D-1	-0.616226	0.542289	-1.67909	0.44664	0.255813	0.724628	0.724628
lnc-C9orf29-1	0.237358	0.208992	-0.172259	0.646975	0.256071	0.623944	0.623944
lnc-GLYAT-1	-1.19782	1.05504	-3.26566	0.870012	0.256234	0.0456856	0.0456856
lnc-DISP1-1	-0.24422	0.21513	-0.665866	0.177427	0.256283	0.279981	0.279981
lnc-USP35-4	0.425342	0.374748	-0.30915	1.15984	0.256372	0.745559	0.745559
lnc-OTOA-1	0.251124	0.221474	-0.182957	0.685206	0.256847	0.395722	0.395722
lnc-C9orf170-1	0.539338	0.475808	-0.393229	1.4719	0.256996	0.34485	0.34485
lnc-CTDSP2-4	-0.903414	0.79781	-2.46709	0.660265	0.25748	0.344775	0.344775
lnc-PSMD6-1	-0.738431	0.652536	-2.01738	0.540516	0.257789	0.112516	0.112516
lnc-C6orf70-1	0.508949	0.449959	-0.372954	1.39085	0.258012	0.0349888	0.0349888
lnc-CA6-1	-0.390148	0.345094	-1.06652	0.286224	0.258242	0.488243	0.488243
lnc-INSIG2-6	0.626905	0.554879	-0.460639	1.71445	0.258559	0.421793	0.421793
lnc-LRIG2-3	0.473252	0.418926	-0.347827	1.29433	0.258611	0.331354	0.331354
lnc-CYP1B1-3	0.703892	0.62318	-0.517519	1.9253	0.25868	0.0392718	0.0392718
lnc-OPRD1-1	-0.33613	0.297624	-0.919464	0.247203	0.258738	0.112378	0.112378
lnc-FSCB-3	1.04036	0.921355	-0.765465	2.84618	0.25883	0.559284	0.559284
lnc-ST6GALNAC3-2	-0.756757	0.670566	-2.07104	0.557529	0.259095	0.898479	0.898479
lnc-LMBR1-1	-0.364709	0.323191	-0.998152	0.268735	0.259125	0.0704459	0.0704459
lnc-KIAA0930-2	0.359256	0.31849	-0.264973	0.983486	0.259321	0.725743	0.725743
lnc-FAM20C-3	0.375711	0.333468	-0.277874	1.02929	0.259879	0.363574	0.363574
lnc-STOM-2	-0.607535	0.539314	-1.66457	0.449501	0.259956	0.509853	0.509853
lnc-ANKRD36C-1	-0.25581	0.227203	-0.70112	0.1895	0.260205	0.788956	0.788956
lnc-PLXND1-3	-0.229249	0.203626	-0.628348	0.16985	0.260235	0.468372	0.468372
lnc-RNASEH2B-4	0.571834	0.50808	-0.423985	1.56765	0.260386	0.999263	0.999263
lnc-TMEM17-2	0.766841	0.681792	-0.569446	2.10313	0.260698	0.735132	0.735132
lnc-KIAA1107-1	-1.30063	1.15645	-3.56723	0.965979	0.260729	0.575247	0.575247
lnc-TP53INP1-1	0.464344	0.41302	-0.34516	1.27385	0.2609	0.419659	0.419659
lnc-CNBD1-4	-1.10216	0.980756	-3.02441	0.820087	0.261104	0.599892	0.599892
lnc-LRRC37B-1	-0.273639	0.243761	-0.751402	0.204124	0.261619	0.00293092	0.00293092
lnc-CCDC96-3	-0.54701	0.487776	-1.50303	0.409014	0.262102	0.0835584	0.0835584
lnc-FAM9C-1	0.664816	0.593099	-0.497636	1.82727	0.262322	0.755425	0.755425
lnc-TUBGCP3-3	-0.414517	0.369901	-1.13951	0.310475	0.262451	0.0248728	0.0248728
lnc-GABRG1-4	1.16986	1.04424	-0.876816	3.21654	0.262587	0.364389	0.364389
lnc-GAS6-1	-0.584043	0.521546	-1.60625	0.438168	0.262786	0.791371	0.791371
lnc-TMEM75-4	-1.01662	0.908778	-2.79779	0.764555	0.263284	0.324333	0.324333
lnc-MOB2-2	-0.546562	0.489192	-1.50536	0.412237	0.263877	0.978269	0.978269
lnc-SH3YL1-3	-0.747047	0.669509	-2.05926	0.565165	0.264502	0.789062	0.789062
lnc-CKAP4-1	0.889926	0.797878	-0.673886	2.45374	0.264693	0.145607	0.145607
lnc-TCP11L1-1	-1.38852	1.24493	-3.82853	1.05149	0.264704	0.0483021	0.0483021
lnc-ZNF737-3	0.530432	0.475589	-0.401706	1.46257	0.264715	0.111056	0.111056
lnc-SAAL1-1	-0.523339	0.469243	-1.44304	0.39636	0.264729	0.000186397	0.000186397
lnc-C10orf136-2	0.792996	0.711195	-0.60092	2.18691	0.264842	0.479782	0.479782
lnc-BDP1-4	0.945541	0.848071	-0.716648	2.60773	0.26488	0.905204	0.905204
lnc-ZNF701-1	-0.172521	0.154874	-0.476068	0.131026	0.265303	0.61569	0.61569
lnc-ALMS1-3	-0.673116	0.604489	-1.85789	0.511661	0.265481	0.407333	0.407333
lnc-HIATL2-2	-0.487709	0.438166	-1.3465	0.371081	0.265679	0.0583652	0.0583652
lnc-SCCPDH-2	-0.768193	0.690703	-2.12194	0.585559	0.266056	0.016767	0.016767
lnc-LNPEP-1	-0.439742	0.395466	-1.21484	0.335357	0.266156	0.641366	0.641366
lnc-ANKRD53-1	0.601716	0.541794	-0.460181	1.66361	0.266741	0.956945	0.956945
lnc-GJA4-2	-0.676775	0.609399	-1.87117	0.517624	0.266757	0.00895571	0.00895571
lnc-ZIC5-5	0.815215	0.73432	-0.624026	2.25446	0.266929	0.205946	0.205946
lnc-COG5-4	-0.473131	0.426222	-1.30851	0.362249	0.266974	0.0432341	0.0432341
lnc-ARHGAP26-3	0.673972	0.607206	-0.51613	1.86407	0.267018	0.161907	0.161907
lnc-NUBP1-1	-0.632308	0.569827	-1.74915	0.484533	0.26715	0.642721	0.642721
lnc-multi-DHRSX-2	1.58875	1.43208	-1.21808	4.39557	0.267258	0.511836	0.511836
lnc-multi-AC108938.5.1-2	-0.218364	0.19715	-0.604771	0.168043	0.268033	0.0626799	0.0626799
lnc-IRF2-3	-0.441516	0.398672	-1.2229	0.339866	0.268092	0.7782	0.7782
lnc-C3orf23-1	-0.513348	0.463595	-1.42198	0.395282	0.268156	0.320278	0.320278
lnc-C7orf10-2	-0.584436	0.527909	-1.61912	0.450247	0.268261	0.742796	0.742796
lnc-FAM49B-2	-0.362569	0.327633	-1.00472	0.27958	0.268453	0.46061	0.46061
lnc-SFI1-3	-0.356205	0.321999	-0.987312	0.274902	0.268628	0.0595176	0.0595176
lnc-RHOD-3	-0.341892	0.309192	-0.947897	0.264113	0.268831	0.00262851	0.00262851
lnc-HEPH-1	0.236875	0.21424	-0.183028	0.656779	0.268877	0.525844	0.525844
lnc-UNC5CL-2	-0.481773	0.436015	-1.33635	0.3728	0.269183	0.0305325	0.0305325
lnc-C9orf82-3	-0.874958	0.792002	-2.42725	0.677337	0.269271	0.57347	0.57347
lnc-MTMR2-1	0.4612	0.417496	-0.357077	1.27948	0.269298	0.346717	0.346717
lnc-SMARCA5-2	-1.16415	1.05383	-3.22962	0.901329	0.269299	0.991373	0.991373
lnc-FOXO6-2	0.621458	0.562882	-0.481769	1.72469	0.269565	0.649978	0.649978
lnc-PLA2R1-1	-0.401078	0.363326	-1.11318	0.311028	0.269634	0.00316858	0.00316858
lnc-DCAF8L1-2	0.52707	0.477549	-0.408908	1.46305	0.269723	0.291177	0.291177
lnc-RNF144A-2	0.454608	0.411968	-0.352833	1.26205	0.269808	0.624678	0.624678
lnc-CDYL2-2	-0.828914	0.751512	-2.30185	0.644021	0.270029	0.03071	0.03071
lnc-CACNB3-1	-0.2403	0.217909	-0.667393	0.186794	0.270134	0.688638	0.688638
lnc-LTC4S-2	0.417565	0.378748	-0.324767	1.1599	0.270249	0.67477	0.67477
lnc-ZNF572-1	-0.795021	0.721123	-2.2084	0.618355	0.270255	0.532981	0.532981
lnc-HIST2H3C-1	-0.258249	0.234343	-0.717552	0.201054	0.270456	0.394948	0.394948
lnc-MAPK10-1	0.568243	0.515776	-0.44266	1.57915	0.270582	0.745583	0.745583
lnc-AL355390.1-4	0.691156	0.627416	-0.538555	1.92087	0.270639	0.232783	0.232783
lnc-MRPL19-1	0.514992	0.467552	-0.401393	1.43138	0.270694	0.717111	0.717111
lnc-AC006035.2-1	-0.808339	0.733889	-2.24674	0.630057	0.270703	0.013463	0.013463
lnc-ZNF618-2	-0.568886	0.516702	-1.5816	0.443831	0.270899	0.518893	0.518893
lnc-AC135050.1-2	-0.4541	0.41245	-1.26249	0.354288	0.270905	0.552463	0.552463
lnc-ADPRHL1-4	0.472691	0.429432	-0.36898	1.31436	0.271012	0.0541815	0.0541815
lnc-PIK3CG-2	-0.197816	0.179761	-0.550141	0.154509	0.271141	0.65983	0.65983
lnc-SULF1-3	-0.310286	0.281998	-0.862992	0.242419	0.271195	0.271985	0.271985
lnc-RP11-480I12.4.1-1	0.239715	0.218214	-0.187976	0.667406	0.271971	0.084439	0.084439
lnc-C10orf31-12	0.513273	0.467456	-0.402924	1.42947	0.272199	0.895889	0.895889
lnc-CHIT1-1	0.57612	0.524755	-0.452381	1.60462	0.272255	0.0946801	0.0946801
lnc-BAI1-3	-0.492531	0.448952	-1.37246	0.387397	0.272611	0.482957	0.482957
lnc-SLC25A39-1	-1.04097	0.948913	-2.9008	0.818868	0.272637	0.0410418	0.0410418
lnc-CROCC-1	-0.567801	0.517747	-1.58257	0.446965	0.272783	0.0315497	0.0315497
lnc-ZNF236-1	-0.683217	0.623582	-1.90541	0.53898	0.273239	0.506482	0.506482
lnc-CSMD1-2	0.720224	0.657857	-0.569151	2.0096	0.273602	0.975707	0.975707
lnc-KIAA1377-2	0.424862	0.388113	-0.335825	1.18555	0.273653	0.12983	0.12983
lnc-multi-OR4F15-1	-0.670836	0.612824	-1.87195	0.530277	0.273664	0.0268413	0.0268413
lnc-TMED9-2	0.410588	0.375086	-0.324567	1.14574	0.273669	0.378188	0.378188
lnc-OR13C4-4	-1.21138	1.10669	-3.38046	0.957696	0.273694	0.978496	0.978496
lnc-AC009113.1-1	-0.541275	0.494649	-1.51077	0.428219	0.27384	0.00878363	0.00878363
lnc-multi-HSFY1-2	0.606092	0.553902	-0.479536	1.69172	0.273858	0.447958	0.447958
lnc-JPH1-3	0.916159	0.8373	-0.724919	2.55724	0.273875	0.0407445	0.0407445
lnc-HBG1-1	-0.484255	0.442679	-1.35189	0.383379	0.27399	0.0612871	0.0612871
lnc-BDH1-3	-0.388662	0.355371	-1.08518	0.307853	0.274096	0.00305159	0.00305159
lnc-GABRB3-3	-0.536346	0.49046	-1.49763	0.424938	0.27415	0.289466	0.289466
lnc-SCLT1-3	0.862164	0.788869	-0.683991	2.40832	0.274433	0.602207	0.602207
lnc-C6orf105-7	-0.301791	0.276284	-0.843297	0.239715	0.274691	0.12212	0.12212
lnc-B3GNT2-4	-0.483608	0.442773	-1.35143	0.384211	0.274734	0.000514474	0.000514474
lnc-DLK1-13	-0.469839	0.430644	-1.31389	0.374208	0.275266	0.104492	0.104492
lnc-ZNF569-5	0.273	0.250228	-0.217437	0.763438	0.27527	0.183254	0.183254
lnc-BRCC3-1	-0.193087	0.177147	-0.540288	0.154114	0.275719	0.342633	0.342633
lnc-KAT2B-2	-1.126	1.03432	-3.15324	0.901233	0.276314	0.0268071	0.0268071
lnc-TM9SF2-5	-0.701172	0.64424	-1.96386	0.561515	0.276432	0.63039	0.63039
lnc-METTL15-9	0.775265	0.712429	-0.62107	2.1716	0.276507	0.220768	0.220768
lnc-BTBD1-2	0.158893	0.146065	-0.127389	0.445175	0.276674	0.161183	0.161183
lnc-TIMP4-2	-0.321757	0.295887	-0.901685	0.258172	0.276847	0.0716584	0.0716584
lnc-HDDC3-1	-0.506055	0.46554	-1.4185	0.406386	0.277024	0.842947	0.842947
lnc-NEU2-1	-0.253273	0.233325	-0.710581	0.204035	0.277702	0.827181	0.827181
lnc-LACC1-1	0.690319	0.635949	-0.556118	1.93676	0.277703	0.994197	0.994197
lnc-NAV2-3	0.622663	0.573626	-0.501623	1.74695	0.277706	0.924545	0.924545
lnc-SLC25A48-3	-0.66243	0.610333	-1.85866	0.5338	0.277763	0.465581	0.465581
lnc-RP5-1086D14.3.1-1	-0.454613	0.418932	-1.2757	0.366479	0.277846	0.00216561	0.00216561
lnc-C3orf77-7	-0.670214	0.6181	-1.88167	0.541241	0.278226	0.886248	0.886248
lnc-RGS6-2	-0.479683	0.442586	-1.34713	0.38777	0.278445	0.681731	0.681731
lnc-VAPB-1	0.523949	0.483453	-0.423602	1.4715	0.27847	0.154531	0.154531
lnc-CENPC1-1	-1.21586	1.12196	-3.41485	0.983134	0.2785	0.964189	0.964189
lnc-LRTM1-3	-0.930509	0.85887	-2.61386	0.752846	0.278627	0.911499	0.911499
lnc-C11orf36-4	0.578166	0.533873	-0.468205	1.62454	0.278823	0.986526	0.986526
lnc-APLP2-1	0.636189	0.587675	-0.515633	1.78801	0.279007	0.120267	0.120267
lnc-PTS-1	0.434754	0.401675	-0.352516	1.22202	0.279097	0.0134229	0.0134229
lnc-SNRPC-2	0.254133	0.234904	-0.206271	0.714537	0.279315	0.266509	0.266509
lnc-ECHDC3-1	0.404182	0.373718	-0.328292	1.13666	0.279468	0.338266	0.338266
lnc-MRPL35-1	-0.563533	0.521059	-1.58479	0.457724	0.279468	0.42505	0.42505
lnc-C20orf96-2	-0.215207	0.199025	-0.605288	0.174875	0.279562	0.717993	0.717993
lnc-MRPS25-1	-0.293271	0.271349	-0.825104	0.238563	0.279791	0.178783	0.178783
lnc-DCPS-1	-0.203767	0.188535	-0.57329	0.165756	0.279791	0.204173	0.204173
lnc-C12orf71-2	-1.28932	1.19318	-3.62792	1.04928	0.279887	0.0737582	0.0737582
lnc-RP11-65D24.2.1-2	-0.500239	0.463193	-1.40808	0.407602	0.280151	0.0412393	0.0412393
lnc-IGFBP1-1	0.477588	0.442286	-0.389278	1.34445	0.280224	0.129803	0.129803
lnc-CD40-1	-0.504515	0.467265	-1.42034	0.411307	0.280267	0.541598	0.541598
lnc-MDH1B-1	0.677671	0.627837	-0.552866	1.90821	0.280421	0.88993	0.88993
lnc-SOX9-3	-0.624246	0.578899	-1.75887	0.510375	0.280885	0.0828568	0.0828568
lnc-HACL1-9	0.136679	0.126778	-0.111801	0.385158	0.280989	0.792097	0.792097
lnc-C2CD4A-3	-0.875037	0.811668	-2.46588	0.715803	0.281001	0.556261	0.556261
lnc-C1orf52-2	0.148152	0.137428	-0.121201	0.417505	0.281017	0.0929348	0.0929348
lnc-KRTAP13-1-1	-0.711007	0.659677	-2.00395	0.581937	0.281119	0.0862252	0.0862252
lnc-CASP12-3	-0.174862	0.162265	-0.492897	0.143172	0.281198	0.772499	0.772499
lnc-CYP4A22-2	-0.481586	0.446955	-1.3576	0.39443	0.281265	0.0651888	0.0651888
lnc-CCNJL-1	-0.771491	0.716048	-2.17492	0.631938	0.281289	0.0204605	0.0204605
lnc-PDYN-2	-0.7426	0.689291	-2.09359	0.608386	0.281329	0.170563	0.170563
lnc-multi-MAP6-4	0.507853	0.471653	-0.41657	1.43228	0.281592	0.663832	0.663832
lnc-ISOC2-2	0.520735	0.483698	-0.427296	1.46877	0.281673	0.0184651	0.0184651
lnc-C14orf49-4	-0.220455	0.204973	-0.622194	0.181284	0.282136	0.0423967	0.0423967
lnc-AP001496.1-1	-0.158496	0.147409	-0.447412	0.130419	0.282277	0.0560023	0.0560023
lnc-IPO5-1	0.684111	0.636349	-0.56311	1.93133	0.282349	0.21853	0.21853
lnc-DUSP28-1	-0.395934	0.368313	-1.11781	0.325945	0.282377	0.00370627	0.00370627
lnc-ZC3H12D-9	-0.135387	0.125956	-0.382255	0.111482	0.28243	0.20782	0.20782
lnc-CD97-1	-0.435113	0.405176	-1.22924	0.359017	0.282873	0.0210324	0.0210324
lnc-PSMC2-1	0.833592	0.776313	-0.687953	2.35514	0.282919	0.789773	0.789773
lnc-SOCS6-6	0.429383	0.400001	-0.354605	1.21337	0.283067	0.536309	0.536309
lnc-C10orf136-1	-0.562402	0.523974	-1.58937	0.464568	0.283118	0.10955	0.10955
lnc-MRPL39-13	0.512692	0.477753	-0.423687	1.44907	0.283212	0.235374	0.235374
lnc-MCTS1-1	-0.23793	0.22197	-0.672982	0.197123	0.283764	0.146983	0.146983
lnc-TMEM241-4	0.695032	0.648899	-0.576787	1.96685	0.284127	0.715985	0.715985
lnc-PRKCD-2	-0.304803	0.284645	-0.862698	0.253092	0.284252	0.972926	0.972926
lnc-C1orf177-2	-0.458083	0.427918	-1.29679	0.38062	0.284397	0.0373407	0.0373407
lnc-multi-OR4F29-1	0.27322	0.255317	-0.227191	0.773632	0.284564	0.00515087	0.00515087
lnc-RAPH1-6	-0.300873	0.281205	-0.852025	0.250278	0.284645	0.0816331	0.0816331
lnc-HIAT1-1	-0.245035	0.229088	-0.69404	0.20397	0.284796	0.858171	0.858171
lnc-TGFBRAP1-7	0.646653	0.605141	-0.539402	1.83271	0.28525	0.952371	0.952371
lnc-PVRL3-1	0.757797	0.709437	-0.632675	2.14827	0.285446	0.703039	0.703039
lnc-GIMAP8-1	-0.587969	0.550537	-1.667	0.491064	0.285525	0.851357	0.851357
lnc-C22orf26-2	0.296057	0.277241	-0.247325	0.83944	0.285579	0.721271	0.721271
lnc-TRIM32-2	-0.404273	0.378613	-1.14634	0.337796	0.285624	0.135847	0.135847
lnc-BAI3-3	0.762768	0.714732	-0.638081	2.16362	0.285878	0.848796	0.848796
lnc-LENG9-1	-0.397602	0.372677	-1.12803	0.332831	0.286026	0.689753	0.689753
lnc-ZSWIM2-6	-0.383369	0.359342	-1.08767	0.320929	0.286034	0.000809459	0.000809459
lnc-CRYBA4-6	0.610574	0.572616	-0.511734	1.73288	0.286294	0.118561	0.118561
lnc-ZNF75A-1	0.54947	0.515319	-0.460536	1.55948	0.2863	0.320388	0.320388
lnc-YBEY-2	-0.214289	0.200992	-0.608226	0.179647	0.286351	0.133595	0.133595
lnc-JAM3-3	-0.562189	0.527419	-1.59591	0.471533	0.286458	0.0771734	0.0771734
lnc-KDM4C-8	-0.190891	0.179159	-0.542036	0.160255	0.286658	0.173217	0.173217
lnc-ARHGAP17-8	0.500398	0.469674	-0.420147	1.42094	0.286688	0.180313	0.180313
lnc-CELF2-3	-0.953224	0.894897	-2.70719	0.800742	0.286796	0.552512	0.552512
lnc-EYA4-1	-0.664079	0.62358	-1.88627	0.558115	0.2869	0.678641	0.678641
lnc-CSTB-1	-0.27922	0.262298	-0.793314	0.234875	0.287096	0.0218212	0.0218212
lnc-LEPROTL1-1	0.621694	0.58411	-0.52314	1.76653	0.287173	0.178736	0.178736
lnc-MAPKAP1-1	0.801966	0.753504	-0.674874	2.27881	0.287186	0.251098	0.251098
lnc-TTR-3	0.863624	0.811778	-0.727431	2.45468	0.287389	0.0557276	0.0557276
lnc-CPN2-4	-0.896383	0.843725	-2.55005	0.757289	0.288049	0.010434	0.010434
lnc-EFR3B-3	-0.617663	0.581727	-1.75783	0.5225	0.288337	0.733862	0.733862
lnc-SAT2-1	-0.174558	0.164423	-0.49682	0.147705	0.2884	0.265385	0.265385
lnc-FBRSL1-4	0.351705	0.331419	-0.297865	1.00127	0.288595	0.940342	0.940342
lnc-RPL26L1-2	0.492763	0.464354	-0.417354	1.40288	0.288609	0.463394	0.463394
lnc-LRRC17-1	0.649138	0.612693	-0.551718	1.84999	0.28938	0.507898	0.507898
lnc-ATP6V1C2-5	0.563087	0.531512	-0.478656	1.60483	0.289414	0.534049	0.534049
lnc-SLC28A1-1	0.634174	0.598883	-0.539615	1.80796	0.289632	0.289781	0.289781
lnc-PTCH1-3	0.279507	0.264029	-0.23798	0.796993	0.289772	0.515425	0.515425
lnc-RP3-377D14.1.1-7	0.189637	0.179211	-0.161611	0.540885	0.289976	0.541821	0.541821
lnc-RASSF7-1	0.218212	0.206249	-0.186028	0.622453	0.290053	0.553928	0.553928
lnc-DDX6-1	0.285811	0.270218	-0.243806	0.815429	0.290189	0.915471	0.915471
lnc-C22orf43-1	-0.494232	0.467554	-1.41062	0.422157	0.290485	0.471389	0.471389
lnc-MAT2B-3	0.628809	0.594903	-0.537179	1.7948	0.290514	0.135478	0.135478
lnc-ATG13-1	0.520523	0.492567	-0.44489	1.48594	0.290623	0.214217	0.214217
lnc-NUB1-1	-0.711244	0.673468	-2.03122	0.608729	0.290926	0.655421	0.655421
lnc-PDE8A-1	0.806204	0.763972	-0.691154	2.30356	0.291298	0.0683416	0.0683416
lnc-IVNS1ABP-3	-0.335743	0.31825	-0.959502	0.288015	0.291441	0.655419	0.655419
lnc-SI-4	-0.54411	0.515958	-1.55537	0.467148	0.291625	0.752254	0.752254
lnc-TTC17-4	-0.921647	0.87464	-2.63591	0.792616	0.292	0.998266	0.998266
lnc-SLC22A16-4	0.188725	0.179162	-0.162425	0.539875	0.292168	0.171932	0.171932
lnc-TIMP3-6	0.664004	0.630636	-0.572021	1.90003	0.292382	0.0338855	0.0338855
lnc-SLITRK6-15	0.891228	0.846679	-0.768231	2.55069	0.292517	0.0447469	0.0447469
lnc-EFCAB1-7	0.618485	0.5876	-0.53319	1.77016	0.292542	0.214451	0.214451
lnc-CIB2-5	-0.520809	0.495066	-1.49112	0.449502	0.2928	0.0302789	0.0302789
lnc-MMADHC-2	-0.899288	0.8552	-2.57545	0.776873	0.293005	0.815005	0.815005
lnc-COPS3-1	-0.482828	0.459182	-1.38281	0.417153	0.293032	0.0532073	0.0532073
lnc-TICAM1-2	-0.480693	0.457246	-1.37688	0.415493	0.293131	0.0144205	0.0144205
lnc-RP11-585F1.10.1-1	-0.475711	0.452544	-1.36268	0.41126	0.293171	0.000627794	0.000627794
lnc-IFNA2-1	1.04272	0.991997	-0.901558	2.987	0.293198	0.733654	0.733654
lnc-KIF18A-4	-1.03741	0.987343	-2.97257	0.897745	0.293392	0.380887	0.380887
lnc-NRXN3-2	0.661379	0.630448	-0.574276	1.89703	0.294149	0.0342828	0.0342828
lnc-PLCE1-2	-0.814238	0.776534	-2.33622	0.707741	0.294384	0.661739	0.661739
lnc-C9orf135-2	-0.564396	0.538616	-1.62006	0.491272	0.294702	0.205823	0.205823
lnc-AGAP2-1	0.389278	0.3717	-0.339241	1.1178	0.294966	0.00810955	0.00810955
lnc-DIRAS1-2	-0.440912	0.421278	-1.2666	0.384777	0.295281	0.437678	0.437678
lnc-ADD1-1	-0.219214	0.209556	-0.629937	0.191508	0.29552	0.282733	0.282733
lnc-MRPL39-5	-0.795615	0.760778	-2.28671	0.695482	0.295657	0.829737	0.829737
lnc-OPA1-5	0.580096	0.555243	-0.508161	1.66835	0.296134	0.832814	0.832814
lnc-ZNF738-1	-0.303131	0.290207	-0.871927	0.265664	0.296238	0.69249	0.69249
lnc-SPCS2-3	0.337235	0.323197	-0.296219	0.970688	0.296747	0.504272	0.504272
lnc-IPO5-3	-0.766709	0.734955	-2.20719	0.673776	0.296853	0.997622	0.997622
lnc-RBM11-5	0.202261	0.1941	-0.178168	0.58269	0.297391	0.419603	0.419603
lnc-MTA3-5	-0.191822	0.184229	-0.552904	0.169259	0.297774	0.968107	0.968107
lnc-MSN-1	0.445837	0.428573	-0.394151	1.28582	0.298209	0.0280797	0.0280797
lnc-ADAM22-6	0.512053	0.492454	-0.453139	1.47724	0.298433	0.442226	0.442226
lnc-FAM131B-2	-0.935788	0.900623	-2.70098	0.829401	0.298784	0.491142	0.491142
lnc-SIX2-2	-0.437127	0.42079	-1.26186	0.387607	0.298886	0.0110192	0.0110192
lnc-CCDC85A-2	0.48531	0.467175	-0.430336	1.40096	0.298889	0.357648	0.357648
lnc-RAB40B-1	-0.476769	0.459037	-1.37646	0.422927	0.298977	0.328044	0.328044
lnc-CPEB4-3	-0.64474	0.620892	-1.86167	0.572187	0.29908	0.00292575	0.00292575
lnc-EVX1-8	0.289702	0.279046	-0.257218	0.836622	0.299183	0.540038	0.540038
lnc-SFTPA2-6	-0.527016	0.507784	-1.52226	0.468223	0.299329	0.176172	0.176172
lnc-AC011481.1-1	0.136215	0.131347	-0.121221	0.393651	0.299708	0.110435	0.110435
lnc-DNAJB5-3	-0.789689	0.762683	-2.28452	0.705142	0.300478	0.77687	0.77687
lnc-ZP4-1	0.435834	0.421293	-0.389886	1.26155	0.300896	0.0879598	0.0879598
lnc-ERVFRD-1-1	0.817263	0.790161	-0.731424	2.36595	0.300996	0.0126025	0.0126025
lnc-PRKRIR-1	-0.16195	0.15667	-0.469017	0.145117	0.301274	0.600724	0.600724
lnc-UBXN4-2	0.506498	0.49004	-0.453962	1.46696	0.30133	0.297426	0.297426
lnc-TNFSF15-2	-0.556419	0.538369	-1.6116	0.498765	0.301358	0.149365	0.149365
lnc-PPP4R1-4	-0.422477	0.409062	-1.22422	0.37927	0.3017	0.130564	0.130564
lnc-FAM83B-1	-0.127991	0.123995	-0.371016	0.115034	0.301964	0.409601	0.409601
lnc-MAEA-1	0.585565	0.567287	-0.526297	1.69743	0.301969	0.792936	0.792936
lnc-multi-CEMP1-1	0.306139	0.296706	-0.275395	0.887673	0.30217	0.333454	0.333454
lnc-ASH1L-1	0.291473	0.282561	-0.262337	0.845282	0.302288	0.2515	0.2515
lnc-CLMP-2	0.668269	0.647917	-0.601625	1.93816	0.302348	0.115369	0.115369
lnc-ARHGAP11B-8	-0.544019	0.527549	-1.578	0.489959	0.302438	0.242843	0.242843
lnc-CD96-3	-0.572974	0.555821	-1.66236	0.516414	0.302606	0.032392	0.032392
lnc-RP11-90M5.1.1-1	-0.471582	0.457735	-1.36873	0.425563	0.302893	0.00212654	0.00212654
lnc-SMN2-2	-0.178121	0.172978	-0.517151	0.160909	0.303134	0.235382	0.235382
lnc-KLF7-1	0.639636	0.621469	-0.578421	1.85769	0.303371	0.0485622	0.0485622
lnc-LIFR-5	0.731273	0.710514	-0.661309	2.12385	0.303378	0.0208161	0.0208161
lnc-DZIP1-1	0.157562	0.153126	-0.14256	0.457683	0.303495	0.371171	0.371171
lnc-SOX15-4	-0.392578	0.381635	-1.14057	0.355413	0.303633	0.000826788	0.000826788
lnc-multi-AL669831.1-3	0.409593	0.398496	-0.371445	1.19063	0.304021	0.58302	0.58302
lnc-C6orf123-2	0.426664	0.415175	-0.387064	1.24039	0.304104	0.0126072	0.0126072
lnc-MICB-1	-0.32384	0.315141	-0.941505	0.293825	0.304137	0.361459	0.361459
lnc-PFN2-3	-0.567633	0.552388	-1.65029	0.515029	0.30414	0.0528791	0.0528791
lnc-SIGLEC16-2	0.599809	0.583869	-0.544554	1.74417	0.304279	0.539897	0.539897
lnc-SSPN-6	-0.586721	0.571931	-1.70768	0.534243	0.304958	0.158103	0.158103
lnc-CDYL-2	-0.893184	0.871271	-2.60084	0.814476	0.305292	0.361377	0.361377
lnc-ZNF366-15	0.826968	0.806902	-0.754532	2.40847	0.305426	0.029158	0.029158
lnc-REXO4-2	0.588055	0.573901	-0.53677	1.71288	0.305522	0.6966	0.6966
lnc-TRIM55-1	-0.434046	0.42375	-1.26458	0.396489	0.305695	0.696923	0.696923
lnc-LELP1-1	-0.656567	0.641072	-1.91305	0.599911	0.305755	0.632546	0.632546
lnc-TMED3-1	0.522795	0.510731	-0.47822	1.52381	0.306015	0.952971	0.952971
lnc-ESPN-3	-0.637023	0.622437	-1.85698	0.582931	0.306103	0.0432327	0.0432327
lnc-KANSL3-2	-0.277358	0.271055	-0.808616	0.2539	0.306188	0.379258	0.379258
lnc-CLEC2D-3	0.93405	0.912824	-0.855052	2.72315	0.306188	0.791375	0.791375
lnc-MPDZ-1	0.986439	0.964343	-0.903638	2.87652	0.306349	0.0269557	0.0269557
lnc-URB1-1	-0.436992	0.427551	-1.27498	0.400992	0.306742	0.727066	0.727066
lnc-ABCA13-1	-0.515054	0.503966	-1.50281	0.472701	0.30678	0.789574	0.789574
lnc-DNAH10OS-6	1.12215	1.0982	-1.03028	3.27459	0.306872	0.0286866	0.0286866
lnc-PCDH19-1	-0.406614	0.398352	-1.18737	0.374141	0.307378	0.358872	0.358872
lnc-NEURL-1	-0.446822	0.437776	-1.30485	0.411203	0.307414	0.0587803	0.0587803
lnc-TMTC3-14	-0.271615	0.266163	-0.793284	0.250055	0.307499	0.00347842	0.00347842
lnc-EFCAB4B-5	-0.39002	0.38269	-1.14008	0.360038	0.308129	0.164979	0.164979
lnc-TAS2R1-2	-0.699132	0.686273	-2.0442	0.645938	0.308328	0.17184	0.17184
lnc-PPP1R2-1	0.18372	0.180464	-0.169982	0.537422	0.308656	0.155772	0.155772
lnc-MBD2-1	-0.940098	0.923974	-2.75105	0.870859	0.308939	0.223645	0.223645
lnc-OBFC2A-7	-1.03516	1.01769	-3.02978	0.959473	0.309074	0.191245	0.191245
lnc-CST9LP1-1	-0.548621	0.539514	-1.60605	0.508806	0.30921	0.498273	0.498273
lnc-PPP4R2-3	-0.725503	0.714404	-2.12571	0.674703	0.30985	0.340444	0.340444
lnc-TPGS2-3	-0.380577	0.374813	-1.1152	0.354044	0.309926	0.680469	0.680469
lnc-TLN2-1	0.383422	0.377814	-0.35708	1.12392	0.310181	0.677043	0.677043
lnc-AL669831.1-3	0.201972	0.199035	-0.188129	0.592073	0.310221	0.0286695	0.0286695
lnc-AP002478.1-3	0.727804	0.717522	-0.678514	2.13412	0.310426	0.585387	0.585387
lnc-SENP5-2	-0.355854	0.35083	-1.04347	0.331761	0.310431	0.140841	0.140841
lnc-RCSD1-4	0.764834	0.754084	-0.713142	2.24281	0.31046	0.315095	0.315095
lnc-ZIC1-6	0.833343	0.821982	-0.777712	2.4444	0.310668	0.603752	0.603752
lnc-NRBP1-2	-0.811206	0.80075	-2.38065	0.758235	0.311032	0.936857	0.936857
lnc-BTNL8-6	-0.347176	0.342802	-1.01906	0.324704	0.311175	0.468938	0.468938
lnc-MED12L-1	0.663309	0.65502	-0.620506	1.94712	0.311225	0.700872	0.700872
lnc-VCAM1-1	0.529968	0.523408	-0.495893	1.55583	0.311283	0.277302	0.277302
lnc-MKLN1-1	-0.139212	0.137574	-0.408851	0.130428	0.311582	0.700776	0.700776
lnc-TMEM178-5	-0.826509	0.817082	-2.42796	0.774942	0.311759	0.725977	0.725977
lnc-MFSD4-7	0.433361	0.428764	-0.407002	1.27372	0.31215	0.867554	0.867554
lnc-ANP32A-3	-0.363578	0.359835	-1.06884	0.341685	0.312302	0.100128	0.100128
lnc-DOPEY1-1	-0.525539	0.52105	-1.54678	0.495699	0.313159	0.166694	0.166694
lnc-LRRC30-4	0.526162	0.522631	-0.498176	1.5505	0.314052	0.850111	0.850111
lnc-SPATA5L1-2	-0.986963	0.98055	-2.90881	0.93488	0.314156	0.190106	0.190106
lnc-WRNIP1-2	-0.185094	0.183915	-0.545562	0.175373	0.314218	0.51195	0.51195
lnc-CTD-3203P2.2.1-4	-0.303309	0.301638	-0.894508	0.28789	0.314636	0.12621	0.12621
lnc-DPCD-2	-0.394243	0.392203	-1.16295	0.37446	0.3148	0.210446	0.210446
lnc-FOXG1-3	0.621675	0.618653	-0.590862	1.83421	0.314952	0.075504	0.075504
lnc-CSNK1D-3	-0.265988	0.264739	-0.784866	0.25289	0.315032	0.10264	0.10264
lnc-PANK1-2	-0.77029	0.76724	-2.27405	0.733473	0.315391	0.84372	0.84372
lnc-CCDC111-2	-0.361096	0.359925	-1.06654	0.344345	0.315739	0.877225	0.877225
lnc-FAM182B-6	0.984547	0.981942	-0.940025	2.90912	0.316029	0.00388133	0.00388133
lnc-MON2-2	0.200294	0.19983	-0.191366	0.591954	0.316189	0.228505	0.228505
lnc-PTRH2-3	-0.238211	0.238492	-0.705647	0.229226	0.317883	0.105929	0.105929
lnc-SLC36A1-4	-0.242844	0.243267	-0.719639	0.233951	0.318153	0.254051	0.254051
lnc-ATOH8-1	-0.988912	0.990898	-2.93104	0.953213	0.318282	0.772546	0.772546
lnc-RASD1-2	-0.444246	0.445233	-1.31689	0.428395	0.318384	0.112787	0.112787
lnc-TCL1B-1	-0.352937	0.353973	-1.04671	0.340837	0.318729	0.0184059	0.0184059
lnc-PRKG1-1	0.871883	0.874696	-0.842489	2.58626	0.318869	0.00885579	0.00885579
lnc-IRX4-4	0.5081	0.509795	-0.49108	1.50728	0.318922	0.29675	0.29675
lnc-CALM3-1	-0.585702	0.588407	-1.73896	0.567555	0.319541	0.233589	0.233589
lnc-CDH4-2	-0.433592	0.436339	-1.2888	0.421616	0.320366	0.00603198	0.00603198
lnc-NFRKB-2	-0.681883	0.686245	-2.0269	0.663132	0.320396	0.149415	0.149415
lnc-HS3ST3A1-4	-0.563073	0.566975	-1.67432	0.548177	0.320652	0.405992	0.405992
lnc-AC016251.1-1	0.401944	0.404755	-0.391362	1.19525	0.320684	0.809747	0.809747
lnc-RAB23-19	0.955401	0.96244	-0.930947	2.84175	0.320863	0.855739	0.855739
lnc-ZNF184-2	0.503259	0.507132	-0.490702	1.49722	0.321021	0.779177	0.779177
lnc-MAX-11	-0.241255	0.243274	-0.718064	0.235554	0.321345	0.519279	0.519279
lnc-HLA-A-4	-0.30456	0.307431	-0.907114	0.297993	0.321851	0.716636	0.716636
lnc-EXOSC6-2	0.814396	0.822238	-0.797162	2.42595	0.321948	0.301729	0.301729
lnc-MRTO4-1	-0.327691	0.330871	-0.976187	0.320805	0.321985	0.757752	0.757752
lnc-H3F3A-3	-0.620655	0.62685	-1.84926	0.607949	0.322117	0.57934	0.57934
lnc-KCNJ11-2	-0.803927	0.812324	-2.39605	0.788198	0.322339	0.305552	0.305552
lnc-C5orf55-1	0.520506	0.526024	-0.510481	1.55149	0.322413	0.847781	0.847781
lnc-ZFP57-7	0.97416	0.984582	-0.955586	2.90391	0.322461	0.246861	0.246861
lnc-C16orf95-2	-0.534438	0.540582	-1.59396	0.525084	0.322843	0.207979	0.207979
lnc-ENPP1-4	0.625083	0.632769	-0.615123	1.86529	0.323225	0.421341	0.421341
lnc-FBXO7-1	0.606153	0.61399	-0.597246	1.80955	0.323527	0.0711579	0.0711579
lnc-GSX2-7	1.16827	1.1834	-1.15116	3.4877	0.323539	0.330049	0.330049
lnc-MASTL-2	0.511799	0.518461	-0.504365	1.52796	0.323568	0.0968271	0.0968271
lnc-C1orf186-1	-0.306372	0.310466	-0.914874	0.30213	0.323734	0.0708412	0.0708412
lnc-SLITRK6-14	-0.811903	0.82305	-2.42505	0.801246	0.323909	0.352301	0.352301
lnc-MMP23B-2	-0.272543	0.27648	-0.814434	0.269348	0.324251	0.544303	0.544303
lnc-FAM43A-4	-0.306787	0.31127	-0.916865	0.303291	0.324331	0.184384	0.184384
lnc-CCDC90B-2	-0.346474	0.351693	-1.03578	0.342833	0.324546	0.673734	0.673734
lnc-B2M-1	-0.151536	0.153896	-0.453167	0.150096	0.324791	0.0986682	0.0986682
lnc-BPIFA3-1	0.471496	0.479145	-0.46761	1.4106	0.325097	0.0389724	0.0389724
lnc-MN1-6	0.536177	0.544983	-0.53197	1.60432	0.325193	0.729442	0.729442
lnc-RRP1B-2	0.476929	0.484855	-0.473369	1.42723	0.325286	0.223878	0.223878
lnc-RP11-231C14.2.1-3	-0.522055	0.530759	-1.56232	0.518213	0.325311	0.587742	0.587742
lnc-PNKP-6	-0.238188	0.242507	-0.713493	0.237117	0.326006	0.00107141	0.00107141
lnc-SPANXA2-3	-0.381372	0.388479	-1.14278	0.380032	0.326244	0.00315706	0.00315706
lnc-PDCD1-1	-0.465381	0.474239	-1.39487	0.46411	0.326434	0.00732165	0.00732165
lnc-WDFY4-3	-0.465052	0.473905	-1.39389	0.463786	0.326436	0.589858	0.589858
lnc-FAM120A-4	-0.465997	0.47492	-1.39682	0.464829	0.326488	0.785178	0.785178
lnc-LEF1-2	0.788821	0.804227	-0.787435	2.36508	0.32667	0.647807	0.647807
lnc-RP11-63E5.6.1-3	-0.522717	0.533004	-1.56739	0.521952	0.326741	0.264577	0.264577
lnc-GLYATL2-2	-0.429775	0.438251	-1.28873	0.429181	0.32676	0.15524	0.15524
lnc-HNMT-2	-0.353493	0.360492	-1.06004	0.353058	0.326798	0.106811	0.106811
lnc-TNFAIP6-6	-0.408284	0.41656	-1.22473	0.408158	0.327021	0.974883	0.974883
lnc-FLRT3-1	0.712035	0.726665	-0.712203	2.13627	0.327152	0.282141	0.282141
lnc-MATR3-2	0.185606	0.189433	-0.185675	0.556888	0.327185	0.30181	0.30181
lnc-RPS21-1	-0.266235	0.271981	-0.799309	0.266838	0.327642	0.533788	0.533788
lnc-TRIM62-2	0.531092	0.542616	-0.532416	1.5946	0.327698	0.671322	0.671322
lnc-CDK16-3	0.549424	0.561935	-0.551948	1.6508	0.328205	0.0247238	0.0247238
lnc-FAM189A1-3	0.336371	0.344482	-0.338802	1.01154	0.32884	0.878801	0.878801
lnc-DISP2-2	0.445312	0.456234	-0.448889	1.33951	0.329034	0.53463	0.53463
lnc-PTPN20B-1	-0.171181	0.175382	-0.514922	0.172561	0.329041	0.531087	0.531087
lnc-RP11-982M15.6.1-1	-0.528678	0.541769	-1.59053	0.533169	0.329145	0.0310095	0.0310095
lnc-C2orf69-2	0.659757	0.676219	-0.665607	1.98512	0.329234	0.434474	0.434474
lnc-multi-POLR1E-2	-0.28371	0.290799	-0.853666	0.286247	0.329253	0.144002	0.144002
lnc-TTLL11-1	0.405123	0.41525	-0.408753	1.219	0.329257	0.15878	0.15878
lnc-HIATL1-18	0.164377	0.168538	-0.165952	0.494705	0.329407	0.019387	0.019387
lnc-C7orf71-1	0.862476	0.884335	-0.870789	2.59574	0.329421	0.719968	0.719968
lnc-SOX11-3	-0.66315	0.680451	-1.99681	0.67051	0.329772	0.686512	0.686512
lnc-PAPPA-AS1-3	-0.609614	0.625543	-1.83566	0.616427	0.32979	0.0976468	0.0976468
lnc-GPR89B-14	-0.882998	0.906353	-2.65942	0.893421	0.329941	0.0176989	0.0176989
lnc-IVNS1ABP-2	-0.458477	0.470657	-1.38095	0.463995	0.329997	0.0199211	0.0199211
lnc-AMZ2-6	0.218401	0.224458	-0.221528	0.65833	0.330545	0.273039	0.273039
lnc-multi-FAM127A-2	0.35847	0.368788	-0.36434	1.08128	0.331039	0.00497182	0.00497182
lnc-EVPL-1	-0.263531	0.27118	-0.795034	0.267972	0.331154	0.180718	0.180718
lnc-GPR55-1	0.438646	0.451678	-0.446627	1.32392	0.331475	0.10087	0.10087
lnc-LONRF1-1	-0.385051	0.397142	-1.16344	0.393334	0.332269	0.478363	0.478363
lnc-NES-2	0.151814	0.156587	-0.155091	0.458718	0.332287	0.126948	0.126948
lnc-AC100793.1-1	0.543143	0.560926	-0.556251	1.64254	0.332895	0.8194	0.8194
lnc-LEKR1-2	0.416598	0.43029	-0.426756	1.25995	0.332955	0.346196	0.346196
lnc-AKR1C3-1	0.392948	0.405959	-0.402717	1.18861	0.333069	0.848577	0.848577
lnc-GDAP2-1	0.604474	0.624665	-0.619847	1.8288	0.333205	0.993417	0.993417
lnc-BCL7C-2	-0.469064	0.48475	-1.41916	0.481028	0.333224	0.0606341	0.0606341
lnc-ZKSCAN2-1	-0.485795	0.502095	-1.46988	0.498293	0.333276	0.740977	0.740977
lnc-SFMBT2-1	-0.443751	0.458851	-1.34308	0.45558	0.333498	0.0170558	0.0170558
lnc-BCL2L13-3	0.275633	0.285114	-0.283181	0.834447	0.333672	0.714654	0.714654
lnc-IQSEC3-2	-0.521516	0.539974	-1.57985	0.536815	0.334136	0.300464	0.300464
lnc-PAQR9-2	-0.303594	0.314833	-0.920656	0.313467	0.334894	0.874074	0.874074
lnc-COMMD10-7	-0.866708	0.899998	-2.63067	0.897255	0.335542	0.170517	0.170517
lnc-DIO3.1-3	-0.564038	0.585951	-1.71248	0.584404	0.335746	0.620075	0.620075
lnc-POLE4-4	-1.03199	1.07237	-3.13381	1.06982	0.335877	0.733913	0.733913
lnc-GDI2-3	0.632275	0.657212	-0.655836	1.92039	0.336021	0.897863	0.897863
lnc-multi-ACTR2-3	-0.449599	0.467631	-1.36614	0.466941	0.336331	0.78974	0.78974
lnc-PCDH18-2	0.752179	0.782362	-0.781222	2.28558	0.336341	0.312228	0.312228
lnc-USP53-1	-0.134918	0.140344	-0.409987	0.140151	0.336382	0.165877	0.165877
lnc-STARD3NL-1	-0.223407	0.232462	-0.679024	0.23221	0.336529	0.161217	0.161217
lnc-GLRB-5	1.22805	1.2779	-1.27659	3.73268	0.336558	0.0278943	0.0278943
lnc-KIAA1267-3	0.417404	0.434512	-0.434223	1.26903	0.336739	0.34126	0.34126
lnc-KAT2B-3	-0.506364	0.528034	-1.54129	0.528564	0.337579	0.00205646	0.00205646
lnc-DNASE1L1-2	0.229876	0.239757	-0.240038	0.699791	0.337664	0.251042	0.251042
lnc-PQLC1-1	0.194451	0.202855	-0.203137	0.592039	0.337774	0.353917	0.353917
lnc-GALNT1-2	-0.386391	0.40332	-1.17688	0.404101	0.33805	0.0334375	0.0334375
lnc-RHOT1-1	-0.166397	0.173942	-0.507316	0.174523	0.338757	0.361745	0.361745
lnc-PIGB-1	0.430437	0.449955	-0.451458	1.31233	0.338757	0.495612	0.495612
lnc-RPS24-3	-0.411655	0.430622	-1.25566	0.432348	0.339095	0.397881	0.397881
lnc-LRRC6-1	0.484344	0.506761	-0.508888	1.47758	0.339191	0.220394	0.220394
lnc-NT5C2-1	-0.785701	0.822425	-2.39763	0.826222	0.339402	0.158092	0.158092
lnc-PAG1-5	0.624355	0.653935	-0.657335	1.90604	0.339696	0.176715	0.176715
lnc-XPOT-4	-0.40633	0.426139	-1.24155	0.428887	0.340329	0.96953	0.96953
lnc-SLC6A9-2	0.341705	0.358932	-0.361788	1.0452	0.341094	0.1484	0.1484
lnc-MEAF6-1	-0.288	0.302549	-0.880985	0.304984	0.341141	0.0900185	0.0900185
lnc-KDM5A-1	-0.141987	0.149199	-0.434412	0.150439	0.341271	0.333156	0.333156
lnc-IGSF21-2	0.654352	0.687776	-0.693664	2.00237	0.3414	0.301768	0.301768
lnc-ZNF805-1	0.201012	0.211311	-0.21315	0.615174	0.341472	0.62785	0.62785
lnc-DSCR8-4	0.374701	0.39399	-0.397505	1.14691	0.341583	0.359293	0.359293
lnc-BATF3-6	0.315676	0.332134	-0.335294	0.966646	0.341884	0.222961	0.222961
lnc-B4GALT7-1	0.401463	0.422689	-0.426991	1.22992	0.342222	0.730649	0.730649
lnc-NKIRAS1-3	0.528912	0.556927	-0.562644	1.62047	0.342266	0.086028	0.086028
lnc-MPP4-3	0.651812	0.68719	-0.695056	1.99868	0.342866	0.233648	0.233648
lnc-FRMD1-3	-0.221601	0.233644	-0.679535	0.236333	0.342897	0.622623	0.622623
lnc-PPP1R7-4	0.557409	0.587707	-0.594475	1.70929	0.342902	0.109501	0.109501
lnc-ADO-1	0.48989	0.516804	-0.523027	1.50281	0.343169	0.396907	0.396907
lnc-SCAF8-5	0.18069	0.190634	-0.192945	0.554326	0.343212	0.0458708	0.0458708
lnc-OR4F17-6	0.603937	0.63751	-0.645559	1.85343	0.343467	0.00838416	0.00838416
lnc-GOLGA4-4	0.333372	0.351974	-0.356485	1.02323	0.343563	0.00984346	0.00984346
lnc-C12orf49-3	0.395944	0.41827	-0.423851	1.21574	0.343831	0.151369	0.151369
lnc-SPRR2D-1	0.953229	1.00713	-1.02072	2.92718	0.343906	0.415605	0.415605
lnc-USP25-7	0.740702	0.782788	-0.793534	2.27494	0.344028	0.885227	0.885227
lnc-USP25-3	0.563441	0.595504	-0.603726	1.73061	0.344068	0.562627	0.562627
lnc-DFFB-1	0.513917	0.543352	-0.551033	1.57887	0.344237	0.640191	0.640191
lnc-DHRS7-1	-0.541184	0.572231	-1.66274	0.580368	0.344279	0.490295	0.490295
lnc-ATG12-5	-0.316739	0.334985	-0.973298	0.339821	0.344388	0.0138769	0.0138769
lnc-SPRYD7-1	-0.113407	0.119941	-0.348487	0.121673	0.344392	0.385969	0.385969
lnc-DEFB112-1	-0.665055	0.703446	-2.04378	0.713674	0.344443	0.100897	0.100897
lnc-C9orf29-2	-0.499802	0.52905	-1.53672	0.537116	0.344804	0.00512832	0.00512832
lnc-DZIP1-2	0.609773	0.646043	-0.656447	1.87599	0.345242	0.6974	0.6974
lnc-GS1-211B7.1.1-3	0.515286	0.546105	-0.555061	1.58563	0.345392	0.294448	0.294448
lnc-TMEM31-1	0.334477	0.35457	-0.360469	1.02942	0.345513	0.166003	0.166003
lnc-MKLN1-7	-0.508999	0.539636	-1.56667	0.548668	0.345565	0.331322	0.331322
lnc-DBH-3	-0.39793	0.422122	-1.22527	0.429414	0.34584	0.158043	0.158043
lnc-GLUD1-3	0.387596	0.41135	-0.418635	1.19383	0.346063	0.61104	0.61104
lnc-ADCY9-1	-0.793439	0.842272	-2.44426	0.857384	0.346181	0.00698883	0.00698883
lnc-C9orf50-3	0.632284	0.671227	-0.683298	1.94787	0.346202	0.641698	0.641698
lnc-SAMD14-3	0.504471	0.535816	-0.54571	1.55465	0.346449	0.226933	0.226933
lnc-RP11-744N12.3.1-1	0.431151	0.45811	-0.466728	1.32903	0.346627	0.437459	0.437459
lnc-TMEM132B-11	-0.393591	0.418425	-1.21369	0.426506	0.346884	0.171979	0.171979
lnc-KRT80-1	0.449925	0.478443	-0.487805	1.38766	0.347015	0.330464	0.330464
lnc-CMIP-1	-0.58054	0.617669	-1.79115	0.630068	0.347274	0.187491	0.187491
lnc-CDH5-8	0.608811	0.648228	-0.661693	1.87932	0.347632	0.0733411	0.0733411
lnc-WASF3-3	0.691727	0.736845	-0.752462	2.13592	0.347849	0.0802144	0.0802144
lnc-PUS10-5	-0.134082	0.142935	-0.414231	0.146066	0.348212	0.283852	0.283852
lnc-MAGEA8-2	0.268465	0.286198	-0.292472	0.829402	0.348223	0.619246	0.619246
lnc-HRH1-5	-0.50628	0.539885	-1.56444	0.551875	0.34837	0.12317	0.12317
lnc-SCRN1-1	-0.33311	0.35534	-1.02956	0.363343	0.348532	0.0622743	0.0622743
lnc-ZNF613-7	0.469236	0.501024	-0.512753	1.45123	0.348988	0.405594	0.405594
lnc-B3GNT4-3	-0.416533	0.445408	-1.28952	0.45645	0.349699	0.365285	0.365285
lnc-GLUD1-8	0.447366	0.478379	-0.490239	1.38497	0.3497	0.134762	0.134762
lnc-TAS2R43-1	-0.923884	0.987969	-2.86027	1.0125	0.349719	0.780284	0.780284
lnc-TMEM184C-2	0.154165	0.164877	-0.168989	0.477318	0.349774	0.685328	0.685328
lnc-RBM39-1	0.110706	0.118421	-0.121396	0.342807	0.349867	0.384461	0.384461
lnc-ITGB7-1	0.425511	0.455245	-0.466753	1.31777	0.34995	0.457432	0.457432
lnc-MDM4-1	0.463879	0.496622	-0.509483	1.43724	0.350269	0.433341	0.433341
lnc-TMEM99-5	-0.345327	0.369765	-1.07005	0.3794	0.350351	0.920897	0.920897
lnc-BMP6-5	0.634485	0.679535	-0.697379	1.96635	0.350456	0.22227	0.22227
lnc-SSTR4-2	0.449339	0.481626	-0.494631	1.39331	0.350839	0.723631	0.723631
lnc-ANKRD56-4	-0.494819	0.530465	-1.53451	0.544874	0.350922	0.00190442	0.00190442
lnc-ZNF814-2	0.703104	0.754904	-0.77648	2.18269	0.351655	0.196177	0.196177
lnc-FIS1-1	-0.163487	0.17569	-0.507832	0.180859	0.352091	0.705007	0.705007
lnc-RPL14-1	0.130043	0.139759	-0.143879	0.403965	0.352122	0.176126	0.176126
lnc-GP5-4	0.134726	0.144849	-0.149174	0.418625	0.352314	0.4301	0.4301
lnc-VPS18-1	0.309518	0.332873	-0.3429	0.961937	0.352454	0.0656408	0.0656408
lnc-FAM49B-7	0.253176	0.272369	-0.280657	0.78701	0.352613	0.474613	0.474613
lnc-TAF12-4	0.344109	0.370214	-0.381498	1.06972	0.352638	0.873257	0.873257
lnc-YTHDF1-4	0.645544	0.694533	-0.715716	2.0068	0.352648	0.814023	0.814023
lnc-VN1R2-5	0.148419	0.159755	-0.164695	0.461533	0.352867	0.01958	0.01958
lnc-PDE5A-2	-0.420489	0.452633	-1.30763	0.466655	0.352897	0.151726	0.151726
lnc-SEC22C-2	0.331921	0.357373	-0.368517	1.03236	0.353003	0.00392419	0.00392419
lnc-C18orf42-1	-0.126945	0.136691	-0.394855	0.140964	0.353043	0.836471	0.836471
lnc-AP3S1-15	0.780069	0.840288	-0.866865	2.427	0.353234	0.51148	0.51148
lnc-KLF9-3	0.504438	0.543512	-0.560826	1.5697	0.353352	0.0413268	0.0413268
lnc-AC011497.1-2	-0.437971	0.47205	-1.36317	0.487231	0.353509	0.00219812	0.00219812
lnc-SLC2A8-2	0.356846	0.384834	-0.397415	1.11111	0.353785	0.343378	0.343378
lnc-PAX3-3	0.784395	0.846405	-0.874527	2.44332	0.354063	0.235616	0.235616
lnc-IER5-1	0.273061	0.294664	-0.304469	0.850591	0.354089	0.0507003	0.0507003
lnc-TRAT1-2	0.0752685	0.0812311	-0.0839415	0.234479	0.354135	0.994598	0.994598
lnc-PTPN2-3	-0.609649	0.658068	-1.89944	0.68014	0.354226	0.443896	0.443896
lnc-ABCG1-1	0.16503	0.178353	-0.184536	0.514597	0.35481	0.135173	0.135173
lnc-MCART1-6	-0.979327	1.05846	-3.05386	1.09521	0.354841	0.299879	0.299879
lnc-NUBPL-1	-0.917797	0.992058	-2.86219	1.0266	0.354891	0.994998	0.994998
lnc-CMPK2-2	0.259559	0.280661	-0.290527	0.809645	0.355063	0.949071	0.949071
lnc-ATG5-3	0.241782	0.261624	-0.270991	0.754555	0.355403	0.408535	0.408535
lnc-GNG8-1	-0.304216	0.329264	-0.949562	0.34113	0.355525	0.0014969	0.0014969
lnc-SRPX2-1	0.159218	0.172396	-0.178672	0.497108	0.355716	0.394862	0.394862
lnc-GRIA1-1	-0.659627	0.714428	-2.05988	0.740626	0.355854	0.0135793	0.0135793
lnc-SUSD1-1	-0.127821	0.138458	-0.399193	0.143551	0.355914	0.0721046	0.0721046
lnc-LEPROTL1-5	-0.428356	0.464813	-1.33937	0.482661	0.356755	0.944944	0.944944
lnc-CHD2-6	0.224219	0.243368	-0.252774	0.701212	0.356886	0.0252839	0.0252839
lnc-NEBL-2	-0.775661	0.84247	-2.42687	0.875549	0.357207	0.189016	0.189016
lnc-MRPL33-1	0.727141	0.789886	-0.821007	2.27529	0.357278	0.944027	0.944027
lnc-SLC35B4-3	-0.90541	0.984741	-2.83547	1.02465	0.357866	0.503048	0.503048
lnc-CYP3A7-2	-0.280335	0.304921	-0.87797	0.3173	0.357903	0.683092	0.683092
lnc-TAF4B-4	-0.844399	0.9186	-2.64482	0.956024	0.357978	0.816755	0.816755
lnc-YPEL2-1	0.21808	0.237447	-0.247308	0.683467	0.358391	0.17456	0.17456
lnc-ZNF570-2	0.289266	0.314957	-0.328039	0.90657	0.358394	0.82998	0.82998
lnc-SIX2-3	0.258481	0.28147	-0.29319	0.810152	0.358448	0.875289	0.875289
lnc-CPM-2	-0.577406	0.628967	-1.81016	0.655347	0.358607	0.0107903	0.0107903
lnc-AMZ1-2	-0.504595	0.549818	-1.58222	0.573028	0.35875	0.0547977	0.0547977
lnc-RPE-1	0.737705	0.803961	-0.838029	2.31344	0.358834	0.131476	0.131476
lnc-RABEPK-2	-0.243141	0.26542	-0.763355	0.277074	0.359636	0.817101	0.817101
lnc-POMGNT1-1	-0.476085	0.519732	-1.49474	0.542571	0.359656	0.0455757	0.0455757
lnc-NLK-6	-0.442886	0.483976	-1.39146	0.505689	0.36014	0.222586	0.222586
lnc-KB-1507C5.2.1-2	0.545436	0.596373	-0.623435	1.71431	0.360408	0.147964	0.147964
lnc-MAP1LC3B-3	0.569082	0.622265	-0.650536	1.7887	0.360437	0.0463033	0.0463033
lnc-CISD2-1	0.393284	0.430216	-0.449924	1.23649	0.360636	0.232823	0.232823
lnc-STAP1-10	0.725987	0.794348	-0.830906	2.28288	0.360748	0.618322	0.618322
lnc-HPGD-1	0.346553	0.379291	-0.396843	1.08995	0.360881	0.240728	0.240728
lnc-SH3BGRL2-2	0.632105	0.692275	-0.724728	1.98894	0.361198	0.430618	0.430618
lnc-HEY1-1	-0.49154	0.538544	-1.54707	0.563987	0.36139	0.125756	0.125756
lnc-SPATA17-1	-0.681953	0.747407	-2.14684	0.782939	0.361545	0.215599	0.215599
lnc-KLF13-1	-0.281531	0.308648	-0.88647	0.323409	0.361695	0.00513651	0.00513651
lnc-ZNF746-3	0.184982	0.202824	-0.212546	0.58251	0.361753	0.285023	0.285023
lnc-GLT1D1-2	-0.638663	0.700329	-2.01128	0.733955	0.361796	0.258817	0.258817
lnc-CHRM2-1	0.656259	0.719646	-0.754221	2.06674	0.361811	0.638525	0.638525
lnc-PRSS55-1	0.517436	0.567757	-0.595348	1.63022	0.362102	0.624646	0.624646
lnc-LINGO2-1	-0.794259	0.87194	-2.50323	0.914711	0.362342	0.852999	0.852999
lnc-SPACA5-1	0.187259	0.205662	-0.215832	0.59035	0.36255	0.992277	0.992277
lnc-RP4-604K5.1.1-2	0.368275	0.404471	-0.424474	1.16102	0.362554	0.779058	0.779058
lnc-GFM1-1	-0.564373	0.620311	-1.78016	0.651413	0.362916	0.574372	0.574372
lnc-NRGN-1	-0.180891	0.198999	-0.570922	0.20914	0.363348	0.454759	0.454759
lnc-CAGE1-1	0.26649	0.293203	-0.308177	0.841157	0.363406	0.389319	0.389319
lnc-CPVL-3	0.768045	0.845186	-0.888489	2.42458	0.363493	0.0654534	0.0654534
lnc-LRBA-2	0.777127	0.855986	-0.900574	2.45483	0.363945	0.579466	0.579466
lnc-SRPX2-2	0.153013	0.16855	-0.17734	0.483365	0.363976	0.359516	0.359516
lnc-FAM3A-1	0.468699	0.516532	-0.543686	1.48108	0.364198	0.518519	0.518519
lnc-EVX1-20	-0.485706	0.535399	-1.53507	0.563657	0.364309	0.734717	0.734717
lnc-SLC39A6-1	0.168404	0.185743	-0.195646	0.532455	0.364592	0.925511	0.925511
lnc-BTG4-3	-0.406237	0.448246	-1.28478	0.472308	0.364786	0.829013	0.829013
lnc-FRG2C-1	-0.105441	0.116363	-0.333509	0.122626	0.364862	0.00272255	0.00272255
lnc-FOXC1-1	0.42809	0.472719	-0.498422	1.3546	0.365152	0.207083	0.207083
lnc-BORA-2	0.695837	0.768827	-0.811036	2.20271	0.365432	0.114631	0.114631
lnc-ACP2-2	-0.696903	0.770894	-2.20783	0.814022	0.365985	0.063769	0.063769
lnc-PELI2-5	0.494738	0.547277	-0.577904	1.56738	0.365995	0.417126	0.417126
lnc-CPEB4-4	-0.465066	0.515214	-1.47487	0.544734	0.366703	0.469444	0.469444
lnc-C15orf2-2	-0.705694	0.782062	-2.23851	0.827119	0.366871	0.0791916	0.0791916
lnc-C11orf30-1	-0.395111	0.437985	-1.25355	0.463324	0.366998	0.168584	0.168584
lnc-MMADHC-1	-0.656661	0.72813	-2.08377	0.770448	0.367139	0.719854	0.719854
lnc-KTN1-AS1-1	0.183707	0.20371	-0.215557	0.582972	0.367159	0.469247	0.469247
lnc-PDZD2-1	-0.177456	0.196819	-0.563214	0.208302	0.367258	0.220216	0.220216
lnc-WSB1-1	-0.262046	0.290973	-0.832343	0.308251	0.367809	0.0140777	0.0140777
lnc-RP11-82I10.1.1-5	-0.588539	0.653639	-1.86965	0.69257	0.367906	0.2302	0.2302
lnc-RDH8-2	-0.249725	0.277359	-0.793338	0.293889	0.367925	0.351863	0.351863
lnc-TMEM212-4	0.256014	0.2845	-0.301597	0.813625	0.368188	0.353808	0.353808
lnc-AGR3-1	0.207421	0.230549	-0.244447	0.659289	0.36829	0.109099	0.109099
lnc-PPP4R2-1	0.430948	0.479193	-0.508252	1.37015	0.368481	0.179593	0.179593
lnc-AC217773.1-1	0.0961679	0.106976	-0.113501	0.305836	0.368669	0.716712	0.716712
lnc-TMEM75-2	-0.464071	0.516328	-1.47606	0.547914	0.368764	0.833777	0.833777
lnc-NRTN-1	-0.400401	0.445496	-1.27356	0.472755	0.368772	0.24367	0.24367
lnc-C2orf49-2	0.437527	0.486895	-0.516769	1.39182	0.368862	0.782455	0.782455
lnc-SLC44A5-3	0.88903	0.989493	-1.05034	2.8284	0.368935	0.0806914	0.0806914
lnc-ACSL1-2	0.505422	0.562704	-0.597459	1.6083	0.369078	0.196067	0.196067
lnc-AL137003.1-2	-0.626323	0.697399	-1.9932	0.740554	0.369141	0.599638	0.599638
lnc-ATXN7-7	0.550131	0.612743	-0.650824	1.75109	0.369283	0.0914253	0.0914253
lnc-BASP1-7	0.49243	0.548763	-0.583126	1.56799	0.369535	0.579792	0.579792
lnc-PLK1-1	0.425149	0.474079	-0.504029	1.35433	0.369831	0.453894	0.453894
lnc-PIAS2-1	-0.74429	0.83076	-2.37255	0.883969	0.370298	0.603481	0.603481
lnc-SOX13-2	-0.496366	0.554092	-1.58237	0.589635	0.37035	0.0382295	0.0382295
lnc-PRAM1-2	0.524465	0.585647	-0.623381	1.67231	0.370503	0.0107593	0.0107593
lnc-C5orf38-4	-0.465474	0.519821	-1.48431	0.553357	0.370547	0.565669	0.565669
lnc-SNX17-2	-0.534145	0.59715	-1.70454	0.636248	0.37106	0.000499429	0.000499429
lnc-SKIL-2	0.806493	0.902076	-0.961543	2.57453	0.3713	0.148722	0.148722
lnc-CHMP3-2	0.877891	0.982635	-1.04804	2.80382	0.37164	0.000988608	0.000988608
lnc-AL391421.1-2	0.183331	0.205258	-0.218967	0.58563	0.371763	0.40866	0.40866
lnc-TMCO5A-1	0.35527	0.397838	-0.424478	1.13502	0.371856	0.987877	0.987877
lnc-TMEM41B-5	-0.217896	0.244109	-0.696341	0.260549	0.372062	0.116313	0.116313
lnc-LAD1-1	-0.438967	0.491797	-1.40287	0.524938	0.372084	0.540863	0.540863
lnc-BACE1-2	-0.165291	0.185256	-0.528386	0.197805	0.372271	0.81206	0.81206
lnc-ACTR2-2	0.564954	0.633601	-0.676881	1.80679	0.372578	0.492763	0.492763
lnc-OTUB2-1	-0.432669	0.485453	-1.38414	0.5188	0.372784	0.335929	0.335929
lnc-EVX1-5	-0.108895	0.122185	-0.348374	0.130583	0.372804	0.291288	0.291288
lnc-AC009336.1-2	0.092657	0.103972	-0.111125	0.296439	0.372837	0.179364	0.179364
lnc-JUN-2	-0.33331	0.374248	-1.06682	0.400202	0.373137	0.00420735	0.00420735
lnc-FGFR1OP-2	-0.588162	0.660509	-1.88274	0.706412	0.373215	0.0128896	0.0128896
lnc-AGBL1-4	0.63111	0.709136	-0.758772	2.02099	0.373482	0.697963	0.697963
lnc-RP11-298P3.4.1-1	-0.146014	0.164338	-0.46811	0.176081	0.37427	0.0453441	0.0453441
lnc-B3GNT7-1	0.391537	0.440752	-0.472322	1.2554	0.374359	0.471107	0.471107
lnc-DOCK3-1	0.466543	0.525637	-0.563687	1.49677	0.374769	0.695317	0.695317
lnc-HORMAD2-2	-0.477491	0.537984	-1.53192	0.576938	0.374779	0.0268139	0.0268139
lnc-ANKRD6-2	-0.632492	0.712649	-2.02926	0.764273	0.374797	0.0164609	0.0164609
lnc-TRIM28-1	-0.485344	0.546965	-1.55738	0.586688	0.374896	0.732566	0.732566
lnc-ZC3H12D-3	0.793179	0.895083	-0.961151	2.54751	0.375536	0.800298	0.800298
lnc-AL078585.1-6	0.454654	0.513228	-0.551255	1.46056	0.375687	0.691541	0.691541
lnc-TTC38-2	-0.273973	0.309416	-0.880418	0.332472	0.375914	0.236428	0.236428
lnc-RPIA-1	-0.125015	0.141207	-0.401776	0.151745	0.375976	0.67921	0.67921
lnc-SNX20-6	0.500193	0.565359	-0.607891	1.60828	0.3763	0.00674643	0.00674643
lnc-PLEKHG4-1	-0.461439	0.521677	-1.48391	0.56103	0.376411	0.176012	0.176012
lnc-PHF15-1	-0.203493	0.230207	-0.65469	0.247704	0.376719	0.365865	0.365865
lnc-CSF1-1	-0.530304	0.599944	-1.70617	0.645565	0.376738	0.73839	0.73839
lnc-GLCCI1-2	0.158692	0.179587	-0.193292	0.510676	0.376886	0.00503209	0.00503209
lnc-TMEM167B-1	-0.157974	0.178787	-0.50839	0.192441	0.376918	0.0358169	0.0358169
lnc-C2CD4A-1	0.419517	0.47518	-0.511818	1.35085	0.377312	0.484826	0.484826
lnc-DTHD1-1	-1.06931	1.21158	-3.44396	1.30534	0.377465	0.168262	0.168262
lnc-MRPS25-2	0.818814	0.927871	-0.99978	2.63741	0.377525	0.892841	0.892841
lnc-GSG2-4	0.55288	0.627239	-0.676486	1.78225	0.378074	0.151297	0.151297
lnc-AAMP-2	-0.305567	0.347075	-0.985822	0.374688	0.37864	0.159761	0.159761
lnc-PTPDC1-1	0.603642	0.686236	-0.741356	1.94864	0.379053	0.488387	0.488387
lnc-ZNF207-1	0.174785	0.198753	-0.214763	0.564334	0.379179	0.196113	0.196113
lnc-RER1-2	-0.408144	0.464183	-1.31793	0.501638	0.379253	0.0535805	0.0535805
lnc-KIFAP3-1	0.503125	0.572251	-0.618465	1.62472	0.37929	0.0891449	0.0891449
lnc-MYL10-1	-0.375455	0.427158	-1.21267	0.461759	0.379422	0.0154489	0.0154489
lnc-AMPD3-2	0.530174	0.603562	-0.652785	1.71313	0.379722	0.329033	0.329033
lnc-EPGN-4	-0.118909	0.135399	-0.384286	0.146467	0.379826	0.30627	0.30627
lnc-EID1-4	-0.685576	0.780685	-2.21569	0.844538	0.37985	0.0706257	0.0706257
lnc-B9D1-2	-0.547775	0.623858	-1.77051	0.674964	0.379919	0.424612	0.424612
lnc-RNF215-1	-0.349528	0.39816	-1.12991	0.430852	0.380022	0.033505	0.033505
lnc-TMEM170B-2	0.708479	0.807128	-0.873463	2.29042	0.380064	0.585409	0.585409
lnc-CHGA-1	0.620255	0.70698	-0.7654	2.00591	0.380307	0.532952	0.532952
lnc-BMP5-4	-0.750519	0.85555	-2.42737	0.926329	0.380359	0.462199	0.462199
lnc-KCNV2-3	0.183463	0.209164	-0.226491	0.593417	0.380418	0.349764	0.349764
lnc-PARK2-1	0.306792	0.349795	-0.378794	0.992378	0.380453	0.346287	0.346287
lnc-AKAP8-1	0.563984	0.643581	-0.697411	1.82538	0.380855	0.492954	0.492954
lnc-KDM5B-1	-0.463114	0.528711	-1.49937	0.57314	0.381067	0.0973136	0.0973136
lnc-KAT6A-1	-0.383292	0.437932	-1.24162	0.47504	0.381449	0.513588	0.513588
lnc-DNAH6-6	0.54447	0.622294	-0.675203	1.76414	0.381606	0.320911	0.320911
lnc-NKAIN2-1	0.718678	0.821415	-0.891266	2.32862	0.381614	0.369887	0.369887
lnc-C15orf32-2	-0.507545	0.580221	-1.64476	0.629668	0.381713	0.0461961	0.0461961
lnc-CIDEA-2	0.525177	0.600514	-0.651809	1.70216	0.381821	0.506427	0.506427
[truncated: 2,899 more rows]
