# Supplementary material for: Comprehensive identification of long noncoding RNAs in colorectal cancer
Source: Oncotarget. 2018 Jun 12;9(45):27605–29. doi: 10.18632/oncotarget.25218 (PMC6021240; doi:10.18632/oncotarget.25218)
Supplement: Supplementary file 7 [file oncotarget-09-27605-s007.xlsx]

## Sheet: Sheet1
	expression_hazard.ratio	expression_se	expression_lower95	expression_upper95	expression_p.value	expression_zph	stage_hazard.ratio	stage_se	stage_lower95	stage_upper95	stage_p.value	stage_zph	MMR_hazard.ratio	MMR_se	MMR_lower95	MMR_upper95	MMR_p.value	MMR_zph	KRAS_hazard.ratio	KRAS_se	KRAS_lower95	KRAS_upper95	KRAS_p.value	KRAS_zph	GLOBAL_z.value
YeHu	0.880034	0.304445	0.283333	1.47674	0.00384483	0.288086	1.17651	0.165067	0.852982	1.50003	1.0224e-12	1.17572e-05	1.39808	0.497898	0.422213	2.37394	0.00498572	0.277452	-0.185192	0.231206	-0.638348	0.267965	0.423144	0.6992	0.000392766
YeHu_noGAS2L3	0.880761	0.305015	0.282943	1.47858	0.0038819	0.291115	1.17657	0.165063	0.853056	1.50009	1.01819e-12	1.18272e-05	1.398	0.497899	0.422134	2.37386	0.00498822	0.277586	-0.18492	0.231211	-0.638084	0.268244	0.423832	0.699229	0.000396018
lnc-A1BG-2	0.40339	0.329091	-0.241616	1.0484	0.220284	0.415524	1.25874	0.165306	0.934749	1.58274	2.64233e-14	7.97203e-06	1.26884	0.499943	0.288966	2.24871	0.01115	0.284012	-0.156727	0.234639	-0.61661	0.303157	0.504166	0.953989	0.000339249
lnc-A2ML1-1	0.409691	0.195583	0.0263551	0.793028	0.0361963	0.539051	1.23764	0.163547	0.917097	1.55819	3.80806e-14	1.67344e-05	1.30871	0.49756	0.333508	2.28391	0.00853216	0.318909	-0.226606	0.231907	-0.681136	0.227924	0.328499	0.823129	0.000579462
lnc-AADAT-1	-0.746544	0.396728	-1.52412	0.0310293	0.0598698	0.213273	1.22239	0.164093	0.900778	1.54401	9.38138e-14	9.60996e-06	1.36117	0.497557	0.385972	2.33636	0.00622482	0.344895	-0.202765	0.231862	-0.657207	0.251676	0.381842	0.924844	0.000171196
lnc-AAMP-2	-0.515691	0.378677	-1.25788	0.226503	0.173254	0.139263	1.24243	0.163808	0.921375	1.56349	3.33067e-14	1.63703e-05	1.40543	0.500361	0.424738	2.38612	0.00497224	0.264759	-0.13019	0.237722	-0.596117	0.335737	0.583928	0.652903	0.00017101
lnc-AARS-1	-0.240048	0.775309	-1.75962	1.27953	0.756853	0.858514	1.23439	0.164613	0.911751	1.55702	6.43929e-14	9.05728e-06	1.34165	0.499335	0.36297	2.32033	0.0072125	0.341165	-0.19906	0.231966	-0.653706	0.255585	0.390813	0.876276	0.000380083
lnc-AARS2-2	-0.143298	1.01674	-2.13606	1.84947	0.887918	0.228002	1.23056	0.163965	0.909197	1.55193	6.13953e-14	9.38709e-06	1.3228	0.498345	0.346056	2.29953	0.00794557	0.294589	-0.205826	0.232714	-0.661937	0.250285	0.376448	0.777567	0.000213588
lnc-AARSD1-1	-0.247909	0.516327	-1.25989	0.764073	0.631128	0.125187	1.23548	0.164619	0.912837	1.55813	6.13953e-14	6.60432e-06	1.35134	0.499612	0.372119	2.33056	0.00683495	0.420747	-0.214702	0.232892	-0.671161	0.241757	0.356583	0.730569	0.000144409
lnc-AASDH-1	0.737906	0.546171	-0.332569	1.80838	0.176678	0.569135	1.25347	0.164416	0.931221	1.57572	2.4647e-14	9.37909e-06	1.39575	0.499589	0.416577	2.37493	0.0052092	0.392775	-0.205281	0.231744	-0.659492	0.24893	0.375721	0.918694	0.000411951
lnc-AASDHPPT-1	0.547358	0.671429	-0.768618	1.86333	0.41495	0.231699	1.23144	0.163871	0.910257	1.55262	5.70655e-14	1.03049e-05	1.33886	0.49765	0.36348	2.31423	0.00713758	0.312567	-0.197277	0.23182	-0.651636	0.257083	0.394775	0.856531	0.000217193
lnc-AATK-2	-0.798265	0.373114	-1.52955	-0.0669758	0.0323977	0.594262	1.23973	0.164256	0.917794	1.56167	4.44089e-14	7.97121e-06	1.4089	0.498501	0.431853	2.38594	0.00470937	0.358423	-0.238245	0.232386	-0.693713	0.217224	0.305264	0.867726	0.000333464
lnc-ABCA13-1	-0.461198	0.550825	-1.54079	0.618398	0.402431	0.56137	1.23338	0.164111	0.91173	1.55503	5.66214e-14	1.06061e-05	1.33642	0.49739	0.361554	2.31129	0.00721256	0.325176	-0.235845	0.235112	-0.696656	0.224966	0.315804	0.960248	0.000360204
lnc-ABCA5-12	-0.662093	0.927424	-2.47981	1.15562	0.475285	0.050655	1.22107	0.164258	0.899132	1.54301	1.05471e-13	1.84935e-05	1.35673	0.498926	0.378853	2.33461	0.00654201	0.400598	-0.200675	0.231555	-0.654515	0.253164	0.386138	0.849598	6.25391e-05
lnc-ABCB11-1	-0.439863	0.618172	-1.65146	0.771732	0.476741	0.553405	1.23059	0.163945	0.90926	1.55191	6.09512e-14	1.07308e-05	1.31151	0.497737	0.335963	2.28706	0.00841507	0.321814	-0.175787	0.234518	-0.635434	0.28386	0.453516	0.907109	0.000371488
lnc-ABCB4-1	0.0420216	0.194228	-0.338657	0.422701	0.828713	0.816898	1.22991	0.163741	0.908987	1.55084	5.85088e-14	1.01478e-05	1.31523	0.500491	0.334286	2.29618	0.0085919	0.346618	-0.201605	0.231712	-0.655752	0.252543	0.384264	0.863992	0.000419668
lnc-ABCB5-7	-0.667149	0.276973	-1.21001	-0.124292	0.0160087	0.817977	1.22945	0.165032	0.905996	1.55291	9.34808e-14	1.00715e-05	1.30163	0.498137	0.325303	2.27797	0.00897505	0.327935	-0.242067	0.23257	-0.697895	0.213762	0.297953	0.964541	0.0004412
lnc-ABCC12-1	-1.01056	0.826423	-2.63032	0.609198	0.2214	0.748944	1.22675	0.164935	0.903486	1.55002	1.02363e-13	1.26587e-05	1.34913	0.497189	0.374653	2.3236	0.00665755	0.336496	-0.205971	0.231577	-0.659854	0.247912	0.373773	0.865568	0.000467385
lnc-ABCC6-9	0.449243	0.414138	-0.362452	1.26094	0.278025	0.347599	1.23058	0.16346	0.910206	1.55096	5.14033e-14	9.42656e-06	1.33501	0.49751	0.359911	2.31011	0.00728802	0.318792	-0.207181	0.231822	-0.661544	0.247182	0.371479	0.887088	0.000268937
lnc-ABCE1-5	-0.0453242	0.691514	-1.40067	1.31002	0.947741	0.0468413	1.23075	0.163996	0.909328	1.55218	6.15064e-14	7.23796e-06	1.327	0.497316	0.352276	2.30172	0.00762321	0.317804	-0.202907	0.231686	-0.657003	0.25119	0.381148	0.844275	6.70451e-05
lnc-ABCG1-1	-0.0901679	0.206803	-0.495495	0.315159	0.662831	0.321512	1.23946	0.165726	0.914644	1.56428	7.49401e-14	1.74747e-05	1.36794	0.505817	0.376554	2.35932	0.00684258	0.255764	-0.190312	0.233248	-0.64747	0.266846	0.414545	0.768286	0.000226052
lnc-ABCG8-1	-1.58214	0.553216	-2.66643	-0.497858	0.00423779	0.00897772	1.26137	0.165693	0.93662	1.58613	2.68674e-14	5.84761e-06	1.38463	0.497647	0.409256	2.36	0.00539675	0.409892	-0.26993	0.233247	-0.727086	0.187225	0.247161	0.727491	2.617e-05
lnc-ABHD16B-1	-0.767591	0.454405	-1.65821	0.123026	0.0911767	0.643622	1.27183	0.166655	0.945194	1.59847	2.32037e-14	9.01297e-06	1.43392	0.500986	0.452006	2.41583	0.00420716	0.381695	-0.221464	0.23202	-0.676214	0.233285	0.339827	0.90229	0.000385288
lnc-ABHD3-1	0.547567	0.935865	-1.28669	2.38183	0.558486	0.123341	1.23307	0.164208	0.911233	1.55492	5.9508e-14	1.28686e-05	1.31149	0.498095	0.335241	2.28774	0.0084632	0.379776	-0.200787	0.231768	-0.655045	0.253471	0.386311	0.873684	0.00014926
lnc-ABI1-5	-0.652025	0.881806	-2.38033	1.07628	0.459652	0.6343	1.22931	0.164092	0.907694	1.55092	6.80567e-14	9.81505e-06	1.32432	0.497405	0.349428	2.29922	0.00775705	0.324342	-0.200343	0.231783	-0.65463	0.253943	0.387391	0.880361	0.000365563
lnc-ABT1-1	0.424038	1.0979	-1.7278	2.57588	0.699328	0.325666	1.23518	0.164649	0.912477	1.55789	6.28386e-14	1.44215e-05	1.33175	0.497395	0.356877	2.30663	0.00741834	0.319772	-0.207827	0.232038	-0.662613	0.246959	0.370434	0.916283	0.00026156
lnc-ABT1-3	-0.0521742	0.229418	-0.501824	0.397476	0.820097	0.147195	1.23705	0.166649	0.910425	1.56368	1.14464e-13	3.99591e-06	1.34009	0.500332	0.359459	2.32073	0.00739736	0.419696	-0.194308	0.234529	-0.653976	0.265361	0.407386	0.959759	0.000153623
lnc-AC002553.1-1	0.0467979	0.68829	-1.30223	1.39582	0.945792	0.850189	1.23081	0.164009	0.909357	1.55226	6.16174e-14	1.00416e-05	1.32899	0.497817	0.353286	2.30469	0.0075934	0.327178	-0.2022	0.231747	-0.656416	0.252016	0.382934	0.864196	0.000398994
lnc-AC004223.1-1	-0.390197	0.204298	-0.790613	0.0102195	0.0561407	0.101215	1.23771	0.16453	0.915238	1.56018	5.36238e-14	8.90653e-06	1.39667	0.498239	0.420144	2.3732	0.0050595	0.266033	-0.177978	0.231807	-0.632312	0.276355	0.442613	0.771072	9.8348e-05
lnc-AC004696.1-1	0.51166	0.15756	0.202847	0.820473	0.0011647	0.691756	1.20199	0.166055	0.876531	1.52746	4.53637e-13	1.47152e-05	1.28744	0.497601	0.312156	2.26272	0.00967356	0.319454	-0.277681	0.232271	-0.732923	0.177562	0.23189	0.784651	0.000491746
lnc-AC005481.5.1-1	0.144322	0.505983	-0.847387	1.13603	0.775467	0.381108	1.23277	0.164348	0.910658	1.55489	6.32827e-14	1.16139e-05	1.33588	0.498191	0.359447	2.31232	0.00732999	0.302841	-0.200827	0.231714	-0.654979	0.253325	0.386106	0.849818	0.000275814
lnc-AC005493.1-1	-0.496124	0.578311	-1.62959	0.637345	0.390956	0.190727	1.23306	0.163901	0.911821	1.5543	5.34017e-14	1.07724e-05	1.33877	0.497468	0.363751	2.31379	0.00712024	0.343226	-0.210422	0.231767	-0.664677	0.243833	0.36393	0.798968	0.00022304
lnc-AC005702.1-2	-0.453633	0.447581	-1.33088	0.423609	0.31081	0.215118	1.24213	0.16516	0.918419	1.56583	5.4512e-14	1.16848e-05	1.34069	0.497605	0.365404	2.31598	0.00705388	0.318635	-0.152006	0.236926	-0.616371	0.31236	0.521148	0.694154	0.000164046
lnc-AC006035.2-1	-1.50413	0.800594	-3.07327	0.0650053	0.0602762	0.00607632	1.25009	0.165161	0.926379	1.5738	3.76366e-14	5.69363e-06	1.37707	0.498476	0.400072	2.35406	0.0057351	0.40005	-0.200085	0.231851	-0.654504	0.254334	0.388142	0.819723	1.55977e-05
lnc-AC006050.2.1-5	0.412706	0.533332	-0.632605	1.45802	0.439033	0.2795	1.23709	0.164526	0.914627	1.55956	5.51781e-14	1.11605e-05	1.351	0.498036	0.374864	2.32713	0.00667479	0.318807	-0.182914	0.233013	-0.639611	0.273783	0.432457	0.794131	0.000212905
lnc-AC006156.1-6	-2.16285	0.683707	-3.50289	-0.822805	0.00155932	0.294927	1.26417	0.166296	0.93823	1.5901	2.91989e-14	1.30814e-05	1.51213	0.500132	0.531893	2.49238	0.00249896	0.392456	-0.226454	0.231147	-0.679493	0.226586	0.327236	0.745823	0.000421046
lnc-AC006156.2-13	-0.206813	0.598731	-1.3803	0.966678	0.729779	0.638641	1.23171	0.16411	0.910064	1.55336	6.12843e-14	9.67336e-06	1.33872	0.498361	0.361951	2.31549	0.00722598	0.34791	-0.206919	0.231943	-0.661519	0.24768	0.372332	0.835704	0.000383862
lnc-AC006156.2-5	0.355612	0.560017	-0.742002	1.45323	0.525427	0.710028	1.2242	0.163601	0.903552	1.54486	7.27196e-14	8.98612e-06	1.3165	0.497651	0.341117	2.29187	0.00815901	0.336205	-0.203956	0.231595	-0.657874	0.249962	0.378502	0.866499	0.00038302
lnc-AC006305.1-1	-0.920308	0.817206	-2.522	0.681386	0.260096	0.747328	1.24097	0.16514	0.917305	1.56464	5.70655e-14	9.24459e-06	1.336	0.497447	0.361018	2.31097	0.00723767	0.32798	-0.221997	0.232215	-0.677131	0.233137	0.339074	0.827823	0.000390923
lnc-AC006372.1-2	0.349063	0.6043	-0.835342	1.53347	0.563512	0.0391425	1.22493	0.164063	0.903374	1.54649	8.24896e-14	5.05119e-06	1.31759	0.497583	0.342346	2.29284	0.00809738	0.365793	-0.207495	0.231745	-0.661706	0.246716	0.370593	0.931329	5.22173e-05
lnc-AC006946.15.1-1	-0.947037	0.600554	-2.1241	0.230028	0.11481	0.402379	1.22806	0.163383	0.90784	1.54829	5.62883e-14	1.44121e-05	1.33765	0.497125	0.363302	2.312	0.00712871	0.329892	-0.214125	0.231652	-0.668155	0.239905	0.355311	0.868359	0.000405561
lnc-AC007401.2.1-1	0.349558	0.219863	-0.0813656	0.780482	0.11186	0.0823093	1.22792	0.164942	0.904639	1.5512	9.72555e-14	9.7473e-06	1.42997	0.502413	0.445262	2.41469	0.00442429	0.446177	-0.246842	0.233635	-0.704759	0.211074	0.290727	0.68709	0.000100192
lnc-AC007405.2.1-1	-0.385139	0.694426	-1.74619	0.975911	0.579158	0.373587	1.23718	0.164851	0.914076	1.56028	6.15064e-14	1.20655e-05	1.32949	0.49726	0.354877	2.3041	0.00750354	0.327382	-0.209317	0.231944	-0.663918	0.245284	0.366819	0.902359	0.000251505
lnc-AC007431.1.1-1	0.0166167	0.583522	-1.12706	1.1603	0.977282	0.00830592	1.23029	0.16394	0.908974	1.55161	6.16174e-14	7.28842e-06	1.32715	0.497353	0.352353	2.30194	0.00762091	0.355737	-0.20236	0.231884	-0.656844	0.252124	0.382839	0.775154	1.62564e-05
lnc-AC007663.1-6	-0.248597	0.559535	-1.34526	0.848071	0.656832	0.547372	1.22946	0.163883	0.908254	1.55066	6.28386e-14	1.04985e-05	1.33848	0.497957	0.3625	2.31445	0.00718946	0.344483	-0.214207	0.233179	-0.67123	0.242815	0.358285	0.826449	0.000363956
lnc-AC007952.1-1	1.04467	0.444886	0.172708	1.91663	0.0188659	0.154557	1.22129	0.163781	0.900288	1.5423	8.85958e-14	1.05986e-05	1.4058	0.498514	0.42873	2.38287	0.00480267	0.283146	-0.208767	0.232052	-0.663582	0.246047	0.368304	0.938174	0.000201466
lnc-AC008038.1-1	-0.423997	0.328684	-1.06821	0.220211	0.197056	0.441136	1.23596	0.163498	0.915514	1.55642	4.04121e-14	1.22373e-05	1.28115	0.498346	0.304414	2.25789	0.010146	0.365231	-0.208976	0.231514	-0.662735	0.244784	0.366713	0.852563	0.000333648
lnc-AC008073.6.1-1	-0.183743	0.801211	-1.75409	1.3866	0.818611	0.759474	1.23189	0.164196	0.910075	1.55371	6.26166e-14	9.5871e-06	1.33497	0.498352	0.358216	2.31172	0.00738942	0.341951	-0.201015	0.231758	-0.655252	0.253222	0.38575	0.873954	0.000401286
lnc-AC008132.13.1-2	-0.104199	0.560154	-1.20208	0.993683	0.85243	0.319669	1.23187	0.164059	0.910318	1.55342	5.973e-14	7.94418e-06	1.32825	0.497277	0.353607	2.3029	0.00756146	0.336819	-0.199986	0.232086	-0.654866	0.254894	0.388857	0.91382	0.000260941
lnc-AC008686.1-6	-0.165799	0.14331	-0.446682	0.115083	0.247302	0.378538	1.2439	0.164463	0.921558	1.56624	3.93019e-14	1.60487e-05	1.35655	0.497804	0.380868	2.33222	0.00642897	0.301565	-0.218413	0.231884	-0.672896	0.236071	0.346241	0.86269	0.000315694
lnc-AC008993.1-1	-0.148586	0.547367	-1.2214	0.924234	0.786041	0.219837	1.23295	0.16419	0.911142	1.55475	5.93969e-14	7.46926e-06	1.32773	0.497216	0.353209	2.30226	0.00757752	0.331833	-0.203655	0.231653	-0.657686	0.250375	0.379325	0.848806	0.00021068
lnc-AC009113.1-1	-0.218869	0.52795	-1.25363	0.815895	0.678462	0.0389867	1.22686	0.164154	0.905121	1.54859	7.79377e-14	1.63067e-05	1.32458	0.497266	0.349953	2.2992	0.00772821	0.316109	-0.203099	0.231574	-0.656977	0.250778	0.380466	0.855355	5.89941e-05
lnc-AC009336.1-1	0.319512	0.287276	-0.243539	0.882562	0.266047	0.817039	1.23962	0.165059	0.916113	1.56313	5.90639e-14	8.25865e-06	1.43274	0.506836	0.439359	2.42612	0.00470111	0.34621	-0.213774	0.231818	-0.66813	0.240581	0.356443	0.791433	0.000342597
lnc-AC009336.1-13	0.999421	0.655785	-0.285893	2.28474	0.127507	0.3088	1.24089	0.16449	0.918496	1.56329	4.56302e-14	1.19032e-05	1.34324	0.49765	0.367865	2.31862	0.0069513	0.317642	-0.17855	0.232139	-0.633535	0.276435	0.441804	0.771722	0.000243479
lnc-AC009336.1-2	0.271872	0.114013	0.0484101	0.495334	0.0170993	0.236922	1.24977	0.165889	0.92463	1.5749	4.92939e-14	8.43941e-06	1.57096	0.507742	0.575807	2.56612	0.00197465	0.466614	-0.189575	0.231969	-0.644226	0.265076	0.413789	0.900336	0.000245442
lnc-AC009336.1-5	0.275606	0.132228	0.0164427	0.534769	0.0371315	0.838138	1.23942	0.164926	0.916167	1.56266	5.69544e-14	1.18413e-05	1.37096	0.498077	0.394746	2.34717	0.00591411	0.301507	-0.18074	0.231856	-0.635169	0.273689	0.435664	0.758827	0.000435469
lnc-AC009336.1-6	0.129132	0.488759	-0.828818	1.08708	0.791623	0.236784	1.23072	0.164005	0.90928	1.55217	6.18394e-14	9.88976e-06	1.33463	0.498079	0.358418	2.31085	0.00737177	0.29859	-0.208311	0.23266	-0.664317	0.247695	0.370604	0.956482	0.00021351
lnc-AC009365.3.1-1	-0.293128	0.477238	-1.2285	0.642241	0.539071	0.0201155	1.23658	0.164643	0.913881	1.55927	5.88418e-14	5.44476e-06	1.3713	0.502343	0.386726	2.35588	0.00633714	0.53144	-0.206633	0.231776	-0.660905	0.24764	0.372651	0.827272	3.61512e-05
lnc-AC010325.1-1	-0.538742	0.398672	-1.32013	0.242641	0.176586	0.0150994	1.25234	0.165744	0.927486	1.57719	4.16334e-14	3.75881e-06	1.4266	0.502615	0.441493	2.41171	0.00453467	0.561869	-0.222984	0.232305	-0.678293	0.232324	0.337116	0.731743	2.99001e-05
lnc-AC010872.2.1-3	-0.476176	0.511282	-1.47827	0.525918	0.351679	0.294164	1.24875	0.165943	0.923503	1.57399	5.26246e-14	5.94172e-06	1.37242	0.499513	0.393387	2.35144	0.00600506	0.393089	-0.204127	0.231619	-0.658093	0.249838	0.378153	0.850794	0.000237148
lnc-AC010997.1-1	-1.08297	0.426648	-1.91918	-0.246751	0.0111389	0.00741991	1.24789	0.1652	0.924101	1.57167	4.22995e-14	1.47075e-05	1.53042	0.503655	0.543272	2.51756	0.00237662	0.544283	-0.204683	0.231422	-0.658263	0.248897	0.37645	0.812858	3.3595e-05
lnc-AC011239.1.1-6	-0.546616	0.622957	-1.76759	0.674357	0.38024	0.735969	1.23178	0.164314	0.909731	1.55383	6.55032e-14	8.87864e-06	1.33825	0.497332	0.363501	2.31301	0.00712669	0.326691	-0.211745	0.231717	-0.665903	0.242412	0.360817	0.826072	0.000357934
lnc-AC011298.2.1-1	-0.610269	0.392474	-1.3795	0.158967	0.119964	0.00978705	1.23739	0.164815	0.914362	1.56042	6.01741e-14	5.93409e-06	1.42618	0.50103	0.444178	2.40818	0.00442036	0.523467	-0.204154	0.231575	-0.658033	0.249725	0.378	0.808145	1.66429e-05
lnc-AC011481.1-1	0.113634	0.147858	-0.176163	0.403432	0.44217	0.0562438	1.22577	0.164561	0.903241	1.54831	9.42579e-14	6.48347e-06	1.33435	0.497342	0.359577	2.30912	0.00729734	0.308349	-0.226039	0.233606	-0.683898	0.23182	0.33324	0.940964	6.98213e-05
lnc-AC011497.1-2	-0.731181	0.508438	-1.7277	0.265339	0.150408	0.00233774	1.23608	0.164532	0.913599	1.55855	5.79536e-14	8.60731e-06	1.38407	0.499108	0.405838	2.3623	0.00555266	0.491727	-0.227298	0.2324	-0.682794	0.228198	0.328052	0.717478	6.76836e-06
lnc-AC011551.1-1	-0.135058	0.24632	-0.617836	0.34772	0.583483	0.419809	1.2246	0.163361	0.904415	1.54478	6.56142e-14	9.85896e-06	1.28415	0.503675	0.296963	2.27133	0.010786	0.401571	-0.20677	0.231723	-0.660938	0.247398	0.372223	0.8694	0.000360965
lnc-AC012652.1.1-1	0.521984	0.184078	0.161197	0.882771	0.0045731	0.00142549	1.31293	0.167201	0.98522	1.64064	4.10783e-15	2.30601e-06	1.67909	0.510938	0.67767	2.68051	0.00101517	0.845876	-0.197092	0.231295	-0.650422	0.256238	0.394145	0.767953	7.61123e-06
lnc-AC015804.1-8	-0.168273	0.626398	-1.39599	1.05944	0.78821	0.553928	1.23182	0.16422	0.909954	1.55369	6.32827e-14	8.77347e-06	1.3308	0.497449	0.355819	2.30578	0.00746733	0.338206	-0.209093	0.232888	-0.665545	0.247359	0.369278	0.824415	0.000343723
lnc-AC015989.1-2	-0.540986	0.655872	-1.82647	0.744501	0.409466	0.186706	1.23051	0.164044	0.908987	1.55203	6.32827e-14	1.09077e-05	1.2798	0.500773	0.298306	2.2613	0.0105988	0.250939	-0.208958	0.231722	-0.663126	0.245209	0.367184	0.819419	0.000205927
lnc-AC016251.1-1	0.37348	0.43851	-0.485985	1.23294	0.39438	0.817961	1.22405	0.164198	0.902227	1.54587	9.00391e-14	1.028e-05	1.32063	0.497481	0.345581	2.29567	0.00793967	0.325717	-0.214246	0.232096	-0.669145	0.240653	0.355959	0.854743	0.000427334
lnc-AC016251.1-17	-0.0954935	0.565639	-1.20413	1.01314	0.865935	0.62673	1.23121	0.164149	0.90948	1.55293	6.35048e-14	8.7066e-06	1.33081	0.497689	0.355361	2.30627	0.00749557	0.342558	-0.20059	0.231957	-0.655217	0.254038	0.387165	0.881226	0.00035115
lnc-AC016251.1-8	-2.00294	0.869104	-3.70635	-0.299526	0.0211889	0.352023	1.25267	0.166104	0.927113	1.57823	4.64073e-14	6.93954e-06	1.34861	0.497895	0.372758	2.32447	0.00675614	0.305886	-0.220294	0.232158	-0.675316	0.234727	0.342673	0.878549	0.000245015
lnc-AC016722.1.1-1	0.144428	0.419175	-0.677139	0.965996	0.73043	0.132683	1.22049	0.166091	0.894957	1.54602	2.00728e-13	4.08735e-05	1.33322	0.497545	0.35805	2.30839	0.00737111	0.352584	-0.206218	0.231852	-0.660639	0.248202	0.373766	0.800377	0.000140485
lnc-AC016745.1-2	-0.06468	0.17732	-0.41222	0.28286	0.715287	0.863636	1.23382	0.164703	0.911004	1.55663	6.82787e-14	9.0737e-06	1.37842	0.516934	0.365247	2.39159	0.00766394	0.323762	-0.20047	0.231693	-0.65458	0.25364	0.386906	0.864905	0.000353097
lnc-AC016745.1-7	0.494793	0.650929	-0.781004	1.77059	0.447175	0.698756	1.23806	0.164438	0.915771	1.56036	5.10703e-14	1.0058e-05	1.31598	0.497679	0.340546	2.29141	0.00818763	0.330898	-0.186872	0.232621	-0.6428	0.269057	0.421783	0.84063	0.000345199
lnc-AC017028.1-1	0.0295649	0.82784	-1.59297	1.6521	0.971511	0.117644	1.23064	0.164046	0.909114	1.55216	6.29496e-14	1.29792e-05	1.32747	0.497266	0.352844	2.30209	0.00759571	0.32881	-0.202264	0.231913	-0.656804	0.252276	0.383123	0.810816	0.00013077
lnc-AC018682.6.1-1	0.473711	0.809436	-1.11275	2.06018	0.558389	0.102255	1.23458	0.164229	0.912698	1.55647	5.58442e-14	1.21371e-05	1.34336	0.498056	0.367183	2.31953	0.0069926	0.290791	-0.202893	0.231631	-0.656881	0.251096	0.381068	0.860696	0.000105932
lnc-AC018816.3.1-2	-0.464627	0.547888	-1.53847	0.609213	0.396419	0.0449524	1.2417	0.164805	0.91869	1.56472	4.90719e-14	4.92919e-06	1.38249	0.501552	0.39947	2.36552	0.00584357	0.481902	-0.202701	0.231732	-0.656888	0.251486	0.381726	0.874728	6.64188e-05
lnc-AC021593.1-1	-0.385809	0.285992	-0.946343	0.174725	0.177331	0.871035	1.22833	0.162823	0.909201	1.54746	4.56302e-14	1.1194e-05	1.31188	0.496912	0.337953	2.28581	0.00828885	0.338462	-0.193898	0.231536	-0.647701	0.259904	0.402344	0.864604	0.000454316
lnc-AC021860.1-2	-0.0213137	0.180056	-0.374218	0.33159	0.905773	0.0918393	1.23322	0.165685	0.908487	1.55796	9.82547e-14	3.6825e-06	1.33553	0.501915	0.351791	2.31926	0.00779412	0.464435	-0.200697	0.232251	-0.6559	0.254507	0.387513	0.967779	0.000107423
lnc-AC024563.1-1	-0.780878	0.662363	-2.07908	0.517329	0.238427	0.614075	1.24026	0.164854	0.917152	1.56337	5.34017e-14	8.50664e-06	1.37455	0.49883	0.396863	2.35224	0.00585932	0.357117	-0.240357	0.233699	-0.698399	0.217685	0.30372	0.781822	0.000352945
lnc-AC024563.1-3	1.80256	0.948349	-0.0561696	3.66129	0.0573367	0.185206	1.25433	0.163574	0.933734	1.57493	1.74305e-14	2.14195e-05	1.45351	0.503698	0.466281	2.44074	0.00390569	0.303624	-0.241088	0.232574	-0.696924	0.214748	0.299919	0.955543	0.000263197
lnc-AC026150.9.1-3	0.264423	0.133161	0.00343197	0.525414	0.0470625	0.327114	1.24017	0.164378	0.917999	1.56235	4.54081e-14	1.57395e-05	1.42654	0.499717	0.447114	2.40597	0.00430778	0.35626	-0.200787	0.231487	-0.654493	0.25292	0.385736	0.745429	0.000411645
lnc-AC027763.2.1-1	0.164798	0.395254	-0.609886	0.939482	0.676721	0.407763	1.22668	0.164048	0.905157	1.54821	7.57172e-14	7.77867e-06	1.30552	0.500103	0.325334	2.2857	0.00904106	0.372702	-0.19644	0.232064	-0.651277	0.258397	0.397279	0.812718	0.000285386
lnc-AC040934.1-2	-1.56716	0.804989	-3.14491	0.0105948	0.0515584	0.760967	1.22464	0.164413	0.902398	1.54688	9.4369e-14	9.55023e-06	1.37287	0.497824	0.397148	2.34858	0.0058204	0.345244	-0.194848	0.231885	-0.649335	0.259639	0.400753	0.927784	0.000387839
lnc-AC063977.1-1	0.208228	0.471541	-0.715975	1.13243	0.658785	0.607918	1.23092	0.163938	0.909604	1.55223	5.9841e-14	9.46263e-06	1.33026	0.497266	0.355635	2.30488	0.00746968	0.327029	-0.204661	0.231624	-0.658636	0.249314	0.376916	0.873499	0.000351476
lnc-AC068020.1-1	0.230474	0.363004	-0.481001	0.94195	0.525489	0.582119	1.24089	0.165021	0.917459	1.56433	5.4956e-14	1.32523e-05	1.36821	0.50183	0.384636	2.35177	0.00640234	0.306606	-0.201034	0.231669	-0.655096	0.253029	0.385524	0.872314	0.000345167
lnc-AC068473.1-2	-1.04453	0.432127	-1.89149	-0.197579	0.0156409	0.0598063	1.24817	0.164711	0.92534	1.57099	3.5083e-14	9.09888e-06	1.44315	0.499426	0.464297	2.42201	0.00385702	0.437823	-0.271081	0.233594	-0.728917	0.186755	0.245854	0.688795	0.000108868
lnc-AC069257.9.1-4	-0.181618	0.133351	-0.442982	0.0797456	0.173213	0.574685	1.25114	0.165459	0.926845	1.57543	3.9857e-14	1.10832e-05	1.36793	0.498078	0.391716	2.34415	0.00602499	0.3102	-0.163691	0.233242	-0.620837	0.293456	0.4828	0.770827	0.000285992
lnc-AC073343.1-2	-0.893927	0.337034	-1.5545	-0.233353	0.00799371	0.00237664	1.25334	0.165479	0.929012	1.57768	3.61933e-14	1.32958e-05	1.62986	0.510095	0.630098	2.62963	0.00139724	0.753995	-0.212233	0.231428	-0.665824	0.241358	0.359113	0.763909	1.24485e-05
lnc-AC073624.1.1-3	-0.549745	0.34297	-1.22195	0.122463	0.108957	0.000323475	1.23713	0.163792	0.916098	1.55815	4.25215e-14	1.0214e-05	1.44504	0.502804	0.459561	2.43052	0.00405359	0.665454	-0.220487	0.232104	-0.675403	0.234429	0.342139	0.722957	1.70397e-06
lnc-AC079135.1.1-2	-0.503117	0.721441	-1.91712	0.910882	0.485567	0.60593	1.22965	0.164293	0.907643	1.55166	7.18314e-14	9.62615e-06	1.317	0.497685	0.341557	2.29245	0.00813882	0.319007	-0.209997	0.231858	-0.664431	0.244437	0.365088	0.844831	0.000356994
lnc-AC079135.1.1-4	-1.88467	0.74384	-3.34256	-0.426766	0.0112866	0.0983635	1.23159	0.16359	0.910955	1.55222	5.12923e-14	1.7231e-05	1.41318	0.497813	0.437485	2.38887	0.00452866	0.388405	-0.233967	0.23179	-0.688268	0.220333	0.312786	0.705434	0.00017756
lnc-AC079135.1.1-6	-0.266072	0.280787	-0.816405	0.28426	0.343336	0.30637	1.24121	0.164407	0.918974	1.56344	4.36318e-14	1.44441e-05	1.3046	0.49775	0.329025	2.28017	0.00876753	0.351888	-0.174395	0.233379	-0.631809	0.283019	0.454905	0.73937	0.000250499
lnc-AC079135.1.1-8	-0.669506	0.521652	-1.69192	0.352914	0.19934	0.747248	1.23017	0.164522	0.907712	1.55263	7.59393e-14	9.11329e-06	1.35908	0.498019	0.382979	2.33518	0.00635326	0.334308	-0.154294	0.234296	-0.613505	0.304917	0.510188	0.841618	0.000365493
lnc-AC079135.1.1-9	0.566274	0.530349	-0.473191	1.60574	0.285639	0.011963	1.22664	0.163576	0.906033	1.54724	6.43929e-14	6.8666e-06	1.28275	0.499217	0.304302	2.2612	0.0101839	0.445014	-0.18762	0.23212	-0.642567	0.267327	0.418924	0.772566	2.08012e-05
lnc-AC079341.1-10	-0.768386	0.793103	-2.32284	0.786068	0.332628	0.0107445	1.2394	0.16409	0.91779	1.56101	4.25215e-14	4.70899e-06	1.36911	0.499166	0.390759	2.34745	0.00609198	0.461059	-0.217455	0.23199	-0.672147	0.237236	0.348579	0.718396	1.97578e-05
lnc-AC083862.1-1	0.188303	0.202989	-0.209549	0.586154	0.353589	0.698441	1.23565	0.16452	0.913201	1.55811	5.88418e-14	1.07745e-05	1.31034	0.49769	0.334889	2.2858	0.00846714	0.316607	-0.218751	0.232302	-0.674054	0.236552	0.346363	0.828646	0.000435518
lnc-AC083864.4.1-1	-0.161819	1.16605	-2.44724	2.1236	0.889628	0.567348	1.22869	0.164392	0.906489	1.5509	7.77156e-14	8.09927e-06	1.33083	0.497843	0.355079	2.30659	0.00751317	0.31774	-0.205935	0.232807	-0.662227	0.250358	0.376387	0.913334	0.000341149
lnc-AC087650.1-1	-0.177732	0.829078	-1.8027	1.44723	0.830256	0.332919	1.231	0.164018	0.909535	1.55247	6.12843e-14	9.09028e-06	1.32709	0.497262	0.352471	2.3017	0.00761259	0.326956	-0.201257	0.231702	-0.655385	0.252871	0.385065	0.881151	0.000267934
lnc-AC087650.1-2	-0.318785	0.344889	-0.994754	0.357185	0.355324	0.54846	1.24984	0.165664	0.925145	1.57454	4.54081e-14	1.51955e-05	1.26549	0.501872	0.281838	2.24914	0.0116844	0.352083	-0.181126	0.232724	-0.637256	0.275005	0.436401	0.788494	0.000339701
lnc-AC090186.1-6	0.0242152	0.266252	-0.497629	0.546059	0.927534	0.0595799	1.22854	0.165064	0.905024	1.55206	9.85878e-14	3.83177e-06	1.31852	0.506858	0.325092	2.31194	0.00928571	0.553908	-0.204684	0.232707	-0.660782	0.251414	0.379089	0.989874	8.10725e-05
lnc-AC092117.1-1	0.041959	0.57998	-1.09478	1.1787	0.942327	0.15069	1.23075	0.163984	0.909343	1.55215	6.12843e-14	7.91381e-06	1.32881	0.497633	0.353465	2.30415	0.00757934	0.360068	-0.203457	0.2319	-0.657973	0.251058	0.380297	0.814006	0.000157408
lnc-AC092295.7.1-3	0.0384038	0.377555	-0.70159	0.778398	0.918981	0.230043	1.22941	0.164164	0.907654	1.55117	6.95e-14	7.16586e-06	1.32074	0.501605	0.337612	2.30387	0.00846277	0.417947	-0.203134	0.23168	-0.657219	0.250951	0.380603	0.88782	0.000210508
lnc-AC092327.1-1	0.0994332	0.516101	-0.912107	1.11097	0.847223	0.173067	1.23155	0.164049	0.910024	1.55308	6.03961e-14	1.20303e-05	1.32205	0.498073	0.34585	2.29826	0.00794638	0.371887	-0.200257	0.231999	-0.654968	0.254453	0.388038	0.815022	0.000170444
lnc-AC092327.1-3	0.124164	0.453523	-0.764726	1.01305	0.784257	0.889565	1.22569	0.164437	0.903404	1.54799	9.05942e-14	1.14429e-05	1.31705	0.498759	0.339504	2.2946	0.00827444	0.324037	-0.198123	0.232265	-0.653354	0.257108	0.393658	0.883367	0.000402389
lnc-AC092329.1-1	-0.0467677	0.225116	-0.487988	0.394452	0.835425	0.54681	1.22854	0.164347	0.90643	1.55066	7.70495e-14	8.05345e-06	1.33547	0.49876	0.357915	2.31302	0.00741574	0.308479	-0.196528	0.233467	-0.654115	0.26106	0.399912	0.799128	0.000326211
lnc-AC092329.1-2	0.0800435	0.605151	-1.10603	1.26612	0.89477	0.499123	1.23079	0.163877	0.909601	1.55199	5.89528e-14	9.17581e-06	1.32524	0.497542	0.350076	2.30041	0.00773151	0.320145	-0.196464	0.236326	-0.659655	0.266727	0.40579	0.98114	0.000332325
lnc-AC092535.1-1	-0.14761	0.452001	-1.03352	0.738296	0.743993	0.570915	1.22909	0.163803	0.908043	1.55014	6.21725e-14	1.03713e-05	1.32058	0.497708	0.345092	2.29607	0.00797025	0.319815	-0.210497	0.232831	-0.666837	0.245843	0.365954	0.816397	0.000353407
lnc-AC093726.6.1-1	-0.167346	0.191403	-0.542489	0.207797	0.381948	0.118585	1.24291	0.165143	0.919231	1.56658	5.21805e-14	4.85456e-06	1.38648	0.50182	0.402928	2.37003	0.0057291	0.453201	-0.181212	0.232995	-0.637874	0.27545	0.436716	0.998882	0.000119417
lnc-AC093726.6.1-2	0.250246	0.237662	-0.215562	0.716055	0.292363	0.605251	1.23863	0.164122	0.916953	1.5603	4.45199e-14	8.79897e-06	1.38719	0.500404	0.40642	2.36797	0.00556879	0.367964	-0.189435	0.231861	-0.643875	0.265005	0.413917	0.851188	0.000357461
lnc-AC093726.6.1-3	-0.340818	0.48942	-1.30006	0.618427	0.486196	0.880069	1.23141	0.164164	0.909655	1.55317	6.32827e-14	9.04828e-06	1.30235	0.4986	0.325113	2.27959	0.00900098	0.335139	-0.207314	0.231845	-0.661722	0.247094	0.371219	0.90108	0.000381142
lnc-AC093802.1.1-1	-1.08011	0.6882	-2.42895	0.268741	0.116539	0.729289	1.25031	0.165758	0.925435	1.57519	4.59632e-14	7.67374e-06	1.3232	0.497139	0.348825	2.29757	0.00777638	0.316262	-0.201042	0.231384	-0.654547	0.252462	0.384919	0.819503	0.000323853
lnc-AC096644.1-9	-0.328689	0.487213	-1.28361	0.626231	0.49991	0.00485061	1.23556	0.164032	0.914067	1.55706	4.9738e-14	5.78145e-06	1.33797	0.497467	0.362951	2.31299	0.00715458	0.370543	-0.204037	0.231714	-0.658189	0.250115	0.378559	0.865464	1.13078e-05
lnc-AC100793.1-1	0.256863	0.601931	-0.922901	1.43663	0.669575	0.846406	1.23329	0.164342	0.911181	1.55539	6.17284e-14	9.45514e-06	1.31678	0.497933	0.34085	2.29271	0.00818134	0.331928	-0.211954	0.232725	-0.668088	0.244179	0.362428	0.854635	0.000405446
lnc-AC105337.1-1	-1.37459	0.514358	-2.38271	-0.366464	0.00753036	0.21227	1.24278	0.164188	0.920979	1.56459	3.75255e-14	1.4275e-05	1.46313	0.499941	0.48326	2.44299	0.00342691	0.377841	-0.234952	0.231891	-0.68945	0.219545	0.310963	0.791303	0.000327671
lnc-AC106722.1-2	0.144246	0.117323	-0.0857032	0.374194	0.218894	0.451096	1.22026	0.16437	0.898099	1.54242	1.13798e-13	1.78767e-05	1.32986	0.497124	0.355515	2.3042	0.00747052	0.330956	-0.231432	0.232783	-0.687677	0.224814	0.320127	0.744499	0.000426261
lnc-AC106873.4.1-1	0.213823	0.392947	-0.556339	0.983985	0.586337	0.647181	1.23477	0.164314	0.912722	1.55682	5.70655e-14	1.0202e-05	1.36876	0.503223	0.382458	2.35505	0.00652857	0.305002	-0.207654	0.231866	-0.662104	0.246796	0.370479	0.90117	0.000348935
lnc-AC108463.1-3	-2.64903	1.4434	-5.47804	0.17998	0.0664654	0.886907	1.23133	0.164412	0.909094	1.55358	6.92779e-14	1.16885e-05	1.30473	0.497721	0.329219	2.28025	0.00875649	0.30383	-0.206304	0.231527	-0.660089	0.24748	0.372896	0.868391	0.00048059
lnc-AC108463.1-4	-0.446034	0.301722	-1.0374	0.14533	0.139329	0.570952	1.25757	0.164357	0.935435	1.5797	1.9873e-14	1.33564e-05	1.33967	0.497044	0.365487	2.31386	0.00703284	0.34161	-0.204735	0.231523	-0.658511	0.249042	0.376537	0.884155	0.000541291
lnc-AC108463.1-7	0.788961	0.718821	-0.619902	2.19782	0.272389	0.176338	1.21811	0.16338	0.897891	1.53833	8.9373e-14	6.34289e-06	1.30287	0.497668	0.327461	2.27828	0.00884582	0.363629	-0.207659	0.231664	-0.661711	0.246393	0.370049	0.892694	0.000167076
lnc-AC109486.1-1	0.128901	0.256614	-0.374053	0.631855	0.615445	0.81575	1.22351	0.163926	0.902221	1.5448	8.40439e-14	1.20607e-05	1.30459	0.499295	0.325993	2.28319	0.0089785	0.315828	-0.181561	0.235466	-0.643065	0.279943	0.440665	0.879027	0.000410905
lnc-AC110373.1-5	-0.0259909	0.548483	-1.101	1.04902	0.962205	0.876895	1.23042	0.163878	0.909224	1.55161	5.9952e-14	9.61109e-06	1.32801	0.497416	0.353089	2.30293	0.0075894	0.333118	-0.202746	0.231644	-0.65676	0.251269	0.38144	0.866	0.000402452
lnc-AC110373.1-8	-0.293798	0.518502	-1.31004	0.722447	0.570966	0.421128	1.22666	0.16391	0.905406	1.54792	7.21645e-14	1.14459e-05	1.35467	0.499376	0.375916	2.33343	0.00667305	0.376294	-0.193576	0.232167	-0.648615	0.261464	0.404407	0.920609	0.00030717
lnc-AC110373.1-9	0.147144	0.887066	-1.59147	1.88576	0.868254	0.17484	1.22814	0.164434	0.905859	1.55043	8.08242e-14	6.08212e-06	1.33145	0.497853	0.355678	2.30723	0.00748659	0.301325	-0.203719	0.231759	-0.657959	0.25052	0.379394	0.905775	0.00017482
lnc-AC114783.1.1-2	-0.117439	0.763311	-1.6135	1.37862	0.877724	0.0525751	1.22987	0.164021	0.908396	1.55135	6.4726e-14	1.14669e-05	1.33245	0.498355	0.355692	2.30921	0.00750203	0.39993	-0.198714	0.233064	-0.65551	0.258083	0.393873	0.964212	7.14566e-05
lnc-AC114947.1.1-2	0.0958765	0.227304	-0.34963	0.541383	0.673171	0.513974	1.22492	0.164478	0.902554	1.5473	9.52571e-14	1.3832e-05	1.32296	0.4974	0.348071	2.29784	0.00781999	0.325243	-0.205988	0.231776	-0.660261	0.248285	0.374144	0.855536	0.000357949
lnc-AC120194.1-1	0.415938	0.814912	-1.18126	2.01314	0.609765	0.678066	1.23359	0.164053	0.91205	1.55513	5.4956e-14	9.7118e-06	1.31678	0.497781	0.341148	2.29241	0.00816181	0.34017	-0.200227	0.23172	-0.65439	0.253937	0.387539	0.870937	0.000351436
lnc-AC127496.3-1	-0.0949074	0.194614	-0.476344	0.286529	0.625784	0.832276	1.22584	0.164242	0.903932	1.54775	8.41549e-14	8.99407e-06	1.32033	0.497453	0.34534	2.29532	0.00795013	0.330911	-0.199475	0.231775	-0.653746	0.254796	0.389436	0.87102	0.00038113
lnc-AC127496.3-3	-0.158189	0.513316	-1.16427	0.847891	0.757952	0.00403399	1.23357	0.164016	0.912099	1.55503	5.44009e-14	4.50516e-06	1.33252	0.49757	0.357297	2.30774	0.00740526	0.378323	-0.206957	0.232027	-0.661722	0.247808	0.372419	0.727088	9.23443e-06
lnc-AC127496.3-5	-0.781017	0.635691	-2.02695	0.464915	0.219218	0.484727	1.23774	0.164861	0.914615	1.56086	6.01741e-14	9.40492e-06	1.3844	0.499593	0.405213	2.36358	0.00558756	0.365888	-0.217238	0.231928	-0.671808	0.237333	0.348933	0.824961	0.000352543
lnc-AC130352.1-3	0.637002	0.489489	-0.322378	1.59638	0.193135	0.666675	1.23912	0.164049	0.917594	1.56065	4.24105e-14	9.78247e-06	1.35887	0.497864	0.38308	2.33467	0.00634475	0.348914	-0.201827	0.231742	-0.656034	0.252379	0.383801	0.908345	0.000411664
lnc-AC131971.1-1	-0.483711	0.607513	-1.67442	0.706993	0.425907	0.0287536	1.23151	0.164317	0.909457	1.55357	6.63913e-14	9.57575e-06	1.31028	0.49778	0.334648	2.28591	0.0084823	0.285664	-0.232654	0.234639	-0.692538	0.227229	0.321421	0.615515	5.03723e-05
lnc-AC132216.1-3	-0.596091	0.64298	-1.85631	0.664127	0.353888	0.317161	1.23721	0.164267	0.915251	1.55916	5.00711e-14	8.73144e-06	1.34632	0.497537	0.371162	2.32147	0.00681066	0.350379	-0.219492	0.23222	-0.674635	0.235652	0.344563	0.78161	0.000275833
lnc-AC132216.1-4	-1.32257	0.789334	-2.86963	0.2245	0.0938269	0.0968069	1.22063	0.164855	0.897524	1.54375	1.31894e-13	9.93978e-06	1.37839	0.498681	0.400998	2.35579	0.00570833	0.39766	-0.186665	0.232018	-0.641412	0.268081	0.421091	0.896013	9.46146e-05
lnc-AC135050.1-2	-0.308286	0.442453	-1.17548	0.558906	0.485949	0.73601	1.22415	0.163186	0.904315	1.54399	6.30607e-14	1.2213e-05	1.27925	0.501989	0.295369	2.26313	0.010823	0.313195	-0.204125	0.231633	-0.658118	0.249868	0.378187	0.873888	0.000432531
lnc-AC135050.1-4	0.653673	0.348435	-0.0292466	1.33659	0.0606516	0.412279	1.25276	0.167048	0.925356	1.58017	6.40599e-14	4.43109e-06	1.49573	0.505553	0.504862	2.48659	0.00309041	0.393732	-0.197978	0.231844	-0.652385	0.256428	0.393145	0.933275	0.000189828
lnc-AC144568.2.1-2	0.401955	0.250429	-0.0888772	0.892787	0.10848	0.0629757	1.19612	0.165185	0.872365	1.51988	4.45088e-13	3.2835e-05	1.36514	0.498105	0.388871	2.34141	0.00613151	0.376923	-0.218022	0.23194	-0.672617	0.236573	0.347222	0.842117	8.47672e-05
lnc-AC145676.2.1-3	0.177227	0.452231	-0.709129	1.06358	0.695136	0.293996	1.23398	0.164201	0.912148	1.55581	5.69544e-14	1.27632e-05	1.32294	0.497399	0.348056	2.29782	0.00782065	0.340397	-0.194793	0.232398	-0.650285	0.260698	0.401925	0.78468	0.000241023
lnc-AC217773.1-1	0.082936	0.115893	-0.144211	0.310083	0.474224	0.578973	1.22495	0.163919	0.903674	1.54622	7.84928e-14	9.69363e-06	1.32037	0.497287	0.34571	2.29504	0.00792719	0.341603	-0.213795	0.232181	-0.668862	0.241272	0.35715	0.912736	0.000387522
lnc-AC233263.1-7	0.031955	0.157303	-0.276354	0.340264	0.839024	0.611086	1.23025	0.163962	0.908887	1.55161	6.22835e-14	9.60883e-06	1.32522	0.497395	0.350338	2.30009	0.00771466	0.326479	-0.202297	0.231683	-0.656387	0.251793	0.382574	0.87571	0.000358319
lnc-AC233282.2-7	0.301841	0.466724	-0.612921	1.2166	0.517811	0.0938417	1.22494	0.164101	0.903306	1.54657	8.35998e-14	6.27358e-06	1.31281	0.497803	0.33713	2.28848	0.00835936	0.35981	-0.190549	0.23243	-0.646103	0.265005	0.412322	0.767042	0.000103849
lnc-ACADL-2	0.291031	0.285226	-0.268001	0.850064	0.30756	0.546035	1.22705	0.164384	0.904865	1.54924	8.35998e-14	8.69799e-06	1.37004	0.49909	0.391837	2.34823	0.00604984	0.304028	-0.165228	0.234539	-0.624916	0.29446	0.481135	0.797257	0.000329759
lnc-ACER2-1	-0.0763325	0.154924	-0.379977	0.227312	0.622217	0.243039	1.23031	0.164232	0.90842	1.5522	6.81677e-14	9.18424e-06	1.32409	0.497363	0.349278	2.2989	0.00776259	0.334785	-0.196419	0.231941	-0.651014	0.258177	0.397079	0.81323	0.000208766
lnc-ACHE-1	-0.395359	0.121733	-0.633951	-0.156767	0.00116316	0.340105	1.2628	0.165025	0.939362	1.58625	1.9762e-14	2.52328e-05	1.6812	0.50873	0.684104	2.67829	0.000950803	0.464251	-0.169804	0.23092	-0.622399	0.28279	0.462133	0.642932	0.000681156
lnc-ACHE-5	-0.952277	0.326773	-1.59274	-0.311814	0.00356617	0.0203544	1.26948	0.16633	0.943481	1.59548	2.30926e-14	8.84629e-06	1.51057	0.501567	0.527521	2.49363	0.00259781	0.543832	-0.284655	0.233064	-0.741451	0.172141	0.221949	0.665523	7.00348e-05
lnc-ACHE-6	-0.332748	0.5655	-1.44111	0.775611	0.556255	0.786704	1.23185	0.16418	0.910062	1.55363	6.23945e-14	9.5363e-06	1.34004	0.497596	0.364766	2.31531	0.0070808	0.335989	-0.196329	0.231807	-0.650663	0.258005	0.397024	0.871216	0.000394477
lnc-ACOT1-1	0.244103	0.509737	-0.754964	1.24317	0.632024	0.741509	1.22498	0.164013	0.903515	1.54643	8.09353e-14	1.10778e-05	1.3193	0.497628	0.343963	2.29463	0.00802136	0.321441	-0.20443	0.231697	-0.658548	0.249688	0.377607	0.864383	0.00038146
lnc-ACOT12-9	1.11391	0.337072	0.453258	1.77456	0.000950938	0.603598	1.19757	0.164304	0.875537	1.5196	3.12861e-13	2.60872e-05	1.35206	0.49773	0.376528	2.32759	0.0065985	0.332393	-0.283409	0.233584	-0.741225	0.174406	0.225011	0.904726	0.000951726
lnc-ACOX3-1	0.65243	0.204158	0.252288	1.05257	0.00139485	0.749585	1.21727	0.1654	0.893088	1.54145	1.84519e-13	2.14761e-05	1.47382	0.500315	0.493224	2.45442	0.00322129	0.327001	-0.278	0.232755	-0.734192	0.178193	0.232327	0.782468	0.000702564
lnc-ACOXL-3	-0.286684	0.522586	-1.31093	0.737567	0.583289	0.32705	1.23644	0.164697	0.913639	1.55924	6.02851e-14	7.81309e-06	1.34771	0.498595	0.370484	2.32494	0.00687128	0.3732	-0.21516	0.232798	-0.671436	0.241117	0.355365	0.806422	0.000276833
lnc-ACP1-8	0.413845	0.504873	-0.575688	1.40338	0.412387	0.592506	1.22451	0.16422	0.90265	1.54638	8.88178e-14	8.33513e-06	1.3245	0.497179	0.350049	2.29895	0.00772098	0.328038	-0.200995	0.231602	-0.654925	0.252936	0.385479	0.865391	0.000337609
lnc-ACP2-2	-1.60688	0.867475	-3.3071	0.0933405	0.0639736	0.121702	1.23107	0.1644	0.908854	1.55329	6.9833e-14	1.05789e-05	1.39186	0.498833	0.414166	2.36956	0.00526699	0.366744	-0.203791	0.231526	-0.657573	0.249991	0.378746	0.832958	0.000160785
lnc-ACP6-1	1.20009	1.25039	-1.25063	3.65081	0.337168	0.807932	1.2405	0.165113	0.91688	1.56411	5.77316e-14	9.99542e-06	1.38038	0.500907	0.398619	2.36214	0.00585561	0.328524	-0.173559	0.23392	-0.632033	0.284915	0.458111	0.849158	0.000367968
lnc-ACPL2-2	-1.84567	0.686861	-3.19189	-0.499448	0.00720732	0.980729	1.26025	0.165547	0.935779	1.58471	2.68674e-14	1.782e-05	1.35736	0.497653	0.381978	2.33274	0.0063812	0.314468	-0.211881	0.231845	-0.666288	0.242527	0.360775	0.876887	0.000643927
lnc-ACR-2	-0.0130934	0.248235	-0.499624	0.473437	0.957934	0.604316	1.23019	0.163927	0.908895	1.55148	6.17284e-14	9.0943e-06	1.3262	0.497795	0.350543	2.30186	0.00771822	0.34408	-0.200982	0.233809	-0.659238	0.257275	0.390011	0.815818	0.000358584
lnc-ACSF3-1	-0.256588	0.459703	-1.15759	0.644414	0.576735	0.0326691	1.22638	0.16378	0.90538	1.54739	6.99441e-14	1.64519e-05	1.33251	0.497353	0.357716	2.3073	0.00737976	0.354598	-0.205506	0.231686	-0.659602	0.248589	0.375076	0.825523	5.52477e-05
lnc-ACSL1-1	0.0755383	0.409272	-0.726619	0.877696	0.853568	0.428023	1.23062	0.164036	0.909118	1.55213	6.27276e-14	9.15583e-06	1.3427	0.504356	0.354179	2.33122	0.00776307	0.404675	-0.200513	0.23191	-0.655047	0.254022	0.38725	0.891375	0.000298205
lnc-ACSL1-2	0.955285	0.593283	-0.207528	2.1181	0.107361	0.290016	1.2511	0.164715	0.928267	1.57394	3.06422e-14	1.2645e-05	1.32992	0.497215	0.355395	2.30444	0.00747881	0.31131	-0.183835	0.231829	-0.638212	0.270542	0.427791	0.840255	0.000190273
lnc-ACTA1-3	0.0690476	0.409036	-0.732647	0.870743	0.865949	0.276307	1.23087	0.164055	0.909331	1.55242	6.25056e-14	8.68894e-06	1.33056	0.497678	0.355127	2.30599	0.00750572	0.352277	-0.202285	0.231652	-0.656313	0.251744	0.382538	0.871731	0.000233627
lnc-ACTA2-1	-0.477178	0.65012	-1.75139	0.797034	0.462958	0.496485	1.23232	0.16408	0.910729	1.55391	5.89528e-14	1.09991e-05	1.35671	0.498853	0.37898	2.33445	0.00653479	0.313435	-0.211059	0.231933	-0.665639	0.243521	0.362822	0.892949	0.00035553
lnc-ACTBL2-3	-0.381591	1.02717	-2.39481	1.63163	0.710268	0.208735	1.22797	0.163769	0.906992	1.54895	6.4726e-14	1.36145e-05	1.32899	0.497233	0.354431	2.30355	0.00752277	0.333627	-0.208216	0.232057	-0.663039	0.246608	0.36958	0.796674	0.000214068
lnc-ACTN4-1	0.793253	0.71626	-0.610592	2.1971	0.268081	0.567117	1.2324	0.163905	0.911156	1.55365	5.51781e-14	9.74413e-06	1.35452	0.498188	0.378092	2.33095	0.00654997	0.330381	-0.199642	0.231691	-0.653748	0.254463	0.388866	0.881053	0.000368233
lnc-ACTR2-2	0.610372	0.677724	-0.717944	1.93869	0.367791	0.35069	1.22788	0.163766	0.906907	1.54886	6.4948e-14	8.75332e-06	1.33219	0.497466	0.35717	2.3072	0.00740759	0.323244	-0.19412	0.232002	-0.648835	0.260594	0.40275	0.844903	0.000265351
lnc-ACTR3-1	-0.78397	0.518588	-1.80038	0.232444	0.1306	0.00333017	1.24601	0.163749	0.925065	1.56695	2.75335e-14	5.86716e-06	1.41515	0.500882	0.433442	2.39686	0.00472332	0.574044	-0.216095	0.231828	-0.67047	0.23828	0.351267	0.757679	1.0572e-05
lnc-ACTR3B-1	-0.138902	0.144922	-0.422944	0.14514	0.337831	0.074861	1.24391	0.1652	0.920123	1.5677	5.08482e-14	4.3032e-06	1.46471	0.517645	0.450144	2.47928	0.00466116	0.661287	-0.183724	0.232489	-0.639395	0.271947	0.429383	0.990183	8.20687e-05
lnc-ACTR3C-1	-0.619334	0.357384	-1.31979	0.0811261	0.083102	0.581214	1.25212	0.166276	0.92623	1.57802	5.06262e-14	8.21142e-06	1.42397	0.50008	0.443827	2.40411	0.00440674	0.362471	-0.196065	0.231574	-0.649942	0.257812	0.397184	0.912357	0.000351544
lnc-ACTR8-1	0.00981168	0.383575	-0.741981	0.761604	0.979593	0.98453	1.23065	0.164209	0.908809	1.5525	6.66134e-14	9.90626e-06	1.32697	0.49757	0.351747	2.30218	0.0076556	0.330856	-0.203318	0.233071	-0.66013	0.253493	0.383021	0.867994	0.000405302
lnc-ACYP2-2	-0.0943132	0.433148	-0.943267	0.754641	0.827632	0.305232	1.23051	0.163928	0.909216	1.5518	6.07292e-14	9.24422e-06	1.34103	0.501218	0.358658	2.3234	0.00746099	0.401749	-0.20078	0.231795	-0.655091	0.25353	0.386383	0.891617	0.000246876
lnc-ADA-1	-0.537976	0.503021	-1.52388	0.447927	0.284849	0.2868	1.23253	0.163719	0.911652	1.55342	5.14033e-14	1.16032e-05	1.33034	0.497126	0.355988	2.30469	0.00744943	0.356415	-0.224018	0.232551	-0.679809	0.231773	0.335393	0.806055	0.000303155
lnc-ADAD2-2	-1.2652	0.44383	-2.13509	-0.395309	0.00436313	0.0300893	1.25323	0.164476	0.930861	1.5756	2.54241e-14	1.35573e-05	1.53424	0.503528	0.547341	2.52114	0.00231157	0.546362	-0.251558	0.23248	-0.707211	0.204094	0.279224	0.709923	0.000102099
lnc-ADAM10-1	0.38308	0.529596	-0.65491	1.42107	0.469469	0.0150292	1.23857	0.163914	0.917309	1.55984	4.15223e-14	5.17094e-06	1.3222	0.497247	0.347618	2.29679	0.00783617	0.317065	-0.210458	0.231919	-0.66501	0.244094	0.36416	0.789241	3.05239e-05
lnc-ADAM18-1	1.13732	0.881108	-0.589617	2.86426	0.196777	0.339258	1.24528	0.16438	0.9231	1.56746	3.57492e-14	1.40872e-05	1.35556	0.497859	0.379773	2.33135	0.00647359	0.30978	-0.222467	0.2321	-0.677375	0.232441	0.337812	0.93224	0.000273137
lnc-ADAM22-6	0.469419	0.516828	-0.543545	1.48238	0.363736	0.799727	1.22442	0.163101	0.904751	1.54409	6.03961e-14	1.10725e-05	1.31452	0.497524	0.339393	2.28965	0.00823867	0.324882	-0.202244	0.231545	-0.656065	0.251577	0.382416	0.850011	0.000423854
lnc-ADAM30-1	-0.296671	0.172012	-0.633809	0.0404669	0.08458	0.75907	1.26756	0.164917	0.944326	1.59079	1.52101e-14	8.86832e-06	1.42037	0.499944	0.440496	2.40024	0.00449646	0.342002	-0.184809	0.231983	-0.639486	0.269869	0.425656	0.902092	0.000359185
lnc-ADAM32-1	0.266266	0.612275	-0.933771	1.4663	0.66365	0.184912	1.22979	0.16368	0.908981	1.55059	5.76206e-14	8.196e-06	1.3112	0.498718	0.333727	2.28866	0.00856026	0.383307	-0.1996	0.231717	-0.653756	0.254556	0.38902	0.830557	0.00016419
lnc-ADAMTS12-2	-0.479317	0.549335	-1.55599	0.597359	0.382913	0.0205343	1.24521	0.165508	0.920822	1.5696	5.32907e-14	3.99022e-06	1.35678	0.498658	0.379425	2.33413	0.0065113	0.416401	-0.197133	0.231753	-0.65136	0.257094	0.394982	0.866435	3.82554e-05
lnc-ADAMTS14-2	-0.604026	0.544056	-1.67036	0.462305	0.266901	0.0756553	1.23359	0.163459	0.913214	1.55396	4.4631e-14	9.28147e-06	1.31622	0.497297	0.34154	2.29091	0.00812679	0.301834	-0.209011	0.231787	-0.663305	0.245284	0.367197	0.848191	0.00010494
lnc-ADAMTS16-1	0.0987551	1.10908	-2.07501	2.27252	0.929048	0.00741391	1.23047	0.163861	0.909312	1.55164	5.9508e-14	1.01316e-05	1.32594	0.497554	0.350754	2.30113	0.00770066	0.376991	-0.202215	0.231705	-0.656349	0.251918	0.382812	0.820684	1.4595e-05
lnc-ADAMTS16-2	-1.07078	0.65949	-2.36336	0.221797	0.104451	0.777667	1.21488	0.163808	0.893826	1.53594	1.20237e-13	1.34888e-05	1.34086	0.497541	0.365701	2.31603	0.00703925	0.33061	-0.221322	0.232312	-0.676646	0.234002	0.340747	0.897727	0.000484769
lnc-ADAMTS16-3	-0.437931	0.874872	-2.15265	1.27679	0.616677	0.881866	1.2248	0.164143	0.90309	1.54652	8.53762e-14	1.01404e-05	1.33351	0.497501	0.358429	2.3086	0.00735292	0.324447	-0.20719	0.23184	-0.661587	0.247208	0.371495	0.86988	0.000418777
lnc-ADAMTS17-1	0.364788	0.71314	-1.03294	1.76252	0.608984	0.763044	1.2408	0.16539	0.91664	1.56496	6.27276e-14	9.98971e-06	1.33883	0.497776	0.363209	2.31445	0.00715318	0.343183	-0.209135	0.231986	-0.663819	0.24555	0.367325	0.861141	0.000411535
lnc-ADAMTS2-1	-0.507887	0.513497	-1.51432	0.498549	0.322627	0.0391715	1.23202	0.163808	0.910966	1.55308	5.42899e-14	1.12633e-05	1.34929	0.497587	0.374039	2.32454	0.00669452	0.391397	-0.222108	0.232413	-0.67763	0.233413	0.339244	0.722597	7.2166e-05
lnc-ADAMTS5-1	0.681698	1.06926	-1.41401	2.7774	0.52377	0.465697	1.23677	0.164224	0.914895	1.55864	5.04041e-14	1.1436e-05	1.31775	0.497478	0.342707	2.29279	0.00807654	0.348281	-0.203977	0.231633	-0.657969	0.250014	0.37853	0.874405	0.000299529
lnc-ADAMTS9-7	0.796196	0.618585	-0.416207	2.0086	0.19805	0.891908	1.2281	0.163081	0.908469	1.54773	5.05151e-14	9.18817e-06	1.36175	0.497979	0.385733	2.33777	0.00624633	0.342909	-0.228251	0.232442	-0.683829	0.227326	0.326114	0.874754	0.000396237
lnc-ADAMTSL4-2	0.839696	0.484237	-0.109391	1.78878	0.0829075	0.594974	1.19567	0.162987	0.876223	1.51512	2.20046e-13	1.49423e-05	1.30591	0.497517	0.330795	2.28103	0.00866855	0.331512	-0.192328	0.231672	-0.646397	0.261742	0.406442	0.827737	0.000342911
lnc-ADARB1-2	-0.0138788	0.50209	-0.997957	0.9702	0.977948	0.00134839	1.23039	0.163901	0.909151	1.55163	6.05072e-14	9.70198e-06	1.32788	0.49754	0.352719	2.30304	0.00761024	0.387886	-0.202923	0.23184	-0.657322	0.251476	0.381426	0.766576	3.46511e-06
lnc-ADARB1-3	0.518317	0.204563	0.117382	0.919252	0.0112839	0.00872961	1.25474	0.166183	0.929033	1.58046	4.34097e-14	1.23452e-05	1.63381	0.511469	0.631353	2.63627	0.00140143	0.743502	-0.286502	0.234052	-0.745237	0.172232	0.220916	0.579384	3.6089e-05
lnc-ADC-6	0.889166	0.626729	-0.339201	2.11753	0.155975	0.209886	1.22428	0.163365	0.904094	1.54447	6.67244e-14	9.73629e-06	1.32986	0.497235	0.355301	2.30443	0.00748371	0.306526	-0.194946	0.231423	-0.648527	0.258635	0.399576	0.794278	0.000224951
lnc-ADCK3-5	-1.2143	1.27877	-3.72064	1.29205	0.342326	0.782776	1.23207	0.163954	0.910726	1.55341	5.70655e-14	1.02936e-05	1.31703	0.497431	0.342087	2.29198	0.00810481	0.317008	-0.198395	0.231644	-0.65241	0.255619	0.391741	0.855709	0.000414469
lnc-ADCY8-2	-0.209046	0.887362	-1.94824	1.53015	0.813758	0.469792	1.23097	0.164098	0.909344	1.5526	6.31717e-14	9.07538e-06	1.32612	0.49733	0.351371	2.30087	0.00766505	0.324569	-0.204095	0.231748	-0.658313	0.250123	0.378494	0.855024	0.000318149
lnc-ADCY9-1	-0.1003	0.930732	-1.9245	1.7239	0.914182	0.00663715	1.23053	0.163868	0.909358	1.55171	5.93969e-14	1.05916e-05	1.31745	0.505784	0.326135	2.30877	0.00919345	0.643045	-0.20051	0.232477	-0.656157	0.255136	0.388414	0.690206	1.34828e-05
lnc-ADCYAP1-6	0.0708994	0.260435	-0.439544	0.581342	0.785442	0.52942	1.22917	0.164013	0.90771	1.55063	6.66134e-14	9.03816e-06	1.31247	0.500354	0.33179	2.29314	0.008714	0.36911	-0.213771	0.235308	-0.674967	0.247425	0.363629	0.963109	0.000343561
lnc-ADD1-1	-0.181646	0.212919	-0.59896	0.235668	0.393592	0.453199	1.23434	0.164279	0.912362	1.55632	5.75096e-14	1.06762e-05	1.31809	0.497325	0.343353	2.29283	0.00804052	0.341171	-0.18841	0.232209	-0.643532	0.266712	0.417147	0.826999	0.000311413
lnc-ADO-1	-0.302404	0.580578	-1.44032	0.835508	0.602459	0.659792	1.23274	0.163712	0.911872	1.55361	5.07372e-14	9.79562e-06	1.35214	0.49944	0.373258	2.33103	0.00678295	0.362994	-0.21596	0.232999	-0.672629	0.240709	0.353993	0.836289	0.000397948
lnc-ADPRHL1-4	0.285129	0.468301	-0.632723	1.20298	0.542618	0.0181829	1.22971	0.163632	0.909	1.55043	5.68434e-14	8.69757e-06	1.31035	0.498172	0.333954	2.28675	0.00853039	0.403628	-0.185801	0.233247	-0.642956	0.271355	0.425693	0.630805	2.95904e-05
lnc-ADRA1D-2	-0.16606	0.696332	-1.53085	1.19873	0.811511	0.0461272	1.22689	0.164567	0.904346	1.54944	8.9706e-14	4.47661e-06	1.32746	0.497214	0.352941	2.30198	0.0075896	0.332753	-0.197063	0.232787	-0.653318	0.259191	0.397252	0.720257	6.51074e-05
lnc-ADRBK2-5	-0.088778	0.388922	-0.851051	0.673495	0.819439	0.98637	1.2281	0.164186	0.906302	1.5499	7.43849e-14	9.67716e-06	1.34045	0.500532	0.359425	2.32147	0.00740522	0.337036	-0.200856	0.231759	-0.655095	0.253383	0.386129	0.857557	0.000392428
lnc-AEBP2-1	-0.479942	0.274119	-1.0172	0.0573204	0.0799707	0.287632	1.27543	0.167592	0.946954	1.6039	2.73115e-14	6.12585e-06	1.47133	0.504484	0.48256	2.4601	0.00353974	0.412549	-0.185558	0.23167	-0.639622	0.268507	0.423156	0.858153	0.00024947
lnc-AF131215.2.1-1	0.33594	0.302944	-0.25782	0.9297	0.267467	0.698869	1.25857	0.166828	0.931595	1.58555	4.55191e-14	9.97464e-06	1.31482	0.49756	0.339623	2.29002	0.00822863	0.316849	-0.249741	0.235609	-0.711526	0.212044	0.289152	0.818508	0.000398162
lnc-AF131215.3.1-1	0.852536	0.410648	0.0476809	1.65739	0.037887	0.253965	1.26476	0.166055	0.939304	1.59023	2.60902e-14	7.39779e-06	1.40997	0.499536	0.430901	2.38904	0.00476409	0.360166	-0.238581	0.232546	-0.694364	0.217201	0.304914	0.833571	0.000254163
lnc-AF131215.4.1-1	0.0526762	0.380251	-0.692602	0.797954	0.889821	0.00386414	1.2328	0.164975	0.909459	1.55615	7.86038e-14	2.45854e-06	1.33249	0.498651	0.355152	2.30983	0.00753581	0.449572	-0.205422	0.23252	-0.661152	0.250309	0.376988	0.680056	8.44969e-06
lnc-AF131215.6.1-1	-0.433358	0.534062	-1.4801	0.613384	0.417114	0.400534	1.23346	0.163533	0.912941	1.55398	4.60743e-14	1.01824e-05	1.32982	0.497274	0.355179	2.30446	0.00749041	0.341618	-0.197836	0.231711	-0.65198	0.256309	0.393214	0.860619	0.000333724
lnc-AF131216.5.1-1	-0.421222	0.375941	-1.15805	0.315608	0.262523	0.0553735	1.25684	0.165803	0.931876	1.58181	3.44169e-14	3.38384e-06	1.38683	0.500033	0.406781	2.36687	0.00554616	0.454637	-0.216396	0.232069	-0.671244	0.238451	0.351097	0.79394	8.01081e-05
lnc-AF186192.1.1-1	-0.123622	0.489328	-1.08269	0.835444	0.80055	0.0120409	1.23339	0.164512	0.910951	1.55583	6.51701e-14	4.2798e-06	1.34275	0.500923	0.36096	2.32454	0.00735006	0.508664	-0.200467	0.231765	-0.654718	0.253785	0.387063	0.928745	2.21181e-05
lnc-AFTPH-1	0.000843449	0.551438	-1.07996	1.08164	0.99878	0.871275	1.2304	0.163973	0.909021	1.55178	6.20615e-14	9.40638e-06	1.3274	0.497313	0.352688	2.30212	0.00760433	0.329684	-0.202659	0.231644	-0.656673	0.251355	0.381643	0.868734	0.000398575
lnc-AGAP1-5	0.0997299	0.308518	-0.504954	0.704414	0.746502	0.163756	1.23722	0.165395	0.913054	1.56139	7.40519e-14	4.6596e-06	1.33877	0.498556	0.361622	2.31592	0.00724641	0.38045	-0.194816	0.232946	-0.651382	0.26175	0.402978	0.972866	0.000158797
lnc-AGAP2-1	0.102257	0.398496	-0.67878	0.883295	0.797482	0.00686929	1.23078	0.16404	0.909265	1.55229	6.23945e-14	1.01646e-05	1.32455	0.497305	0.349847	2.29925	0.00773437	0.361599	-0.204232	0.231688	-0.658332	0.249868	0.37805	0.927756	1.33567e-05
lnc-AGBL1-4	0.344414	0.790459	-1.20486	1.89369	0.663044	0.91176	1.2259	0.163599	0.905251	1.54655	6.71685e-14	1.13518e-05	1.31227	0.498518	0.335187	2.28934	0.00848014	0.323784	-0.2049	0.23167	-0.658966	0.249166	0.376455	0.843926	0.000434693
lnc-AGGF1-3	-0.423101	0.502666	-1.40831	0.562106	0.399948	0.539626	1.24287	0.165158	0.91917	1.56658	5.26246e-14	9.51549e-06	1.35788	0.498444	0.380952	2.33482	0.00644483	0.361914	-0.22521	0.232966	-0.681815	0.231394	0.333689	0.802826	0.000397408
lnc-AGPAT1-1	0.305535	0.378266	-0.435852	1.04692	0.419249	0.727378	1.24469	0.165402	0.920504	1.56887	5.26246e-14	9.45042e-06	1.33077	0.497427	0.355828	2.30571	0.00746622	0.329323	-0.203193	0.231727	-0.65737	0.250984	0.380562	0.881766	0.000399862
lnc-AGPAT2-1	-0.510926	0.531851	-1.55334	0.531483	0.336725	0.851781	1.24239	0.164842	0.919305	1.56547	4.81837e-14	1.18703e-05	1.35584	0.49803	0.379716	2.33196	0.00648097	0.338474	-0.198882	0.231618	-0.652845	0.255081	0.390526	0.847997	0.000477094
lnc-AGPAT4-1	0.192818	0.0953141	0.00600549	0.37963	0.0430761	0.929062	1.2076	0.165321	0.883578	1.53162	2.78111e-13	1.10978e-05	1.37503	0.49766	0.399633	2.35043	0.00572747	0.31529	-0.255607	0.232584	-0.711463	0.200249	0.271773	0.794947	0.000441643
lnc-AGPAT4-2	-0.315794	0.913753	-2.10672	1.47513	0.729643	0.939539	1.23145	0.164134	0.909755	1.55315	6.25056e-14	9.5299e-06	1.33311	0.497597	0.357836	2.30838	0.00738221	0.333678	-0.198251	0.232013	-0.652989	0.256486	0.392837	0.874266	0.000404414
lnc-AGPAT5-1	0.578656	0.852478	-1.09217	2.24948	0.497269	0.0754946	1.23312	0.16396	0.911769	1.55448	5.44009e-14	1.0957e-05	1.3343	0.497545	0.359129	2.30947	0.00732347	0.315371	-0.201246	0.231701	-0.655373	0.25288	0.385088	0.85829	8.8361e-05
lnc-AGPS-3	0.119971	0.785161	-1.41892	1.65886	0.878558	0.923492	1.23238	0.164383	0.910194	1.55457	6.52811e-14	1.06544e-05	1.33055	0.497725	0.355027	2.30607	0.00751171	0.330029	-0.197474	0.234137	-0.656373	0.261426	0.398998	0.855225	0.000404829
lnc-AGR3-1	0.0431898	0.24925	-0.445332	0.531712	0.862432	0.234909	1.22944	0.163916	0.908176	1.55071	6.36158e-14	7.91642e-06	1.32003	0.499116	0.341776	2.29827	0.00817569	0.384989	-0.204908	0.232018	-0.659655	0.24984	0.377154	0.925059	0.000209305
lnc-AGRP-1	0.488999	0.487402	-0.466291	1.44429	0.315727	0.106379	1.23187	0.164531	0.909393	1.55434	7.03881e-14	9.53854e-06	1.30135	0.498001	0.325287	2.27741	0.00897122	0.358608	-0.205486	0.231559	-0.659334	0.248362	0.374863	0.882776	0.000111226
lnc-AGRP-4	-1.23053	0.459869	-2.13186	-0.329203	0.00745453	0.0674235	1.2694	0.165287	0.945447	1.59336	1.58762e-14	1.22363e-05	1.58427	0.506653	0.591249	2.57729	0.0017664	0.604133	-0.263557	0.232455	-0.719161	0.192047	0.256879	0.652765	0.000192271
lnc-AGRP-5	-0.770412	0.801144	-2.34063	0.799801	0.33623	0.00292302	1.23607	0.164366	0.91392	1.55822	5.4734e-14	5.88589e-06	1.36417	0.4987	0.386736	2.3416	0.00622946	0.464808	-0.211482	0.231863	-0.665924	0.24296	0.361716	0.753856	6.80816e-06
lnc-AGT-5	1.88771	0.829668	0.26159	3.51383	0.0228904	0.568323	1.22738	0.163212	0.907489	1.54727	5.4734e-14	1.09106e-05	1.29471	0.497443	0.319736	2.26968	0.00924866	0.304674	-0.251966	0.232437	-0.707534	0.203602	0.278356	0.876868	0.000389637
lnc-AGXT2L1-1	-0.12122	0.801502	-1.69213	1.44969	0.879786	0.0678742	1.22772	0.164822	0.904677	1.55077	9.41469e-14	2.59724e-05	1.32729	0.497235	0.352723	2.30185	0.00760018	0.328887	-0.206176	0.232774	-0.662405	0.250053	0.375761	0.728314	8.77246e-05
lnc-AHI1-3	-0.251507	0.720737	-1.66413	1.16111	0.727121	0.181671	1.23063	0.164127	0.908945	1.55231	6.4837e-14	9.66544e-06	1.33956	0.498499	0.362518	2.3166	0.00720573	0.381525	-0.201863	0.231666	-0.655921	0.252195	0.383562	0.880199	0.000184417
lnc-AHR-1	0.282398	0.719524	-1.12784	1.69264	0.694704	0.513233	1.22976	0.164014	0.908296	1.55122	6.4837e-14	9.1023e-06	1.32871	0.497322	0.353981	2.30345	0.00754594	0.330523	-0.199342	0.231854	-0.653767	0.255083	0.389913	0.84836	0.000329142
lnc-AHSA2-5	0.634393	0.310867	0.0251047	1.24368	0.0412786	0.84373	1.23686	0.163819	0.915782	1.55794	4.35207e-14	1.21583e-05	1.27076	0.498106	0.294489	2.24703	0.0107358	0.334293	-0.279878	0.235358	-0.741172	0.181416	0.234378	0.897232	0.000503327
lnc-AIM1-1	-0.296936	1.32374	-2.89142	2.29754	0.822511	0.49146	1.22407	0.166119	0.898481	1.54966	1.72418e-13	2.15465e-05	1.32106	0.498117	0.344768	2.29735	0.0079991	0.308616	-0.201128	0.231756	-0.655362	0.253105	0.385479	0.8834	0.000325173
lnc-AIM2-1	-0.67364	0.60411	-1.85767	0.510395	0.26481	0.369621	1.22932	0.164327	0.907245	1.5514	7.38298e-14	1.18344e-05	1.37206	0.498713	0.394596	2.34951	0.00593788	0.358987	-0.208561	0.231642	-0.662571	0.24545	0.36793	0.852757	0.0003265
lnc-AIPL1-2	-0.920282	0.612547	-2.12085	0.280288	0.132997	0.00016933	1.25061	0.165465	0.926304	1.57491	4.08562e-14	2.63492e-06	1.38069	0.49889	0.402885	2.3585	0.00564834	0.492109	-0.193372	0.231911	-0.64791	0.261166	0.404382	0.943235	6.62235e-07
lnc-AJAP1-4	-0.994387	0.59961	-2.1696	0.180827	0.0972388	0.374156	1.25147	0.164999	0.928079	1.57486	3.33067e-14	9.04132e-06	1.41232	0.499609	0.433102	2.39153	0.00470092	0.400489	-0.252848	0.233481	-0.710463	0.204767	0.278832	0.717933	0.000334776
lnc-AKAP10-1	-0.516369	0.338278	-1.17938	0.146645	0.126895	0.00320164	1.24865	0.164512	0.926214	1.57109	3.19744e-14	4.74781e-06	1.421	0.50105	0.438961	2.40304	0.00456759	0.548497	-0.22648	0.232251	-0.681683	0.228723	0.329484	0.690572	9.69162e-06
lnc-AKAP13-6	0.403	0.581479	-0.736677	1.54268	0.488271	0.963333	1.2298	0.163278	0.909783	1.54982	4.996e-14	1.02689e-05	1.30834	0.49816	0.331962	2.28471	0.00863084	0.331644	-0.198632	0.231664	-0.652685	0.255421	0.391215	0.86614	0.00043334
lnc-AKAP1-4	-0.382809	0.214323	-0.802875	0.0372576	0.0740789	0.728075	1.25356	0.164684	0.930788	1.57634	2.69784e-14	1.7659e-05	1.41915	0.49973	0.4397	2.39861	0.00451363	0.338052	-0.21193	0.231573	-0.665806	0.241946	0.3601	0.849703	0.00066751
lnc-AKAP3-1	-0.203939	0.126357	-0.451593	0.0437161	0.106529	0.189755	1.20922	0.163091	0.88957	1.52888	1.22236e-13	2.27554e-05	1.39561	0.498837	0.417909	2.37331	0.0051463	0.384872	-0.309028	0.239433	-0.778309	0.160252	0.196819	0.534837	0.000246322
lnc-AKAP8-1	0.0355412	0.707508	-1.35115	1.42223	0.959936	0.165361	1.22956	0.164719	0.906716	1.5524	8.35998e-14	5.50211e-06	1.32585	0.498251	0.349292	2.3024	0.00779086	0.377653	-0.202588	0.231652	-0.656618	0.251442	0.381827	0.862221	0.000167631
lnc-AKAP9-2	-0.219936	0.815008	-1.81732	1.37745	0.78727	0.619814	1.22889	0.163779	0.90789	1.54989	6.21725e-14	1.08434e-05	1.33	0.497339	0.355233	2.30476	0.00749009	0.336776	-0.20167	0.231708	-0.65581	0.25247	0.384103	0.876516	0.000371698
lnc-AKR1C3-1	0.600438	0.416646	-0.216174	1.41705	0.14955	0.589742	1.23988	0.164564	0.917345	1.56242	4.90719e-14	7.89013e-06	1.31787	0.497304	0.343175	2.29257	0.00804836	0.327743	-0.23028	0.232867	-0.686691	0.226132	0.322717	0.848373	0.000336132
lnc-AKR1E2-1	0.127246	0.54225	-0.935544	1.19004	0.81447	0.934842	1.23152	0.163876	0.910329	1.55271	5.69544e-14	9.79644e-06	1.33382	0.498039	0.357681	2.30996	0.00740316	0.333128	-0.201397	0.231699	-0.655519	0.252725	0.384728	0.869323	0.000413005
lnc-AKR1E2-2	0.364891	0.834616	-1.27093	2.00071	0.661969	0.905498	1.23658	0.164746	0.913681	1.55947	6.09512e-14	9.28719e-06	1.32428	0.497271	0.349649	2.29891	0.00774244	0.329522	-0.189486	0.233544	-0.647223	0.268252	0.417165	0.881914	0.000379263
lnc-AKR7A2-2	0.415377	0.400388	-0.36937	1.20012	0.299533	0.371408	1.22029	0.164365	0.898136	1.54244	1.13465e-13	7.94866e-06	1.33056	0.497526	0.355427	2.30569	0.00748736	0.324448	-0.199294	0.231748	-0.653512	0.254925	0.389813	0.861528	0.000293492
lnc-AKR7A3-1	0.723588	0.225945	0.280744	1.16643	0.00136243	0.0224161	1.29515	0.168488	0.964918	1.62538	1.5099e-14	4.12503e-06	1.63365	0.505288	0.643299	2.62399	0.00122456	0.569772	-0.16712	0.232002	-0.621835	0.287595	0.471317	0.978425	5.14959e-05
lnc-AKT1-1	-0.432953	0.182755	-0.791145	-0.0747603	0.0178344	0.696356	1.31127	0.170455	0.977188	1.64536	1.44329e-14	9.48012e-06	1.52154	0.503853	0.534009	2.50907	0.00252929	0.362003	-0.14222	0.233487	-0.599846	0.315406	0.54245	0.897941	0.000329272
lnc-AKTIP-1	-0.099858	0.124135	-0.343158	0.143442	0.421147	0.902982	1.22803	0.164134	0.906339	1.54973	7.32747e-14	1.12715e-05	1.35569	0.498331	0.378982	2.3324	0.00651896	0.334123	-0.222401	0.232837	-0.678752	0.233951	0.339487	0.88168	0.000459865
lnc-AL020996.1-2	-0.381518	0.554316	-1.46796	0.70492	0.491283	0.482195	1.23745	0.164427	0.915175	1.55972	5.24025e-14	8.02643e-06	1.34205	0.497662	0.366647	2.31745	0.00700298	0.346836	-0.203967	0.231727	-0.658143	0.250209	0.378749	0.87866	0.000322717
lnc-AL033532.1-1	0.284913	0.16086	-0.0303663	0.600192	0.0765293	0.912805	1.22106	0.165169	0.897336	1.54479	1.43774e-13	1.40423e-05	1.30924	0.497269	0.334614	2.28387	0.00846676	0.312511	-0.269526	0.234328	-0.7288	0.189747	0.250057	0.794707	0.000533543
lnc-AL035696.1-2	-0.472022	0.668952	-1.78314	0.839099	0.480428	0.0426537	1.22952	0.163766	0.908549	1.5505	6.01741e-14	1.02682e-05	1.33141	0.497455	0.356415	2.3064	0.0074409	0.334691	-0.207055	0.231745	-0.661265	0.247156	0.371611	0.813631	6.18429e-05
lnc-AL078585.1-1	-2.19723	0.954567	-4.06815	-0.326312	0.0213461	0.159893	1.24935	0.165725	0.924537	1.57417	4.75175e-14	1.06255e-05	1.43655	0.499716	0.457123	2.41597	0.00404375	0.458789	-0.245724	0.232412	-0.701243	0.209795	0.290384	0.810825	0.000248974
lnc-AL078585.1-11	-0.27573	0.66343	-1.57603	1.02457	0.677693	0.0111665	1.23087	0.163835	0.909754	1.55198	5.78426e-14	9.65049e-06	1.33858	0.497862	0.362791	2.31437	0.0071739	0.408923	-0.203564	0.231688	-0.657664	0.250535	0.37961	0.867905	2.24628e-05
lnc-AL078585.1-2	0.572441	0.60482	-0.612985	1.75787	0.343912	0.831019	1.23473	0.163634	0.914014	1.55545	4.4964e-14	1.09251e-05	1.31185	0.497639	0.336495	2.2872	0.0083853	0.324455	-0.199579	0.231644	-0.653592	0.254434	0.38892	0.856122	0.000449896
lnc-AL078585.1-6	-0.0727668	0.567257	-1.18457	1.03904	0.897929	0.340605	1.23271	0.16497	0.909375	1.55605	7.88258e-14	6.61928e-06	1.33371	0.499684	0.354352	2.31308	0.00760508	0.381825	-0.205277	0.232544	-0.661055	0.250502	0.377376	0.801193	0.000265863
lnc-AL078585.1-7	0.0837006	0.481064	-0.859168	1.02657	0.861873	0.140772	1.22935	0.164029	0.907858	1.55084	6.65024e-14	7.34451e-06	1.31887	0.499686	0.339499	2.29823	0.00830557	0.407019	-0.199582	0.232289	-0.65486	0.255696	0.390232	0.77971	0.000145538
lnc-AL117340.1-2	0.502477	0.192071	0.126026	0.878929	0.0088939	0.459229	1.217	0.164895	0.893815	1.54019	1.57763e-13	1.79026e-05	1.39604	0.498934	0.418146	2.37393	0.00514131	0.312332	-0.198355	0.231802	-0.652679	0.255969	0.39216	0.851783	0.000483257
lnc-AL136218.1-1	0.775453	0.472033	-0.149714	1.70062	0.100425	0.339752	1.228	0.16281	0.908903	1.54711	4.60743e-14	1.7791e-05	1.29541	0.497751	0.319838	2.27099	0.00925388	0.301192	-0.279319	0.23667	-0.743185	0.184546	0.237919	0.6705	0.000421592
lnc-AL136219.1-4	-0.0231432	0.224549	-0.463251	0.416964	0.917911	0.0914866	1.23175	0.164487	0.909362	1.55414	6.9722e-14	5.41704e-06	1.33168	0.498962	0.353732	2.30963	0.00760998	0.407288	-0.201992	0.231734	-0.656183	0.252198	0.383397	0.905106	0.000109354
lnc-AL137003.1-1	-0.159484	0.275548	-0.699548	0.38058	0.562732	0.503852	1.23839	0.164597	0.915783	1.56099	5.31797e-14	1.31196e-05	1.32388	0.497149	0.349482	2.29827	0.00774619	0.331405	-0.201545	0.231679	-0.655627	0.252537	0.384337	0.886075	0.000326322
lnc-AL137003.1-2	-0.998873	0.745506	-2.46004	0.462293	0.180291	0.540183	1.22908	0.16407	0.907511	1.55065	6.82787e-14	1.25878e-05	1.35773	0.497816	0.382031	2.33343	0.00638398	0.309113	-0.226985	0.232339	-0.682361	0.228392	0.328592	0.895198	0.000431204
lnc-AL137145.1-2	-0.400408	0.206282	-0.804713	0.00389716	0.0522496	0.000967281	1.20901	0.165796	0.884061	1.53397	3.04978e-13	1.8078e-06	1.34757	0.497242	0.372998	2.32215	0.00672634	0.291268	-0.228996	0.232012	-0.683732	0.225739	0.323642	0.926533	1.42583e-06
lnc-AL137145.1-5	0.197383	0.468846	-0.721538	1.1163	0.673757	0.974949	1.22948	0.163656	0.90872	1.55024	5.79536e-14	9.84576e-06	1.3197	0.497588	0.344443	2.29495	0.00799715	0.329429	-0.206271	0.231791	-0.660572	0.24803	0.373519	0.868532	0.000415494
lnc-AL139008.2-1	0.189427	0.151638	-0.107778	0.486633	0.21159	0.0628254	1.24664	0.165035	0.923173	1.5701	4.22995e-14	5.3982e-06	1.42915	0.504675	0.440004	2.41829	0.00462839	0.503891	-0.191328	0.231933	-0.645908	0.263253	0.409413	0.912362	8.68759e-05
lnc-AL160314.1-1	-0.625555	0.87277	-2.33615	1.08504	0.47353	0.950598	1.22099	0.164674	0.898238	1.54375	1.22014e-13	8.674e-06	1.3044	0.498294	0.327761	2.28104	0.00885164	0.328972	-0.208012	0.231839	-0.662409	0.246384	0.369598	0.906057	0.000352141
lnc-AL353597.1-10	-0.0408597	0.154176	-0.343039	0.261319	0.790994	0.350053	1.23231	0.163876	0.911118	1.5535	5.4845e-14	1.17198e-05	1.30943	0.501953	0.325619	2.29324	0.00908952	0.400601	-0.195759	0.233089	-0.652605	0.261088	0.400996	0.781832	0.000268179
lnc-AL355149.1-2	0.0248442	0.276847	-0.517766	0.567454	0.928494	0.973233	1.22951	0.164162	0.907761	1.55126	6.90559e-14	9.97559e-06	1.33027	0.498296	0.353627	2.30691	0.00759332	0.331763	-0.202749	0.231643	-0.656762	0.251263	0.38143	0.868973	0.000402594
lnc-AL355149.1-3	0.405264	0.206358	0.000809385	0.809719	0.0495433	0.74038	1.23264	0.164562	0.910106	1.55518	6.86118e-14	1.34411e-05	1.30021	0.497644	0.324844	2.27557	0.0089823	0.31883	-0.204384	0.231603	-0.658318	0.24955	0.377519	0.832543	0.000517162
lnc-AL355390.1-4	1.23709	0.668172	-0.0725036	2.54668	0.0641043	0.300129	1.26324	0.166694	0.936521	1.58995	3.5083e-14	1.58408e-05	1.43135	0.501652	0.44813	2.41457	0.00432716	0.267134	-0.201679	0.231718	-0.655837	0.252479	0.384101	0.831508	0.000206365
lnc-AL360004.1-4	-0.867402	0.410574	-1.67211	-0.0626917	0.0346302	0.00962781	1.2408	0.165468	0.916489	1.56511	6.43929e-14	9.21647e-06	1.49957	0.50294	0.513827	2.48531	0.00286735	0.585747	-0.223064	0.231891	-0.677562	0.231434	0.336083	0.808538	2.41174e-05
lnc-AL391137.1-2	1.1292	0.735579	-0.312508	2.57091	0.124755	0.923548	1.22223	0.164131	0.900536	1.54392	9.57012e-14	1.07804e-05	1.33643	0.49738	0.361583	2.31128	0.00721099	0.325647	-0.206796	0.231525	-0.660577	0.246984	0.371754	0.845598	0.000436752
lnc-AL391421.1-1	-0.0617522	0.774376	-1.5795	1.456	0.936441	0.0679311	1.23083	0.164012	0.90937	1.55229	6.16174e-14	7.37372e-06	1.32947	0.497913	0.35358	2.30536	0.00758315	0.381314	-0.202315	0.231688	-0.656415	0.251785	0.382542	0.897045	8.89093e-05
lnc-AL391421.1-2	-0.101953	0.227393	-0.547636	0.34373	0.653897	0.103955	1.23873	0.165177	0.914993	1.56247	6.40599e-14	4.38649e-06	1.36742	0.505002	0.377636	2.35721	0.00677398	0.505248	-0.213195	0.23284	-0.669553	0.243163	0.359861	0.756325	0.000116181
lnc-AL445989.1-5	0.494783	0.741948	-0.959408	1.94897	0.504855	0.519284	1.23639	0.164247	0.914475	1.55831	5.16254e-14	1.21127e-05	1.33062	0.497281	0.355966	2.30527	0.00745536	0.323117	-0.195751	0.231915	-0.650295	0.258793	0.398633	0.859226	0.000349002
lnc-AL590822.1-1	-0.974474	0.400058	-1.75857	-0.190375	0.0148575	0.0158238	1.27802	0.166693	0.95131	1.60473	1.76525e-14	6.37943e-06	1.53095	0.50383	0.543462	2.51844	0.0023766	0.573971	-0.213343	0.231636	-0.667341	0.240656	0.357037	0.79426	5.24249e-05
lnc-AL669831.1-3	0.478603	0.204791	0.0772211	0.879986	0.0194372	0.0625892	1.24495	0.165092	0.921373	1.56852	4.66294e-14	1.02747e-05	1.49266	0.503094	0.506617	2.47871	0.00300753	0.471622	-0.159926	0.232576	-0.615767	0.295915	0.491688	0.993388	0.000117644
lnc-AL669831.1-5	-0.720486	0.570067	-1.8378	0.396825	0.206279	0.897858	1.22817	0.16393	0.906876	1.54947	6.78346e-14	9.17517e-06	1.35426	0.497786	0.378613	2.3299	0.00651718	0.328977	-0.179001	0.232214	-0.634132	0.276131	0.4408	0.817195	0.000372337
lnc-AL713998.1-1	0.19361	0.71854	-1.2147	1.60192	0.787584	0.573732	1.23294	0.164134	0.911246	1.55464	5.82867e-14	1.0953e-05	1.33786	0.49876	0.360309	2.31541	0.0073102	0.312681	-0.199336	0.232016	-0.65408	0.255408	0.39026	0.842868	0.000335079
lnc-AL713998.1-2	-0.645879	0.445682	-1.5194	0.227641	0.147284	0.106152	1.24907	0.164668	0.92633	1.57182	3.31957e-14	5.97713e-06	1.39845	0.499582	0.41929	2.37761	0.00512221	0.432294	-0.211269	0.231692	-0.665377	0.24284	0.361848	0.846358	0.000135821
lnc-AL901608.1-3	-0.167461	0.136226	-0.43446	0.0995372	0.218964	0.51873	1.22495	0.163499	0.904496	1.5454	6.78346e-14	1.19666e-05	1.29832	0.497917	0.32242	2.27422	0.00912055	0.308892	-0.200445	0.231789	-0.654743	0.253853	0.387163	0.905085	0.000388431
lnc-ALCAM-9	-1.23176	0.834572	-2.8675	0.403967	0.139964	0.234168	1.229	0.164372	0.906838	1.55116	7.60503e-14	1.21988e-05	1.39934	0.499986	0.419388	2.3793	0.00512986	0.399384	-0.188495	0.231745	-0.642707	0.265717	0.416005	0.848685	0.000258573
lnc-ALDH1A2-1	-1.31958	0.86767	-3.02019	0.381018	0.128301	0.0753908	1.24259	0.164787	0.919616	1.56557	4.67404e-14	7.22522e-06	1.34204	0.49719	0.367567	2.31652	0.00694954	0.356669	-0.209278	0.231468	-0.662947	0.244391	0.365924	0.777768	0.000102806
lnc-ALDH1A3-1	-0.947309	0.60428	-2.13168	0.237058	0.116959	0.0785328	1.2504	0.166226	0.9246	1.57619	5.38458e-14	5.37241e-06	1.37926	0.498742	0.401744	2.35678	0.00568392	0.39328	-0.21469	0.231676	-0.668767	0.239387	0.354092	0.813104	0.000101676
lnc-ALDH1L2-1	-0.261497	0.907531	-2.04023	1.51723	0.773239	0.722626	1.23071	0.163658	0.909943	1.55147	5.4734e-14	9.68945e-06	1.33473	0.497871	0.358919	2.31054	0.00734305	0.338566	-0.206766	0.232052	-0.66158	0.248048	0.372912	0.852026	0.000390856
lnc-ALG10B-1	-0.764535	0.488926	-1.72281	0.193743	0.117888	0.000761928	1.24871	0.16486	0.92559	1.57183	3.60822e-14	4.45174e-06	1.45043	0.503475	0.463637	2.43722	0.00396619	0.675458	-0.187439	0.231721	-0.641603	0.266726	0.418574	0.906125	2.65493e-06
lnc-ALG1-2	-0.00500449	0.247137	-0.489384	0.479375	0.983844	0.809816	1.23014	0.164408	0.907903	1.55237	7.30527e-14	9.30728e-06	1.32762	0.497369	0.352798	2.30245	0.00760116	0.328188	-0.202641	0.231646	-0.656658	0.251377	0.381691	0.868064	0.000393053
lnc-ALG13-1	-0.00887501	0.898154	-1.76922	1.75147	0.992116	0.671272	1.23039	0.163901	0.909154	1.55163	6.05072e-14	9.54966e-06	1.32724	0.497567	0.35203	2.30246	0.00764256	0.338483	-0.202871	0.232625	-0.658808	0.253065	0.383156	0.899592	0.000372585
lnc-ALG13-7	0.788507	0.273925	0.251623	1.32539	0.0039951	0.733306	1.19867	0.163682	0.877861	1.51948	2.4214e-13	1.98783e-05	1.29545	0.497384	0.320592	2.2703	0.00920026	0.333564	-0.281304	0.233164	-0.738297	0.175689	0.227639	0.737446	0.000652777
lnc-ALKBH2-3	-0.252594	0.803341	-1.82711	1.32192	0.753195	0.0956161	1.22871	0.164016	0.907248	1.55018	6.81677e-14	1.22999e-05	1.34185	0.49942	0.363004	2.32069	0.00721368	0.416539	-0.204418	0.231732	-0.658604	0.249767	0.377705	0.825762	0.000113181
lnc-ALMS1-3	-0.783735	0.62047	-1.99983	0.432364	0.206542	0.265069	1.22928	0.164702	0.906471	1.55209	8.41549e-14	9.20154e-06	1.34193	0.497422	0.367004	2.31686	0.00698043	0.348967	-0.231251	0.232958	-0.687841	0.225339	0.32087	0.794529	0.000214057
lnc-ALPK2-4	-0.357156	0.483136	-1.30408	0.589773	0.459758	0.40564	1.24008	0.165102	0.916486	1.56367	5.86198e-14	8.07436e-06	1.36875	0.50021	0.388357	2.34914	0.00621246	0.381027	-0.213513	0.232075	-0.668373	0.241346	0.357564	0.801956	0.000313137
lnc-ALS2CR8-1	0.162011	0.549986	-0.915941	1.23996	0.76832	0.0172266	1.22847	0.164046	0.906947	1.54999	6.9611e-14	6.20205e-06	1.32995	0.497365	0.355136	2.30477	0.00749528	0.312062	-0.213276	0.234438	-0.672767	0.246215	0.362964	0.844436	2.96241e-05
lnc-ALX4-3	-1.13064	0.495898	-2.10258	-0.158697	0.0226087	0.0383202	1.26637	0.164705	0.943553	1.58919	1.4877e-14	8.88433e-06	1.44073	0.499596	0.46154	2.41992	0.00392921	0.518123	-0.264277	0.233671	-0.722264	0.19371	0.258064	0.70104	0.000114627
lnc-ALX4-4	-0.323541	0.653139	-1.60367	0.956588	0.620344	0.191161	1.23462	0.164278	0.91264	1.5566	5.67324e-14	8.06344e-06	1.33363	0.497428	0.358688	2.30857	0.00733918	0.349161	-0.20507	0.231666	-0.659127	0.248986	0.37605	0.825002	0.000203445
lnc-ALYREF-1	0.0963324	0.161132	-0.21948	0.412145	0.549941	0.238169	1.24274	0.165379	0.918601	1.56687	5.71765e-14	6.00161e-06	1.33862	0.497701	0.363146	2.3141	0.00715355	0.355671	-0.199823	0.231823	-0.654188	0.254541	0.388707	0.918466	0.000230369
lnc-AMFR-2	-0.880831	0.492275	-1.84567	0.0840106	0.0735655	0.0999403	1.25307	0.165301	0.929087	1.57706	3.44169e-14	6.8627e-06	1.44351	0.501781	0.460041	2.42699	0.00401757	0.480271	-0.231295	0.232234	-0.686466	0.223876	0.319272	0.767194	0.000143146
lnc-AMFR-3	-1.25778	0.927535	-3.07571	0.560158	0.175086	0.133761	1.2174	0.163742	0.896475	1.53833	1.04694e-13	1.80784e-05	1.38971	0.499655	0.410407	2.36902	0.00541342	0.396116	-0.216389	0.23173	-0.670572	0.237793	0.350408	0.768675	0.000168573
lnc-AMFR-4	-0.336163	0.683181	-1.67517	1.00285	0.62268	0.504581	1.22692	0.163964	0.905556	1.54828	7.27196e-14	1.12886e-05	1.33781	0.497736	0.362268	2.31336	0.00719257	0.347467	-0.190386	0.232907	-0.646875	0.266103	0.41368	0.897172	0.00033216
lnc-AMIGO1-2	-0.610769	0.479433	-1.55044	0.328902	0.202684	0.528126	1.23943	0.164001	0.917994	1.56087	4.10783e-14	1.13273e-05	1.34501	0.49739	0.370146	2.31988	0.00684814	0.314728	-0.22719	0.232159	-0.682213	0.227833	0.327779	0.778109	0.00040989
lnc-AMIGO2-2	-0.438666	0.397651	-1.21805	0.340716	0.269965	0.349108	1.23638	0.16478	0.913422	1.55935	6.22835e-14	5.60335e-06	1.40655	0.502033	0.422578	2.39051	0.00508346	0.394269	-0.21828	0.232146	-0.673278	0.236719	0.34708	0.834424	0.000190162
lnc-AMOTL2-1	0.562746	0.591108	-0.595803	1.7213	0.341087	0.976688	1.22551	0.163436	0.905177	1.54583	6.4615e-14	1.05841e-05	1.33333	0.497315	0.358616	2.30805	0.00733875	0.333193	-0.205626	0.231868	-0.660079	0.248827	0.375174	0.896575	0.000437452
lnc-AMOTL2-2	-0.263893	0.599182	-1.43827	0.910481	0.659631	0.0671324	1.23191	0.164139	0.910207	1.55362	6.12843e-14	8.78795e-06	1.33558	0.49771	0.360091	2.31108	0.00728647	0.369584	-0.212883	0.232885	-0.669329	0.243564	0.360659	0.736178	9.54214e-05
lnc-AMPD3-1	0.26436	0.515239	-0.745489	1.27421	0.607894	0.568316	1.22617	0.163818	0.905092	1.54725	7.16094e-14	8.14856e-06	1.34149	0.497977	0.365475	2.31751	0.00706248	0.315771	-0.200787	0.231651	-0.654814	0.253241	0.386072	0.857115	0.000331078
lnc-AMPD3-2	0.0845235	0.652438	-1.19423	1.36328	0.896922	0.197969	1.22954	0.16402	0.908065	1.55101	6.56142e-14	7.60279e-06	1.32175	0.499196	0.343348	2.30016	0.00810258	0.393064	-0.203049	0.231662	-0.657098	0.251	0.380764	0.881663	0.000189186
lnc-AMY1B-3	0.546009	0.477242	-0.389368	1.48138	0.252585	0.3741	1.22578	0.163404	0.905512	1.54604	6.30607e-14	1.10872e-05	1.29873	0.497827	0.323011	2.27446	0.0090859	0.300661	-0.221696	0.232071	-0.676546	0.233154	0.339428	0.837051	0.000289765
lnc-AMZ1-2	-0.862483	0.588236	-2.01541	0.290439	0.142589	0.0853778	1.23303	0.164296	0.911012	1.55504	6.15064e-14	9.32942e-06	1.36491	0.49769	0.389457	2.34036	0.00609747	0.386491	-0.221321	0.232134	-0.676296	0.233653	0.340378	0.838105	0.000112003
lnc-AMZ2-6	0.554024	0.224543	0.113928	0.994119	0.013612	0.0384497	1.26445	0.167345	0.936463	1.59244	4.15223e-14	4.29384e-06	1.4926	0.501589	0.509509	2.4757	0.00292269	0.46159	-0.20691	0.231563	-0.660765	0.246946	0.371571	0.748925	5.13212e-05
lnc-ANAPC10-1	0.0590072	0.335359	-0.598285	0.7163	0.860332	0.00691343	1.22646	0.165214	0.90265	1.55028	1.1402e-13	2.05993e-06	1.32076	0.498748	0.343234	2.29829	0.00809323	0.445165	-0.200837	0.23186	-0.655274	0.2536	0.386381	0.769791	1.41281e-05
lnc-ANGEL1-1	-0.263085	0.381664	-1.01113	0.484963	0.490628	0.193758	1.22898	0.16429	0.906978	1.55098	7.40519e-14	8.24551e-06	1.34103	0.497581	0.36579	2.31627	0.00703673	0.303426	-0.212031	0.231861	-0.666469	0.242407	0.360466	0.89453	0.000171063
lnc-ANGPT2-10	0.0486997	0.271196	-0.482835	0.580234	0.857487	0.667249	1.23257	0.164388	0.910373	1.55476	6.4837e-14	1.14658e-05	1.34057	0.502701	0.355298	2.32585	0.00765902	0.307759	-0.201378	0.23176	-0.655618	0.252863	0.384898	0.857071	0.000365672
lnc-ANGPT2-2	0.770245	0.285934	0.209825	1.33066	0.00706448	0.0485848	1.31298	0.168165	0.983385	1.64258	5.77316e-15	4.6036e-06	1.48596	0.50013	0.505724	2.4662	0.00296687	0.5175	-0.208362	0.231028	-0.661168	0.244444	0.367115	0.710592	0.000121684
lnc-ANGPT2-7	0.592842	0.587011	-0.557678	1.74336	0.312527	0.215723	1.21802	0.163706	0.897164	1.53888	1.00475e-13	7.1128e-06	1.29407	0.498321	0.317379	2.27076	0.00940801	0.365923	-0.203932	0.231709	-0.658074	0.25021	0.378794	0.894628	0.000210583
lnc-ANKFN1-1	-0.0771504	0.41255	-0.885734	0.731434	0.851654	0.655386	1.22935	0.164046	0.907823	1.55087	6.68354e-14	1.06479e-05	1.33681	0.49972	0.357375	2.31624	0.00747038	0.357171	-0.205037	0.23198	-0.65971	0.249636	0.376775	0.849081	0.000377724
lnc-ANKH-3	0.59239	0.995271	-1.35831	2.54309	0.551706	0.0427728	1.22764	0.164198	0.905816	1.54946	7.62723e-14	6.56839e-06	1.3231	0.497339	0.348332	2.29786	0.00780582	0.340232	-0.188998	0.232771	-0.645221	0.267225	0.416822	0.705209	5.53692e-05
lnc-ANKMY1-2	-1.15879	0.439091	-2.0194	-0.298191	0.00831327	0.197551	1.29096	0.164274	0.968987	1.61293	3.88578e-15	9.3268e-06	1.5087	0.501653	0.525474	2.49192	0.0026345	0.419542	-0.162898	0.231641	-0.616907	0.29111	0.481909	0.764392	0.000286391
lnc-ANKMY2-2	0.467724	0.666387	-0.838371	1.77382	0.482754	0.360141	1.23521	0.164893	0.912027	1.5584	6.83897e-14	1.00782e-05	1.37512	0.502083	0.391057	2.35919	0.00616574	0.275337	-0.216387	0.232452	-0.671984	0.23921	0.351911	0.930394	0.000240305
lnc-ANKRA2-7	0.118933	0.434604	-0.732874	0.97074	0.784347	0.3023	1.23177	0.164142	0.910057	1.55348	6.17284e-14	8.28219e-06	1.33551	0.498153	0.359148	2.31187	0.00734195	0.361744	-0.208386	0.232553	-0.664182	0.247409	0.370209	0.790416	0.000247679
lnc-ANKRD10-2	-0.968014	0.859131	-2.65188	0.715852	0.259854	0.0453623	1.23123	0.163414	0.910941	1.55151	4.90719e-14	1.11713e-05	1.35064	0.497808	0.374952	2.32632	0.00666431	0.387081	-0.217867	0.231937	-0.672454	0.236721	0.347558	0.750114	7.86312e-05
lnc-ANKRD11-7	-0.367498	0.359423	-1.07195	0.336958	0.30656	0.522913	1.24384	0.164645	0.92114	1.56654	4.19664e-14	9.17673e-06	1.38333	0.499943	0.403463	2.3632	0.00565778	0.387618	-0.17425	0.233282	-0.631474	0.282974	0.455094	0.911918	0.000367859
lnc-ANKRD18A-1	-1.13061	0.663462	-2.43098	0.169747	0.0883599	0.576861	1.22213	0.164979	0.89878	1.54549	1.28453e-13	8.50376e-06	1.30004	0.497326	0.3253	2.27478	0.00894729	0.364339	-0.206171	0.231503	-0.659908	0.247566	0.373156	0.876395	0.000346571
lnc-ANKRD20A2-1	-0.690877	0.444582	-1.56224	0.180488	0.120186	0.00336142	1.26321	0.166235	0.93739	1.58902	2.9865e-14	2.83827e-06	1.38415	0.4984	0.4073	2.36099	0.00548331	0.460533	-0.223973	0.231849	-0.678389	0.230442	0.334029	0.748512	1.09731e-05
lnc-ANKRD20A2-8	1.42462	0.736423	-0.0187415	2.86798	0.0530499	0.832694	1.23569	0.162886	0.916441	1.55494	3.29736e-14	1.495e-05	1.26776	0.498353	0.291009	2.24452	0.0109621	0.305423	-0.206909	0.232016	-0.661652	0.247835	0.372508	0.948842	0.000594693
lnc-ANKRD23-2	-0.0422222	0.416383	-0.858318	0.773874	0.919231	0.723038	1.23127	0.164198	0.909448	1.55309	6.4504e-14	8.94835e-06	1.33348	0.500852	0.351831	2.31513	0.00775789	0.355654	-0.19915	0.234193	-0.658159	0.25986	0.395122	0.906972	0.000378116
lnc-ANKRD27-2	0.140502	0.401559	-0.646538	0.927542	0.72642	0.72825	1.23212	0.163904	0.910869	1.55336	5.59552e-14	1.04987e-05	1.31385	0.498867	0.336091	2.29162	0.00844669	0.341784	-0.199524	0.231882	-0.654005	0.254956	0.389537	0.869009	0.000394905
lnc-ANKRD27-3	-0.538524	0.582642	-1.68048	0.603433	0.355341	0.109166	1.2355	0.164761	0.912572	1.55842	6.43929e-14	7.34889e-06	1.3776	0.500247	0.39713	2.35806	0.00589019	0.420212	-0.207575	0.231691	-0.661682	0.246531	0.370299	0.826538	0.000120845
lnc-ANKRD27-9	0.323555	0.400202	-0.460827	1.10794	0.418815	0.801904	1.23451	0.164331	0.912429	1.55659	5.80647e-14	9.41714e-06	1.36932	0.500333	0.388686	2.34996	0.00620366	0.352338	-0.207323	0.231652	-0.661351	0.246706	0.3708	0.845611	0.000397816
lnc-ANKRD33B-2	0.605833	0.46167	-0.299024	1.51069	0.189431	0.0614699	1.224	0.163255	0.904028	1.54398	6.50591e-14	7.79852e-06	1.32271	0.497145	0.348322	2.29709	0.00779996	0.334421	-0.221616	0.231987	-0.676302	0.23307	0.339429	0.940558	8.20242e-05
lnc-ANKRD33B-4	1.31534	0.650895	0.0396052	2.59107	0.0432993	0.821746	1.23593	0.164379	0.913752	1.55811	5.52891e-14	1.12564e-05	1.38441	0.497868	0.40861	2.36022	0.00542446	0.357943	-0.220923	0.231769	-0.675182	0.233336	0.340487	0.882105	0.000481815
lnc-ANKRD36C-1	-0.311747	0.24623	-0.794349	0.170855	0.205484	0.881923	1.24459	0.164856	0.921474	1.5677	4.36318e-14	1.16679e-05	1.33262	0.497232	0.35806	2.30717	0.00736067	0.336349	-0.201286	0.231551	-0.655118	0.252546	0.384686	0.841805	0.000469488
lnc-ANKRD40-1	-0.100834	0.0913134	-0.279805	0.078137	0.269479	0.806923	1.21448	0.164043	0.892961	1.536	1.32672e-13	8.00194e-06	1.37128	0.4991	0.393066	2.3495	0.00600491	0.309406	-0.216065	0.231741	-0.67027	0.23814	0.351153	0.819443	0.000334924
lnc-ANKRD40-2	-0.541579	0.426787	-1.37807	0.294909	0.204453	0.141471	1.23731	0.164754	0.914396	1.56022	5.90639e-14	7.08989e-06	1.37439	0.498467	0.397413	2.35137	0.00582927	0.393754	-0.21708	0.23221	-0.672204	0.238043	0.349868	0.880166	0.000149024
lnc-ANKRD53-1	0.113935	0.588218	-1.03895	1.26682	0.846414	0.773901	1.22889	0.163925	0.907601	1.55017	6.55032e-14	1.04331e-05	1.32312	0.497719	0.347606	2.29863	0.00785214	0.327183	-0.200986	0.231807	-0.655318	0.253347	0.385919	0.876651	0.000389804
lnc-ANKRD54-2	0.151925	0.499429	-0.826939	1.13079	0.760977	0.697489	1.23174	0.164077	0.91015	1.55332	6.05072e-14	9.98211e-06	1.33959	0.498876	0.36181	2.31737	0.00724835	0.321996	-0.198116	0.232127	-0.653077	0.256845	0.393392	0.851534	0.000373924
lnc-ANKRD56-4	-0.822956	0.588461	-1.97632	0.330405	0.161966	0.00475796	1.23092	0.164713	0.908091	1.55376	7.82707e-14	8.80883e-06	1.41654	0.501237	0.434129	2.39894	0.00471215	0.545341	-0.199811	0.231828	-0.654185	0.254563	0.388745	0.947864	1.06764e-05
lnc-ANKRD6-2	-0.776064	0.749727	-2.2455	0.693375	0.300609	0.0579184	1.22961	0.164066	0.908046	1.55117	6.65024e-14	1.27561e-05	1.37762	0.49952	0.398575	2.35666	0.00581774	0.447496	-0.189138	0.232036	-0.643921	0.265645	0.415002	0.932095	9.74221e-05
lnc-ANKRD65-2	-0.850247	0.523918	-1.87711	0.176614	0.104619	0.00848654	1.23052	0.163648	0.909778	1.55127	5.50671e-14	1.15044e-05	1.38911	0.498746	0.411588	2.36664	0.0053493	0.444683	-0.216926	0.231852	-0.671349	0.237496	0.349468	0.792187	2.03364e-05
lnc-ANKRD65-3	-0.0513761	0.248192	-0.537823	0.435071	0.836009	0.49777	1.23113	0.164027	0.909645	1.55262	6.11733e-14	1.00976e-05	1.32204	0.497897	0.346177	2.2979	0.00792515	0.344586	-0.208416	0.233297	-0.66567	0.248838	0.371671	0.940688	0.000323219
lnc-ANKS1B-1	0.179409	0.236644	-0.284405	0.643223	0.448368	0.607213	1.24354	0.164689	0.920753	1.56632	4.32987e-14	8.94421e-06	1.31977	0.497071	0.345524	2.29401	0.00792883	0.339903	-0.216063	0.232189	-0.671146	0.239019	0.352087	0.853678	0.000382408
lnc-ANLN-3	-0.149838	0.884712	-1.88384	1.58416	0.865511	0.416153	1.2302	0.163959	0.908848	1.55156	6.22835e-14	9.76213e-06	1.3331	0.498384	0.35628	2.30991	0.0074766	0.360745	-0.203255	0.23167	-0.65732	0.25081	0.380299	0.856319	0.000297901
lnc-ANO2-2	0.639871	0.565658	-0.468798	1.74854	0.257972	0.133549	1.21442	0.164262	0.892474	1.53637	1.4333e-13	3.67014e-06	1.33519	0.49715	0.360795	2.30959	0.00723804	0.320972	-0.204967	0.231542	-0.658781	0.248846	0.376034	0.86627	9.87716e-05
lnc-ANP32A-3	-0.888088	0.394133	-1.66057	-0.115601	0.0242423	0.0803053	1.2463	0.164153	0.924563	1.56803	3.14193e-14	7.77024e-06	1.43803	0.499659	0.458721	2.41735	0.00400163	0.421821	-0.230999	0.23204	-0.685789	0.223791	0.319487	0.770266	0.000111407
lnc-ANXA10-5	0.494325	0.746541	-0.968869	1.95752	0.507873	0.17317	1.22755	0.163626	0.906849	1.54825	6.27276e-14	1.2897e-05	1.37048	0.501845	0.386881	2.35408	0.00631653	0.429502	-0.191623	0.232191	-0.646709	0.263464	0.409213	0.948844	0.000192659
lnc-ANXA13-2	-1.4322	0.783688	-2.9682	0.103801	0.0676228	0.0141382	1.25869	0.165687	0.933949	1.58343	3.03091e-14	3.96279e-06	1.40251	0.498862	0.424757	2.38026	0.00493238	0.478992	-0.229938	0.232221	-0.685083	0.225208	0.322093	0.715406	2.81073e-05
lnc-ANXA3-1	0.454007	0.182263	0.0967777	0.811236	0.0127405	0.547103	1.20614	0.165983	0.880819	1.53146	3.68483e-13	1.00037e-05	1.52342	0.50568	0.53231	2.51454	0.00258998	0.243567	-0.242867	0.231438	-0.696476	0.210743	0.294002	0.721934	0.000371928
lnc-AP000552.1-2	0.228908	0.575389	-0.898835	1.35665	0.690755	0.367482	1.23354	0.163913	0.912277	1.55481	5.25135e-14	1.34906e-05	1.32095	0.497452	0.345962	2.29594	0.00792069	0.349417	-0.209368	0.232263	-0.664595	0.24586	0.367363	0.935054	0.000308758
lnc-AP000769.1-2	0.159399	0.110522	-0.0572211	0.376019	0.149237	0.516763	1.22421	0.164595	0.901607	1.54681	1.02474e-13	1.13856e-05	1.38121	0.498713	0.403754	2.35867	0.00561327	0.349351	-0.238394	0.233078	-0.695219	0.21843	0.306398	0.813055	0.000359732
lnc-AP000867.1-2	-0.0647448	0.189612	-0.436377	0.306888	0.732758	0.559639	1.2296	0.163896	0.908373	1.55083	6.27276e-14	1.03136e-05	1.31601	0.498447	0.339067	2.29294	0.00828548	0.310569	-0.205623	0.231795	-0.659933	0.248687	0.37503	0.848784	0.000359513
lnc-AP001496.1-1	-0.209912	0.169043	-0.541231	0.121407	0.214324	0.156345	1.22226	0.165058	0.898755	1.54577	1.31117e-13	1.13095e-05	1.4323	0.50425	0.443991	2.42061	0.00450482	0.488133	-0.216828	0.231743	-0.671035	0.237379	0.349458	0.784436	0.000145639
lnc-AP001496.1-8	-1.61789	0.773128	-3.13319	-0.10259	0.0363796	0.0691499	1.2555	0.166835	0.928506	1.58249	5.25135e-14	6.84256e-06	1.45766	0.501327	0.475077	2.44024	0.0036421	0.470894	-0.20748	0.231516	-0.661242	0.246282	0.370156	0.843704	0.00010662
lnc-AP002478.1-1	-0.0903707	0.185454	-0.453855	0.273113	0.62605	0.699421	1.22166	0.164925	0.898416	1.54491	1.28786e-13	1.24993e-05	1.33842	0.497782	0.362785	2.31406	0.00717164	0.340963	-0.196319	0.232085	-0.651197	0.258559	0.397612	0.893001	0.000365862
lnc-AP002478.1-2	0.127026	0.378514	-0.614847	0.868898	0.73718	0.51691	1.23202	0.164104	0.91038	1.55366	6.02851e-14	9.11815e-06	1.31033	0.499942	0.330458	2.2902	0.00876833	0.297869	-0.206255	0.23184	-0.660652	0.248142	0.373657	0.83809	0.000344491
lnc-AP002478.1-3	0.309121	0.804228	-1.26714	1.88538	0.700704	0.626723	1.23199	0.164018	0.910524	1.55346	5.85088e-14	1.02922e-05	1.31098	0.499058	0.332842	2.28911	0.00861657	0.349399	-0.194055	0.232711	-0.650161	0.262051	0.404344	0.828883	0.000361338
lnc-AP1B1-1	1.56554	0.610655	0.368676	2.7624	0.0103562	0.407408	1.29682	0.167336	0.968849	1.62479	9.21485e-15	9.95772e-06	1.45392	0.499596	0.474733	2.43312	0.00361201	0.408893	-0.25797	0.232119	-0.712914	0.196974	0.266409	0.688225	0.000407841
lnc-AP1M2-1	0.00196439	0.173407	-0.337906	0.341835	0.990962	0.865606	1.23035	0.163956	0.908999	1.5517	6.18394e-14	9.80717e-06	1.32738	0.497274	0.352735	2.30202	0.00760093	0.330334	-0.202777	0.231876	-0.657246	0.251691	0.381842	0.862788	0.000398971
lnc-AP2A2-1	-0.492776	0.484398	-1.44218	0.456627	0.309013	0.00564969	1.23884	0.164395	0.916633	1.56105	4.85167e-14	5.6012e-06	1.33717	0.497237	0.362607	2.31174	0.00716216	0.37893	-0.213076	0.231874	-0.667541	0.24139	0.358134	0.78263	1.28802e-05
lnc-AP3B1-2	0.128113	0.246511	-0.355038	0.611265	0.603267	0.844223	1.23154	0.163888	0.910328	1.55276	5.70655e-14	9.4746e-06	1.33095	0.497305	0.356245	2.30565	0.00744365	0.337052	-0.203124	0.231665	-0.657179	0.250931	0.380594	0.871498	0.000400206
lnc-AP3M1-4	0.244928	0.279325	-0.302539	0.792395	0.380564	0.508159	1.24828	0.165991	0.922948	1.57362	5.4734e-14	1.61189e-05	1.37668	0.500239	0.396229	2.35713	0.00592247	0.299631	-0.227654	0.233334	-0.68498	0.229672	0.329235	0.935549	0.000328947
lnc-AP3S1-15	0.598292	0.914354	-1.19381	2.39039	0.512897	0.354033	1.23057	0.16375	0.909622	1.55151	5.69544e-14	1.00649e-05	1.32599	0.497252	0.351391	2.30058	0.00766162	0.33595	-0.196692	0.231872	-0.651153	0.257768	0.396281	0.847671	0.000279954
lnc-AP4B1-1	-0.838015	0.78675	-2.38002	0.703987	0.286804	0.61644	1.22538	0.163939	0.904068	1.5467	7.73825e-14	9.47379e-06	1.37489	0.499287	0.396308	2.35348	0.00589236	0.360879	-0.211168	0.231679	-0.665251	0.242915	0.36205	0.81971	0.000340435
lnc-APAF1-2	0.634298	0.67289	-0.684543	1.95314	0.345862	0.670918	1.23916	0.164288	0.917164	1.56116	4.60743e-14	1.07066e-05	1.34274	0.497319	0.368011	2.31747	0.00693493	0.332666	-0.183565	0.232412	-0.639084	0.271955	0.429631	0.810594	0.00035106
lnc-APBA1-3	0.158728	0.526031	-0.872273	1.18973	0.762846	0.263877	1.23037	0.163828	0.909277	1.55147	5.90639e-14	8.99807e-06	1.33274	0.497557	0.357541	2.30793	0.00739402	0.313306	-0.1951	0.232963	-0.651699	0.261499	0.402328	0.776253	0.000216903
lnc-APBA1-6	-0.419558	0.505654	-1.41062	0.571505	0.406689	0.7178	1.23223	0.164389	0.91003	1.55442	6.59472e-14	8.36232e-06	1.35949	0.498795	0.381874	2.33711	0.00641933	0.340053	-0.206486	0.231691	-0.660592	0.24762	0.372815	0.853446	0.000343807
lnc-APBA2-3	-0.647322	0.520504	-1.66749	0.372848	0.213631	0.0267008	1.24301	0.164326	0.920936	1.56508	3.89688e-14	6.44712e-06	1.36292	0.497933	0.386992	2.33885	0.00619718	0.396344	-0.212772	0.231768	-0.667029	0.241485	0.358599	0.809949	5.11405e-05
lnc-APBA2-5	0.607236	0.322689	-0.0252236	1.2397	0.0598636	0.419127	1.2436	0.16277	0.924574	1.56262	2.16493e-14	1.00393e-05	1.30095	0.497712	0.325452	2.27645	0.00895254	0.312663	-0.262934	0.234704	-0.722945	0.197078	0.262595	0.71763	0.000348629
lnc-APBB1IP-1	-0.0761831	0.386326	-0.833367	0.681001	0.843672	0.343429	1.23155	0.16396	0.910194	1.5529	5.85088e-14	8.46911e-06	1.33443	0.498523	0.35734	2.31152	0.00743375	0.368525	-0.205999	0.232246	-0.661192	0.249195	0.375087	0.812344	0.00027495
lnc-APC-6	0.158851	0.188718	-0.21103	0.528732	0.399937	0.0687499	1.24221	0.164756	0.919296	1.56513	4.70735e-14	6.21891e-06	1.34662	0.497856	0.370842	2.3224	0.00683368	0.370221	-0.171805	0.23463	-0.631672	0.288062	0.464023	0.937032	0.000103648
lnc-APC-8	1.33667	0.461316	0.432506	2.24083	0.00376134	0.685506	1.26181	0.166385	0.935706	1.58792	3.35287e-14	8.42043e-06	1.30168	0.497423	0.326743	2.27661	0.00887491	0.339836	-0.27368	0.233081	-0.73051	0.183151	0.240322	0.925177	0.000395146
lnc-APITD1-7	0.155293	0.561325	-0.944883	1.25547	0.782045	0.310118	1.22993	0.163962	0.908573	1.55129	6.31717e-14	9.48082e-06	1.34274	0.500437	0.361898	2.32357	0.00729372	0.392937	-0.197564	0.23241	-0.653079	0.257951	0.395287	0.933029	0.000240859
lnc-APLN-1	0.3794	0.357574	-0.321433	1.08023	0.288672	0.045032	1.22752	0.163764	0.906553	1.5485	6.59472e-14	8.78866e-06	1.26727	0.500726	0.285862	2.24867	0.0113784	0.457937	-0.191202	0.231975	-0.645864	0.26346	0.409805	0.775569	6.54073e-05
lnc-APLP2-1	0.793414	0.626859	-0.435206	2.02204	0.205621	0.186134	1.24032	0.164242	0.918412	1.56223	4.29656e-14	1.23553e-05	1.33365	0.497379	0.358801	2.30849	0.00733263	0.325019	-0.19579	0.231765	-0.650041	0.258461	0.398234	0.89107	0.000180403
lnc-APOA4-1	0.11728	0.590709	-1.04049	1.27505	0.842621	0.697115	1.23072	0.163797	0.909683	1.55176	5.75096e-14	9.72935e-06	1.33071	0.497487	0.355657	2.30577	0.00747578	0.326589	-0.203008	0.231656	-0.657046	0.251029	0.380848	0.869705	0.000375696
lnc-APOC3-6	0.0377986	0.483345	-0.909541	0.985138	0.937667	0.494987	1.22942	0.164298	0.907406	1.55144	7.27196e-14	8.06524e-06	1.3261	0.497539	0.350943	2.30126	0.00769147	0.342556	-0.200766	0.232899	-0.65724	0.255708	0.388672	0.813378	0.000329797
lnc-APOH-1	-0.067966	0.841296	-1.71688	1.58094	0.935611	0.133887	1.23131	0.164339	0.909211	1.55341	6.76126e-14	6.16101e-06	1.32843	0.497418	0.353509	2.30335	0.00757038	0.350761	-0.202394	0.231654	-0.656428	0.25164	0.382287	0.882287	0.000143851
lnc-APOOL-3	-0.586508	0.511542	-1.58911	0.416095	0.251568	0.647317	1.23602	0.164403	0.913792	1.55824	5.55112e-14	1.04131e-05	1.35641	0.497739	0.380855	2.33196	0.00642753	0.340843	-0.218164	0.231999	-0.672873	0.236545	0.34703	0.832074	0.000410959
lnc-AQP1-1	0.127957	0.468101	-0.789503	1.04542	0.784581	0.423568	1.23108	0.163929	0.909784	1.55237	5.91749e-14	1.02813e-05	1.33149	0.497431	0.35654	2.30643	0.00743455	0.321313	-0.204031	0.231659	-0.658074	0.250012	0.37846	0.875079	0.000303659
lnc-AQP2-1	0.0142732	0.881029	-1.71251	1.74106	0.987074	0.296501	1.23058	0.164309	0.90854	1.55262	6.91669e-14	1.39348e-05	1.32728	0.497331	0.352534	2.30204	0.00761192	0.3393	-0.202217	0.233256	-0.659391	0.254957	0.385981	0.774247	0.00024456
lnc-AQP8-2	-1.37375	0.504694	-2.36293	-0.384567	0.0064899	0.46423	1.28712	0.168355	0.957148	1.61709	2.08722e-14	9.72071e-06	1.44437	0.498863	0.466612	2.42212	0.00378778	0.376715	-0.200266	0.231643	-0.654278	0.253746	0.387289	0.894229	0.000411251
lnc-AQP9-1	-1.03535	0.947006	-2.89145	0.820744	0.274266	0.30272	1.23351	0.164456	0.911187	1.55584	6.35048e-14	8.13801e-06	1.36275	0.498061	0.38657	2.33893	0.00621696	0.367872	-0.230403	0.233036	-0.687145	0.226339	0.322809	0.833791	0.000243534
lnc-ARAP1-1	-0.450501	0.478616	-1.38857	0.48757	0.346573	0.784948	1.23391	0.163712	0.913038	1.55478	4.80727e-14	1.04606e-05	1.34265	0.49738	0.367803	2.3175	0.00694552	0.350137	-0.229187	0.23337	-0.686583	0.228209	0.326062	0.858609	0.000439939
lnc-ARAP2-1	-0.111512	0.785886	-1.65182	1.4288	0.887164	0.354647	1.22918	0.164087	0.907576	1.55079	6.83897e-14	1.26438e-05	1.32526	0.497513	0.350154	2.30037	0.00772699	0.31631	-0.200251	0.232286	-0.655523	0.255021	0.388638	0.925062	0.000280797
lnc-ARAP2-6	-1.56376	1.27764	-4.0679	0.940369	0.220973	0.370293	1.24102	0.164912	0.917803	1.56425	5.25135e-14	8.23051e-06	1.32225	0.497044	0.348057	2.29644	0.00780902	0.325395	-0.220857	0.231839	-0.675253	0.233539	0.340777	0.833347	0.000295748
lnc-ARC-1	-0.721162	0.363704	-1.43401	-0.00831449	0.047387	0.263765	1.28628	0.166783	0.959394	1.61317	1.23235e-14	7.38138e-06	1.51081	0.505641	0.519774	2.50185	0.00280888	0.440894	-0.133643	0.23421	-0.592687	0.325401	0.568264	0.965956	0.000282365
lnc-ARF5-3	1.17212	0.633325	-0.069178	2.41341	0.0642078	0.118423	1.22748	0.164523	0.905025	1.54994	8.59313e-14	6.5492e-06	1.27756	0.498424	0.300663	2.25445	0.0103715	0.355002	-0.214693	0.231727	-0.668869	0.239483	0.35419	0.879405	0.000102409
lnc-ARF6-3	0.385361	0.28604	-0.175266	0.945988	0.177906	0.0497669	1.24816	0.165372	0.924035	1.57228	4.42979e-14	5.59773e-06	1.47909	0.50921	0.481053	2.47712	0.00367644	0.593084	-0.157994	0.233724	-0.616085	0.300096	0.499049	0.917463	7.52172e-05
lnc-ARFGEF2-2	0.614661	0.473797	-0.313964	1.54329	0.194525	0.0498194	1.20881	0.163487	0.888381	1.52924	1.42553e-13	4.34299e-06	1.3047	0.497747	0.329138	2.28027	0.00876156	0.363124	-0.193309	0.23189	-0.647805	0.261187	0.404493	0.858684	7.14533e-05
lnc-ARFGEF2-3	-1.0198	0.468445	-1.93794	-0.10167	0.0294805	0.0898269	1.26462	0.164142	0.942904	1.58633	1.31006e-14	7.44286e-06	1.44522	0.499815	0.465595	2.42484	0.0038341	0.457885	-0.167046	0.231935	-0.621631	0.287539	0.471387	0.925373	0.000149367
lnc-ARFGEF2-6	-0.25561	0.616395	-1.46372	0.952503	0.678372	0.397997	1.22847	0.163984	0.907067	1.54987	6.81677e-14	1.06951e-05	1.34002	0.498171	0.363618	2.31641	0.00714797	0.359927	-0.201039	0.23168	-0.655124	0.253046	0.385534	0.86471	0.000289377
lnc-ARFIP1-5	0.0255336	0.216894	-0.39957	0.450638	0.906286	0.816416	1.22993	0.163912	0.908666	1.55119	6.20615e-14	9.84023e-06	1.32789	0.497256	0.353289	2.30249	0.00757515	0.333865	-0.205915	0.233305	-0.663184	0.251355	0.377453	0.850685	0.000394586
lnc-ARFIP2-1	0.312034	0.47783	-0.624495	1.24856	0.513741	0.969025	1.22857	0.163562	0.907995	1.54915	5.85088e-14	9.33006e-06	1.29453	0.499857	0.314823	2.27423	0.00960347	0.32894	-0.194797	0.232	-0.649508	0.259915	0.401109	0.882503	0.000396851
lnc-ARHGAP11A-7	-0.50007	0.618004	-1.71134	0.711195	0.418417	0.0101528	1.23621	0.164219	0.914346	1.55807	5.16254e-14	6.41423e-06	1.32151	0.497253	0.346911	2.29611	0.00786948	0.326761	-0.213487	0.232014	-0.668226	0.241252	0.357496	0.755947	2.1608e-05
lnc-ARHGAP11B-1	-0.047457	0.173889	-0.388272	0.293358	0.784918	0.377085	1.22613	0.164556	0.90361	1.54866	9.24816e-14	7.2377e-06	1.3116	0.500546	0.330553	2.29266	0.00878397	0.392161	-0.202295	0.231617	-0.656256	0.251666	0.382444	0.862825	0.000288829
lnc-ARHGAP11B-8	-0.628635	0.545751	-1.69829	0.441017	0.249374	0.736445	1.21762	0.164315	0.895572	1.53968	1.2601e-13	1.25521e-05	1.37121	0.498654	0.393869	2.34856	0.00596265	0.344534	-0.223985	0.232593	-0.679858	0.231889	0.335552	0.870112	0.000414668
lnc-ARHGAP15-2	-0.69617	1.28647	-3.21761	1.82527	0.588406	0.786172	1.2298	0.163858	0.908641	1.55095	6.12843e-14	1.05384e-05	1.32045	0.497461	0.345444	2.29545	0.00794546	0.328712	-0.201516	0.231596	-0.655436	0.252403	0.384234	0.857869	0.0004279
lnc-ARHGAP15-6	0.610895	0.582136	-0.53007	1.75186	0.293992	0.261023	1.22264	0.163921	0.901364	1.54392	8.73746e-14	1.46845e-05	1.35669	0.498286	0.380071	2.33331	0.00647465	0.359601	-0.217238	0.232065	-0.672076	0.237601	0.349217	0.762841	0.000255623
lnc-ARHGAP17-8	0.476985	0.511491	-0.525519	1.47949	0.351058	0.175347	1.23175	0.163339	0.911615	1.55189	4.66294e-14	1.07749e-05	1.314	0.497345	0.339222	2.28878	0.00824106	0.351511	-0.192155	0.231783	-0.64644	0.262131	0.407088	0.824139	0.000181811
lnc-ARHGAP21-1	-0.187931	0.49083	-1.14994	0.774079	0.701806	0.00336737	1.2361	0.164812	0.913078	1.55913	6.38378e-14	3.05459e-06	1.35063	0.500902	0.368876	2.33237	0.00700961	0.547425	-0.201935	0.231644	-0.655948	0.252078	0.383346	0.880809	7.90054e-06
lnc-ARHGAP24-1	-0.28615	0.601056	-1.4642	0.891898	0.634018	0.139248	1.23153	0.164193	0.909718	1.55334	6.36158e-14	9.3235e-06	1.32687	0.497335	0.352113	2.30163	0.00763127	0.334721	-0.206562	0.231851	-0.660982	0.247859	0.372971	0.915771	0.000133309
lnc-ARHGAP26-1	0.663335	0.531111	-0.377624	1.70429	0.211681	0.666893	1.22724	0.163062	0.907645	1.54683	5.21805e-14	1.03005e-05	1.36488	0.498526	0.387783	2.34197	0.00618473	0.313824	-0.197563	0.231854	-0.651989	0.256863	0.394158	0.871382	0.000410189
lnc-ARHGAP26-3	0.73299	0.599067	-0.441159	1.90714	0.221121	0.327916	1.22347	0.163487	0.903043	1.5439	7.22755e-14	1.33496e-05	1.35568	0.497779	0.38005	2.33131	0.00646028	0.353204	-0.204107	0.231673	-0.658177	0.249963	0.37831	0.864091	0.000287708
lnc-ARHGAP28-4	-0.0313186	0.442893	-0.899374	0.836736	0.943626	0.958122	1.22969	0.16422	0.907824	1.55156	6.99441e-14	9.96808e-06	1.32702	0.497309	0.352317	2.30173	0.00762113	0.330573	-0.20221	0.231742	-0.656416	0.251996	0.382899	0.8698	0.000400204
lnc-ARHGAP6-3	-0.678335	0.882284	-2.40758	1.05091	0.441988	0.00924712	1.23376	0.164091	0.912147	1.55537	5.52891e-14	6.75248e-06	1.35772	0.498759	0.380167	2.33527	0.00648509	0.453445	-0.191261	0.232035	-0.646042	0.26352	0.409783	0.981936	1.75916e-05
lnc-ARHGDIB-3	-0.293142	0.913294	-2.08317	1.49688	0.748231	0.751784	1.23166	0.164105	0.910016	1.5533	6.12843e-14	9.24157e-06	1.33513	0.497769	0.359523	2.31074	0.00731323	0.341002	-0.202241	0.231629	-0.656226	0.251744	0.382596	0.874665	0.0003851
lnc-ARHGEF35-1	0.0976351	0.114366	-0.126517	0.321788	0.393266	0.137026	1.23231	0.163744	0.911379	1.55325	5.24025e-14	1.16913e-05	1.30672	0.497941	0.330774	2.28267	0.00868407	0.375404	-0.254007	0.239563	-0.723543	0.215528	0.289011	0.836037	0.00016792
lnc-ARHGEF9-1	0.463035	0.218142	0.0354833	0.890586	0.0337853	0.43253	1.22679	0.164388	0.904598	1.54899	8.471e-14	7.76304e-06	1.21307	0.500187	0.232722	2.19342	0.0152985	0.379265	-0.211334	0.231889	-0.665828	0.24316	0.362106	0.88479	0.000261884
lnc-ARID2-12	-0.792259	0.649202	-2.06467	0.480154	0.222329	0.0681083	1.23003	0.163768	0.909047	1.55101	5.87308e-14	9.72095e-06	1.39328	0.49986	0.413568	2.37298	0.00531441	0.440285	-0.208229	0.231696	-0.662345	0.245888	0.368805	0.83257	8.82266e-05
lnc-ARID2-6	-1.05239	0.773078	-2.5676	0.462814	0.173419	0.0141842	1.24917	0.164818	0.926127	1.5722	3.4861e-14	4.57721e-06	1.36262	0.497944	0.386663	2.33857	0.00620999	0.392177	-0.20644	0.232072	-0.661293	0.248413	0.373706	0.944012	3.05185e-05
lnc-ARID2-9	0.515245	0.605985	-0.672464	1.70295	0.395181	0.0021247	1.21596	0.164309	0.893919	1.538	1.3578e-13	2.33582e-06	1.35474	0.498247	0.378189	2.33128	0.00654788	0.241567	-0.205999	0.231505	-0.65974	0.247742	0.373559	0.858704	5.04148e-06
lnc-ARIH1-1	-0.0783833	0.318845	-0.703309	0.546542	0.80581	0.413519	1.22881	0.164158	0.907065	1.55055	7.12763e-14	7.56586e-06	1.32809	0.49732	0.353359	2.30282	0.00757406	0.326412	-0.199836	0.231994	-0.654536	0.254864	0.389027	0.855937	0.00027528
lnc-ARIH1-2	1.60473	0.445256	0.732047	2.47742	0.000313277	0.104458	1.17696	0.163094	0.857302	1.49662	5.33573e-13	2.98474e-06	1.31509	0.497367	0.340267	2.28991	0.00819083	0.30807	-0.162358	0.231925	-0.616923	0.292208	0.483901	0.945577	7.53593e-05
lnc-ARL11-1	-0.763343	0.33334	-1.41668	-0.110008	0.0220224	0.508862	1.26796	0.166544	0.941542	1.59438	2.66454e-14	7.66209e-06	1.48212	0.501668	0.498871	2.46537	0.00313289	0.389931	-0.249641	0.232528	-0.705388	0.206106	0.283004	0.804917	0.000338958
lnc-ARL13A-4	0.011883	0.607676	-1.17914	1.20291	0.984399	0.35314	1.23031	0.163948	0.908974	1.55164	6.17284e-14	8.51334e-06	1.32707	0.497575	0.351839	2.3023	0.00765153	0.347796	-0.202902	0.231972	-0.657559	0.251755	0.381747	0.908207	0.000271998
lnc-ARL13B-1	1.66796	0.539104	0.611336	2.72459	0.00197512	0.294438	1.26759	0.165563	0.94309	1.59208	1.90958e-14	1.19323e-05	1.49279	0.500376	0.512073	2.47351	0.00285121	0.356331	-0.255446	0.232069	-0.710293	0.199401	0.271012	0.667312	0.000368561
lnc-ARL5C-1	0.48904	0.54879	-0.586569	1.56465	0.372863	0.404789	1.24229	0.1645	0.919871	1.5647	4.28546e-14	1.61494e-05	1.32873	0.497263	0.354115	2.30335	0.00753801	0.32314	-0.198653	0.231547	-0.652477	0.255171	0.390927	0.838121	0.00034202
lnc-ARL6-1	0.698815	0.528849	-0.337709	1.73534	0.186371	0.149914	1.22772	0.163609	0.907051	1.54839	6.19504e-14	1.10692e-05	1.30854	0.497351	0.333749	2.28333	0.00851297	0.316639	-0.192187	0.231913	-0.646728	0.262354	0.407273	0.903723	0.00016141
lnc-ARMC1-3	0.0204271	0.324621	-0.615819	0.656673	0.949826	0.269431	1.23025	0.163913	0.908991	1.55152	6.11733e-14	1.03319e-05	1.32594	0.497821	0.350229	2.30165	0.00773351	0.305656	-0.20499	0.234582	-0.664761	0.254782	0.382199	0.735754	0.000232935
lnc-ARMC2-3	-0.535545	0.753307	-2.012	0.94091	0.477131	0.892101	1.24262	0.165603	0.918041	1.56719	6.20615e-14	9.76889e-06	1.35699	0.49901	0.378949	2.33503	0.00654074	0.339357	-0.223641	0.2334	-0.681098	0.233815	0.337969	0.832849	0.000388425
lnc-ARMC4-1	-0.898803	0.544913	-1.96681	0.169208	0.0990573	0.137655	1.22378	0.164788	0.900803	1.54676	1.11577e-13	1.12421e-05	1.36004	0.498257	0.383474	2.3366	0.00634122	0.359093	-0.184795	0.232012	-0.639531	0.269941	0.425749	0.884155	0.00014699
lnc-ARMCX3-1	0.204409	0.576604	-0.925714	1.33453	0.72296	0.465071	1.22836	0.163836	0.907247	1.54947	6.50591e-14	8.14782e-06	1.32714	0.497357	0.352343	2.30194	0.00762147	0.33101	-0.202195	0.231684	-0.656287	0.251897	0.382816	0.865172	0.000303413
lnc-ARPC2-1	0.132713	0.362467	-0.57771	0.843136	0.714262	0.908998	1.2349	0.164449	0.912583	1.55721	5.93969e-14	1.03229e-05	1.335	0.497699	0.359524	2.31047	0.00731098	0.334628	-0.200227	0.231667	-0.654286	0.253833	0.387431	0.856348	0.000421849
lnc-ARRB2-1	0.362845	0.483662	-0.585116	1.31081	0.453133	0.334605	1.22454	0.163831	0.903434	1.54564	7.76046e-14	1.42675e-05	1.34439	0.497726	0.368864	2.31991	0.00691185	0.360655	-0.218793	0.232671	-0.67482	0.237235	0.347038	0.797474	0.000304413
lnc-ARRDC1-1	0.311955	0.533719	-0.734116	1.35803	0.558889	0.244131	1.2267	0.163699	0.905859	1.54755	6.69464e-14	9.12183e-06	1.31716	0.497614	0.341857	2.29247	0.00812201	0.348017	-0.201546	0.231635	-0.655542	0.25245	0.384245	0.855081	0.000244816
lnc-ART3-1	-0.681529	1.30283	-3.23504	1.87198	0.600896	0.0773825	1.22463	0.164086	0.903025	1.54623	8.43769e-14	1.73322e-05	1.34737	0.49864	0.370059	2.32469	0.00689029	0.40427	-0.20967	0.231956	-0.664295	0.244955	0.366036	0.797906	0.000100618
lnc-ASAH2B-2	0.217321	0.44414	-0.653177	1.08782	0.624623	0.688627	1.23063	0.163747	0.909688	1.55156	5.67324e-14	1.02494e-05	1.34562	0.498587	0.368403	2.32283	0.00695776	0.352791	-0.205	0.231672	-0.659069	0.249068	0.376225	0.868416	0.000405268
lnc-ASB11-2	1.57829	0.742129	0.123741	3.03283	0.0334449	0.54778	1.258	0.164138	0.936296	1.5797	1.79856e-14	1.06261e-05	1.36991	0.497616	0.394604	2.34522	0.00590604	0.286088	-0.199199	0.231214	-0.65237	0.253972	0.388943	0.762743	0.000267451
lnc-ASB2-2	-0.331508	0.731166	-1.76457	1.10155	0.650263	0.00797464	1.23179	0.164109	0.910142	1.55344	6.09512e-14	8.29744e-06	1.33207	0.497313	0.357357	2.30679	0.00739441	0.358377	-0.214565	0.23312	-0.671471	0.242341	0.35736	0.64231	1.73452e-05
lnc-ASB4-7	0.530414	0.374044	-0.202698	1.26353	0.156175	0.127906	1.2236	0.163167	0.903797	1.5434	6.42819e-14	9.39801e-06	1.25913	0.499816	0.279512	2.23876	0.0117624	0.41033	-0.220706	0.231924	-0.675269	0.233857	0.341285	0.892558	0.000158885
lnc-ASB5-2	0.0378024	0.269318	-0.490051	0.565656	0.888373	0.310466	1.22749	0.165082	0.903937	1.55105	1.04028e-13	6.33027e-06	1.31612	0.503766	0.32876	2.30349	0.00898649	0.426248	-0.205736	0.232689	-0.661799	0.250326	0.376605	0.945379	0.000257486
lnc-ASH1L-1	0.234381	0.294532	-0.342892	0.811653	0.426165	0.299994	1.23035	0.164327	0.908269	1.55242	7.03881e-14	1.01206e-05	1.33171	0.497422	0.356783	2.30664	0.0074234	0.325348	-0.220634	0.232789	-0.676893	0.235624	0.343238	0.952168	0.000265338
lnc-ASH1L-2	0.361734	0.286856	-0.200493	0.923962	0.207298	0.181517	1.24505	0.165485	0.920701	1.56939	5.32907e-14	6.45431e-06	1.42787	0.504429	0.439211	2.41654	0.004645	0.462984	-0.206312	0.231686	-0.660408	0.247785	0.373209	0.85545	0.000176944
lnc-ASXL1-2	-0.534774	0.509623	-1.53362	0.464069	0.294016	0.188278	1.23835	0.164363	0.916208	1.5605	4.90719e-14	7.55839e-06	1.36252	0.498558	0.385364	2.33968	0.00627753	0.384779	-0.216607	0.232118	-0.67155	0.238336	0.350729	0.829537	0.000187843
lnc-ATAD2-2	0.506619	0.260992	-0.0049152	1.01815	0.0522424	0.182896	1.23062	0.164778	0.907661	1.55358	8.11573e-14	1.33355e-05	1.38656	0.498564	0.409394	2.36373	0.00541735	0.348827	-0.212894	0.231529	-0.666682	0.240895	0.357827	0.767169	0.000244193
lnc-ATF7IP-1	-0.580319	0.667827	-1.88924	0.728599	0.384866	0.606402	1.23273	0.164041	0.911211	1.55424	5.70655e-14	9.61099e-06	1.34637	0.497652	0.370991	2.32175	0.00682124	0.353291	-0.199174	0.231439	-0.652786	0.254438	0.389464	0.824223	0.000366381
lnc-ATF7IP2-3	-0.0870561	0.170311	-0.420859	0.246747	0.609239	0.350511	1.23257	0.163955	0.911219	1.55391	5.57332e-14	1.18103e-05	1.31163	0.498166	0.335243	2.28802	0.00846545	0.368223	-0.201371	0.231603	-0.655306	0.252563	0.384593	0.859001	0.000295633
lnc-ATF7IP-4	-0.552185	0.28912	-1.11885	0.0144804	0.0561487	0.0548627	1.20799	0.163957	0.886644	1.52934	1.73528e-13	2.08638e-05	1.49507	0.50484	0.505596	2.48453	0.00306183	0.534202	-0.202123	0.231716	-0.656278	0.252032	0.383052	0.933733	8.7246e-05
lnc-ATG12-5	-1.12873	0.376967	-1.86757	-0.38989	0.00275125	0.0323667	1.2702	0.167692	0.941528	1.59887	3.60822e-14	8.26275e-06	1.58269	0.504416	0.594056	2.57133	0.00170295	0.530712	-0.217203	0.231674	-0.671275	0.23687	0.348483	0.840922	8.25098e-05
lnc-ATG13-1	0.249397	0.519434	-0.768674	1.26747	0.631133	0.340595	1.23358	0.163991	0.912161	1.55499	5.38458e-14	1.22348e-05	1.30622	0.499314	0.327586	2.28486	0.00889572	0.370611	-0.196169	0.232007	-0.650894	0.258556	0.397814	0.817386	0.000278446
lnc-ATG16L2-6	-0.744888	1.12137	-2.94274	1.45296	0.50652	0.69134	1.22701	0.163572	0.90641	1.5476	6.31717e-14	1.15041e-05	1.32734	0.497248	0.352756	2.30193	0.00759914	0.31894	-0.19976	0.231681	-0.653846	0.254325	0.388565	0.865391	0.00045266
lnc-ATG2B-2	-0.914396	0.474863	-1.84511	0.016319	0.0541546	0.593805	1.25251	0.165522	0.928096	1.57693	3.81917e-14	8.79781e-06	1.40917	0.499346	0.430474	2.38787	0.00477191	0.292711	-0.167149	0.232329	-0.622506	0.288208	0.471865	0.835043	0.000256369
lnc-ATG4A-2	-1.27714	1.16705	-3.56451	1.01023	0.273809	0.971071	1.20099	0.165139	0.877324	1.52466	3.52607e-13	1.75495e-05	1.2966	0.498115	0.320316	2.27289	0.00924062	0.331902	-0.193368	0.231833	-0.647752	0.261016	0.404233	0.868961	0.00054378
lnc-ATG5-3	0.519828	0.259469	0.0112788	1.02838	0.0451309	0.746761	1.24445	0.165334	0.920404	1.5685	5.19584e-14	6.43585e-06	1.42834	0.505181	0.438202	2.41847	0.00469304	0.348457	-0.187558	0.232098	-0.642461	0.267345	0.419033	0.932432	0.000285187
lnc-ATL1-4	-0.406925	0.641859	-1.66495	0.851096	0.526095	0.35446	1.22629	0.164437	0.904	1.54858	8.81517e-14	8.4885e-06	1.34593	0.498071	0.369731	2.32213	0.00688635	0.359964	-0.205983	0.23168	-0.660066	0.248101	0.373958	0.838356	0.000210719
lnc-ATL3-1	-0.0634178	0.175804	-0.407987	0.281152	0.718301	0.490502	1.23752	0.165335	0.913465	1.56157	7.16094e-14	7.04853e-06	1.35163	0.50172	0.368275	2.33498	0.00706024	0.383191	-0.169293	0.249538	-0.658379	0.319792	0.497501	0.919359	0.0003047
lnc-ATMIN-1	-0.139704	0.168534	-0.470024	0.190616	0.40714	0.16001	1.21707	0.163823	0.895987	1.53816	1.09246e-13	6.60677e-06	1.2721	0.501746	0.288699	2.25551	0.0112334	0.441063	-0.22668	0.233321	-0.68398	0.230621	0.331281	0.984676	0.000191833
lnc-ATMIN-4	-1.41473	1.22105	-3.80794	0.978486	0.246613	0.00539088	1.23065	0.164372	0.908485	1.55281	7.04992e-14	9.93264e-06	1.37866	0.499261	0.400127	2.3572	0.00575538	0.452882	-0.176953	0.232818	-0.633267	0.279361	0.447225	0.903683	1.24045e-05
lnc-ATOH8-1	-0.435497	1.06606	-2.52494	1.65395	0.682899	0.570191	1.22591	0.164047	0.904383	1.54744	7.83817e-14	9.11372e-06	1.32087	0.497382	0.346014	2.29572	0.00791592	0.336088	-0.203171	0.231608	-0.657114	0.250772	0.380368	0.872713	0.000373251
lnc-ATP10A-3	-0.72356	0.566822	-1.83451	0.38739	0.201771	0.296205	1.22417	0.164594	0.901576	1.54677	1.02585e-13	1.17677e-05	1.34338	0.497428	0.368435	2.31832	0.00692056	0.358587	-0.198365	0.231764	-0.652614	0.255885	0.392059	0.898148	0.000268303
lnc-ATP10A-7	0.645749	0.939477	-1.19559	2.48709	0.491863	0.0260737	1.23211	0.164015	0.910646	1.55357	5.81757e-14	9.03143e-06	1.34134	0.497744	0.365784	2.3169	0.00704211	0.285168	-0.202674	0.231652	-0.656703	0.251355	0.381624	0.87478	3.37197e-05
lnc-ATP11B-10	0.314495	0.530019	-0.724323	1.35331	0.552937	0.841692	1.23153	0.163904	0.910279	1.55277	5.75096e-14	1.00013e-05	1.32716	0.497159	0.352745	2.30157	0.00759673	0.337148	-0.182819	0.234038	-0.641526	0.275888	0.434715	0.898289	0.000417215
lnc-ATP13A3-1	-0.489429	0.443036	-1.35776	0.378906	0.269283	0.343131	1.24622	0.16548	0.921883	1.57055	5.04041e-14	9.2657e-06	1.37463	0.49902	0.396569	2.35269	0.0058753	0.377172	-0.197165	0.231697	-0.651282	0.256952	0.394791	0.876437	0.000334293
lnc-ATP1A1OS-1	-1.17258	0.625692	-2.39891	0.0537531	0.060923	0.000831414	1.26178	0.16664	0.935169	1.58839	3.67484e-14	2.45476e-06	1.39217	0.498278	0.415567	2.36878	0.0052065	0.459222	-0.259758	0.233553	-0.717514	0.197998	0.266051	0.59391	2.55371e-06
lnc-ATP1A1OS-5	-0.282579	0.36977	-1.00731	0.442156	0.444746	0.17739	1.22543	0.164433	0.903142	1.54771	9.15934e-14	6.64353e-06	1.35909	0.499013	0.381038	2.33713	0.00645852	0.282063	-0.188112	0.232431	-0.643669	0.267444	0.418328	0.789693	0.000156397
lnc-ATP2B2-2	0.799016	1.01663	-1.19354	2.79157	0.431899	0.963044	1.22518	0.163338	0.905038	1.54531	6.33937e-14	8.88541e-06	1.3348	0.49743	0.359852	2.30974	0.00728807	0.337383	-0.203517	0.231837	-0.65791	0.250876	0.380028	0.895146	0.000374572
lnc-ATP2B3-1	0.535855	0.380558	-0.210024	1.28173	0.159108	0.34318	1.23871	0.164581	0.916133	1.56128	5.21805e-14	9.6481e-06	1.30047	0.498011	0.324383	2.27655	0.00901931	0.308293	-0.220663	0.232236	-0.675838	0.234512	0.342028	0.868272	0.000317746
lnc-ATP5EP2-1	-0.539201	0.304872	-1.13674	0.0583386	0.076959	0.235697	1.24283	0.165911	0.917653	1.56801	6.83897e-14	7.17037e-06	1.42937	0.500373	0.448656	2.41008	0.00428194	0.396347	-0.170851	0.232031	-0.625623	0.283922	0.461532	0.88695	0.000190698
lnc-ATP5G1-2	-0.392287	0.6445	-1.65548	0.870911	0.542744	0.958393	1.23152	0.163507	0.911056	1.55199	4.996e-14	1.07032e-05	1.31559	0.497644	0.340225	2.29095	0.00820211	0.330702	-0.187329	0.232952	-0.643906	0.269248	0.421308	0.82593	0.000434343
lnc-ATP5I-1	-0.556653	0.595118	-1.72306	0.609756	0.349599	0.100931	1.23285	0.163741	0.91192	1.55377	5.10703e-14	1.06105e-05	1.35905	0.498361	0.382281	2.33582	0.00639053	0.389862	-0.218499	0.232046	-0.6733	0.236302	0.346387	0.753319	0.000148328
lnc-ATP5I-5	-0.203344	0.428798	-1.04377	0.637085	0.635344	0.260919	1.22795	0.16371	0.907086	1.54882	6.33937e-14	1.26232e-05	1.35408	0.500451	0.373211	2.33494	0.0068158	0.404596	-0.204362	0.23166	-0.658407	0.249682	0.377687	0.846096	0.000249633
lnc-ATP5SL-1	0.496044	0.383769	-0.256129	1.24822	0.196163	0.0737254	1.23655	0.165046	0.913068	1.56004	6.77236e-14	8.71232e-06	1.40053	0.501056	0.418474	2.38258	0.00518759	0.442385	-0.243455	0.233751	-0.701599	0.214689	0.297637	0.672711	0.000104355
lnc-ATP6AP2-1	-0.655652	0.358606	-1.35851	0.0472027	0.0674992	0.0099807	1.2355	0.163728	0.914601	1.5564	4.4853e-14	1.42457e-05	1.40885	0.499124	0.430588	2.38712	0.00476281	0.446144	-0.205294	0.231579	-0.65918	0.248592	0.375349	0.83052	3.2349e-05
lnc-ATP6V1B2-1	-0.734267	0.551992	-1.81615	0.347617	0.183448	0.202515	1.22892	0.164019	0.907449	1.55039	6.75016e-14	1.13566e-05	1.37012	0.498346	0.39338	2.34686	0.00597164	0.376579	-0.221819	0.232136	-0.676796	0.233159	0.339297	0.814334	0.00022321
lnc-ATP6V1B2-5	-1.35265	0.531364	-2.39411	-0.311201	0.0109081	0.885207	1.22817	0.164874	0.90502	1.55131	9.39249e-14	1.1259e-05	1.47127	0.500694	0.48993	2.45262	0.00329841	0.348019	-0.217233	0.231992	-0.671929	0.237463	0.349077	0.86984	0.00045649
lnc-ATP6V1C2-5	-0.0400788	0.567626	-1.1526	1.07245	0.94371	0.374133	1.23278	0.167442	0.9046	1.56096	1.80522e-13	6.28227e-06	1.32799	0.49734	0.353218	2.30275	0.00758109	0.338137	-0.201656	0.232078	-0.65652	0.253209	0.384895	0.912695	0.000280702
lnc-ATP6V1E1-4	-0.124217	0.661725	-1.42117	1.17274	0.851099	0.0651681	1.23105	0.163904	0.909806	1.5523	5.87308e-14	8.40874e-06	1.3327	0.498009	0.356615	2.30878	0.00744964	0.388083	-0.204312	0.231822	-0.658674	0.25005	0.378137	0.814108	8.8962e-05
lnc-ATP6V1E2-5	0.614172	0.433666	-0.235798	1.46414	0.156707	0.839398	1.22326	0.163259	0.903282	1.54324	6.73905e-14	9.35984e-06	1.37975	0.499077	0.401577	2.35792	0.00569921	0.313896	-0.210742	0.231886	-0.66523	0.243746	0.363447	0.87637	0.000393065
lnc-ATP6V1F-2	0.539451	0.350731	-0.14797	1.22687	0.124031	0.545232	1.23091	0.164375	0.908742	1.55308	6.9722e-14	1.28813e-05	1.33324	0.497287	0.358579	2.30791	0.0073395	0.337825	-0.229273	0.232451	-0.684869	0.226324	0.323974	0.900229	0.000456013
lnc-ATP6V1G3-4	-0.394629	0.747437	-1.85958	1.07032	0.597516	0.38669	1.22525	0.164298	0.903235	1.54727	8.81517e-14	1.16321e-05	1.33651	0.497502	0.361427	2.3116	0.00722162	0.348618	-0.197206	0.231877	-0.651677	0.257265	0.39506	0.907511	0.000269513
lnc-ATP6V1H-1	-0.183405	0.500877	-1.16511	0.798295	0.714239	0.644835	1.23115	0.163772	0.91016	1.55213	5.58442e-14	9.34854e-06	1.31635	0.498011	0.340267	2.29244	0.00821228	0.321254	-0.202465	0.231624	-0.656441	0.25151	0.382059	0.871958	0.000371416
lnc-ATP8A1-1	-0.3642	0.678952	-1.69492	0.966522	0.591672	0.0570595	1.23223	0.164048	0.910703	1.55376	5.85088e-14	7.82489e-06	1.34781	0.498631	0.37051	2.32511	0.00687129	0.414542	-0.223787	0.234826	-0.684036	0.236463	0.340594	0.617994	7.54965e-05
lnc-ATP8A2-2	-0.1262	0.158744	-0.437332	0.184932	0.426619	0.351319	1.24308	0.16489	0.9199	1.56626	4.74065e-14	1.7319e-05	1.31426	0.497482	0.339215	2.28931	0.008246	0.346985	-0.184584	0.232774	-0.640813	0.271645	0.427792	0.808325	0.000287385
lnc-ATXN7-12	-0.293899	0.618103	-1.50536	0.91756	0.634441	0.573109	1.23442	0.164319	0.912357	1.55648	5.80647e-14	8.23035e-06	1.34815	0.499148	0.369841	2.32646	0.00691502	0.364357	-0.206236	0.231763	-0.660483	0.248011	0.373543	0.848607	0.000338912
lnc-ATXN7-2	0.591726	0.485245	-0.359338	1.54279	0.222679	0.775811	1.22736	0.163638	0.906639	1.54809	6.36158e-14	1.08148e-05	1.37198	0.498645	0.39465	2.3493	0.00593396	0.363019	-0.237778	0.233694	-0.69581	0.220255	0.308928	0.903341	0.000449349
lnc-ATXN7-7	0.809292	0.620174	-0.406226	2.02481	0.191912	0.082486	1.23677	0.164096	0.915152	1.5584	4.80727e-14	8.712e-06	1.34262	0.497491	0.367552	2.31768	0.00695951	0.359212	-0.227587	0.232703	-0.683676	0.228502	0.328067	0.73193	0.000116756
lnc-ATXN7-8	0.424777	0.228082	-0.0222549	0.871808	0.0625482	0.179206	1.21263	0.16411	0.890981	1.53428	1.47771e-13	2.60489e-05	1.3167	0.497328	0.341954	2.29144	0.00810783	0.3134	-0.241307	0.232267	-0.696542	0.213927	0.29884	0.682638	0.000282998
lnc-AZI2-2	-0.0984781	0.841543	-1.74787	1.55092	0.906843	0.313042	1.23028	0.163879	0.90908	1.55147	6.03961e-14	9.33639e-06	1.32897	0.49744	0.354008	2.30394	0.00754854	0.318427	-0.203711	0.231831	-0.658091	0.25067	0.379562	0.905046	0.000255375
lnc-AZI2-6	-1.35403	1.15158	-3.61108	0.903023	0.239674	0.975629	1.22015	0.164429	0.897873	1.54242	1.16684e-13	1.08427e-05	1.30627	0.497781	0.330633	2.2819	0.00868585	0.307894	-0.203831	0.231591	-0.657742	0.25008	0.378788	0.874637	0.000437328
lnc-B2M-1	0.0917348	0.165855	-0.233335	0.416804	0.580193	0.0562291	1.24204	0.165495	0.917671	1.5664	6.13953e-14	3.86368e-06	1.38763	0.509049	0.389907	2.38534	0.00641234	0.587702	-0.188281	0.232969	-0.644892	0.26833	0.418987	0.999936	7.77475e-05
lnc-B3GAT2-3	-0.192502	0.655293	-1.47685	1.09185	0.768938	0.338607	1.2265	0.164255	0.904569	1.54844	8.20455e-14	1.41244e-05	1.33069	0.497414	0.355781	2.30561	0.00746791	0.33708	-0.206498	0.232008	-0.661226	0.24823	0.373442	0.829254	0.000259904
lnc-B3GNT2-4	-0.120439	0.474786	-1.051	0.810124	0.799751	0.000586905	1.22864	0.163936	0.907337	1.54995	6.65024e-14	5.00202e-06	1.3136	0.500204	0.333219	2.29398	0.00863618	0.549953	-0.204642	0.231767	-0.658896	0.249612	0.377255	0.960962	1.66589e-06
lnc-B3GNT4-3	-0.951472	0.463319	-1.85956	-0.0433838	0.0400143	0.507484	1.26062	0.16514	0.936948	1.58429	2.28706e-14	1.13193e-05	1.41791	0.498788	0.440307	2.39552	0.00447308	0.358608	-0.184397	0.231651	-0.638424	0.26963	0.426023	0.834286	0.00042737
lnc-B3GNT5-1	0.299103	0.14259	0.0196323	0.578573	0.0359363	0.0170938	1.2715	0.166806	0.944562	1.59843	2.4869e-14	4.62166e-06	1.47207	0.50189	0.488388	2.45576	0.00335638	0.509422	-0.206366	0.231441	-0.659982	0.247251	0.372578	0.755651	4.43635e-05
lnc-B3GNT7-1	0.196052	0.475973	-0.736838	1.12894	0.680415	0.21017	1.22369	0.16425	0.90176	1.54561	9.32587e-14	5.99541e-06	1.31567	0.498111	0.339394	2.29195	0.00825825	0.3622	-0.204362	0.231689	-0.658465	0.24974	0.377748	0.893012	0.000199342
lnc-B4GALNT3-2	0.00869861	0.215267	-0.413217	0.430614	0.967767	0.51401	1.23017	0.163963	0.908813	1.55154	6.25056e-14	8.83042e-06	1.32219	0.513827	0.315106	2.32927	0.0100758	0.437342	-0.20268	0.231647	-0.6567	0.25134	0.381601	0.869991	0.000336157
lnc-B4GALT6-1	1.26168	0.629478	0.0279248	2.49543	0.0450352	0.922732	1.24692	0.163452	0.926562	1.56728	2.37588e-14	1.38071e-05	1.24842	0.498822	0.270749	2.22609	0.0123236	0.337424	-0.237381	0.232086	-0.692261	0.2175	0.306396	0.90259	0.000541898
lnc-B4GALT7-1	0.500787	0.449032	-0.3793	1.38087	0.264739	0.935348	1.22261	0.164253	0.900675	1.54454	9.81437e-14	9.40733e-06	1.38686	0.500379	0.406138	2.36759	0.00557771	0.33629	-0.205398	0.231493	-0.659117	0.24832	0.37493	0.823595	0.000382516
lnc-B9D1-2	-1.20953	0.635384	-2.45486	0.0357984	0.0569593	0.445237	1.25395	0.165848	0.928892	1.579	4.00791e-14	6.95928e-06	1.41554	0.499145	0.437237	2.39385	0.00456915	0.39446	-0.176372	0.231807	-0.630705	0.277961	0.446742	0.845549	0.000276464
lnc-BACE1-2	-0.492787	0.209647	-0.903689	-0.0818864	0.0187454	0.826893	1.27091	0.163758	0.949949	1.59187	8.43769e-15	1.52231e-05	1.41706	0.49867	0.439684	2.39443	0.00448771	0.296802	-0.206152	0.231203	-0.659302	0.246998	0.372581	0.770387	0.000449264
lnc-BACH1-1	-0.866119	0.877997	-2.58696	0.854722	0.323901	0.488597	1.22272	0.163841	0.901598	1.54384	8.471e-14	1.27821e-05	1.35201	0.497926	0.376097	2.32793	0.00662178	0.361879	-0.194636	0.23187	-0.649093	0.25982	0.401233	0.8913	0.000359485
lnc-BACH1-2	-0.428422	0.517222	-1.44216	0.585315	0.407493	0.0536085	1.24154	0.164976	0.918197	1.56489	5.25135e-14	5.17401e-06	1.37106	0.499944	0.391184	2.35093	0.00609885	0.460041	-0.211559	0.23179	-0.66586	0.242742	0.361392	0.792144	7.73871e-05
lnc-BAI1-1	-0.675589	0.707595	-2.06245	0.711271	0.339695	0.836895	1.23865	0.164709	0.915823	1.56147	5.4734e-14	7.43338e-06	1.31264	0.497622	0.337322	2.28796	0.00834378	0.319418	-0.22606	0.233078	-0.682883	0.230764	0.332101	0.861127	0.000327666
lnc-BAI1-2	-1.31914	0.863709	-3.01198	0.373696	0.126686	0.122787	1.23044	0.163239	0.910493	1.55038	4.78506e-14	1.04142e-05	1.38518	0.498931	0.40729	2.36306	0.00549834	0.393604	-0.202445	0.231596	-0.656365	0.251474	0.382047	0.813252	0.000147666
lnc-BAI1-3	-1.3686	0.49141	-2.33175	-0.405458	0.00535186	0.408075	1.279	0.164633	0.956323	1.60167	7.88258e-15	1.38435e-05	1.47253	0.500226	0.492107	2.45296	0.00324279	0.437395	-0.241195	0.232482	-0.69685	0.214461	0.299513	0.862093	0.000538041
lnc-BAI3-3	0.430428	0.759996	-1.05914	1.91999	0.571152	0.822975	1.23235	0.163849	0.911208	1.55348	5.42899e-14	1.00796e-05	1.30259	0.499249	0.324084	2.2811	0.0090779	0.31834	-0.207674	0.231716	-0.661829	0.246481	0.370122	0.844136	0.000420991
lnc-BAIAP3-3	-0.456412	0.288416	-1.0217	0.108873	0.113541	0.308272	1.25243	0.16415	0.930699	1.57415	2.35367e-14	1.86876e-05	1.32697	0.496938	0.352989	2.30095	0.00757852	0.321941	-0.192879	0.231679	-0.646961	0.261203	0.405112	0.819396	0.000292331
lnc-BASP1-4	-0.833497	0.571355	-1.95333	0.286338	0.144618	0.117708	1.23237	0.164584	0.909786	1.55495	7.00551e-14	1.45881e-05	1.379	0.498591	0.401778	2.35622	0.00567849	0.389014	-0.231346	0.232536	-0.687108	0.224415	0.319792	0.806228	0.000201239
lnc-BASP1-6	1.12774	0.715647	-0.274902	2.53038	0.115064	0.106182	1.24383	0.165257	0.919933	1.56773	5.20695e-14	1.08145e-05	1.34768	0.497365	0.372862	2.3225	0.00673563	0.303743	-0.200664	0.231519	-0.654432	0.253105	0.386092	0.843207	9.09176e-05
lnc-BASP1-7	0.756891	0.556056	-0.332958	1.84674	0.173457	0.432566	1.2616	0.166108	0.936031	1.58716	3.07532e-14	6.28988e-06	1.2763	0.498988	0.298302	2.2543	0.0105343	0.292691	-0.228835	0.232491	-0.684509	0.226838	0.324979	0.78768	0.000277106
lnc-BATF3-6	0.0914055	0.37142	-0.636564	0.819375	0.805607	0.486254	1.22964	0.163916	0.908373	1.55091	6.30607e-14	9.07615e-06	1.31411	0.500248	0.333644	2.29458	0.00861612	0.372993	-0.207907	0.232673	-0.663937	0.248123	0.371556	0.923066	0.000325864
lnc-BBIP1-1	-0.0979138	0.385799	-0.854066	0.658238	0.799654	0.00750233	1.228	0.163868	0.906825	1.54917	6.68354e-14	2.06309e-05	1.31969	0.498159	0.343321	2.29607	0.00806959	0.257153	-0.199416	0.231961	-0.654051	0.255219	0.389956	0.976324	1.56738e-05
lnc-BCAT1-1	-1.06216	0.767003	-2.56545	0.441142	0.16611	0.240338	1.23615	0.163799	0.915106	1.55719	4.4631e-14	9.3192e-06	1.34275	0.497274	0.368112	2.31739	0.00692927	0.364236	-0.224938	0.232133	-0.679911	0.230035	0.332544	0.809191	0.000241391
lnc-BCKDHB-3	0.173619	0.328314	-0.469865	0.817104	0.59693	0.00774066	1.24642	0.16679	0.91952	1.57333	7.83817e-14	1.54632e-06	1.36462	0.502211	0.380307	2.34894	0.00658312	0.559536	-0.18894	0.233145	-0.645896	0.268016	0.417711	0.893762	1.76055e-05
lnc-BCL10-1	-0.0715448	0.371242	-0.799165	0.656075	0.84718	0.591268	1.2325	0.164275	0.910522	1.55447	6.25056e-14	1.18939e-05	1.3156	0.501055	0.333554	2.29765	0.00864792	0.366439	-0.203613	0.231667	-0.657672	0.250446	0.379454	0.866966	0.000357413
lnc-BCL2L10-1	0.866411	0.600553	-0.310652	2.04347	0.149108	0.626791	1.24921	0.165038	0.925744	1.57268	3.75255e-14	1.04883e-05	1.40715	0.500388	0.426405	2.38789	0.00492171	0.361433	-0.193676	0.231619	-0.647642	0.26029	0.403052	0.849333	0.000431956
lnc-BCL2L10-3	0.306573	0.489058	-0.651963	1.26511	0.530748	0.0250561	1.22876	0.163586	0.908135	1.54938	5.85088e-14	1.07457e-05	1.34038	0.497709	0.364886	2.31587	0.00707921	0.371466	-0.196263	0.231816	-0.650614	0.258088	0.397201	0.943915	3.9607e-05
lnc-BCL2L11-3	0.400145	0.265272	-0.119779	0.92007	0.131444	0.571036	1.23088	0.165693	0.906125	1.55563	1.0969e-13	5.65754e-06	1.45204	0.505011	0.462241	2.44185	0.00403678	0.284708	-0.221508	0.231928	-0.676079	0.233063	0.339542	0.869849	0.000219327
lnc-BCL2L13-1	-0.326985	0.558548	-1.42172	0.76775	0.558266	0.0805731	1.23532	0.164154	0.91359	1.55706	5.25135e-14	7.6135e-06	1.33997	0.497718	0.36446	2.31548	0.00709769	0.360733	-0.212119	0.232183	-0.66719	0.242952	0.360936	0.769735	0.000115617
lnc-BCL2L13-3	0.663386	0.307792	0.0601251	1.26665	0.0311378	0.821761	1.26642	0.165906	0.941246	1.59159	2.28706e-14	1.60415e-05	1.32723	0.49703	0.35307	2.30139	0.00757781	0.362395	-0.246138	0.232282	-0.701401	0.209126	0.289302	0.86142	0.000640212
lnc-BCL2L14-1	0.857108	1.29374	-1.67857	3.39279	0.507647	0.880521	1.24048	0.164952	0.917176	1.56378	5.4734e-14	1.11386e-05	1.34764	0.498164	0.371255	2.32402	0.00682611	0.331392	-0.205604	0.231592	-0.659516	0.248309	0.374657	0.84039	0.000392721
lnc-BCL2L15-1	-0.128468	0.106874	-0.337938	0.0810013	0.229343	0.260433	1.22091	0.164367	0.89876	1.54307	1.10245e-13	7.51592e-06	1.36206	0.498122	0.385756	2.33836	0.00624968	0.283713	-0.260333	0.236521	-0.723906	0.203241	0.271039	0.975923	0.000223771
lnc-BCL6-8	0.946909	0.867787	-0.753922	2.64774	0.275195	0.422645	1.23971	0.164639	0.917027	1.5624	5.07372e-14	1.19717e-05	1.39532	0.501279	0.412827	2.3778	0.00537739	0.288164	-0.203707	0.23173	-0.657889	0.250475	0.379363	0.874358	0.00029162
lnc-BCL7A-1	0.170759	0.151694	-0.126556	0.468074	0.260302	0.121289	1.24289	0.164514	0.920452	1.56533	4.18554e-14	7.11143e-06	1.34168	0.497389	0.366817	2.31655	0.00698729	0.34956	-0.210118	0.231529	-0.663906	0.24367	0.36413	0.797938	0.00015623
lnc-BCL7C-2	-0.749226	0.523447	-1.77516	0.276712	0.152336	0.0842811	1.23878	0.16472	0.915929	1.56162	5.4623e-14	8.20201e-06	1.37266	0.498067	0.396472	2.34886	0.00585155	0.38736	-0.218241	0.231805	-0.672569	0.236088	0.346456	0.795199	0.000116803
lnc-BCOR-3	-0.26856	0.642348	-1.52754	0.990418	0.67588	0.819101	1.23303	0.164421	0.910771	1.55529	6.41709e-14	1.00918e-05	1.33108	0.497366	0.356256	2.3059	0.00744513	0.331862	-0.201373	0.231666	-0.655429	0.252683	0.384716	0.861769	0.000394455
lnc-BCOR-4	-0.150516	0.641038	-1.40693	1.1059	0.814364	0.25245	1.22884	0.163945	0.907513	1.55017	6.60583e-14	1.17154e-05	1.32422	0.497464	0.349209	2.29923	0.0077691	0.313397	-0.203416	0.23167	-0.65748	0.250648	0.379921	0.854776	0.000217485
lnc-BDH1-3	-0.652213	0.388248	-1.41316	0.108739	0.0929792	0.0493879	1.2154	0.163362	0.895217	1.53558	1.00697e-13	3.63586e-05	1.42429	0.500579	0.443177	2.40541	0.00443708	0.469229	-0.22511	0.231628	-0.679093	0.228873	0.33112	0.72025	0.000152028
lnc-BDNF-2	0.00294071	0.734399	-1.43645	1.44234	0.996805	0.40308	1.23036	0.164149	0.908633	1.55208	6.60583e-14	7.94735e-06	1.32738	0.497321	0.352654	2.30212	0.00760612	0.337197	-0.202609	0.231987	-0.657295	0.252077	0.382464	0.833168	0.00029331
lnc-BDP1-4	0.695584	0.865397	-1.00056	2.39173	0.421527	0.435681	1.23328	0.164305	0.911245	1.55531	6.09512e-14	9.19878e-06	1.32399	0.497305	0.349289	2.29869	0.00776025	0.33149	-0.217457	0.2323	-0.672757	0.237843	0.34922	0.76765	0.000313655
lnc-BEST3-1	0.41838	0.780059	-1.11051	1.94727	0.591721	0.882235	1.23382	0.164213	0.911966	1.55567	5.75096e-14	1.02715e-05	1.30695	0.498838	0.329246	2.28465	0.00879324	0.326038	-0.196589	0.231979	-0.651259	0.258081	0.396748	0.893363	0.000431896
lnc-BHLHA15-1	0.0843922	0.192279	-0.292468	0.461253	0.660731	0.117346	1.23738	0.165147	0.913699	1.56106	6.75016e-14	4.77283e-06	1.37135	0.507356	0.376948	2.36575	0.00687312	0.517372	-0.201656	0.231655	-0.655691	0.252378	0.384025	0.878298	0.000123951
lnc-BHLHB9-1	0.941382	0.775035	-0.577658	2.46042	0.224506	0.290031	1.25573	0.166104	0.930173	1.58129	4.03011e-14	6.68036e-06	1.40081	0.500651	0.419557	2.38207	0.00514222	0.404704	-0.191958	0.231767	-0.646213	0.262297	0.407536	0.947199	0.000272825
lnc-BHLHE22-1	-0.300142	0.616561	-1.50858	0.908295	0.6264	0.353848	1.23466	0.164345	0.91255	1.55677	5.79536e-14	1.23709e-05	1.34361	0.49836	0.366841	2.32038	0.00701649	0.307132	-0.202099	0.2317	-0.656223	0.252024	0.383074	0.860692	0.000271712
lnc-BHLHE23-1	0.529026	0.600719	-0.648361	1.70641	0.378505	0.680902	1.23645	0.164351	0.914332	1.55857	5.34017e-14	8.23063e-06	1.32921	0.497213	0.35469	2.30373	0.00751046	0.330577	-0.212036	0.231863	-0.666479	0.242407	0.36046	0.854629	0.000346531
lnc-BHLHE41-2	0.653306	0.231898	0.198795	1.10782	0.00484415	0.486496	1.22117	0.163744	0.900236	1.5421	8.80407e-14	3.01543e-05	1.40444	0.498041	0.428293	2.38058	0.00480359	0.417042	-0.305227	0.23493	-0.765682	0.155228	0.193867	0.764168	0.000875965
lnc-BICD1-3	0.0253122	0.14417	-0.257255	0.30788	0.86063	0.13466	1.23065	0.164063	0.90909	1.5522	6.32827e-14	8.85603e-06	1.34076	0.503068	0.354769	2.32676	0.00769481	0.464603	-0.20051	0.231989	-0.6552	0.25418	0.387418	0.933713	0.000143745
lnc-BIRC7-2	0.225268	0.213628	-0.193435	0.643972	0.29166	0.948469	1.24201	0.165534	0.917565	1.56645	6.23945e-14	8.17201e-06	1.36132	0.4986	0.384078	2.33856	0.0063281	0.313208	-0.201093	0.231696	-0.65521	0.253023	0.38544	0.863708	0.000340059
lnc-BLACE-2	-0.546291	0.312271	-1.15833	0.065748	0.0802192	0.0689625	1.251	0.16473	0.928136	1.57387	3.09752e-14	6.0157e-06	1.4096	0.499826	0.429958	2.38924	0.00479968	0.409656	-0.169447	0.232186	-0.624523	0.285629	0.465519	0.91069	9.21074e-05
lnc-BLID-1	0.275139	0.0879421	0.102775	0.447502	0.0017562	0.705569	1.19105	0.165413	0.866845	1.51525	6.00187e-13	2.1199e-05	1.36095	0.497184	0.386487	2.33541	0.0061943	0.322761	-0.253074	0.231369	-0.706549	0.2004	0.274037	0.708251	0.00060726
lnc-BLID-2	-0.0284602	0.938063	-1.86703	1.81011	0.975796	0.349055	1.23078	0.164406	0.908552	1.55301	7.08322e-14	7.21481e-06	1.32793	0.497542	0.352761	2.30309	0.00760841	0.347509	-0.202788	0.231671	-0.656855	0.251279	0.381395	0.853347	0.000269799
lnc-BLID-5	0.147328	0.0849801	-0.0192304	0.313886	0.0829765	0.959079	1.20321	0.16528	0.879262	1.52715	3.34288e-13	1.45652e-05	1.34516	0.497288	0.37049	2.31982	0.00683075	0.322937	-0.237803	0.231927	-0.692372	0.216766	0.305206	0.790848	0.000512402
lnc-BLK-1	0.146862	0.529393	-0.89073	1.18445	0.781461	0.322141	1.23021	0.163677	0.909408	1.55101	5.63993e-14	9.68488e-06	1.3129	0.50004	0.33284	2.29296	0.00864986	0.385612	-0.198019	0.232241	-0.653203	0.257164	0.393855	0.824111	0.000265017
lnc-BLK-2	-0.336547	0.647091	-1.60482	0.931728	0.602999	0.148668	1.22725	0.164159	0.905502	1.549	7.66054e-14	1.26241e-05	1.32631	0.497226	0.351766	2.30086	0.00764362	0.327572	-0.209827	0.231916	-0.664374	0.244719	0.365594	0.786565	0.000159194
lnc-BLZF1-2	-0.0431963	0.573246	-1.16674	1.08035	0.939933	0.0955878	1.2305	0.163967	0.909125	1.55187	6.16174e-14	8.87253e-06	1.33193	0.500864	0.350253	2.3136	0.00783118	0.44334	-0.203023	0.231693	-0.657133	0.251087	0.38089	0.841207	0.000112208
lnc-BMP2-3	-0.58388	0.698888	-1.95367	0.785915	0.403469	0.855844	1.24262	0.165143	0.918945	1.5663	5.29576e-14	1.03608e-05	1.36915	0.499806	0.389551	2.34875	0.00615573	0.353369	-0.199205	0.231748	-0.653422	0.255013	0.390023	0.867899	0.000425838
lnc-BMP2K-1	0.197305	0.144644	-0.0861914	0.480802	0.172543	0.463844	1.2472	0.164945	0.923917	1.57049	3.9857e-14	8.06665e-06	1.35353	0.498212	0.377056	2.33001	0.00659199	0.33607	-0.216524	0.232187	-0.671603	0.238554	0.351057	0.872134	0.000334501
lnc-BMP5-4	-0.318199	0.874613	-2.03241	1.39601	0.715994	0.679213	1.22785	0.164234	0.905961	1.54975	7.64944e-14	8.40746e-06	1.33126	0.497416	0.356338	2.30617	0.00744306	0.323509	-0.199176	0.231892	-0.653675	0.255324	0.390387	0.865815	0.000353585
lnc-BMP6-5	-0.200386	0.734435	-1.63985	1.23908	0.784973	0.238358	1.23108	0.164	0.909648	1.55252	6.07292e-14	8.6917e-06	1.33798	0.498728	0.360493	2.31547	0.0073011	0.380969	-0.209019	0.232812	-0.665321	0.247283	0.369291	0.776679	0.000211897
lnc-BMP7-1	-0.918707	0.619749	-2.13339	0.295978	0.138237	0.0229742	1.23124	0.16404	0.909731	1.55276	6.10623e-14	1.18515e-05	1.36678	0.49807	0.390579	2.34298	0.00606681	0.380018	-0.2067	0.231549	-0.660529	0.247128	0.372026	0.803618	4.44524e-05
lnc-BMPER-3	-0.428913	0.372332	-1.15867	0.300844	0.249336	0.123437	1.24292	0.165142	0.919245	1.56659	5.21805e-14	8.22256e-06	1.39288	0.500094	0.41271	2.37304	0.00534897	0.431648	-0.218794	0.232098	-0.673698	0.236109	0.345844	0.799011	0.000177151
lnc-BMS1-1	-0.454827	0.521897	-1.47773	0.568074	0.383488	0.692897	1.22452	0.164179	0.902739	1.54631	8.74856e-14	9.86216e-06	1.3722	0.499671	0.392865	2.35154	0.00602879	0.321779	-0.222159	0.232683	-0.678209	0.23389	0.339692	0.914634	0.000409657
lnc-BMS1-3	0.829152	0.398755	0.0476059	1.6107	0.0375852	0.200951	1.22798	0.16465	0.905269	1.55069	8.78186e-14	6.07334e-06	1.39027	0.498656	0.41292	2.36761	0.00530296	0.268452	-0.204887	0.231683	-0.658977	0.249203	0.376512	0.882478	0.000127026
lnc-BOD1-4	0.0780253	0.660022	-1.21559	1.37164	0.905896	0.149294	1.22955	0.163948	0.908218	1.55088	6.40599e-14	7.27462e-06	1.32728	0.49727	0.352646	2.30191	0.00760485	0.331811	-0.199015	0.233724	-0.657106	0.259076	0.394495	0.724615	0.000156187
lnc-BORA-2	0.556455	0.768389	-0.94956	2.06247	0.468953	0.19646	1.23147	0.164165	0.909707	1.55322	6.31717e-14	9.89642e-06	1.33335	0.49726	0.358739	2.30796	0.00733155	0.344798	-0.202753	0.23164	-0.656759	0.251254	0.381416	0.850394	0.000199445
lnc-BORA-8	-0.127767	0.417794	-0.946628	0.691095	0.759748	0.866688	1.2333	0.16424	0.911398	1.55521	5.9508e-14	9.38715e-06	1.33367	0.497688	0.358217	2.30912	0.00736825	0.333221	-0.198953	0.231946	-0.653559	0.255653	0.391028	0.872485	0.000395875
lnc-BPIFA3-1	-0.142018	0.513927	-1.1493	0.865261	0.782287	0.121136	1.23079	0.163699	0.90994	1.55163	5.54001e-14	9.31404e-06	1.33904	0.499042	0.360932	2.31714	0.00729185	0.402931	-0.201487	0.231712	-0.655634	0.252659	0.384541	0.887487	0.000138026
lnc-BRAF-2	-0.00096411	0.307412	-0.60348	0.601552	0.997498	0.36581	1.23035	0.164467	0.908002	1.5527	7.38298e-14	7.21703e-06	1.32734	0.497794	0.351685	2.303	0.00766566	0.352448	-0.202692	0.231875	-0.657158	0.251774	0.382039	0.900458	0.000277819
lnc-BRCC3-1	0.135848	0.189842	-0.236235	0.507931	0.474247	0.503081	1.23999	0.164471	0.917633	1.56235	4.72955e-14	7.6546e-06	1.36776	0.500662	0.386478	2.34904	0.00629707	0.371785	-0.180693	0.234037	-0.639398	0.278011	0.440073	0.956566	0.000319525
lnc-BRE-2	0.263123	0.139547	-0.0103847	0.53663	0.059356	0.379281	1.23023	0.165238	0.906365	1.55409	9.68114e-14	6.83759e-06	1.44621	0.502519	0.46129	2.43113	0.00400308	0.368569	-0.187985	0.23217	-0.643029	0.26706	0.418121	0.891855	0.000205252
lnc-BRI3-1	0.98915	0.44259	0.121689	1.85661	0.0254232	0.585976	1.21805	0.161508	0.901499	1.5346	4.64073e-14	1.3693e-05	1.35554	0.497616	0.380228	2.33085	0.00644842	0.30432	-0.198126	0.232039	-0.652915	0.256662	0.393189	0.910361	0.000503454
lnc-BRIX1-1	-0.177037	0.622514	-1.39714	1.04307	0.776112	0.471712	1.22533	0.164833	0.902259	1.54839	1.05582e-13	7.38968e-06	1.31533	0.499111	0.337089	2.29357	0.00840523	0.363252	-0.207555	0.232266	-0.662788	0.247678	0.371531	0.91364	0.000315684
lnc-BRMS1L-7	0.246062	1.13873	-1.98581	2.47793	0.828922	0.957137	1.23036	0.163976	0.908976	1.55175	6.21725e-14	9.3929e-06	1.32347	0.497597	0.348194	2.29874	0.00782066	0.332875	-0.194029	0.235095	-0.654806	0.266749	0.40919	0.880685	0.000399582
lnc-BRSK1-1	-1.11313	0.378676	-1.85532	-0.370938	0.00328712	0.0145155	1.2598	0.165514	0.935397	1.5842	2.70894e-14	1.29584e-05	1.54696	0.502366	0.562341	2.53158	0.00207453	0.537821	-0.214505	0.231539	-0.668312	0.239302	0.354221	0.737471	6.57453e-05
lnc-BRWD1-IT2-1	0.0279662	0.711061	-1.36569	1.42162	0.968627	0.757676	1.23026	0.163907	0.909011	1.55151	6.10623e-14	9.87423e-06	1.32666	0.497621	0.351342	2.30198	0.0076758	0.325611	-0.202179	0.231966	-0.656824	0.252465	0.383431	0.882267	0.000387126
lnc-BTAF1-1	-1.27216	0.457825	-2.16948	-0.374837	0.0054577	0.114379	1.25028	0.165599	0.925715	1.57485	4.35207e-14	1.13385e-05	1.5201	0.501818	0.536556	2.50365	0.00245212	0.458798	-0.295154	0.2343	-0.754374	0.164065	0.207767	0.695166	0.000216218
lnc-BTBD10-3	-1.20279	0.872409	-2.91268	0.507096	0.167986	0.106879	1.24925	0.164885	0.926078	1.57241	3.55271e-14	5.95634e-06	1.33979	0.497152	0.365387	2.31419	0.00704049	0.348925	-0.201608	0.23169	-0.655713	0.252497	0.384212	0.922651	0.000134365
lnc-BTBD1-2	0.137787	0.156194	-0.168346	0.443921	0.377691	0.630278	1.21961	0.164162	0.897862	1.54137	1.09135e-13	1.3478e-05	1.30682	0.497841	0.33107	2.28257	0.00866554	0.319354	-0.249567	0.237852	-0.715749	0.216614	0.294061	0.758738	0.000403701
lnc-BTBD17-3	-0.0478979	0.284598	-0.605699	0.509903	0.866347	0.0340891	1.23113	0.16403	0.90964	1.55262	6.11733e-14	1.24621e-05	1.33668	0.50026	0.356187	2.31717	0.00754078	0.229115	-0.204975	0.232004	-0.659694	0.249744	0.376967	0.959296	5.06619e-05
lnc-BTBD19-3	1.34164	0.61499	0.136277	2.547	0.0291423	0.63118	1.27678	0.166881	0.949699	1.60386	1.9984e-14	9.77036e-06	1.4633	0.501825	0.479736	2.44686	0.00354611	0.353273	-0.298972	0.235816	-0.761164	0.163219	0.204862	0.814784	0.000422035
lnc-BTC-2	0.340121	0.585404	-0.807251	1.48749	0.56124	0.464058	1.23447	0.164204	0.912636	1.55631	5.56222e-14	8.38064e-06	1.32827	0.497271	0.353633	2.3029	0.00756003	0.326944	-0.201298	0.231651	-0.655325	0.252728	0.384861	0.879046	0.000315408
lnc-BTC-4	0.435259	0.7519	-1.03844	1.90896	0.562671	0.0631323	1.23232	0.163621	0.911631	1.55301	5.01821e-14	8.50833e-06	1.33812	0.497669	0.362702	2.31353	0.00717167	0.364392	-0.200648	0.231641	-0.654656	0.253359	0.386378	0.875487	8.58392e-05
lnc-BTC-6	-0.064528	0.109213	-0.278582	0.149526	0.554624	0.878294	1.22599	0.164725	0.903132	1.54884	9.86988e-14	8.09922e-06	1.38882	0.507672	0.393805	2.38384	0.0062253	0.364378	-0.21621	0.232655	-0.672205	0.239785	0.352724	0.865951	0.000332606
lnc-BTD-3	0.00458893	0.895382	-1.75033	1.7595	0.995911	0.54346	1.23047	0.164627	0.907812	1.55314	7.76046e-14	8.00357e-06	1.32761	0.49875	0.350081	2.30514	0.00777054	0.356217	-0.20266	0.231643	-0.656671	0.251352	0.381639	0.868405	0.000340761
lnc-BTG4-1	-1.02153	0.541252	-2.08236	0.0393076	0.0591145	0.0344316	1.23926	0.163666	0.918484	1.56004	3.67484e-14	9.30985e-06	1.42585	0.499785	0.446288	2.40541	0.0043319	0.477596	-0.227722	0.231805	-0.682051	0.226607	0.325909	0.756602	6.27544e-05
lnc-BTG4-2	-0.360442	0.718138	-1.76797	1.04708	0.615729	0.728239	1.22728	0.163648	0.906539	1.54803	6.40599e-14	1.213e-05	1.32395	0.497153	0.349543	2.29835	0.00774354	0.327425	-0.203727	0.231581	-0.657617	0.250162	0.379008	0.867253	0.000439767
lnc-BTG4-3	-0.208648	0.479566	-1.14858	0.731283	0.663507	0.53596	1.22314	0.16454	0.900648	1.54563	1.05582e-13	8.26449e-06	1.32168	0.497399	0.346799	2.29657	0.00787951	0.342034	-0.206909	0.231873	-0.661371	0.247553	0.372211	0.891577	0.000350138
lnc-BTLA-1	-0.296905	0.117655	-0.527505	-0.0663046	0.0116189	0.396221	1.24134	0.164178	0.919555	1.56312	3.9968e-14	1.24805e-05	1.40097	0.49743	0.426022	2.37591	0.00485639	0.311964	-0.257036	0.232115	-0.711973	0.1979	0.268135	0.872183	0.000334553
lnc-BTNL8-3	0.38503	0.246992	-0.0990646	0.869125	0.119025	0.213042	1.22696	0.163425	0.90665	1.54726	6.01741e-14	1.52391e-05	1.342	0.498127	0.365694	2.31831	0.00705785	0.327034	-0.199551	0.231837	-0.653944	0.254841	0.389382	0.851923	0.000288677
lnc-BTNL8-6	-0.191528	0.367488	-0.911792	0.528736	0.60224	0.953367	1.223	0.164155	0.901259	1.54473	9.31477e-14	1.06198e-05	1.33592	0.497504	0.360825	2.31101	0.00724792	0.329846	-0.20256	0.231634	-0.656553	0.251434	0.381855	0.856547	0.000421409
lnc-BTRC-4	0.402878	0.823415	-1.21099	2.01674	0.624646	0.693168	1.23584	0.164114	0.914183	1.5575	5.06262e-14	1.17173e-05	1.33401	0.497456	0.359017	2.30901	0.00732556	0.323198	-0.194986	0.232256	-0.650201	0.260228	0.401172	0.860973	0.000384781
lnc-BUB1B-2	-0.279332	0.503819	-1.2668	0.708134	0.579284	0.894244	1.2258	0.164195	0.90398	1.54761	8.29337e-14	9.33163e-06	1.34131	0.497895	0.365455	2.31717	0.0070608	0.336332	-0.206995	0.231725	-0.661167	0.247178	0.371709	0.857139	0.000376376
lnc-BUB1B-6	0.535315	0.288555	-0.0302418	1.10087	0.0635734	0.0262076	1.25187	0.165012	0.928453	1.57529	3.28626e-14	5.98768e-06	1.41006	0.499732	0.430607	2.38952	0.00477788	0.432677	-0.166529	0.232393	-0.622012	0.288953	0.473631	0.996	5.12901e-05
lnc-BX255923.1-7	0.442801	0.312305	-0.169306	1.05491	0.156236	0.487641	1.25015	0.164198	0.928326	1.57197	2.66454e-14	1.66672e-05	1.25849	0.499591	0.279311	2.23767	0.0117674	0.347524	-0.249906	0.234131	-0.708794	0.208982	0.285802	0.895301	0.000369043
lnc-BZRAP1-1	-0.811978	0.28687	-1.37423	-0.249723	0.00464794	0.000372005	1.23402	0.163011	0.914523	1.55351	3.73035e-14	3.02291e-05	1.46596	0.500091	0.485801	2.44612	0.0033745	0.491272	-0.231332	0.231859	-0.685768	0.223104	0.318413	0.721905	3.54383e-06
lnc-BZW1-1	0.111809	0.218674	-0.316784	0.540402	0.609137	0.0608807	1.23858	0.165029	0.915127	1.56203	6.12843e-14	4.47049e-06	1.37163	0.504609	0.382619	2.36065	0.00656354	0.532007	-0.19133	0.232694	-0.6474	0.264741	0.410941	0.990721	8.08895e-05
lnc-C10orf10-2	0.838449	0.575524	-0.289557	1.96645	0.145159	0.721101	1.23781	0.163797	0.916775	1.55885	4.13003e-14	8.49772e-06	1.34115	0.497396	0.366269	2.31603	0.00701066	0.33157	-0.197299	0.23155	-0.651128	0.25653	0.39417	0.884244	0.000369063
lnc-C10orf103-2	-0.22527	0.518855	-1.24221	0.791668	0.664167	0.654433	1.23525	0.164144	0.913533	1.55696	5.25135e-14	1.17656e-05	1.31447	0.498102	0.338211	2.29073	0.00831601	0.345358	-0.208923	0.232043	-0.66372	0.245873	0.367927	0.876202	0.00037319
lnc-C10orf10-4	-1.82393	0.696125	-3.18831	-0.459548	0.00878999	0.434128	1.27726	0.165372	0.953133	1.60138	1.13243e-14	1.8473e-05	1.45305	0.499044	0.474946	2.43116	0.00359496	0.38823	-0.186198	0.231473	-0.639877	0.267481	0.421164	0.844338	0.000673194
lnc-C10orf107-1	-1.5549	0.9706	-3.45724	0.34744	0.109156	0.317791	1.20241	0.164134	0.880715	1.52411	2.37477e-13	1.84633e-05	1.34705	0.497345	0.372273	2.32183	0.0067591	0.355596	-0.214053	0.231954	-0.668674	0.240568	0.356098	0.86588	0.000276525
lnc-C10orf108-2	-0.718781	0.494792	-1.68856	0.250993	0.146309	0.241787	1.24676	0.16475	0.923858	1.56967	3.79696e-14	7.10745e-06	1.39212	0.49933	0.413448	2.37078	0.00530394	0.394173	-0.189766	0.231949	-0.644377	0.264845	0.413279	0.92517	0.00022217
lnc-C10orf11-2	-0.0138086	0.613672	-1.21658	1.18897	0.982048	0.484782	1.23027	0.16401	0.908813	1.55172	6.32827e-14	8.62203e-06	1.32789	0.497708	0.352399	2.30338	0.00763027	0.316951	-0.202938	0.231973	-0.657596	0.25172	0.381663	0.898009	0.000322852
lnc-C10orf12-1	0.147016	0.291179	-0.423685	0.717716	0.61363	0.269974	1.24032	0.165361	0.916215	1.56442	6.35048e-14	6.14654e-06	1.36223	0.501976	0.378374	2.34608	0.00665299	0.421641	-0.20272	0.23165	-0.656746	0.251306	0.381512	0.873902	0.000239959
lnc-C10orf12-2	-1.44906	0.490519	-2.41046	-0.487659	0.00313548	0.0252543	1.27265	0.166879	0.945577	1.59973	2.42029e-14	8.19216e-06	1.53763	0.502321	0.553094	2.52216	0.00220569	0.522059	-0.271538	0.232387	-0.727008	0.183933	0.242617	0.662188	7.64632e-05
lnc-C10orf122-1	0.052029	0.422918	-0.776876	0.880933	0.902088	0.201693	1.23043	0.16381	0.909369	1.55149	5.85088e-14	9.94537e-06	1.32265	0.498776	0.345071	2.30024	0.00800643	0.285692	-0.202099	0.231705	-0.656233	0.252034	0.383085	0.890929	0.000201228
lnc-C10orf136-1	-0.611141	0.55735	-1.70353	0.481244	0.272854	0.15372	1.22934	0.16397	0.907962	1.55071	6.51701e-14	1.26167e-05	1.3794	0.499554	0.400289	2.35851	0.00575796	0.40849	-0.199779	0.231675	-0.653854	0.254295	0.388509	0.855174	0.000191469
lnc-C10orf136-2	1.57125	0.710158	0.179366	2.96314	0.0269297	0.618769	1.24525	0.164423	0.922989	1.56751	3.63043e-14	7.1491e-06	1.38562	0.497966	0.409624	2.36161	0.0053932	0.3252	-0.227988	0.231832	-0.682371	0.226395	0.325401	0.887886	0.000258904
lnc-C10orf137-1	1.3362	0.875536	-0.379819	3.05222	0.126972	0.235685	1.25452	0.165163	0.930805	1.57823	3.06422e-14	1.63359e-05	1.37874	0.498176	0.402336	2.35515	0.00564737	0.286719	-0.194702	0.231654	-0.648736	0.259333	0.400638	0.862128	0.000197398
lnc-C10orf137-2	0.728827	0.968527	-1.16945	2.62711	0.451744	0.15893	1.23718	0.163821	0.916095	1.55826	4.28546e-14	1.506e-05	1.35447	0.498413	0.3776	2.33134	0.00657634	0.295723	-0.205121	0.231588	-0.659026	0.248783	0.375771	0.878328	0.000176289
lnc-C10orf25-2	0.0610039	0.824485	-1.55496	1.67696	0.941018	0.0276936	1.22974	0.164121	0.908065	1.55141	6.73905e-14	5.62799e-06	1.32899	0.497723	0.353465	2.30451	0.00758224	0.286304	-0.201421	0.232258	-0.656637	0.253796	0.385817	0.746452	4.33845e-05
lnc-C10orf28-7	0.0400712	0.54603	-1.03013	1.11027	0.941499	0.207963	1.23141	0.164521	0.908955	1.55387	7.16094e-14	6.24429e-06	1.33033	0.498832	0.352638	2.30802	0.00765562	0.384474	-0.201781	0.231942	-0.656379	0.252817	0.384321	0.91933	0.00019539
lnc-C10orf31-1	-0.288893	0.637979	-1.53931	0.961522	0.650674	0.400736	1.22883	0.164288	0.906828	1.55083	7.4496e-14	9.51324e-06	1.34009	0.498062	0.363902	2.31627	0.00713233	0.357305	-0.210719	0.232329	-0.666075	0.244638	0.364415	0.824079	0.000275038
lnc-C10orf31-12	0.595274	0.487874	-0.360942	1.55149	0.222412	0.774231	1.23882	0.163366	0.918625	1.55901	3.37508e-14	1.02264e-05	1.32245	0.497137	0.348078	2.29682	0.00781107	0.327373	-0.214192	0.231661	-0.66824	0.239856	0.355178	0.838415	0.000425843
lnc-C10orf31-6	-0.211776	0.963686	-2.10057	1.67702	0.826061	0.206601	1.23145	0.164128	0.909769	1.55314	6.23945e-14	8.15109e-06	1.33935	0.500197	0.358984	2.31972	0.00741407	0.410166	-0.207628	0.232734	-0.663778	0.248522	0.372326	0.770845	0.000195947
lnc-C10orf31-7	-1.20993	0.696337	-2.57473	0.154861	0.0822865	0.173659	1.22361	0.163141	0.903857	1.54336	6.36158e-14	1.44944e-05	1.34841	0.497539	0.37325	2.32356	0.00672515	0.333131	-0.233465	0.232266	-0.688698	0.221767	0.314817	0.829969	0.000234675
lnc-C10orf68-1	0.111992	0.472123	-0.813352	1.03734	0.812494	0.00016985	1.23001	0.163961	0.908651	1.55137	6.29496e-14	7.7336e-06	1.32089	0.498063	0.344701	2.29707	0.00800052	0.439913	-0.196547	0.233046	-0.653309	0.260216	0.399016	0.555898	5.25335e-07
lnc-C10orf68-4	-0.0331861	0.745812	-1.49495	1.42858	0.964509	0.154232	1.23049	0.163952	0.909148	1.55183	6.13953e-14	8.67792e-06	1.32857	0.497933	0.352637	2.3045	0.00762668	0.369645	-0.202549	0.231657	-0.656589	0.25149	0.381928	0.879669	0.000157707
lnc-C10orf90-3	1.0386	0.607828	-0.152723	2.22992	0.0875059	0.874362	1.23825	0.16343	0.91793	1.55856	3.54161e-14	1.44492e-05	1.34906	0.497087	0.374785	2.32333	0.00664909	0.34859	-0.207244	0.231506	-0.660987	0.246499	0.37068	0.831147	0.000545227
lnc-C11orf10-3	-0.683468	0.469791	-1.60424	0.237306	0.145715	0.0120672	1.24671	0.164901	0.923512	1.56991	4.01901e-14	7.0061e-06	1.42278	0.501952	0.438969	2.40659	0.00458994	0.528663	-0.22446	0.231915	-0.679006	0.230085	0.333117	0.709697	3.39788e-05
lnc-C11orf21-1	0.214602	0.562661	-0.888194	1.3174	0.702903	0.355215	1.23056	0.163878	0.909365	1.55175	5.9619e-14	1.0255e-05	1.32069	0.49759	0.345432	2.29595	0.0079503	0.341642	-0.206711	0.231843	-0.661114	0.247693	0.372608	0.904341	0.000287722
lnc-C11orf30-1	-0.510184	0.460653	-1.41305	0.392679	0.268068	0.171796	1.23083	0.164424	0.908569	1.5531	7.11653e-14	1.01576e-05	1.35156	0.497728	0.376034	2.32709	0.00661826	0.373491	-0.220285	0.232243	-0.675472	0.234903	0.342869	0.813144	0.0001879
lnc-C11orf30-3	-0.498041	0.225318	-0.939657	-0.0564258	0.027078	0.853776	1.28239	0.16771	0.953681	1.61109	2.06501e-14	1.19147e-05	1.48116	0.502195	0.496879	2.46545	0.00318415	0.311111	-0.132513	0.233545	-0.590252	0.325225	0.570442	0.82452	0.000373769
lnc-C11orf35-2	0.00357228	0.183731	-0.356535	0.363679	0.984488	0.139897	1.23028	0.164024	0.908796	1.55176	6.35048e-14	1.23354e-05	1.32858	0.500857	0.346917	2.31024	0.00798718	0.4301	-0.202387	0.232067	-0.65723	0.252455	0.383149	0.938969	0.000148251
lnc-C11orf36-4	0.22365	0.572779	-0.898976	1.34628	0.696193	0.814547	1.22687	0.164011	0.905412	1.54832	7.40519e-14	9.8245e-06	1.32365	0.497345	0.348872	2.29843	0.00778085	0.328618	-0.19815	0.231873	-0.652614	0.256314	0.392795	0.853852	0.000411762
lnc-C11orf41-5	-0.92628	0.481854	-1.8707	0.018136	0.0545648	0.603819	1.25356	0.164963	0.930237	1.57688	2.9865e-14	8.28453e-06	1.43057	0.500683	0.449249	2.41189	0.00427347	0.358294	-0.256988	0.233091	-0.713838	0.199863	0.270236	0.810147	0.000348911
lnc-C11orf45-2	0.139749	0.587042	-1.01083	1.29033	0.811838	0.268269	1.23004	0.163734	0.909123	1.55095	5.80647e-14	9.39851e-06	1.3269	0.497271	0.352267	2.30153	0.00762213	0.333922	-0.202831	0.231651	-0.656859	0.251198	0.381255	0.873449	0.000236783
lnc-C11orf55-4	-2.13523	1.1538	-4.39664	0.126179	0.0642265	0.612393	1.23772	0.16464	0.915031	1.56041	5.57332e-14	7.68859e-06	1.36841	0.497721	0.392894	2.34392	0.00597133	0.342506	-0.198372	0.231633	-0.652364	0.25562	0.391773	0.855722	0.000308795
lnc-C11orf71-1	0.710958	0.841008	-0.937388	2.3593	0.397908	0.913966	1.22745	0.163026	0.907921	1.54697	5.10703e-14	1.08436e-05	1.31117	0.497593	0.335909	2.28644	0.00841295	0.327917	-0.223263	0.232834	-0.67961	0.233083	0.337612	0.829924	0.000444801
lnc-C11orf74-3	-0.677138	0.567419	-1.78926	0.434983	0.232726	0.22591	1.24241	0.164524	0.919951	1.56487	4.29656e-14	6.80855e-06	1.38348	0.499371	0.404732	2.36223	0.00559793	0.415216	-0.214848	0.231896	-0.669355	0.23966	0.354195	0.817014	0.000207156
lnc-C11orf88-1	-0.0187703	0.651101	-1.2949	1.25736	0.977001	0.351426	1.23031	0.163921	0.909034	1.55159	6.11733e-14	1.03144e-05	1.3278	0.497446	0.352824	2.30277	0.00760243	0.343342	-0.202663	0.231648	-0.656684	0.251359	0.381643	0.868638	0.00027175
lnc-C11orf89-2	0.0716034	0.0554013	-0.0369811	0.180188	0.196201	0.910548	1.22313	0.164726	0.90027	1.54598	1.12577e-13	1.1149e-05	1.32085	0.497357	0.346043	2.29565	0.00791375	0.328608	-0.22835	0.232256	-0.683563	0.226864	0.325518	0.792993	0.000438235
lnc-C11orf91-1	0.571652	0.229032	0.122758	1.02055	0.012562	0.966098	1.23644	0.165734	0.911602	1.56127	8.62643e-14	1.19006e-05	1.46041	0.500417	0.479613	2.44121	0.00351842	0.317504	-0.271816	0.233091	-0.728665	0.185033	0.243558	0.846931	0.000482184
lnc-C12orf26-1	-0.417019	0.879187	-2.14019	1.30616	0.635269	0.231232	1.22706	0.164186	0.905261	1.54886	7.80487e-14	1.1334e-05	1.32433	0.497387	0.349469	2.29919	0.00775456	0.326218	-0.200675	0.231705	-0.654808	0.253457	0.386445	0.87862	0.000195845
lnc-C12orf26-2	-0.760525	0.934237	-2.5916	1.07055	0.415611	0.915641	1.23179	0.164511	0.909357	1.55423	7.01661e-14	8.42344e-06	1.35309	0.498157	0.376722	2.32946	0.0066037	0.327976	-0.197706	0.231796	-0.652017	0.256605	0.393697	0.902548	0.000359377
lnc-C12orf49-3	0.733268	0.438817	-0.126797	1.59333	0.0947193	0.223283	1.22358	0.162132	0.905812	1.54136	4.4631e-14	1.16563e-05	1.35281	0.497421	0.37788	2.32773	0.00653526	0.326486	-0.199972	0.231371	-0.653452	0.253508	0.387429	0.812402	0.000211695
lnc-C12orf56-3	-0.0114754	0.565639	-1.12011	1.09716	0.983814	0.0885196	1.2302	0.164185	0.908398	1.55199	6.75016e-14	1.58242e-05	1.32763	0.497377	0.352788	2.30247	0.00760182	0.349001	-0.202755	0.231691	-0.656861	0.251352	0.381515	0.840653	0.000106977
lnc-C12orf61-1	0.684588	0.831231	-0.944594	2.31377	0.410176	0.420969	1.24398	0.164788	0.920998	1.56695	4.38538e-14	7.28186e-06	1.35267	0.498112	0.376389	2.32895	0.00661567	0.359469	-0.199176	0.231631	-0.653166	0.254813	0.389852	0.877138	0.000302317
lnc-C12orf71-2	-1.10647	1.2456	-3.5478	1.33486	0.374378	0.123079	1.21918	0.163422	0.898877	1.53948	8.63754e-14	2.08625e-05	1.3054	0.497836	0.329663	2.28114	0.00873752	0.285196	-0.215202	0.232	-0.669915	0.23951	0.353618	0.802661	0.000157139
lnc-C12orf75-1	-0.0850529	0.275403	-0.624833	0.454727	0.75745	0.171903	1.22982	0.163835	0.908714	1.55093	6.07292e-14	1.11607e-05	1.33035	0.497325	0.355608	2.30508	0.00747279	0.342324	-0.201104	0.231664	-0.655157	0.252948	0.385346	0.881381	0.000184554
lnc-C12orf75-2	0.385738	0.784482	-1.15182	1.9233	0.622924	0.857678	1.23338	0.164149	0.911653	1.55511	5.73985e-14	1.00463e-05	1.32452	0.497402	0.349631	2.29941	0.00774752	0.325622	-0.195883	0.23215	-0.650889	0.259123	0.398795	0.871093	0.000398712
lnc-C13orf16-1	0.273934	0.854557	-1.40097	1.94884	0.748546	0.114274	1.23279	0.164033	0.911292	1.55429	5.67324e-14	1.38089e-05	1.3275	0.497317	0.352773	2.30222	0.0076006	0.332443	-0.199275	0.231906	-0.653802	0.255251	0.390178	0.821374	0.000131204
lnc-C13orf33-1	0.106463	0.377062	-0.632564	0.84549	0.777676	0.0974258	1.22959	0.163898	0.908357	1.55083	6.27276e-14	8.24883e-06	1.3159	0.498962	0.337949	2.29384	0.00835768	0.407512	-0.195711	0.233016	-0.652414	0.260992	0.400962	0.742245	0.000111997
lnc-C14orf101-4	-1.35323	0.907536	-3.13196	0.425512	0.135936	0.199991	1.23979	0.163658	0.919028	1.56056	3.57492e-14	9.83316e-06	1.30497	0.497277	0.330329	2.27962	0.00868427	0.320218	-0.247192	0.233002	-0.703869	0.209484	0.288735	0.741474	0.000237748
lnc-C14orf109-1	0.0506055	0.747099	-1.41368	1.51489	0.945996	0.128589	1.23039	0.16389	0.909174	1.55161	6.02851e-14	9.58316e-06	1.3298	0.49849	0.352776	2.30682	0.00763829	0.282562	-0.204227	0.2328	-0.660507	0.252052	0.380343	0.990716	0.000141106
lnc-C14orf126-4	0.0977796	0.280111	-0.451228	0.646787	0.727033	0.0173029	1.234	0.164032	0.912506	1.5555	5.35127e-14	5.43807e-06	1.31548	0.498465	0.33851	2.29246	0.0083134	0.259255	-0.191562	0.233805	-0.649812	0.266688	0.412602	0.88251	3.33787e-05
lnc-C14orf162-1	0.145736	0.551768	-0.935708	1.22718	0.791683	0.187296	1.22964	0.163903	0.908397	1.55089	6.27276e-14	8.46017e-06	1.32027	0.498019	0.344171	2.29637	0.00802433	0.368517	-0.203528	0.231653	-0.65756	0.250504	0.379624	0.885936	0.000180398
lnc-C14orf176-1	-0.668457	0.72747	-2.09427	0.757358	0.358159	0.279261	1.23932	0.164741	0.916429	1.5622	5.36238e-14	7.77427e-06	1.37148	0.499533	0.392411	2.35054	0.00604151	0.388051	-0.200277	0.23174	-0.654478	0.253924	0.38746	0.871402	0.000244948
lnc-C14orf182-1	-1.39176	0.616714	-2.6005	-0.183025	0.0240244	0.641674	1.25784	0.164954	0.934537	1.58114	2.43139e-14	1.00301e-05	1.396	0.497606	0.420713	2.37129	0.00502482	0.352368	-0.270393	0.233282	-0.727618	0.186832	0.246424	0.786489	0.000419407
lnc-C14orf37-1	0.432602	0.225729	-0.00981758	0.875023	0.0553052	0.529039	1.22006	0.164213	0.898214	1.54192	1.08802e-13	1.51849e-05	1.3167	0.497528	0.341567	2.29184	0.00813316	0.307891	-0.223655	0.231691	-0.677762	0.230452	0.334388	0.816602	0.000468702
lnc-C14orf43-1	-0.265219	0.91643	-2.06139	1.53095	0.772272	0.360977	1.23188	0.164053	0.910348	1.55342	5.9508e-14	9.02925e-06	1.32744	0.49725	0.352848	2.30203	0.007595	0.33252	-0.201486	0.231702	-0.655614	0.252641	0.384523	0.883668	0.000292729
lnc-C14orf45-2	0.217289	0.855287	-1.45904	1.89362	0.799454	0.0557224	1.23128	0.163918	0.910004	1.55255	5.83977e-14	1.11903e-05	1.35266	0.50717	0.358622	2.34669	0.00765161	0.184397	-0.201158	0.231725	-0.655332	0.253015	0.385345	0.82934	7.27681e-05
lnc-C14orf49-1	0.268268	0.168498	-0.0619821	0.598519	0.111359	0.705388	1.22864	0.165344	0.90457	1.55271	1.07914e-13	1.05807e-05	1.47009	0.505484	0.47936	2.46082	0.00363421	0.350016	-0.253781	0.233861	-0.712141	0.204578	0.277842	0.795948	0.000400045
lnc-C14orf49-3	0.0392447	0.652515	-1.23966	1.31815	0.952041	0.405777	1.23045	0.163869	0.909269	1.55162	5.973e-14	9.76439e-06	1.32517	0.498678	0.347777	2.30256	0.00787548	0.364214	-0.20117	0.232972	-0.657788	0.255448	0.387866	0.800464	0.00029522
lnc-C14orf49-4	-0.0481676	0.229592	-0.49816	0.401825	0.833827	0.0170855	1.22844	0.164138	0.906731	1.55014	7.20535e-14	5.02939e-06	1.31888	0.498851	0.341153	2.29661	0.00819713	0.437794	-0.206027	0.232184	-0.661099	0.249045	0.374895	0.999873	2.815e-05
lnc-C15orf2-2	-0.0516124	0.891137	-1.79821	1.69498	0.953814	0.41624	1.229	0.16565	0.904331	1.55367	1.17795e-13	2.03028e-05	1.3277	0.497279	0.353048	2.30235	0.00758687	0.334978	-0.204571	0.233969	-0.663142	0.254	0.381927	0.779963	0.000300288
lnc-C15orf29-1	1.12878	0.564221	0.0229284	2.23463	0.0454354	0.525636	1.26631	0.16611	0.940736	1.59188	2.4758e-14	8.80522e-06	1.48476	0.503975	0.496982	2.47253	0.0032182	0.408731	-0.201445	0.231682	-0.655534	0.252643	0.384579	0.909822	0.000385496
lnc-C15orf32-1	-0.205215	0.619995	-1.42038	1.00995	0.740649	0.0888318	1.22981	0.16385	0.908668	1.55095	6.10623e-14	1.03993e-05	1.33509	0.497776	0.359464	2.31071	0.00731609	0.374495	-0.2108	0.232989	-0.667451	0.24585	0.36559	0.732305	0.000108492
lnc-C15orf32-2	-0.719831	0.636374	-1.9671	0.52744	0.257994	0.0499396	1.22702	0.164124	0.905341	1.5487	7.64944e-14	1.14658e-05	1.33122	0.497317	0.356501	2.30595	0.00743259	0.341564	-0.211743	0.231897	-0.666253	0.242767	0.361194	0.806354	7.19873e-05
lnc-C15orf32-3	-0.908268	0.513853	-1.9154	0.0988654	0.0771339	0.716365	1.22853	0.163462	0.908148	1.54891	5.66214e-14	1.21003e-05	1.26063	0.498389	0.283809	2.23746	0.0114252	0.322764	-0.239379	0.232577	-0.695223	0.216464	0.303364	0.835356	0.000458216
lnc-C15orf37-6	-0.579799	0.535038	-1.62845	0.468856	0.278516	0.0377028	1.23676	0.163593	0.916119	1.55739	4.03011e-14	8.30267e-06	1.37491	0.499461	0.395984	2.35383	0.00590903	0.456914	-0.211872	0.231769	-0.666132	0.242388	0.360638	0.797061	6.88854e-05
lnc-C15orf41-4	0.493524	1.43106	-2.31131	3.29836	0.730196	0.043278	1.22674	0.164097	0.905115	1.54836	7.68274e-14	5.05109e-06	1.31448	0.498672	0.337098	2.29186	0.00839011	0.41079	-0.194236	0.23288	-0.650673	0.262201	0.404247	0.703696	5.77359e-05
lnc-C15orf41-7	0.107656	0.62346	-1.1143	1.32962	0.862906	0.947165	1.22985	0.164028	0.908356	1.55133	6.4948e-14	9.41451e-06	1.32747	0.497276	0.352831	2.30212	0.00759662	0.329961	-0.198015	0.233193	-0.655064	0.259034	0.395798	0.876117	0.000394598
lnc-C15orf41-8	1.65929	0.81988	0.0523506	3.26622	0.0429891	0.325789	1.27803	0.16551	0.953632	1.60242	1.14353e-14	8.10986e-06	1.44352	0.500943	0.461688	2.42535	0.00395658	0.416308	-0.2003	0.231198	-0.653439	0.252839	0.386293	0.793395	0.000336993
lnc-C15orf42-2	-0.242058	0.430899	-1.0866	0.602488	0.574285	0.121786	1.23085	0.164026	0.909367	1.55234	6.19504e-14	8.73714e-06	1.35472	0.499646	0.375434	2.33401	0.00670073	0.416491	-0.21133	0.232165	-0.666365	0.243705	0.362686	0.782175	0.000130131
lnc-C15orf48-1	0.125268	0.197873	-0.262556	0.513093	0.526686	0.852118	1.23452	0.163982	0.913123	1.55592	5.14033e-14	1.01573e-05	1.35078	0.49881	0.373132	2.32843	0.00676884	0.320977	-0.184794	0.233535	-0.642513	0.272926	0.428774	0.856823	0.000400139
lnc-C15orf58-1	0.204652	0.427414	-0.633063	1.04237	0.63207	0.0472469	1.23099	0.164365	0.908838	1.55314	6.91669e-14	7.86402e-06	1.38095	0.509731	0.381892	2.38	0.00674522	0.608528	-0.195547	0.232147	-0.650548	0.259453	0.399597	0.981945	5.89538e-05
lnc-C15orf59-5	0.0864251	0.159496	-0.226181	0.399031	0.587912	0.00384283	1.22986	0.164142	0.908147	1.55157	6.75016e-14	1.12301e-05	1.37292	0.504203	0.384698	2.36114	0.00647027	0.633199	-0.206227	0.231681	-0.660313	0.247859	0.373394	0.800104	9.00294e-06
lnc-C16orf13-1	-0.821836	0.40938	-1.62421	-0.0194666	0.0446948	0.27491	1.24608	0.16464	0.923396	1.56877	3.77476e-14	9.40527e-06	1.3843	0.497766	0.4087	2.35991	0.00541865	0.374396	-0.231283	0.232061	-0.686114	0.223549	0.318937	0.825302	0.000291812
lnc-C16orf58-10	1.35959	0.790939	-0.19062	2.9098	0.0856219	0.483567	1.25937	0.164843	0.936287	1.58246	2.17604e-14	1.10338e-05	1.31107	0.497585	0.335826	2.28632	0.00841681	0.321854	-0.210444	0.231725	-0.664617	0.243729	0.363793	0.965366	0.000258954
lnc-C16orf61-2	-0.651999	0.65654	-1.93879	0.634797	0.32067	0.00208832	1.24133	0.165006	0.917924	1.56474	5.35127e-14	3.3946e-06	1.32077	0.497301	0.346081	2.29546	0.00791012	0.310206	-0.208952	0.231672	-0.663021	0.245118	0.367095	0.775091	4.76553e-06
lnc-C16orf78-3	-0.130972	0.67699	-1.45785	1.1959	0.846596	0.366168	1.22941	0.163944	0.908086	1.55073	6.42819e-14	1.12811e-05	1.32621	0.497285	0.351554	2.30088	0.00765523	0.32436	-0.205588	0.232108	-0.660511	0.249336	0.375758	0.812784	0.000283216
lnc-C16orf78-5	-0.396151	0.42341	-1.22602	0.433717	0.349468	0.419455	1.24088	0.16458	0.918311	1.56345	4.70735e-14	7.72511e-06	1.39473	0.502161	0.410508	2.37894	0.00547878	0.381624	-0.194936	0.231636	-0.648934	0.259062	0.400034	0.824311	0.000285407
lnc-C16orf95-1	0.426597	0.473714	-0.501865	1.35506	0.367834	0.0675	1.23349	0.163419	0.913197	1.55379	4.41869e-14	1.1771e-05	1.33009	0.497283	0.355434	2.30475	0.00747925	0.326327	-0.203017	0.231671	-0.657084	0.251051	0.380859	0.88254	9.02453e-05
lnc-C16orf95-2	-1.04738	0.574267	-2.17293	0.0781578	0.0681727	0.100782	1.26324	0.166289	0.937323	1.58916	3.04201e-14	7.05683e-06	1.37464	0.497828	0.398919	2.35037	0.0057575	0.375207	-0.243555	0.232903	-0.700036	0.212926	0.295683	0.727655	0.000168879
lnc-C17orf108-1	-0.839317	0.443662	-1.70888	0.0302456	0.0585188	0.364564	1.24277	0.164411	0.920535	1.56501	4.06342e-14	1.80077e-05	1.31401	0.497043	0.33982	2.28819	0.00820179	0.350077	-0.22448	0.231843	-0.678883	0.229924	0.332925	0.919178	0.000391824
lnc-C17orf108-2	-0.566561	0.319297	-1.19237	0.0592507	0.0759973	0.0111228	1.25847	0.165255	0.93458	1.58237	2.63123e-14	3.39092e-05	1.4622	0.502218	0.477871	2.44653	0.00359715	0.189812	-0.197675	0.231432	-0.651273	0.255923	0.393027	0.822924	2.15118e-05
lnc-C17orf47-1	0.0631842	0.539836	-0.994874	1.12124	0.906826	0.0757234	1.22915	0.164177	0.90737	1.55093	7.06102e-14	5.86907e-06	1.32402	0.498109	0.347744	2.30029	0.00785842	0.383647	-0.201776	0.231765	-0.656028	0.252475	0.383969	0.82315	9.52636e-05
lnc-C17orf51-4	0.921957	1.00921	-1.05606	2.89998	0.360958	0.679593	1.23665	0.164246	0.914733	1.55856	5.10703e-14	1.0852e-05	1.33017	0.497239	0.355604	2.30475	0.00747026	0.340262	-0.201615	0.231652	-0.655643	0.252414	0.384117	0.87229	0.000383233
lnc-C17orf56-2	0.0157951	0.213304	-0.402272	0.433862	0.940971	0.285755	1.23135	0.164461	0.909013	1.55369	7.03881e-14	6.73869e-06	1.32932	0.497939	0.353374	2.30526	0.00759334	0.359838	-0.203153	0.231749	-0.657373	0.251067	0.3807	0.845984	0.000236475
lnc-C17orf65-2	0.102573	0.311914	-0.508768	0.713914	0.74227	0.283023	1.23384	0.164383	0.911652	1.55602	6.10623e-14	7.15808e-06	1.35726	0.505539	0.366423	2.3481	0.00725773	0.439664	-0.201868	0.231654	-0.655901	0.252165	0.383525	0.871636	0.000234568
lnc-C17orf66-1	-0.796079	0.678555	-2.12602	0.533863	0.240716	0.110858	1.24648	0.165066	0.922955	1.57	4.30767e-14	5.98375e-06	1.35057	0.497732	0.375038	2.32611	0.00665852	0.353784	-0.213351	0.231956	-0.667976	0.241273	0.357681	0.836479	0.000135752
lnc-C17orf69-2	0.386858	0.342272	-0.283983	1.0577	0.258364	0.00156818	1.24864	0.165367	0.924527	1.57276	4.32987e-14	3.07449e-06	1.34596	0.497428	0.371016	2.3209	0.00681336	0.37644	-0.19388	0.231623	-0.647853	0.260093	0.402565	0.918663	4.83126e-06
lnc-C17orf75-3	-0.586845	0.739204	-2.03566	0.861969	0.427261	0.676956	1.23504	0.164465	0.912698	1.55739	5.93969e-14	9.51953e-06	1.30832	0.49795	0.332355	2.28428	0.00860373	0.314634	-0.221002	0.232751	-0.677186	0.235181	0.342355	0.827487	0.000390515
lnc-C17orf77-1	0.467242	0.443374	-0.401754	1.33624	0.291959	0.890968	1.2226	0.163309	0.90252	1.54268	7.07212e-14	8.52638e-06	1.29931	0.498054	0.32314	2.27547	0.00908685	0.334972	-0.208564	0.231904	-0.663088	0.24596	0.368465	0.898869	0.00036786
lnc-C17orf80-2	-1.62934	0.551051	-2.70938	-0.549303	0.00310858	0.0702075	1.22362	0.163859	0.90246	1.54478	8.17124e-14	9.86057e-06	1.48953	0.50068	0.508219	2.47085	0.00292967	0.521396	-0.305398	0.234765	-0.76553	0.154734	0.193305	0.67882	8.28681e-05
lnc-C17orf80-3	-0.517247	0.483449	-1.46479	0.430296	0.28466	0.106888	1.24044	0.164807	0.917429	1.56346	5.20695e-14	7.45086e-06	1.38384	0.500143	0.403577	2.3641	0.00565943	0.439373	-0.215199	0.231903	-0.669721	0.239323	0.353424	0.772644	0.000141106
lnc-C17orf85-1	0.500666	0.227175	0.0554117	0.945921	0.0275327	0.138593	1.2786	0.168	0.949326	1.60788	2.73115e-14	5.76836e-06	1.47813	0.501391	0.495422	2.46084	0.00319775	0.441744	-0.170315	0.2321	-0.625221	0.284592	0.463071	0.909472	0.00018461
lnc-C17orf97-3	0.876613	0.253326	0.380102	1.37312	0.000539359	0.0656128	1.2034	0.164328	0.88132	1.52547	2.42251e-13	1.55946e-05	1.31938	0.4979	0.343511	2.29524	0.00805197	0.323326	-0.16469	0.232141	-0.619678	0.290297	0.47805	0.744221	0.000258442
lnc-C18orf42-1	-0.234711	0.160207	-0.548712	0.0792897	0.142909	0.832457	1.22329	0.165322	0.899265	1.54731	1.36779e-13	6.96771e-06	1.49045	0.509819	0.491224	2.48968	0.0034613	0.331597	-0.2135	0.231403	-0.667041	0.240042	0.356199	0.830596	0.000298879
lnc-C18orf62-3	-0.538426	0.650166	-1.81273	0.735876	0.407593	0.765234	1.23867	0.163891	0.917451	1.55989	4.09672e-14	9.74395e-06	1.35768	0.498447	0.380737	2.33461	0.00645335	0.348269	-0.198988	0.231587	-0.65289	0.254914	0.390209	0.851472	0.000411385
lnc-C18orf63-1	-0.188049	0.560915	-1.28742	0.911323	0.737433	0.799632	1.23212	0.164013	0.910658	1.55358	5.80647e-14	1.04791e-05	1.33602	0.497914	0.360124	2.31191	0.0072915	0.327308	-0.208405	0.232297	-0.663699	0.246889	0.36964	0.889312	0.000408692
lnc-C19orf25-2	-0.0515176	0.335275	-0.708645	0.60561	0.87788	0.274306	1.23184	0.164154	0.910102	1.55357	6.18394e-14	7.46791e-06	1.32767	0.497248	0.353078	2.30226	0.00758449	0.333283	-0.205769	0.232499	-0.66146	0.249921	0.37614	0.789815	0.000237134
lnc-C19orf26-4	0.23667	0.531947	-0.805926	1.27927	0.656383	0.668469	1.22966	0.163578	0.909052	1.55027	5.59552e-14	8.3654e-06	1.34877	0.499476	0.369812	2.32772	0.00692639	0.314469	-0.198665	0.231789	-0.652963	0.255633	0.391393	0.853448	0.000335668
lnc-C19orf55-1	0.996457	0.560777	-0.102647	2.09556	0.0755814	0.375172	1.25481	0.164016	0.933344	1.57627	1.9984e-14	7.60765e-06	1.38745	0.498888	0.409648	2.36525	0.00541774	0.372496	-0.194206	0.231771	-0.648468	0.260057	0.402075	0.871637	0.000303434
lnc-C19orf6-2	-0.792959	0.629497	-2.02675	0.440833	0.207788	0.000359006	1.24286	0.16489	0.919682	1.56604	4.78506e-14	3.96607e-06	1.39602	0.500182	0.415679	2.37636	0.00525424	0.566186	-0.222272	0.232146	-0.67727	0.232725	0.338331	0.676088	1.24114e-06
lnc-C1D-1	0.429942	0.611311	-0.768205	1.62809	0.481862	0.68424	1.22493	0.16374	0.904005	1.54586	7.38298e-14	9.50668e-06	1.31883	0.497537	0.343676	2.29399	0.00803206	0.325031	-0.192467	0.232114	-0.647403	0.262469	0.406996	0.839406	0.00038949
lnc-C1GALT1-1	-0.166978	1.04924	-2.22345	1.88949	0.873557	0.944805	1.2289	0.164138	0.907197	1.55061	7.04992e-14	1.04054e-05	1.33143	0.4979	0.355563	2.30729	0.00749323	0.33236	-0.20069	0.231971	-0.655344	0.253964	0.386955	0.867098	0.000413488
lnc-C1GALT1C1-1	0.345271	0.244338	-0.133622	0.824164	0.157629	0.0432034	1.22387	0.162982	0.904431	1.54331	5.9508e-14	1.02867e-05	1.2346	0.501886	0.250918	2.21828	0.013897	0.481544	-0.252665	0.2342	-0.711688	0.206358	0.280658	0.859198	8.40767e-05
lnc-C1orf106-1	-0.447604	0.646785	-1.71528	0.820071	0.48891	0.286357	1.23243	0.163876	0.91124	1.55362	5.4623e-14	8.49792e-06	1.33839	0.497708	0.362898	2.31388	0.00716447	0.350577	-0.210579	0.23185	-0.664997	0.24384	0.363744	0.79354	0.000228651
lnc-C1orf131-1	-0.124767	0.506073	-1.11665	0.867118	0.805265	0.124949	1.23225	0.164067	0.910688	1.55382	5.88418e-14	7.18976e-06	1.3357	0.49839	0.358877	2.31253	0.00736141	0.387144	-0.206371	0.232166	-0.661407	0.248666	0.37406	0.791609	0.000141839
lnc-C1orf132-1	-0.0572873	0.148135	-0.347627	0.233052	0.698961	0.621418	1.23285	0.163895	0.911627	1.55408	5.38458e-14	1.08653e-05	1.31642	0.49802	0.340319	2.29252	0.00821004	0.347869	-0.210841	0.232588	-0.666704	0.245022	0.364671	0.910341	0.000371746
lnc-C1orf133-2	0.183669	0.200485	-0.209274	0.576611	0.359602	0.798724	1.21736	0.164225	0.895488	1.53924	1.23679e-13	1.11965e-05	1.30609	0.497919	0.330192	2.282	0.00871317	0.326689	-0.194428	0.231763	-0.648675	0.259818	0.401519	0.819937	0.000447875
lnc-C1orf137-1	-1.37497	0.480651	-2.31703	-0.432907	0.00422799	0.040097	1.22704	0.164049	0.905508	1.54857	7.4496e-14	1.19069e-05	1.476	0.501095	0.493869	2.45813	0.00322389	0.455766	-0.251508	0.232492	-0.707183	0.204168	0.279345	0.749267	7.14502e-05
lnc-C1orf138-1	-0.110961	0.43978	-0.972915	0.750993	0.800802	0.357284	1.2326	0.164235	0.91071	1.5545	6.13953e-14	7.73967e-06	1.32798	0.497256	0.353375	2.30258	0.0075713	0.334715	-0.207318	0.232374	-0.662763	0.248126	0.372299	0.812487	0.000272566
lnc-C1orf138-5	0.968624	0.631595	-0.269278	2.20653	0.125124	0.691795	1.22813	0.1643	0.906106	1.55015	7.72715e-14	9.74544e-06	1.36809	0.497977	0.39207	2.3441	0.00600901	0.343425	-0.231873	0.232382	-0.687333	0.223587	0.318372	0.77426	0.000364718
lnc-C1orf168-1	-0.32431	0.689913	-1.67651	1.02789	0.638302	0.958495	1.22907	0.164054	0.90753	1.55061	6.79456e-14	9.76057e-06	1.33137	0.497427	0.356432	2.30631	0.00743923	0.326576	-0.208931	0.232094	-0.663827	0.245964	0.368013	0.873785	0.000410228
lnc-C1orf174-1	-0.136362	0.609189	-1.33035	1.05763	0.82288	0.543385	1.22922	0.164167	0.907458	1.55098	7.01661e-14	1.0562e-05	1.33468	0.498322	0.357991	2.31138	0.00739842	0.354182	-0.200588	0.231821	-0.654949	0.253772	0.386889	0.884929	0.000342653
lnc-C1orf177-2	-0.981879	0.494275	-1.95064	-0.0131173	0.0469776	0.0356884	1.24661	0.165095	0.923027	1.57019	4.32987e-14	6.50787e-06	1.39179	0.498078	0.415571	2.368	0.00520098	0.437462	-0.301092	0.236985	-0.765573	0.163389	0.203902	0.587225	6.5273e-05
lnc-C1orf186-1	0.0798555	0.324502	-0.556158	0.715869	0.805616	0.491292	1.23547	0.165397	0.911302	1.55964	8.03801e-14	1.64188e-05	1.3468	0.503562	0.359841	2.33377	0.00748286	0.287508	-0.201336	0.231717	-0.655493	0.252822	0.38491	0.859259	0.000320031
lnc-C1orf200-1	-0.100196	0.808498	-1.68482	1.48443	0.901372	0.0401452	1.23089	0.163871	0.909711	1.55207	5.85088e-14	7.82247e-06	1.32717	0.497276	0.352527	2.30181	0.00761047	0.327171	-0.202184	0.231689	-0.656285	0.251917	0.382851	0.894146	5.96599e-05
lnc-C1orf200-4	-0.219243	0.466758	-1.13407	0.695586	0.638559	0.279274	1.23436	0.163966	0.912989	1.55572	5.15143e-14	7.86641e-06	1.34254	0.498325	0.36584	2.31924	0.00705784	0.371612	-0.200536	0.231769	-0.654794	0.253722	0.386906	0.90552	0.000247966
lnc-C1orf222-1	0.475613	0.492955	-0.490562	1.44179	0.334635	0.642282	1.23772	0.165352	0.913639	1.56181	7.13873e-14	8.88654e-06	1.34425	0.497758	0.36866	2.31984	0.00692135	0.324086	-0.206093	0.231735	-0.660285	0.2481	0.373817	0.887217	0.00031154
lnc-C1orf227-1	0.238269	0.183344	-0.121078	0.597615	0.193747	0.386045	1.23199	0.163504	0.91153	1.55245	4.88498e-14	1.18282e-05	1.32473	0.49715	0.350334	2.29913	0.00770685	0.341391	-0.207528	0.231835	-0.661915	0.24686	0.370705	0.861632	0.000358589
lnc-C1orf31-5	-1.64737	0.486549	-2.60099	-0.693754	0.00070963	0.986932	1.28595	0.166638	0.959341	1.61255	1.18794e-14	1.37377e-05	1.48294	0.499837	0.503276	2.4626	0.00300873	0.338702	-0.210927	0.231855	-0.665355	0.2435	0.362961	0.793669	0.000486353
lnc-C1orf31-6	-0.286399	0.588365	-1.43957	0.866775	0.626421	0.170086	1.22609	0.164241	0.904184	1.548	8.31557e-14	1.34793e-05	1.32177	0.497511	0.346671	2.29688	0.00788921	0.311109	-0.200347	0.231674	-0.654419	0.253724	0.387158	0.864808	0.000164974
lnc-C1orf52-2	0.215485	0.147207	-0.0730355	0.504004	0.143243	0.0805063	1.23139	0.162894	0.912124	1.55066	4.05231e-14	1.28919e-05	1.30755	0.497003	0.333438	2.28166	0.00851691	0.324802	-0.227783	0.232119	-0.682728	0.227161	0.326434	0.742799	0.000132949
lnc-C1orf86-2	-1.51209	0.696676	-2.87755	-0.146632	0.0299737	0.00348817	1.23323	0.164297	0.911209	1.55524	6.09512e-14	1.22103e-05	1.4931	0.503215	0.506818	2.47938	0.00300599	0.629911	-0.236762	0.232264	-0.691991	0.218467	0.30803	0.643316	1.08725e-05
lnc-C1orf96-1	-0.830102	0.457175	-1.72615	0.065945	0.0694134	0.474347	1.21674	0.162541	0.898168	1.53532	7.11653e-14	2.20105e-05	1.39178	0.498233	0.415258	2.3683	0.00521532	0.346438	-0.243923	0.232361	-0.699342	0.211496	0.293829	0.710741	0.000537498
lnc-C1orf98-1	0.0169554	0.771917	-1.49597	1.52988	0.982476	0.556801	1.23048	0.163944	0.909155	1.5518	6.11733e-14	9.00552e-06	1.32743	0.497267	0.352808	2.30206	0.00759738	0.331204	-0.202411	0.231922	-0.656969	0.252147	0.382796	0.891162	0.000345182
lnc-C1QL4-3	-1.70794	0.805107	-3.28592	-0.129957	0.0338898	0.689071	1.24632	0.165795	0.92137	1.57127	5.59552e-14	6.51837e-06	1.42797	0.499594	0.448782	2.40716	0.00425976	0.354464	-0.237327	0.23181	-0.691668	0.217013	0.30593	0.794901	0.000285473
lnc-C1QTNF1-8	-0.298688	0.237681	-0.764534	0.167158	0.20887	0.249107	1.26591	0.167685	0.93725	1.59456	4.37428e-14	5.14404e-06	1.41145	0.50186	0.427825	2.39508	0.00491667	0.412506	-0.177433	0.232638	-0.633395	0.278529	0.445641	0.93197	0.000217974
lnc-C1QTNF8-1	0.23961	0.136571	-0.0280648	0.507285	0.0793503	0.239637	1.21259	0.165288	0.888633	1.53655	2.19713e-13	8.55347e-06	1.42347	0.501346	0.440847	2.40609	0.00452137	0.245559	-0.200546	0.231628	-0.654529	0.253438	0.386595	0.876493	0.000272319
lnc-C1QTNF8-3	0.266708	0.114367	0.0425519	0.490864	0.0196993	0.685112	1.2496	0.166595	0.923078	1.57612	6.33937e-14	1.01245e-05	1.45586	0.501478	0.472981	2.43874	0.00369444	0.347019	-0.174825	0.232142	-0.629816	0.280166	0.451393	0.880596	0.00041854
lnc-C1S-1	0.131865	0.393393	-0.63917	0.902901	0.737474	0.6445	1.23775	0.165393	0.913586	1.56191	7.22755e-14	8.99178e-06	1.32961	0.497332	0.354862	2.30437	0.00750652	0.338368	-0.202139	0.231659	-0.656183	0.251904	0.382896	0.868818	0.000381468
lnc-C20orf112-1	-0.111955	0.362308	-0.822066	0.598157	0.757318	0.232131	1.22828	0.164041	0.906763	1.54979	7.01661e-14	1.2043e-05	1.32683	0.497245	0.352251	2.30142	0.00762201	0.326656	-0.202279	0.231661	-0.656325	0.251768	0.382571	0.881586	0.000207667
lnc-C20orf112-2	-0.714962	0.690643	-2.0686	0.638674	0.30057	0.905886	1.22645	0.164245	0.904534	1.54836	8.19345e-14	8.38291e-06	1.32862	0.49734	0.353854	2.30339	0.0075523	0.335038	-0.181624	0.23252	-0.637355	0.274108	0.434739	0.848885	0.000358843
lnc-C20orf197-2	1.00534	0.796017	-0.554823	2.5655	0.206602	0.605818	1.25017	0.164544	0.927665	1.57266	3.0087e-14	8.6879e-06	1.35418	0.497542	0.379018	2.32935	0.00649383	0.34733	-0.207807	0.231803	-0.662133	0.246519	0.369996	0.900851	0.000370428
lnc-C20orf197-3	-0.351702	0.638592	-1.60332	0.899915	0.581808	0.361674	1.23235	0.164073	0.91077	1.55392	5.87308e-14	9.96351e-06	1.34527	0.49833	0.368559	2.32198	0.00694328	0.365951	-0.195491	0.232032	-0.650266	0.259283	0.399497	0.91228	0.000307248
lnc-C20orf62-3	-0.0104102	0.359161	-0.714353	0.693533	0.976877	0.535275	1.23004	0.164367	0.907885	1.55219	7.23865e-14	1.24947e-05	1.32886	0.499768	0.349334	2.30839	0.0078383	0.364989	-0.20207	0.23253	-0.657821	0.25368	0.384843	0.91159	0.000338713
lnc-C20orf7-4	-0.109574	0.764024	-1.60703	1.38789	0.885961	0.0580399	1.23	0.163995	0.908572	1.55142	6.37268e-14	1.09515e-05	1.32914	0.497415	0.354228	2.30406	0.0075378	0.352476	-0.201585	0.23175	-0.655806	0.252637	0.384389	0.913761	7.70643e-05
lnc-C20orf78-1	-0.873691	0.505927	-1.86529	0.117908	0.0841839	0.012514	1.24254	0.163954	0.921191	1.56388	3.4972e-14	1.12392e-05	1.39918	0.499587	0.42001	2.37836	0.00509952	0.446101	-0.221697	0.232201	-0.676802	0.233409	0.339698	0.734307	4.14539e-05
lnc-C20orf78-2	-1.09335	0.537236	-2.14631	-0.0403873	0.0418368	0.273167	1.24769	0.16471	0.924867	1.57052	3.58602e-14	9.69043e-06	1.41197	0.498586	0.434759	2.38918	0.00462655	0.41111	-0.257611	0.23353	-0.715322	0.2001	0.269977	0.774588	0.000296681
lnc-C20orf78-5	-0.270825	0.447838	-1.14857	0.606922	0.545353	0.0440613	1.23777	0.164631	0.915096	1.56044	5.54001e-14	5.53373e-06	1.35875	0.499938	0.378893	2.33861	0.00657087	0.453417	-0.214305	0.232439	-0.669877	0.241267	0.356538	0.728782	6.86032e-05
lnc-C20orf79-1	-0.0771225	0.347674	-0.75855	0.604305	0.824451	0.01385	1.23114	0.164036	0.909641	1.55265	6.12843e-14	7.32693e-06	1.34248	0.501825	0.358923	2.32604	0.00746848	0.522988	-0.190244	0.238186	-0.65708	0.276591	0.424451	0.690207	2.37361e-05
lnc-C20orf96-2	0.043679	0.199546	-0.347424	0.434782	0.826735	0.693076	1.23184	0.163883	0.910639	1.55305	5.61773e-14	9.4155e-06	1.32712	0.497259	0.352513	2.30173	0.00761055	0.33047	-0.208191	0.233054	-0.664968	0.248586	0.371687	0.834314	0.000391265
lnc-C21orf2-2	0.569088	0.572314	-0.552627	1.6908	0.320046	0.57828	1.22168	0.163443	0.901336	1.54202	7.73825e-14	9.20752e-06	1.32345	0.497189	0.348977	2.29792	0.00777094	0.324913	-0.203659	0.231415	-0.657224	0.249906	0.378826	0.81834	0.000362913
lnc-C21orf49-1	0.582527	0.541928	-0.479632	1.64469	0.282412	0.118856	1.20954	0.165036	0.886074	1.533	2.31926e-13	4.42335e-06	1.3405	0.497369	0.365672	2.31532	0.00703515	0.317096	-0.258092	0.23751	-0.723602	0.207418	0.277188	0.859732	0.000133597
lnc-C21orf54-1	0.012854	0.726323	-1.41071	1.43642	0.98588	0.527145	1.23048	0.163959	0.909123	1.55183	6.15064e-14	1.04268e-05	1.32665	0.499131	0.348371	2.30493	0.00786251	0.360541	-0.202804	0.231784	-0.657092	0.251485	0.381592	0.886258	0.00033602
lnc-C21orf54-2	-0.163849	0.420293	-0.987608	0.659909	0.696651	0.187713	1.22919	0.163766	0.908216	1.55017	6.10623e-14	1.0289e-05	1.33193	0.497364	0.357114	2.30674	0.00740682	0.346205	-0.208462	0.23213	-0.663428	0.246505	0.369166	0.805992	0.00017749
lnc-C21orf67-11	0.383871	0.482135	-0.561095	1.32884	0.425921	0.936556	1.23425	0.163656	0.913489	1.55501	4.64073e-14	1.03859e-05	1.35033	0.498095	0.374081	2.32658	0.00670833	0.332463	-0.200212	0.231705	-0.654345	0.253921	0.387543	0.862977	0.000431945
lnc-C21orf67-3	0.368983	0.506457	-0.623653	1.36162	0.466272	0.164737	1.22806	0.163799	0.90702	1.5491	6.51701e-14	8.2551e-06	1.31243	0.497637	0.337079	2.28778	0.00835632	0.36039	-0.199884	0.231739	-0.654083	0.254316	0.38839	0.845166	0.00016365
lnc-C21orf67-4	-0.0924978	0.431941	-0.939086	0.75409	0.830434	0.0236609	1.23091	0.163823	0.909821	1.552	5.75096e-14	8.55915e-06	1.32937	0.497359	0.354566	2.30418	0.00752072	0.356659	-0.201224	0.231745	-0.655436	0.252988	0.385231	0.922283	3.96642e-05
lnc-C21orf7-1	-1.14948	0.622925	-2.37039	0.0714331	0.0649953	0.778915	1.22095	0.16359	0.900322	1.54158	8.42659e-14	8.41781e-06	1.30866	0.497614	0.333355	2.28397	0.00854175	0.333481	-0.194893	0.231595	-0.648811	0.259026	0.400055	0.828757	0.000340346
lnc-C21orf91-1	0.0429026	0.724176	-1.37646	1.46226	0.952758	0.82374	1.23054	0.163905	0.909295	1.55179	6.01741e-14	9.45329e-06	1.32662	0.497439	0.35166	2.30159	0.00765535	0.328278	-0.202493	0.23167	-0.656558	0.251572	0.382087	0.873177	0.000396474
lnc-C21orf91-6	-0.350628	0.350081	-1.03677	0.335519	0.316555	0.0865446	1.23789	0.164601	0.915276	1.5605	5.4512e-14	6.81584e-06	1.37048	0.499227	0.39201	2.34894	0.00604742	0.421727	-0.20914	0.231779	-0.663418	0.245137	0.366883	0.822713	0.000108645
lnc-C22orf15-1	-0.0377245	0.484233	-0.986803	0.911354	0.937903	0.362111	1.23129	0.164401	0.909064	1.55351	6.91669e-14	1.31536e-05	1.32714	0.497277	0.352496	2.30179	0.00761193	0.334366	-0.202958	0.231684	-0.65705	0.251133	0.381022	0.881746	0.000271488
lnc-C22orf26-1	-0.173748	0.47793	-1.11047	0.762978	0.7162	0.166839	1.23401	0.16438	0.911832	1.55619	6.05072e-14	6.59107e-06	1.34293	0.499116	0.364682	2.32118	0.00713192	0.395627	-0.207509	0.232061	-0.662339	0.247322	0.371215	0.812623	0.000167618
lnc-C22orf26-2	0.427749	0.280977	-0.122956	0.978453	0.127918	0.514922	1.21967	0.163123	0.899955	1.53938	7.60503e-14	1.71929e-05	1.3031	0.497525	0.327965	2.27823	0.00881473	0.356818	-0.235467	0.232642	-0.691437	0.220504	0.311471	0.92035	0.000628952
lnc-C22orf32-1	-0.129068	0.278057	-0.674049	0.415914	0.64252	0.509708	1.21891	0.16549	0.894552	1.54326	1.76636e-13	2.01528e-05	1.27515	0.509734	0.276085	2.27421	0.0123637	0.271224	-0.222242	0.235423	-0.683662	0.239179	0.345165	0.770088	0.000357092
lnc-C22orf34-5	0.498385	0.597108	-0.671925	1.66869	0.403907	0.737963	1.24808	0.165928	0.922865	1.57329	5.40679e-14	8.89521e-06	1.34076	0.497369	0.365932	2.31558	0.00702411	0.340815	-0.200948	0.231746	-0.655161	0.253266	0.385886	0.90741	0.000374444
lnc-C22orf43-1	-0.743149	0.513819	-1.75022	0.263917	0.148086	0.516276	1.23166	0.163519	0.91117	1.55215	4.9849e-14	9.71411e-06	1.37086	0.498092	0.394617	2.3471	0.00591927	0.346511	-0.197746	0.231536	-0.651548	0.256057	0.393072	0.874649	0.0003463
lnc-C22orf45-1	0.4645	0.462295	-0.441582	1.37058	0.315008	0.306076	1.2335	0.164238	0.911597	1.5554	5.89528e-14	8.86388e-06	1.32686	0.497207	0.352356	2.30137	0.00761602	0.323847	-0.218257	0.232307	-0.67357	0.237056	0.347464	0.834469	0.000259228
lnc-C2CD4A-1	-0.111347	0.518755	-1.12809	0.905394	0.830045	0.590099	1.23183	0.164105	0.910192	1.55347	6.08402e-14	8.97103e-06	1.33547	0.49865	0.358131	2.3128	0.00740268	0.353273	-0.21143	0.235251	-0.672514	0.249654	0.36879	0.797856	0.000361699
lnc-C2CD4A-15	-0.780827	0.553383	-1.86544	0.303783	0.158243	0.998063	1.23002	0.163789	0.908999	1.55104	5.91749e-14	9.38403e-06	1.33362	0.497401	0.358728	2.3085	0.00733657	0.327611	-0.215931	0.231889	-0.670424	0.238563	0.35176	0.830764	0.0003874
lnc-C2CD4A-3	-0.204219	0.854686	-1.87937	1.47093	0.811152	0.291931	1.22839	0.164042	0.906877	1.54991	6.9722e-14	7.86795e-06	1.3245	0.497368	0.349677	2.29932	0.00774431	0.344429	-0.199629	0.231983	-0.654308	0.255049	0.389495	0.827227	0.000249207
lnc-C2CD4A-4	1.42133	0.722459	0.00533858	2.83733	0.0491425	0.545171	1.24366	0.163402	0.9234	1.56392	2.72005e-14	1.33706e-05	1.41961	0.499082	0.441425	2.39779	0.00444898	0.300645	-0.193564	0.231238	-0.646783	0.259654	0.402549	0.789468	0.000396604
lnc-C2CD4B-2	-1.85814	0.908543	-3.63885	-0.0774284	0.0408365	0.41842	1.23724	0.164701	0.914428	1.56004	5.81757e-14	1.21227e-05	1.38	0.498138	0.40367	2.35634	0.00560011	0.334189	-0.187508	0.231861	-0.641948	0.266932	0.418683	0.92308	0.000391147
lnc-C2orf27A-1	-0.260046	1.10262	-2.42114	1.90105	0.813554	0.719451	1.23072	0.163923	0.909434	1.552	6.00631e-14	1.01924e-05	1.33224	0.497667	0.356827	2.30765	0.00742928	0.323127	-0.202345	0.231629	-0.656328	0.251639	0.38235	0.862122	0.000397152
lnc-C2orf29-1	-0.432801	0.918387	-2.23281	1.3672	0.637454	0.0768883	1.22685	0.164153	0.905122	1.54859	7.78266e-14	1.44667e-05	1.32752	0.497353	0.352728	2.30231	0.0076038	0.328223	-0.204511	0.231735	-0.658703	0.24968	0.377494	0.851664	9.95153e-05
lnc-C2orf40-8	-0.566258	0.904594	-2.33923	1.20671	0.531328	0.55496	1.21927	0.164725	0.896416	1.54213	1.34337e-13	1.36902e-05	1.3208	0.497459	0.345802	2.2958	0.00792847	0.320681	-0.194171	0.232203	-0.649281	0.26094	0.403038	0.911139	0.000322423
lnc-C2orf42-1	-0.315466	0.460029	-1.21711	0.586173	0.492869	0.324038	1.22889	0.163937	0.907578	1.5502	6.57252e-14	1.03627e-05	1.33656	0.497378	0.36172	2.31141	0.007205	0.342212	-0.211377	0.231965	-0.666019	0.243265	0.362165	0.825819	0.000263045
lnc-C2orf42-3	-0.018533	0.2052	-0.420718	0.383652	0.928036	0.849544	1.2308	0.16391	0.909544	1.55206	5.9619e-14	9.94515e-06	1.32247	0.500251	0.341993	2.30294	0.00820281	0.343928	-0.199547	0.234207	-0.658583	0.25949	0.394208	0.848592	0.000400096
lnc-C2orf49-2	0.191198	0.521715	-0.831345	1.21374	0.714007	0.875169	1.22738	0.16381	0.906315	1.54844	6.75016e-14	9.73735e-06	1.32584	0.497251	0.351242	2.30043	0.00766839	0.329341	-0.20417	0.23168	-0.658255	0.249915	0.378179	0.873109	0.000408909
lnc-C2orf54-1	-0.424022	0.372768	-1.15463	0.306591	0.255332	0.263029	1.22356	0.164311	0.901518	1.54561	9.58122e-14	1.46338e-05	1.36101	0.498295	0.384367	2.33765	0.00630796	0.371986	-0.205306	0.231593	-0.65922	0.248607	0.375349	0.837017	0.000289539
lnc-C2orf65-6	-0.655773	0.321787	-1.28646	-0.0250822	0.0415589	0.175709	1.22636	0.164185	0.904566	1.54816	8.06022e-14	1.28917e-05	1.43108	0.499194	0.452676	2.40948	0.00414673	0.426599	-0.251788	0.232429	-0.70734	0.203763	0.278678	0.788523	0.000216
lnc-C2orf69-2	0.152029	0.717693	-1.25462	1.55868	0.83224	0.275866	1.22806	0.164181	0.906274	1.54985	7.43849e-14	7.15821e-06	1.32236	0.497838	0.346612	2.2981	0.00790271	0.355081	-0.199513	0.232093	-0.654407	0.255381	0.389996	0.806693	0.000235079
lnc-C2orf69-3	-0.209408	0.130195	-0.464586	0.0457699	0.107744	0.838862	1.22379	0.165157	0.900085	1.54749	1.26454e-13	9.94397e-06	1.43846	0.501915	0.454722	2.42219	0.00415776	0.334316	-0.157566	0.233245	-0.614717	0.299585	0.499333	0.869834	0.000388694
lnc-C2orf72-1	0.28228	0.441321	-0.582694	1.14725	0.522417	0.220202	1.22714	0.163791	0.90612	1.54817	6.77236e-14	8.20268e-06	1.34256	0.497779	0.366928	2.31819	0.00699475	0.299984	-0.207439	0.231753	-0.661667	0.246789	0.370741	0.885169	0.000203541
lnc-C2orf89-2	0.306634	0.510889	-0.694691	1.30796	0.548375	0.115228	1.22353	0.16378	0.902527	1.54453	7.9825e-14	5.54427e-06	1.2844	0.502514	0.299491	2.26931	0.0105898	0.460552	-0.194056	0.232232	-0.649221	0.26111	0.403373	0.813122	0.000120861
lnc-C3orf23-1	-1.16445	0.497983	-2.14048	-0.188424	0.0193696	0.192025	1.27398	0.166857	0.946944	1.60101	2.25375e-14	1.01598e-05	1.43838	0.499114	0.460129	2.41662	0.00395342	0.394781	-0.248711	0.232292	-0.703995	0.206573	0.284313	0.775601	0.000310896
lnc-C3orf25-2	-0.112729	0.223723	-0.551218	0.325761	0.614349	0.566285	1.23382	0.163984	0.91242	1.55523	5.30687e-14	1.10827e-05	1.32501	0.49728	0.350361	2.29966	0.00770985	0.330206	-0.184954	0.234307	-0.644187	0.274279	0.429898	0.775546	0.000346148
lnc-C3orf30-1	0.270284	1.00719	-1.70377	2.24434	0.788426	0.175291	1.23107	0.163974	0.909691	1.55246	6.01741e-14	9.89911e-06	1.32317	0.497519	0.348046	2.29829	0.00782502	0.35362	-0.201386	0.231737	-0.655584	0.252811	0.384832	0.864148	0.000165665
lnc-C3orf32-11	1.50706	0.776263	-0.0143862	3.02851	0.052206	0.878759	1.2255	0.163624	0.904803	1.5462	6.90559e-14	1.26446e-05	1.33403	0.497312	0.359318	2.30874	0.00730775	0.345079	-0.156344	0.233687	-0.614362	0.301674	0.503475	0.950161	0.000515092
lnc-C3orf37-1	-0.746299	0.591635	-1.90588	0.413284	0.207158	0.277199	1.24737	0.165797	0.922419	1.57233	5.32907e-14	5.86471e-06	1.39622	0.500001	0.416238	2.3762	0.00523124	0.400843	-0.183201	0.232247	-0.638397	0.271995	0.430218	0.946702	0.000207156
lnc-C3orf38-3	0.208342	0.195526	-0.174882	0.591566	0.28663	0.44943	1.24727	0.16477	0.924321	1.57021	3.74145e-14	8.47476e-06	1.36288	0.498114	0.386597	2.33917	0.00621746	0.364841	-0.214746	0.231876	-0.669213	0.239722	0.354381	0.830188	0.000347118
lnc-C3orf45-2	0.235191	0.569416	-0.880843	1.35123	0.679578	0.77759	1.23254	0.164048	0.911015	1.55407	5.76206e-14	1.00268e-05	1.32351	0.497335	0.348752	2.29827	0.00778611	0.325299	-0.203362	0.231555	-0.657203	0.250478	0.379811	0.854357	0.000416554
lnc-C3orf52-1	-0.0372691	0.197804	-0.424957	0.350419	0.850552	0.578347	1.23053	0.16378	0.909524	1.55153	5.76206e-14	9.70153e-06	1.31983	0.498826	0.342151	2.29751	0.00814793	0.353921	-0.207643	0.233115	-0.66454	0.249253	0.373072	0.912551	0.000350752
lnc-C3orf65-5	-0.27717	0.627653	-1.50735	0.953008	0.65878	0.229995	1.23763	0.164709	0.914802	1.56045	5.73985e-14	6.37834e-06	1.33666	0.497645	0.361293	2.31203	0.00723197	0.363992	-0.211307	0.232474	-0.666948	0.244335	0.363379	0.784968	0.000218523
lnc-C3orf67-3	-0.589704	0.583511	-1.73336	0.553956	0.312201	0.223085	1.23703	0.165172	0.9133	1.56076	6.91669e-14	7.15816e-06	1.36894	0.4986	0.391703	2.34618	0.0060406	0.386718	-0.208552	0.231719	-0.662714	0.245609	0.368109	0.864712	0.000188986
lnc-C3orf72-1	-0.642905	1.08474	-2.76897	1.48315	0.553396	0.304467	1.21787	0.164842	0.894786	1.54095	1.48881e-13	2.35753e-05	1.31007	0.498257	0.333505	2.28664	0.00855587	0.292628	-0.210016	0.231933	-0.664596	0.244565	0.3652	0.824015	0.000288996
lnc-C3orf77-1	-0.145204	0.614817	-1.35022	1.05982	0.813298	0.0530725	1.23268	0.164285	0.910693	1.55468	6.21725e-14	5.93428e-06	1.33421	0.498079	0.357997	2.31043	0.00739044	0.39189	-0.206893	0.232296	-0.662185	0.248398	0.373119	0.750246	7.45515e-05
lnc-C3orf77-7	-0.891995	0.639687	-2.14576	0.361768	0.163189	0.939693	1.21282	0.163813	0.891756	1.53389	1.3245e-13	9.66696e-06	1.36884	0.498078	0.392627	2.34506	0.00599147	0.340702	-0.235224	0.232809	-0.691521	0.221073	0.312316	0.875695	0.00039828
lnc-C4orf33-1	-1.8771	1.21996	-4.26817	0.513976	0.123888	0.661398	1.23583	0.164456	0.913504	1.55816	5.70655e-14	1.27089e-05	1.36565	0.497493	0.390585	2.34072	0.00604979	0.352944	-0.212542	0.231234	-0.665752	0.240669	0.358011	0.785335	0.000489842
lnc-C4orf33-8	-0.864303	0.931341	-2.6897	0.961093	0.353398	0.14326	1.22728	0.163113	0.907587	1.54698	5.30687e-14	1.55554e-05	1.32463	0.497372	0.3498	2.29946	0.00773874	0.321732	-0.206958	0.231517	-0.660722	0.246807	0.371364	0.808292	0.00020467
lnc-C4orf34-7	-0.81519	0.60345	-1.99793	0.36755	0.176733	0.022955	1.23871	0.164501	0.916299	1.56113	5.07372e-14	8.51223e-06	1.39013	0.499536	0.411056	2.3692	0.00538852	0.440132	-0.187419	0.231953	-0.642038	0.2672	0.419088	0.939057	5.00376e-05
lnc-C4orf36-1	-0.273428	0.796826	-1.83518	1.28832	0.731488	0.378837	1.23325	0.16433	0.91117	1.55533	6.15064e-14	7.97424e-06	1.34151	0.498971	0.363543	2.31947	0.00717631	0.367574	-0.207106	0.232032	-0.661881	0.247669	0.372085	0.831427	0.000282901
lnc-C4orf38-1	-1.03613	0.465061	-1.94763	-0.124625	0.0258846	0.146975	1.24528	0.164306	0.923246	1.56731	3.4861e-14	1.90429e-05	1.35644	0.497973	0.380434	2.33245	0.00645105	0.345811	-0.229454	0.232206	-0.68457	0.225662	0.323081	0.804284	0.000348738
lnc-C4orf39-1	0.272565	0.589744	-0.883312	1.42844	0.643956	0.521984	1.23076	0.164009	0.909308	1.55221	6.18394e-14	9.78926e-06	1.3093	0.498898	0.331476	2.28712	0.00868071	0.357092	-0.213691	0.232851	-0.67007	0.242688	0.358768	0.908851	0.000337584
lnc-C4orf39-2	-0.0559058	0.0800561	-0.212813	0.101001	0.484969	0.279744	1.22089	0.164393	0.898686	1.5431	1.11355e-13	7.23285e-06	1.27386	0.503284	0.287444	2.26028	0.0113705	0.42631	-0.226323	0.234121	-0.685193	0.232546	0.333698	0.99134	0.000254914
lnc-C4orf42-1	0.471775	0.340806	-0.196193	1.13974	0.16627	0.566749	1.2247	0.162822	0.905579	1.54383	5.40679e-14	9.86626e-06	1.37696	0.498681	0.399563	2.35436	0.0057589	0.295588	-0.209024	0.231731	-0.663208	0.24516	0.367051	0.886187	0.000372627
lnc-C4orf44-4	1.25432	0.730986	-0.178388	2.68702	0.0861755	0.0620941	1.2136	0.163851	0.892461	1.53474	1.29452e-13	2.19472e-05	1.32785	0.49756	0.352654	2.30305	0.00761386	0.313987	-0.191639	0.232034	-0.646418	0.263139	0.408855	0.952223	9.63534e-05
lnc-C5orf17-7	1.78726	0.945831	-0.0665376	3.64105	0.0588094	0.0695882	1.24946	0.164681	0.926691	1.57223	3.27516e-14	1.74147e-05	1.37131	0.49809	0.395071	2.34755	0.00590273	0.285532	-0.18371	0.231905	-0.638236	0.270817	0.428259	0.794188	9.0406e-05
lnc-C5orf17-8	0.5241	0.292853	-0.049882	1.09808	0.0735129	0.966243	1.25422	0.163998	0.932788	1.57565	2.04281e-14	1.95126e-05	1.28783	0.497953	0.311863	2.2638	0.00970252	0.327849	-0.169305	0.232759	-0.625504	0.286893	0.46699	0.876251	0.000687783
lnc-C5orf22-1	-0.0543463	0.438428	-0.913649	0.804957	0.901349	0.219241	1.22996	0.163937	0.908648	1.55127	6.25056e-14	1.08298e-05	1.33382	0.499926	0.353982	2.31366	0.00762969	0.400743	-0.204511	0.23213	-0.659478	0.250456	0.378309	0.809415	0.000202759
lnc-C5orf22-7	0.016161	0.373897	-0.716664	0.748986	0.965524	0.0208485	1.2301	0.164044	0.908576	1.55162	6.4504e-14	6.06083e-06	1.32472	0.50117	0.342443	2.30699	0.00821139	0.498225	-0.202126	0.231977	-0.656792	0.25254	0.383578	0.775527	3.41373e-05
lnc-C5orf35-3	1.9334	1.11858	-0.258975	4.12578	0.0839089	0.104596	1.24998	0.164526	0.927512	1.57244	3.01981e-14	1.5557e-05	1.3153	0.497545	0.340125	2.29047	0.00820365	0.341718	-0.211238	0.231983	-0.665916	0.243439	0.362518	0.939374	0.000118421
lnc-C5orf38-4	0.161896	0.565098	-0.945675	1.26947	0.774501	0.667012	1.23307	0.164168	0.911309	1.55483	5.86198e-14	9.09311e-06	1.33233	0.497579	0.357096	2.30757	0.00741451	0.33723	-0.20793	0.232311	-0.66325	0.247391	0.37076	0.83452	0.000383579
lnc-C5orf39-1	-0.142137	0.522613	-1.16644	0.882167	0.785643	0.0904484	1.23299	0.164431	0.910709	1.55527	6.4504e-14	5.816e-06	1.335	0.497967	0.358999	2.31099	0.00734258	0.381124	-0.208729	0.232683	-0.664779	0.247322	0.369692	0.743944	0.000102743
lnc-C5orf39-2	0.305509	0.151101	0.00935605	0.601662	0.0431884	0.81034	1.24841	0.165794	0.923462	1.57336	5.07372e-14	1.05134e-05	1.48064	0.504142	0.49254	2.46874	0.00331455	0.298201	-0.150914	0.232907	-0.607403	0.305576	0.517013	0.770504	0.000384678
lnc-C5orf43-3	0.297912	0.786891	-1.24437	1.84019	0.70499	0.304958	1.23329	0.163987	0.911886	1.5547	5.4512e-14	1.2441e-05	1.32867	0.497261	0.354055	2.30328	0.00754064	0.330194	-0.203287	0.231592	-0.657199	0.250624	0.380062	0.855209	0.000250968
lnc-C5orf43-4	-1.13134	0.552732	-2.21467	-0.0480028	0.0406767	0.166497	1.2714	0.167205	0.943685	1.59912	2.87548e-14	6.48645e-06	1.42247	0.499238	0.443985	2.40096	0.0043817	0.407217	-0.198029	0.231544	-0.651846	0.255789	0.39241	0.863408	0.000208944
lnc-C5orf43-5	-0.084928	0.637449	-1.3343	1.16445	0.894011	0.268709	1.22977	0.163942	0.908449	1.55109	6.31717e-14	1.11612e-05	1.32971	0.497549	0.354529	2.30489	0.00752852	0.351545	-0.20453	0.232067	-0.659374	0.250313	0.378133	0.812973	0.000231959
lnc-C5orf49-3	-0.711832	1.07263	-2.81415	1.39048	0.506925	0.0970424	1.23923	0.164843	0.916139	1.56231	5.57332e-14	6.366e-06	1.34873	0.498196	0.372282	2.32517	0.00678485	0.400103	-0.22526	0.234004	-0.6839	0.23338	0.335733	0.685122	0.000132641
lnc-C5orf52-2	-0.615302	0.392822	-1.38522	0.154615	0.117264	0.0636064	1.23863	0.164233	0.916739	1.56052	4.62963e-14	1.55933e-05	1.41704	0.500196	0.436675	2.39741	0.00461174	0.45072	-0.224447	0.232007	-0.679173	0.230279	0.333338	0.771446	0.000161198
lnc-C5orf55-1	0.0913474	0.57884	-1.04316	1.22585	0.874606	0.811594	1.22841	0.164377	0.906235	1.55058	7.82707e-14	1.09092e-05	1.33281	0.49844	0.355884	2.30973	0.00749615	0.339423	-0.203583	0.231734	-0.657774	0.250608	0.379662	0.873268	0.000391936
lnc-C6orf105-7	-0.919161	0.321763	-1.54981	-0.288517	0.00428152	0.0866379	1.26964	0.164936	0.946369	1.59291	1.38778e-14	9.70669e-06	1.57877	0.503846	0.59125	2.56629	0.00172771	0.467582	-0.137754	0.232391	-0.593232	0.317725	0.553338	0.909947	0.000184372
lnc-C6orf123-2	-0.227087	0.452049	-1.11309	0.658913	0.615421	0.012959	1.23404	0.164141	0.91233	1.55575	5.55112e-14	6.51948e-06	1.36271	0.502136	0.378545	2.34688	0.00665094	0.542926	-0.201064	0.231774	-0.655334	0.253205	0.385668	0.918557	2.60583e-05
lnc-C6orf141-2	0.930867	0.592771	-0.230943	2.09268	0.11633	0.426318	1.27106	0.168162	0.941467	1.60065	4.07452e-14	2.07718e-05	1.33289	0.497121	0.358552	2.30723	0.00733539	0.341308	-0.225596	0.232184	-0.680668	0.229476	0.331236	0.93223	0.000277478
lnc-C6orf164-2	-0.167271	0.370618	-0.893669	0.559126	0.651751	0.41878	1.23571	0.164582	0.913131	1.55828	5.9952e-14	7.59572e-06	1.32845	0.49716	0.354035	2.30287	0.00753827	0.337053	-0.194928	0.232242	-0.650115	0.260258	0.401283	0.911264	0.000295912
lnc-C6orf195-35	-0.282439	0.315516	-0.900839	0.335961	0.370699	0.57946	1.22757	0.163783	0.906557	1.54858	6.62803e-14	1.12593e-05	1.25143	0.503315	0.264951	2.23791	0.0129052	0.386462	-0.22739	0.232789	-0.683648	0.228869	0.328666	0.900995	0.000418903
lnc-C6orf201-1	-0.874326	1.03326	-2.89948	1.15082	0.397451	0.0612199	1.24314	0.165011	0.91972	1.56655	4.92939e-14	4.93562e-06	1.34656	0.497681	0.371126	2.322	0.00681658	0.375397	-0.221662	0.232573	-0.677496	0.234172	0.340546	0.720522	8.65556e-05
lnc-C6orf201-2	-0.930257	0.581773	-2.07051	0.209998	0.10982	0.288913	1.24704	0.164298	0.925023	1.56906	3.19744e-14	9.43506e-06	1.37542	0.498033	0.399297	2.35155	0.00574992	0.347303	-0.221134	0.231714	-0.675285	0.233018	0.339913	0.743298	0.000290113
lnc-C6orf222-1	-1.72117	0.773465	-3.23714	-0.205211	0.0260626	0.610088	1.21095	0.164312	0.888909	1.533	1.70752e-13	7.89475e-06	1.36695	0.497108	0.392631	2.34126	0.00596329	0.354581	-0.211903	0.231564	-0.665761	0.241955	0.360142	0.868708	0.000264413
lnc-C6orf223-2	-0.2215	0.462527	-1.12804	0.685037	0.632017	0.0842857	1.24092	0.165864	0.915831	1.56601	7.34968e-14	3.91137e-06	1.34874	0.499162	0.370403	2.32708	0.00689208	0.417413	-0.199813	0.231713	-0.653963	0.254336	0.388505	0.901271	0.000103713
lnc-C6orf228-1	-0.616263	0.772921	-2.13116	0.898634	0.425267	0.739886	1.22817	0.164271	0.906209	1.55014	7.62723e-14	9.09204e-06	1.3334	0.497301	0.358706	2.30809	0.00733431	0.338173	-0.190749	0.232005	-0.645469	0.263972	0.410977	0.847217	0.000356389
lnc-C6orf62-1	0.038162	0.257646	-0.466815	0.543139	0.88225	0.442552	1.23243	0.164536	0.909941	1.55491	6.87228e-14	7.75689e-06	1.33354	0.498947	0.355621	2.31146	0.00752419	0.368513	-0.199964	0.232365	-0.65539	0.255462	0.389479	0.918687	0.000314103
lnc-C6orf70-1	0.889567	0.484048	-0.0591498	1.83828	0.0660969	0.049082	1.2416	0.163836	0.920492	1.56272	3.4972e-14	1.19659e-05	1.34795	0.497277	0.373308	2.3226	0.00671479	0.310521	-0.230039	0.231901	-0.684556	0.224478	0.321212	0.963996	6.12725e-05
lnc-C6orf97-4	0.356936	0.650794	-0.918597	1.63247	0.583374	0.716114	1.23418	0.164226	0.912301	1.55606	5.68434e-14	1.10418e-05	1.33971	0.497779	0.364084	2.31534	0.00711566	0.324122	-0.206756	0.231719	-0.660917	0.247404	0.372247	0.86481	0.000400492
lnc-C7orf10-1	-0.667987	0.830552	-2.29584	0.959865	0.421242	0.619611	1.22372	0.163831	0.902615	1.54482	8.06022e-14	1.00442e-05	1.35557	0.498381	0.378763	2.33238	0.00652916	0.349841	-0.200173	0.231593	-0.654086	0.253741	0.387406	0.875197	0.000336095
lnc-C7orf10-2	-0.588907	0.555955	-1.67856	0.500744	0.289476	0.683115	1.22909	0.163897	0.907856	1.55032	6.42819e-14	1.13869e-05	1.34348	0.497488	0.368419	2.31854	0.00692307	0.341755	-0.210759	0.231661	-0.664806	0.243287	0.362941	0.811132	0.000430134
lnc-C7orf11-1	-0.135298	0.794178	-1.69186	1.42126	0.864725	0.000563197	1.23162	0.164205	0.909788	1.55346	6.36158e-14	4.61378e-06	1.32773	0.49724	0.353161	2.30231	0.00758049	0.33799	-0.201076	0.23184	-0.655475	0.253323	0.385775	0.983057	1.58981e-06
lnc-C7orf11-3	0.915671	0.628415	-0.315999	2.14734	0.145085	0.224731	1.22857	0.164895	0.905379	1.55175	9.29257e-14	1.05968e-05	1.40328	0.500326	0.422662	2.3839	0.00503576	0.407085	-0.203702	0.231388	-0.657214	0.249809	0.37867	0.823779	0.000216048
lnc-C7orf13-2	0.389901	0.817365	-1.21211	1.99191	0.633347	0.236593	1.23335	0.164125	0.911669	1.55503	5.70655e-14	1.1576e-05	1.31084	0.498545	0.333714	2.28798	0.00855511	0.371513	-0.196039	0.232077	-0.650902	0.258824	0.398271	0.825844	0.000206899
lnc-C7orf23-1	0.583361	0.402281	-0.205096	1.37182	0.147022	0.480536	1.2443	0.163573	0.923704	1.5649	2.80886e-14	1.32737e-05	1.33189	0.497418	0.356966	2.30681	0.00741512	0.326591	-0.234493	0.232554	-0.690291	0.221305	0.313293	0.77749	0.000500134
lnc-C7orf44-1	2.35257	0.671552	1.03636	3.66879	0.000459722	0.999502	1.27226	0.163424	0.951955	1.59257	6.99441e-15	2.3684e-05	1.36928	0.496914	0.395342	2.34321	0.00585921	0.325211	-0.314396	0.23339	-0.771832	0.14304	0.177953	0.712636	0.000812543
lnc-C7orf49-2	1.17036	0.641305	-0.0865739	2.4273	0.0680059	0.307501	1.23788	0.163916	0.916611	1.55915	4.28546e-14	1.50954e-05	1.39565	0.498902	0.417824	2.37349	0.00515075	0.281565	-0.258645	0.233413	-0.716126	0.198836	0.267819	0.921979	0.000327482
lnc-C7orf53-3	1.44632	0.985887	-0.485984	3.37862	0.14237	0.701227	1.24522	0.164219	0.923359	1.56709	3.38618e-14	1.19831e-05	1.32578	0.497369	0.350954	2.3006	0.00768542	0.331605	-0.224511	0.23218	-0.679575	0.230553	0.333559	0.873078	0.000408722
lnc-C7orf63-1	0.717488	0.783955	-0.819035	2.25401	0.360078	0.418937	1.23158	0.162953	0.912203	1.55097	4.09672e-14	1.07489e-05	1.32196	0.497358	0.347155	2.29676	0.00786145	0.332198	-0.204284	0.231511	-0.658038	0.24947	0.377564	0.833153	0.000313212
lnc-C7orf65-4	1.33631	1.33062	-1.27165	3.94427	0.315245	0.196721	1.24363	0.164683	0.92086	1.56641	4.29656e-14	1.77294e-05	1.33469	0.497279	0.360044	2.30934	0.00727486	0.315944	-0.196049	0.231716	-0.650204	0.258106	0.397511	0.840275	0.000191075
lnc-C7orf69-1	-0.185574	0.207089	-0.59146	0.220313	0.370196	0.453887	1.22443	0.164277	0.902448	1.5464	9.09273e-14	1.02471e-05	1.39643	0.502691	0.41117	2.38168	0.00547113	0.393251	-0.199412	0.231724	-0.653583	0.254759	0.389481	0.911768	0.000296961
lnc-C7orf71-1	0.855499	0.950243	-1.00694	2.71794	0.367963	0.986815	1.24156	0.164916	0.918331	1.56479	5.14033e-14	9.89224e-06	1.30426	0.498057	0.328088	2.28044	0.00882658	0.329709	-0.190917	0.231922	-0.645475	0.263641	0.410397	0.863229	0.000399337
lnc-C8A-4	0.49903	0.828363	-1.12453	2.12259	0.546888	0.597563	1.23537	0.164302	0.913344	1.55739	5.52891e-14	8.11613e-06	1.32926	0.497263	0.354646	2.30388	0.00751402	0.335948	-0.209421	0.231874	-0.663886	0.245043	0.366436	0.838972	0.000336359
lnc-C8orf12-2	-0.459851	0.60727	-1.65008	0.730376	0.448904	0.0817814	1.23706	0.164975	0.913716	1.56041	6.4615e-14	7.03004e-06	1.36065	0.499216	0.382204	2.3391	0.00641901	0.412901	-0.223269	0.233077	-0.680091	0.233554	0.338104	0.683018	0.000110929
lnc-C8orf4-1	0.624461	0.682123	-0.712475	1.9614	0.359946	0.817578	1.2294	0.163734	0.908483	1.55031	5.9841e-14	7.53113e-06	1.32867	0.49713	0.354318	2.30303	0.00752457	0.336052	-0.19489	0.231795	-0.649201	0.25942	0.400468	0.885511	0.000319716
lnc-C8orf42-3	1.15229	0.349114	0.468043	1.83654	0.000964703	0.0855885	1.23029	0.165952	0.905033	1.55555	1.22902e-13	8.80598e-06	1.33168	0.497448	0.3567	2.30666	0.00742795	0.308943	-0.166105	0.231829	-0.620483	0.288272	0.473684	0.674808	9.25734e-05
lnc-C8orf48-2	-0.375796	0.805437	-1.95442	1.20283	0.640804	0.31992	1.22942	0.164215	0.907567	1.55128	7.06102e-14	8.79339e-06	1.32035	0.497549	0.345171	2.29553	0.00796133	0.341952	-0.20617	0.231755	-0.660401	0.248062	0.37368	0.904177	0.00025401
lnc-C8orf49-1	1.09425	0.943321	-0.754629	2.94312	0.246052	0.202922	1.24041	0.163554	0.91985	1.56097	3.35287e-14	1.37647e-05	1.34269	0.497242	0.36811	2.31726	0.00692836	0.311805	-0.193689	0.231885	-0.648175	0.260796	0.403558	0.870657	0.000198518
lnc-C8orf74-2	-1.18506	0.587581	-2.3367	-0.0334254	0.0437111	0.993779	1.2452	0.166018	0.919812	1.57059	6.36158e-14	1.12354e-05	1.3586	0.497657	0.383215	2.33399	0.00633337	0.331689	-0.208057	0.231705	-0.66219	0.246075	0.369216	0.883253	0.000464464
lnc-C9-1	0.466837	0.90525	-1.30742	2.24109	0.606064	0.909992	1.2311	0.164158	0.909355	1.55284	6.40599e-14	8.21578e-06	1.32599	0.497366	0.351172	2.30081	0.00767536	0.32733	-0.20363	0.231708	-0.657769	0.250508	0.379497	0.874335	0.000353997
lnc-C9orf102-11	-0.805967	0.31512	-1.42359	-0.188343	0.0105382	0.00261627	1.25646	0.165334	0.932417	1.58051	2.9754e-14	1.15787e-05	1.57479	0.505832	0.583381	2.56621	0.00185025	0.707152	-0.255986	0.232162	-0.711015	0.199043	0.270192	0.566464	1.5743e-05
lnc-C9orf107-3	-0.1651	0.692651	-1.52267	1.19247	0.811602	0.652442	1.23189	0.164253	0.909954	1.55382	6.38378e-14	8.64991e-06	1.33674	0.498788	0.359136	2.31435	0.0073626	0.351851	-0.207094	0.232371	-0.662533	0.248345	0.372811	0.834876	0.000356602
lnc-C9orf116-1	0.0904911	0.437305	-0.76661	0.947592	0.836065	0.237118	1.22733	0.164465	0.904984	1.54967	8.4821e-14	6.33873e-06	1.32303	0.497683	0.347592	2.29847	0.00785162	0.355079	-0.201778	0.231669	-0.65584	0.252285	0.383769	0.852423	0.000213245
lnc-C9orf116-2	-0.14601	0.358864	-0.84937	0.55735	0.684105	0.509261	1.23607	0.164799	0.913072	1.55907	6.36158e-14	7.25356e-06	1.34982	0.500295	0.369265	2.33038	0.00697449	0.367395	-0.201684	0.231549	-0.655512	0.252143	0.383742	0.847393	0.000302451
lnc-C9orf135-2	-0.534875	0.564166	-1.64062	0.570869	0.343088	0.482555	1.22498	0.163532	0.904464	1.5455	6.85008e-14	1.19235e-05	1.32191	0.49712	0.347571	2.29625	0.00783418	0.319876	-0.194813	0.23164	-0.648818	0.259192	0.400338	0.876342	0.000348488
lnc-C9orf170-1	0.569582	0.507357	-0.424821	1.56398	0.261589	0.434773	1.22535	0.163825	0.90426	1.54644	7.4496e-14	1.03351e-05	1.32185	0.497465	0.346836	2.29686	0.00787996	0.31157	-0.201273	0.231485	-0.654976	0.25243	0.384581	0.816772	0.000294009
lnc-C9orf29-1	0.0934332	0.232651	-0.362554	0.549421	0.687977	0.69173	1.22931	0.163874	0.908127	1.5505	6.30607e-14	9.31971e-06	1.30528	0.500339	0.324634	2.28593	0.00908622	0.359908	-0.211208	0.232717	-0.667325	0.244909	0.364103	0.90309	0.000378888
lnc-C9orf29-2	-1.14399	0.588242	-2.29692	0.0089476	0.0518047	0.0010254	1.24403	0.164478	0.921663	1.5664	3.91909e-14	5.898e-06	1.39203	0.498229	0.415519	2.36854	0.00520674	0.46513	-0.261088	0.233706	-0.719144	0.196968	0.263924	0.555952	3.24575e-06
lnc-C9orf35-1	-0.616221	0.396358	-1.39307	0.160626	0.120016	0.64064	1.2446	0.165239	0.920742	1.56847	4.996e-14	8.20949e-06	1.29187	0.497425	0.316933	2.2668	0.00940116	0.291199	-0.203553	0.231236	-0.656767	0.249662	0.378707	0.816371	0.000335393
lnc-C9orf4-2	0.345442	0.266092	-0.176089	0.866973	0.194217	0.00350932	1.23928	0.164897	0.916089	1.56247	5.67324e-14	5.95769e-06	1.39867	0.500113	0.418468	2.37887	0.00516257	0.523848	-0.254989	0.23536	-0.716286	0.206308	0.278631	0.509297	8.64097e-06
lnc-C9orf43-5	-0.558799	0.504953	-1.54849	0.43089	0.268451	0.00521867	1.23212	0.163935	0.910818	1.55343	5.65104e-14	7.76705e-06	1.36235	0.498372	0.385556	2.33914	0.00626472	0.447092	-0.207542	0.23202	-0.662293	0.247209	0.371055	0.852887	1.09457e-05
lnc-C9orf50-3	0.40518	0.708571	-0.983593	1.79395	0.567439	0.838341	1.22789	0.164047	0.906365	1.54942	7.14984e-14	8.42163e-06	1.32611	0.497227	0.351564	2.30066	0.00765287	0.333036	-0.205343	0.231663	-0.659393	0.248708	0.375409	0.867	0.000360667
lnc-C9orf68-5	-1.00512	0.46905	-1.92444	-0.0857983	0.0321225	0.00145631	1.27016	0.165781	0.945236	1.59509	1.83187e-14	4.64401e-06	1.45323	0.500894	0.4715	2.43497	0.00371641	0.571508	-0.215094	0.232011	-0.669827	0.239639	0.353881	0.798554	7.98303e-06
lnc-C9orf69-2	-0.205172	0.292774	-0.778998	0.368653	0.483435	0.714557	1.2337	0.16442	0.911446	1.55596	6.21725e-14	8.87961e-06	1.34582	0.497932	0.369891	2.32175	0.00687541	0.347302	-0.219354	0.232859	-0.67575	0.237042	0.346192	0.840948	0.00037507
lnc-C9orf71-2	0.067549	0.142085	-0.210933	0.346031	0.634494	0.638437	1.23359	0.163808	0.912535	1.55465	5.05151e-14	9.54997e-06	1.30407	0.499761	0.32456	2.28359	0.00907029	0.309106	-0.222153	0.235242	-0.683219	0.238914	0.344987	0.786996	0.000389729
lnc-C9orf82-3	-1.37062	0.857598	-3.05148	0.310243	0.109997	0.263673	1.24962	0.16484	0.926538	1.5727	3.43059e-14	7.99157e-06	1.31364	0.497721	0.338125	2.28915	0.00830749	0.309504	-0.211088	0.231689	-0.665189	0.243014	0.362251	0.789266	0.000254144
lnc-C9orf9-1	0.0743171	0.493508	-0.89294	1.04157	0.880299	0.297293	1.23161	0.164161	0.909865	1.55336	6.26166e-14	1.21865e-05	1.32535	0.497436	0.350394	2.30031	0.00771341	0.345783	-0.199522	0.23257	-0.655351	0.256308	0.390948	0.800881	0.000241603
lnc-C9orf93-8	1.27194	0.598988	0.0979482	2.44594	0.0337131	0.596034	1.25251	0.163448	0.932154	1.57286	1.82077e-14	7.25661e-06	1.33495	0.497613	0.359646	2.31025	0.00730291	0.345605	-0.150432	0.233422	-0.60793	0.307065	0.519273	0.942032	0.000319584
lnc-CA5A-4	-0.0235282	0.646084	-1.28983	1.24277	0.97095	0.0556272	1.23073	0.164147	0.909012	1.55246	6.4948e-14	5.95371e-06	1.32568	0.499546	0.346588	2.30477	0.00795981	0.249743	-0.203076	0.231928	-0.657647	0.251495	0.381248	0.794886	7.53848e-05
lnc-CA5B-1	0.369359	0.37079	-0.357376	1.09609	0.319182	0.449549	1.23489	0.164247	0.912971	1.55681	5.54001e-14	9.85372e-06	1.41038	0.504537	0.421506	2.39925	0.00518364	0.271073	-0.199661	0.231579	-0.653548	0.254226	0.388594	0.853358	0.000281599
lnc-CA6-1	0.172399	0.386045	-0.584234	0.929033	0.655179	0.447584	1.2415	0.166256	0.915645	1.56736	8.18234e-14	7.04298e-06	1.3635	0.50392	0.375831	2.35116	0.00681445	0.401739	-0.214374	0.233194	-0.671426	0.242678	0.357941	0.80464	0.000309773
lnc-CA7-2	-0.295053	0.274818	-0.833686	0.24358	0.282989	0.00985297	1.22516	0.164301	0.903138	1.54719	8.85958e-14	6.05187e-06	1.31471	0.497678	0.339284	2.29015	0.00824917	0.347812	-0.194673	0.231817	-0.649026	0.259679	0.401036	0.783431	1.85215e-05
lnc-CA7-4	-1.07683	1.09593	-3.22481	1.07115	0.325816	0.729269	1.24115	0.164099	0.919526	1.56278	3.93019e-14	1.16414e-05	1.34569	0.497645	0.370321	2.32106	0.00684876	0.335059	-0.210881	0.231695	-0.664995	0.243234	0.362737	0.810351	0.000472031
lnc-CAB39L-4	-0.425402	0.354526	-1.12026	0.269457	0.230172	0.652023	1.25352	0.165739	0.928676	1.57836	3.93019e-14	7.83758e-06	1.41966	0.502646	0.434488	2.40482	0.00473744	0.37307	-0.203561	0.231421	-0.657137	0.250015	0.379067	0.809162	0.00033297
lnc-CACNA1B-4	-0.129832	0.596415	-1.29878	1.03912	0.827673	0.265495	1.22931	0.163946	0.907984	1.55064	6.4615e-14	1.13382e-05	1.32899	0.497307	0.354289	2.3037	0.00753155	0.33733	-0.199876	0.23202	-0.654628	0.254875	0.388984	0.923111	0.000230374
lnc-CACNB3-1	0.313998	0.233363	-0.143385	0.77138	0.178453	0.60987	1.26104	0.16659	0.934532	1.58755	3.74145e-14	9.63844e-06	1.46942	0.509201	0.471404	2.46744	0.00390501	0.420511	-0.20336	0.231835	-0.657748	0.251028	0.380392	0.897236	0.000408893
lnc-CACNG2-1	0.602415	0.579081	-0.532562	1.73739	0.298202	0.17255	1.22819	0.163381	0.907969	1.54841	5.59552e-14	9.27589e-06	1.31048	0.497454	0.335488	2.28547	0.00842926	0.355162	-0.192331	0.231748	-0.646549	0.261886	0.406586	0.82342	0.000182829
lnc-CADM1-2	1.18337	0.608095	-0.00846897	2.37522	0.0516503	0.376989	1.23737	0.165319	0.913354	1.56139	7.17204e-14	9.77176e-06	1.33559	0.497707	0.360099	2.31107	0.00728601	0.284078	-0.272277	0.233966	-0.730842	0.186289	0.244528	0.873452	0.000256153
lnc-CADM2-2	-0.882424	0.991491	-2.82571	1.06086	0.373467	0.988147	1.22156	0.163495	0.901117	1.542	7.92699e-14	1.12189e-05	1.32634	0.497153	0.351935	2.30074	0.00763351	0.333095	-0.222051	0.232508	-0.677759	0.233657	0.339565	0.852403	0.000446402
lnc-CADM2-6	-0.0759709	0.657712	-1.36506	1.21312	0.908043	0.785088	1.231	0.164028	0.90951	1.55249	6.15064e-14	9.89481e-06	1.33125	0.498366	0.354473	2.30803	0.00755731	0.324031	-0.204725	0.232332	-0.660086	0.250637	0.378223	0.886496	0.000385452
lnc-CAGE1-1	-0.000542557	0.30898	-0.606132	0.605047	0.998599	0.529539	1.23039	0.163911	0.909133	1.55165	6.07292e-14	9.28015e-06	1.3275	0.499578	0.348344	2.30665	0.00787831	0.303718	-0.202655	0.231659	-0.656699	0.251388	0.381683	0.862711	0.00033689
lnc-CALB2-2	0.0446359	0.61037	-1.15167	1.24094	0.941703	0.596601	1.23062	0.163935	0.909317	1.55193	6.06182e-14	9.94606e-06	1.32954	0.498101	0.353283	2.3058	0.00760267	0.317672	-0.202661	0.231643	-0.656673	0.251352	0.381638	0.867952	0.000352493
lnc-CALCOCO2-2	0.197201	0.191614	-0.178356	0.572757	0.303407	0.206142	1.23768	0.163844	0.91655	1.5588	4.21885e-14	1.49556e-05	1.29275	0.498484	0.315739	2.26976	0.00950423	0.391528	-0.213519	0.231953	-0.668139	0.241101	0.357298	0.918198	0.000225349
lnc-CALCOCO2-3	-0.118635	0.101384	-0.317344	0.0800741	0.241938	0.00399571	1.25753	0.166113	0.931952	1.5831	3.71925e-14	1.62861e-06	1.3649	0.498649	0.38757	2.34224	0.00619638	0.420391	-0.230564	0.233038	-0.687311	0.226182	0.322475	0.613346	8.46305e-06
lnc-CALCOCO2-8	0.0678494	0.0930696	-0.114564	0.250262	0.46599	0.820901	1.21658	0.16452	0.894129	1.53904	1.41664e-13	1.55231e-05	1.33364	0.497311	0.358925	2.30835	0.00732499	0.341885	-0.158377	0.239803	-0.628382	0.311629	0.508969	0.942613	0.000490573
lnc-CALM1-1	-0.128026	0.459316	-1.02827	0.772217	0.78045	0.372152	1.2372	0.166005	0.911836	1.56256	9.13714e-14	6.57807e-06	1.34314	0.500453	0.362273	2.32401	0.0072779	0.386065	-0.2071	0.232185	-0.662174	0.247974	0.372414	0.815666	0.000284762
lnc-CALM1-4	0.0976506	0.74644	-1.36534	1.56065	0.895916	0.1915	1.23084	0.163962	0.90948	1.5522	6.06182e-14	1.10098e-05	1.33194	0.49845	0.354992	2.30888	0.00753656	0.288472	-0.200853	0.232064	-0.655691	0.253985	0.386761	0.809547	0.00018664
lnc-CALM1-6	-0.315479	0.503477	-1.30227	0.671318	0.530921	0.183112	1.23566	0.1643	0.913635	1.55768	5.4512e-14	7.22555e-06	1.32724	0.497292	0.352566	2.30192	0.00760923	0.335025	-0.198747	0.231795	-0.653057	0.255563	0.39121	0.902601	0.000182175
lnc-CALM2-2	-0.800673	0.263006	-1.31616	-0.285191	0.00233212	0.0225361	1.29298	0.168736	0.962263	1.6237	1.82077e-14	2.80949e-06	1.67127	0.508189	0.675234	2.6673	0.00100662	0.565544	-0.0752121	0.234469	-0.534763	0.384339	0.74838	0.991434	2.99414e-05
lnc-CALM3-1	-0.501132	0.615402	-1.7073	0.705033	0.415463	0.334244	1.23102	0.164032	0.90952	1.55252	6.15064e-14	1.09837e-05	1.34835	0.497888	0.372507	2.32419	0.00676618	0.365924	-0.198229	0.231767	-0.652483	0.256025	0.392388	0.894828	0.000310085
lnc-CALML4-1	0.549667	0.484988	-0.400893	1.50023	0.257063	0.0294977	1.23112	0.163908	0.90987	1.55238	5.86198e-14	1.23649e-05	1.29989	0.49806	0.323711	2.27607	0.00905666	0.384843	-0.184815	0.23228	-0.640076	0.270445	0.426232	0.800091	5.21932e-05
lnc-CALN1-1	0.984278	0.696756	-0.381339	2.3499	0.157757	0.881785	1.25156	0.164966	0.928237	1.57489	3.27516e-14	9.80654e-06	1.38421	0.498783	0.406608	2.3618	0.00551738	0.361255	-0.212192	0.231834	-0.666579	0.242195	0.360048	0.908308	0.000399959
lnc-CALR3-1	0.000231505	0.354276	-0.694136	0.694599	0.999479	0.0216462	1.23039	0.164013	0.908933	1.55185	6.29496e-14	6.53816e-06	1.32741	0.497323	0.352675	2.30214	0.00760521	0.348787	-0.202664	0.231742	-0.65687	0.251541	0.381832	0.92145	3.56508e-05
lnc-CALY-1	0.209885	0.482769	-0.736325	1.15609	0.663742	0.300099	1.22763	0.163651	0.906882	1.54838	6.30607e-14	9.10428e-06	1.3149	0.498094	0.338653	2.29115	0.00829399	0.361136	-0.202107	0.231614	-0.656063	0.251849	0.38288	0.863793	0.000276618
lnc-CAMK1G-1	-0.596621	0.749162	-2.06495	0.87171	0.425809	0.863869	1.23037	0.164044	0.908844	1.55189	6.37268e-14	1.19347e-05	1.33442	0.49731	0.359709	2.30913	0.00729057	0.322114	-0.195953	0.231701	-0.650078	0.258171	0.39771	0.853521	0.000479933
lnc-CAMK2G-1	0.47178	0.392115	-0.296752	1.24031	0.228912	0.332007	1.2584	0.16659	0.931886	1.58491	4.22995e-14	5.25701e-06	1.43855	0.505681	0.447437	2.42967	0.00444413	0.425062	-0.19251	0.231705	-0.646644	0.261625	0.406065	0.867687	0.000223063
lnc-CAMSAP2-1	0.000666851	0.611239	-1.19734	1.19867	0.99913	0.810201	1.2304	0.163904	0.90915	1.55164	6.06182e-14	9.52257e-06	1.32741	0.497325	0.352667	2.30215	0.00760564	0.32896	-0.202638	0.232507	-0.658344	0.253067	0.383462	0.885266	0.000392951
lnc-CAPN14-2	-0.673605	0.660407	-1.96798	0.620769	0.307736	0.0866209	1.24272	0.165616	0.91812	1.56732	6.20615e-14	1.80948e-05	1.29333	0.498386	0.316508	2.27015	0.0094583	0.400616	-0.213511	0.231957	-0.668139	0.241116	0.357324	0.951341	0.000106641
lnc-CAPN2-3	0.389967	0.234752	-0.0701389	0.850073	0.0966762	0.0737347	1.24243	0.164541	0.91994	1.56493	4.31877e-14	8.45786e-06	1.42304	0.500989	0.441118	2.40496	0.00450486	0.456368	-0.207997	0.23169	-0.662101	0.246107	0.369324	0.849801	0.000117881
lnc-CAPN9-1	-0.765942	0.52546	-1.79582	0.26394	0.144934	0.00179295	1.24505	0.164054	0.923512	1.56659	3.21965e-14	4.65395e-06	1.40054	0.499942	0.420669	2.38041	0.00508815	0.518836	-0.215227	0.231985	-0.669909	0.239455	0.35353	0.78051	5.3558e-06
lnc-CAPN9-4	-1.04939	1.18688	-3.37564	1.27685	0.37661	0.441517	1.2138	0.165063	0.890283	1.53732	1.92957e-13	6.78645e-06	1.31549	0.497489	0.340431	2.29055	0.00818694	0.333989	-0.199779	0.2316	-0.653707	0.254149	0.388356	0.841932	0.000287861
lnc-CASP12-3	-0.176421	0.182165	-0.533458	0.180616	0.332811	0.366702	1.22851	0.163795	0.907473	1.54954	6.37268e-14	9.74563e-06	1.24695	0.504054	0.259026	2.23488	0.0133666	0.407561	-0.238189	0.234321	-0.697449	0.221072	0.309388	0.994771	0.000300138
lnc-CASP3-6	0.428384	0.670526	-0.885823	1.74259	0.522903	0.0414784	1.2401	0.164944	0.916815	1.56338	5.55112e-14	2.76234e-05	1.35333	0.498828	0.375644	2.33101	0.00666736	0.255771	-0.19897	0.231629	-0.652954	0.255015	0.390339	0.824275	6.35032e-05
lnc-CAST-5	0.00977391	0.349786	-0.675794	0.695342	0.977708	0.207062	1.23071	0.16431	0.908669	1.55275	6.88338e-14	6.6545e-06	1.33067	0.510748	0.329624	2.33172	0.00917835	0.510737	-0.202922	0.231839	-0.657318	0.251473	0.381425	0.829187	0.000194633
lnc-CAST-8	-2.5278	1.0319	-4.55028	-0.505315	0.0142992	0.0742683	1.25517	0.165704	0.930393	1.57994	3.59712e-14	8.6865e-06	1.46211	0.500093	0.481943	2.44227	0.0034593	0.452783	-0.265525	0.232683	-0.721576	0.190526	0.25381	0.688509	0.000133491
lnc-CATSPERB-1	-0.704504	0.52331	-1.73017	0.321166	0.178224	0.38213	1.26084	0.167148	0.933236	1.58844	4.58522e-14	2.27647e-05	1.36231	0.497823	0.386591	2.33802	0.00620915	0.303438	-0.222067	0.231828	-0.676442	0.232308	0.338116	0.885453	0.000316687
lnc-CAV2-2	-0.682412	0.238979	-1.1508	-0.214021	0.00429654	0.0980903	1.31546	0.168627	0.984955	1.64596	6.10623e-15	2.4489e-06	1.57173	0.503826	0.584249	2.55921	0.00181104	0.460495	-0.147687	0.232296	-0.602978	0.307604	0.524924	0.950109	8.52494e-05
lnc-CBLB-7	-1.13583	0.758736	-2.62292	0.351266	0.134393	0.670893	1.26368	0.166548	0.937256	1.59011	3.26406e-14	1.8535e-05	1.3556	0.497319	0.380869	2.33032	0.00641444	0.327678	-0.180673	0.231837	-0.635064	0.273718	0.435795	0.800339	0.000433844
lnc-CBLN2-5	1.7719	1.03969	-0.265854	3.80966	0.0883326	0.159769	1.21435	0.163646	0.893611	1.53509	1.16573e-13	4.89445e-06	1.35069	0.497391	0.375823	2.32556	0.00661652	0.310537	-0.204727	0.231869	-0.659182	0.249728	0.377267	0.89846	0.000127498
lnc-CBS-2	-0.270509	0.204304	-0.670937	0.12992	0.185486	0.587069	1.23064	0.163433	0.910314	1.55096	5.07372e-14	9.44933e-06	1.36952	0.498534	0.392413	2.34663	0.00601251	0.302262	-0.189886	0.231861	-0.644326	0.264553	0.412806	0.81567	0.000337948
lnc-CBX2-1	-0.664635	0.49847	-1.64162	0.312349	0.182417	0.344447	1.25782	0.166381	0.931723	1.58392	4.03011e-14	7.31257e-06	1.39899	0.500192	0.418633	2.37935	0.00515941	0.428119	-0.220668	0.232175	-0.675723	0.234386	0.341889	0.856294	0.000307613
lnc-CBX2-3	0.108637	0.376889	-0.630051	0.847325	0.773158	0.69568	1.22694	0.164403	0.904716	1.54916	8.4599e-14	9.18047e-06	1.32923	0.497312	0.35452	2.30395	0.00752132	0.329648	-0.21143	0.233632	-0.669341	0.24648	0.36548	0.915934	0.000392938
lnc-CCBP2-1	-1.88001	1.03919	-3.91679	0.156765	0.0704338	0.185595	1.23285	0.163892	0.911631	1.55408	5.38458e-14	1.31838e-05	1.32146	0.497036	0.347283	2.29563	0.0078449	0.317902	-0.21775	0.231483	-0.671449	0.235948	0.346872	0.81592	0.000251108
lnc-CCDC102B-11	-1.06942	0.537584	-2.12306	-0.0157711	0.046668	0.0136539	1.23555	0.164411	0.913314	1.55779	5.68434e-14	1.27278e-05	1.38905	0.498404	0.412201	2.36591	0.00531975	0.394525	-0.192977	0.231843	-0.647381	0.261427	0.405205	0.913713	3.58144e-05
lnc-CCDC103-6	-0.745744	0.584461	-1.89127	0.399778	0.201972	0.48725	1.23511	0.165009	0.911697	1.55852	7.14984e-14	8.38235e-06	1.40937	0.500961	0.427509	2.39124	0.00490295	0.386223	-0.217096	0.231955	-0.671719	0.237527	0.349303	0.867775	0.000304133
lnc-CCDC104-3	0.1968	0.234599	-0.263005	0.656605	0.401537	0.0567004	1.22534	0.163166	0.905541	1.54514	5.91749e-14	1.72058e-05	1.31065	0.497618	0.335333	2.28596	0.00844249	0.296756	-0.237945	0.23542	-0.69936	0.223469	0.312147	0.625732	9.53997e-05
lnc-CCDC104-4	-0.0816333	0.435288	-0.934782	0.771516	0.851238	0.239992	1.23297	0.164591	0.910372	1.55556	6.82787e-14	6.32533e-06	1.33016	0.497493	0.355095	2.30523	0.00750122	0.346779	-0.199916	0.232122	-0.654867	0.255034	0.389097	0.929634	0.000210227
lnc-CCDC107-1	-0.703526	0.488799	-1.66155	0.254501	0.150066	0.0489272	1.23506	0.164165	0.913301	1.55682	5.34017e-14	8.59624e-06	1.381	0.498774	0.40342	2.35858	0.00562655	0.409951	-0.201584	0.231782	-0.655869	0.2527	0.384455	0.851211	6.87285e-05
lnc-CCDC111-2	0.362778	0.395667	-0.412716	1.13827	0.359208	0.563417	1.24062	0.164314	0.918567	1.56267	4.34097e-14	8.87114e-06	1.43989	0.512526	0.435362	2.44443	0.00496329	0.428967	-0.202757	0.231651	-0.656785	0.251272	0.381429	0.85144	0.000360216
lnc-CCDC117-1	0.0852662	0.402389	-0.703402	0.873934	0.832185	0.00141904	1.23371	0.164821	0.910667	1.55675	7.14984e-14	2.35314e-06	1.33775	0.499709	0.358337	2.31716	0.00742725	0.513905	-0.196927	0.233294	-0.654175	0.260321	0.398605	0.826659	3.54255e-06
lnc-CCDC125-1	-0.405383	0.606303	-1.59372	0.782949	0.503741	0.0763509	1.21775	0.165042	0.894274	1.54123	1.60205e-13	3.63262e-06	1.34003	0.497724	0.364513	2.31556	0.00709563	0.293742	-0.197469	0.23189	-0.651965	0.257028	0.394458	0.842038	8.39193e-05
lnc-CCDC140-1	-0.488906	0.59415	-1.65342	0.675607	0.410584	0.117521	1.23202	0.164138	0.910318	1.55373	6.09512e-14	7.67848e-06	1.34168	0.497519	0.366564	2.3168	0.00700202	0.363608	-0.210997	0.231863	-0.665441	0.243447	0.362819	0.799026	0.000123417
lnc-CCDC14-1	0.400742	0.757539	-1.08401	1.88549	0.596802	0.00338411	1.22951	0.163764	0.908539	1.55048	6.01741e-14	1.09613e-05	1.32185	0.497455	0.346861	2.29685	0.00787846	0.295881	-0.200536	0.231758	-0.654773	0.253701	0.386884	0.91408	7.71394e-06
lnc-CCDC146-2	-0.441713	0.152101	-0.739825	-0.143601	0.00368335	0.118364	1.31226	0.168942	0.981136	1.64338	7.99361e-15	3.66867e-06	1.65138	0.508408	0.654922	2.64784	0.00116159	0.526247	-0.186756	0.231325	-0.640144	0.266633	0.419477	0.863508	0.00012942
lnc-CCDC148-1	0.138436	0.646814	-1.1293	1.40617	0.830525	0.62559	1.23212	0.164045	0.910593	1.55364	5.87308e-14	8.86494e-06	1.33156	0.497659	0.356163	2.30695	0.00745866	0.340099	-0.198667	0.232408	-0.654178	0.256844	0.39265	0.894053	0.000365157
lnc-CCDC150-1	0.235082	0.473995	-0.693931	1.16409	0.619924	0.486637	1.23232	0.164117	0.910657	1.55399	5.973e-14	9.78137e-06	1.33865	0.497739	0.363099	2.3142	0.00715678	0.348568	-0.203171	0.23163	-0.657157	0.250815	0.380412	0.851243	0.000345475
lnc-CCDC160-5	-0.878166	0.501872	-1.86182	0.105486	0.0801563	0.423745	1.22468	0.163214	0.904781	1.54457	6.21725e-14	1.17774e-05	1.3324	0.497175	0.357955	2.30684	0.00736347	0.316703	-0.241241	0.23267	-0.697265	0.214783	0.29981	0.810828	0.000329546
lnc-CCDC164-1	-0.67758	0.471221	-1.60116	0.245996	0.150456	0.521114	1.24056	0.165047	0.917074	1.56405	5.62883e-14	1.12658e-05	1.37919	0.498366	0.402406	2.35597	0.00565028	0.340929	-0.242752	0.233396	-0.700199	0.214695	0.298299	0.800891	0.000424069
lnc-CCDC167-4	0.0878089	0.59721	-1.0827	1.25832	0.883107	0.0450448	1.22962	0.16397	0.908245	1.551	6.42819e-14	7.23923e-06	1.32955	0.497527	0.354412	2.30468	0.00753307	0.300616	-0.203493	0.231732	-0.657679	0.250693	0.379867	0.910583	6.51686e-05
lnc-CCDC169-1	0.217569	0.627189	-1.0117	1.44684	0.72867	0.0568446	1.22709	0.163819	0.906009	1.54817	6.86118e-14	1.61891e-05	1.32966	0.497232	0.3551	2.30421	0.0074926	0.343477	-0.201534	0.231602	-0.655465	0.252398	0.384206	0.879736	7.59325e-05
lnc-CCDC17-1	-0.147746	0.171247	-0.483384	0.187893	0.388268	0.388946	1.23197	0.163148	0.912204	1.55173	4.30767e-14	1.07484e-05	1.33148	0.49735	0.356692	2.30627	0.00742514	0.316615	-0.187492	0.232323	-0.642837	0.267853	0.419648	0.909135	0.000317472
lnc-CCDC17-5	-0.897076	0.463427	-1.80538	0.0112251	0.0528993	0.21455	1.23448	0.164631	0.911806	1.55715	6.4615e-14	1.54053e-05	1.38246	0.497821	0.406746	2.35817	0.00548601	0.364014	-0.213338	0.23162	-0.667305	0.240629	0.357015	0.83912	0.000319964
lnc-CCDC22-1	-0.738459	0.49339	-1.70549	0.228568	0.13447	0.0500197	1.24871	0.164579	0.926144	1.57128	3.26406e-14	8.79139e-06	1.39117	0.498785	0.413572	2.36877	0.00528511	0.4172	-0.204501	0.231404	-0.658045	0.249044	0.376838	0.796195	0.000110553
lnc-CCDC34-1	-0.0334866	0.106094	-0.241426	0.174453	0.752281	0.16151	1.23351	0.164246	0.911597	1.55543	5.90639e-14	6.93666e-06	1.32892	0.497221	0.354388	2.30346	0.00752431	0.340173	-0.202955	0.231637	-0.656954	0.251045	0.380934	0.868878	0.00016965
lnc-CCDC37-5	-0.560537	0.487046	-1.51513	0.394056	0.249777	0.665338	1.2271	0.163779	0.906097	1.5481	6.76126e-14	1.35277e-05	1.36702	0.498487	0.390005	2.34404	0.00610031	0.346248	-0.216747	0.231867	-0.671199	0.237705	0.349898	0.815739	0.000483453
lnc-CCDC38-1	-1.08804	0.341858	-1.75807	-0.41801	0.00145898	0.0314909	1.25727	0.164653	0.93456	1.57999	2.24265e-14	2.29459e-05	1.54399	0.501405	0.561252	2.52672	0.00207472	0.480345	-0.233097	0.231271	-0.686381	0.220186	0.313504	0.746737	0.000170978
lnc-CCDC38-6	0.421675	1.08476	-1.70441	2.54776	0.697478	0.455565	1.23764	0.164938	0.914371	1.56092	6.20615e-14	1.6522e-05	1.33205	0.497397	0.357166	2.30693	0.00740556	0.318875	-0.199717	0.231786	-0.654008	0.254574	0.388883	0.858289	0.000321261
lnc-CCDC43-1	-0.404645	0.745178	-1.86517	1.05588	0.587118	0.305519	1.22688	0.16397	0.905503	1.54825	7.30527e-14	1.21374e-05	1.32452	0.497373	0.349684	2.29935	0.00774413	0.326608	-0.197453	0.231941	-0.652048	0.257142	0.394598	0.918804	0.000260744
lnc-CCDC43-2	-0.324548	0.682076	-1.66139	1.0123	0.6342	0.261614	1.21891	0.165559	0.894422	1.5434	1.80633e-13	5.18542e-06	1.32448	0.497313	0.349767	2.2992	0.00773835	0.34105	-0.195201	0.232205	-0.650314	0.259911	0.400547	0.809261	0.000214214
lnc-CCDC54-1	0.414452	1.17548	-1.88946	2.71836	0.724404	0.149059	1.23408	0.164371	0.911919	1.55624	6.00631e-14	1.50918e-05	1.33091	0.497442	0.355938	2.30587	0.00746175	0.312816	-0.204971	0.231715	-0.659125	0.249182	0.376382	0.898126	0.00015371
lnc-CCDC54-2	0.539462	0.37245	-0.190526	1.26945	0.147501	0.859115	1.21887	0.164596	0.896268	1.54147	1.30895e-13	1.14341e-05	1.40693	0.500726	0.425527	2.38834	0.00495746	0.327089	-0.20336	0.231775	-0.65763	0.250911	0.380268	0.866344	0.000470927
lnc-CCDC63-2	-1.08134	0.617639	-2.29189	0.129209	0.0799864	0.0136878	1.21564	0.164281	0.893657	1.53763	1.36446e-13	1.6051e-05	1.33435	0.497258	0.359738	2.30895	0.0072876	0.322584	-0.191436	0.231825	-0.645805	0.262934	0.408931	0.93689	2.42709e-05
lnc-CCDC64-1	-1.43111	0.431541	-2.27691	-0.585302	0.000912275	0.173347	1.26446	0.162592	0.945789	1.58314	7.43849e-15	2.72414e-05	1.57893	0.502257	0.594527	2.56334	0.00166841	0.399398	-0.196115	0.231112	-0.649085	0.256856	0.39612	0.690529	0.000493501
lnc-CCDC64B-1	0.12237	0.355798	-0.574982	0.819721	0.730899	0.845068	1.22519	0.164906	0.901983	1.5484	1.08913e-13	8.56878e-06	1.35126	0.502181	0.367003	2.33552	0.00712846	0.320092	-0.204327	0.231725	-0.658499	0.249846	0.377905	0.877735	0.000361128
lnc-CCDC69-2	0.314487	0.594016	-0.849763	1.47874	0.59651	0.211414	1.2314	0.164091	0.909788	1.55301	6.17284e-14	1.01227e-05	1.30787	0.498673	0.330489	2.28525	0.00872359	0.37785	-0.189185	0.233069	-0.645991	0.267622	0.416957	0.788818	0.000193042
lnc-CCDC71-1	-0.172056	0.490926	-1.13425	0.790141	0.725985	0.47382	1.23108	0.16402	0.909607	1.55256	6.11733e-14	8.5348e-06	1.32526	0.497316	0.350538	2.29998	0.00770289	0.322509	-0.19618	0.232371	-0.651619	0.259259	0.398528	0.908204	0.000298448
lnc-CCDC71L-1	0.393332	0.547869	-0.680472	1.46714	0.4728	0.650315	1.23267	0.163866	0.911494	1.55384	5.37348e-14	9.45339e-06	1.32186	0.497458	0.346865	2.29686	0.00787836	0.333743	-0.188909	0.23247	-0.644541	0.266724	0.416438	0.829484	0.000350897
lnc-CCDC80-2	0.15697	0.0799516	0.000267547	0.313672	0.0496101	0.594417	1.21973	0.164783	0.896758	1.5427	1.34115e-13	1.3578e-05	1.34648	0.497268	0.371849	2.3211	0.00677414	0.321078	-0.239785	0.231893	-0.694287	0.214717	0.301121	0.716864	0.000424764
lnc-CCDC85A-2	0.659268	0.506882	-0.334202	1.65274	0.193384	0.378018	1.23156	0.163847	0.91043	1.5527	5.62883e-14	1.01506e-05	1.32616	0.497512	0.351055	2.30127	0.00768544	0.315635	-0.206499	0.231676	-0.660575	0.247577	0.372753	0.876119	0.000287013
lnc-CCDC90B-2	-0.27522	0.374987	-1.01018	0.459742	0.462983	0.567598	1.23501	0.163881	0.913809	1.55621	4.84057e-14	1.14877e-05	1.32171	0.497251	0.347119	2.29631	0.00785965	0.337899	-0.164356	0.237427	-0.629704	0.300992	0.488788	0.754823	0.000359261
lnc-CCDC90B-4	0.0889323	0.287684	-0.474917	0.652782	0.757221	0.262599	1.22675	0.164175	0.904976	1.54853	7.88258e-14	6.8287e-06	1.32089	0.497693	0.34543	2.29635	0.00795378	0.357858	-0.217481	0.236592	-0.681193	0.24623	0.357978	0.958951	0.000227253
lnc-CCDC93-2	0.623973	0.290482	0.0546395	1.19331	0.0317087	0.658891	1.2313	0.163825	0.910211	1.55239	5.65104e-14	9.2421e-06	1.39543	0.498148	0.419079	2.37179	0.00509071	0.336914	-0.223714	0.231896	-0.678222	0.230795	0.334688	0.869415	0.000348131
lnc-CCDC96-2	-0.437059	0.356479	-1.13575	0.261628	0.220183	0.637617	1.25084	0.165557	0.926358	1.57533	4.17444e-14	1.20899e-05	1.39827	0.500496	0.417313	2.37922	0.00520987	0.298828	-0.160591	0.233893	-0.619012	0.29783	0.492334	0.815333	0.000335804
lnc-CCDC96-3	-0.895833	0.54594	-1.96586	0.17419	0.100818	0.126449	1.23224	0.16459	0.909649	1.55483	7.06102e-14	9.46567e-06	1.39086	0.498954	0.412924	2.36879	0.00531092	0.385579	-0.217701	0.232023	-0.672458	0.237057	0.348106	0.833629	0.000150887
lnc-CCL18-4	-0.682903	0.427308	-1.52041	0.154605	0.110009	0.00914022	1.22886	0.164385	0.906669	1.55105	7.69385e-14	1.01842e-05	1.41075	0.500071	0.430631	2.39087	0.00478588	0.467234	-0.227923	0.232306	-0.683234	0.227389	0.326528	0.713538	1.89024e-05
lnc-CCL2-5	0.187383	0.620316	-1.02841	1.40318	0.762594	0.418291	1.23267	0.164117	0.911005	1.55433	5.87308e-14	1.13773e-05	1.32738	0.497275	0.35274	2.30202	0.00760074	0.329015	-0.199689	0.231854	-0.654115	0.254737	0.38909	0.8459	0.000293092
lnc-CCL2-6	1.44056	0.613223	0.238665	2.64245	0.0188157	0.0619276	1.26269	0.166389	0.936578	1.58881	3.23075e-14	2.87644e-05	1.28514	0.498078	0.308924	2.26135	0.00987439	0.348243	-0.176965	0.231869	-0.63142	0.277491	0.445338	0.742834	0.00010598
lnc-CCNB2-1	1.9022	0.987209	-0.0326951	3.83709	0.0539989	0.271253	1.27495	0.164624	0.952296	1.59761	9.54792e-15	3.2966e-05	1.35803	0.497438	0.383071	2.33299	0.00633244	0.305014	-0.198564	0.231447	-0.652192	0.255064	0.390934	0.842007	0.000295713
lnc-CCND2-2	-0.955343	0.529719	-1.99357	0.082886	0.071311	0.799628	1.26557	0.166861	0.938532	1.59261	3.33067e-14	1.05298e-05	1.38553	0.498762	0.407974	2.36309	0.00547053	0.295847	-0.176897	0.231797	-0.631211	0.277418	0.445373	0.838259	0.000416157
lnc-CCNJ-1	-0.00967957	0.160822	-0.324885	0.305526	0.952006	0.0397708	1.22973	0.164293	0.90772	1.55174	7.16094e-14	5.16853e-06	1.32485	0.499081	0.346667	2.30303	0.00794084	0.427164	-0.202257	0.231736	-0.656452	0.251937	0.382777	0.821696	5.74608e-05
lnc-CCNJL-1	-1.23614	0.742543	-2.6915	0.219216	0.0959646	0.0204992	1.22506	0.163961	0.903705	1.54642	7.91589e-14	1.07037e-05	1.33424	0.49714	0.359864	2.30862	0.00727835	0.354894	-0.215494	0.231722	-0.66966	0.238672	0.352386	0.818518	3.03749e-05
lnc-CCNL1-1	-1.96746	0.63437	-3.21081	-0.724121	0.00192579	0.858176	1.21541	0.163423	0.895107	1.53571	1.02807e-13	1.12943e-05	1.4308	0.498335	0.454076	2.40751	0.00408982	0.333463	-0.25747	0.232392	-0.71295	0.198009	0.267898	0.961172	0.000446207
lnc-CCNYL1-1	0.267781	0.247377	-0.21707	0.752631	0.27904	0.363956	1.24285	0.165285	0.918893	1.5668	5.50671e-14	7.825e-06	1.38208	0.500246	0.401617	2.36255	0.00573075	0.391367	-0.216436	0.231951	-0.671053	0.23818	0.350763	0.81435	0.000288145
lnc-CCRN4L-11	-1.74637	0.977754	-3.66273	0.169994	0.0740827	0.654573	1.21756	0.164285	0.895568	1.53955	1.25122e-13	9.16291e-06	1.31207	0.497806	0.336384	2.28775	0.00839645	0.325623	-0.230915	0.23264	-0.686882	0.225051	0.320912	0.946949	0.000385242
lnc-CCRN4L-9	-1.19199	0.739549	-2.64147	0.257503	0.107011	0.872932	1.21804	0.16343	0.897726	1.53836	9.12603e-14	1.66554e-05	1.34137	0.497289	0.366702	2.31604	0.00698904	0.323565	-0.201391	0.231767	-0.655646	0.252865	0.384883	0.885424	0.000649107
lnc-CCT4-2	0.0724023	0.961859	-1.81281	1.95761	0.939997	0.268449	1.2314	0.16445	0.909085	1.55372	6.99441e-14	1.53571e-05	1.33081	0.499286	0.352224	2.30939	0.00768923	0.285358	-0.202353	0.231684	-0.656446	0.251739	0.382444	0.855728	0.000229928
lnc-CCT4-3	1.22007	0.936925	-0.616266	3.05641	0.192845	0.282301	1.2715	0.167179	0.943838	1.59917	2.83107e-14	6.40267e-06	1.39485	0.500126	0.41462	2.37508	0.00528718	0.403325	-0.209555	0.231832	-0.663938	0.244829	0.366045	0.860516	0.000280577
lnc-CCT5-4	-0.319331	0.135937	-0.585763	-0.0528986	0.0188187	0.110593	1.20796	0.165216	0.884141	1.53177	2.64344e-13	6.05634e-06	1.51007	0.504884	0.520521	2.49963	0.00278125	0.219053	-0.198571	0.231724	-0.652741	0.2556	0.391485	0.823191	0.000122666
lnc-CCT7-2	0.227493	0.29471	-0.350128	0.805114	0.440161	0.0174832	1.23565	0.164585	0.913067	1.55823	6.01741e-14	6.14122e-06	1.39062	0.504142	0.402516	2.37872	0.00580885	0.598193	-0.213007	0.231999	-0.667716	0.241703	0.358548	0.778748	3.03053e-05
lnc-CCT8-5	-0.147591	0.922269	-1.95521	1.66002	0.872857	0.323673	1.22807	0.164459	0.905731	1.5504	8.18234e-14	1.56043e-05	1.32609	0.497353	0.351299	2.30089	0.00766906	0.321241	-0.20016	0.23219	-0.655244	0.254924	0.388659	0.920924	0.000261411
lnc-CD109-3	0.202898	0.576616	-0.92725	1.33305	0.724931	0.503177	1.22879	0.163987	0.907385	1.5502	6.71685e-14	1.00896e-05	1.32065	0.49768	0.345216	2.29609	0.00796347	0.317274	-0.20213	0.23169	-0.656235	0.251975	0.382982	0.886443	0.000323263
lnc-CD1B-2	-0.795907	0.505363	-1.7864	0.194587	0.115275	0.250782	1.24612	0.164363	0.923972	1.56826	3.41949e-14	8.54316e-06	1.3916	0.498768	0.414035	2.36917	0.00526951	0.403179	-0.204478	0.231705	-0.658612	0.249656	0.377511	0.871893	0.000257407
lnc-CD200-1	-1.6219	1.41257	-4.39048	1.14667	0.250888	0.0827668	1.21771	0.163682	0.896899	1.53852	1.0103e-13	2.008e-05	1.26938	0.499534	0.290314	2.24845	0.0110494	0.25044	-0.210948	0.231535	-0.664748	0.242852	0.36225	0.792341	0.000118216
lnc-CD200R1L-1	-1.54712	0.775979	-3.06801	-0.0262246	0.0461784	0.101657	1.21814	0.162369	0.899903	1.53638	6.27276e-14	9.70438e-06	1.37543	0.49757	0.40021	2.35065	0.00570462	0.319063	-0.178357	0.232178	-0.633418	0.276704	0.442374	0.83501	0.000150405
lnc-CD38-2	-0.296573	0.203739	-0.695894	0.102748	0.145489	0.777229	1.25269	0.164812	0.929663	1.57571	2.94209e-14	9.10041e-06	1.30195	0.497556	0.326755	2.27714	0.00887889	0.31088	-0.200196	0.231286	-0.653509	0.253117	0.386724	0.797416	0.00037527
lnc-CD38-6	0.196739	0.38539	-0.558612	0.952091	0.609706	0.597252	1.22813	0.163496	0.907686	1.54858	5.83977e-14	1.01325e-05	1.31911	0.497475	0.344072	2.29414	0.00801114	0.350996	-0.203632	0.231729	-0.657813	0.250549	0.379537	0.884151	0.000397548
lnc-CD40-1	-0.426624	0.504131	-1.4147	0.561454	0.397409	0.82814	1.22972	0.163535	0.9092	1.55024	5.4956e-14	9.67581e-06	1.30164	0.498114	0.325354	2.27793	0.00897156	0.333556	-0.192397	0.232012	-0.647133	0.262338	0.40696	0.872962	0.000398964
lnc-CD40LG-1	-0.612728	0.819061	-2.21806	0.992602	0.454408	0.878711	1.22498	0.164007	0.903537	1.54643	8.07132e-14	1.03343e-05	1.33816	0.497578	0.362922	2.31339	0.0071593	0.322725	-0.206087	0.231671	-0.660154	0.247979	0.373697	0.85376	0.000428534
lnc-CD40LG-2	0.297758	0.447163	-0.578665	1.17418	0.505486	0.0693043	1.22251	0.163799	0.90147	1.54355	8.42659e-14	5.67976e-06	1.29314	0.500051	0.313058	2.27322	0.00970926	0.43871	-0.196864	0.23188	-0.65134	0.257611	0.395885	0.822774	9.16257e-05
lnc-CD46-4	-0.804046	0.521289	-1.82575	0.217663	0.122972	0.0030747	1.2434	0.164605	0.920784	1.56602	4.22995e-14	6.70671e-06	1.40431	0.499719	0.424883	2.38374	0.00495095	0.47021	-0.228105	0.232279	-0.683364	0.227153	0.326084	0.656034	9.39501e-06
lnc-CD47-2	-0.33617	0.945204	-2.18874	1.5164	0.722097	0.920895	1.22544	0.16457	0.902891	1.54799	9.59233e-14	1.06436e-05	1.32589	0.497328	0.351149	2.30064	0.00767516	0.325042	-0.199883	0.231798	-0.654198	0.254432	0.388512	0.864271	0.000397319
lnc-CD53-4	0.996618	0.66211	-0.301093	2.29433	0.132268	0.470715	1.23771	0.163717	0.916832	1.55859	4.03011e-14	1.30061e-05	1.3013	0.497896	0.32544	2.27716	0.00895952	0.331185	-0.204936	0.231702	-0.659064	0.249191	0.376436	0.902182	0.000388513
lnc-CD58-1	-0.373548	0.472173	-1.29899	0.551895	0.428872	0.808	1.22161	0.163486	0.901179	1.54203	7.88258e-14	1.13798e-05	1.30364	0.498034	0.327508	2.27977	0.00885593	0.327051	-0.213132	0.232057	-0.667955	0.241691	0.358385	0.850306	0.000410016
lnc-CD72-1	-0.480646	0.502767	-1.46605	0.504759	0.339071	0.609084	1.22864	0.164495	0.906238	1.55105	8.07132e-14	1.01817e-05	1.38995	0.501466	0.407097	2.37281	0.00557511	0.378924	-0.203138	0.231593	-0.657051	0.250776	0.380414	0.856073	0.000368326
lnc-CD93-2	-0.166381	0.578417	-1.30006	0.967296	0.773616	0.594621	1.22821	0.164046	0.906686	1.54973	7.04992e-14	8.58071e-06	1.32851	0.497282	0.353857	2.30317	0.00755028	0.329632	-0.203173	0.231666	-0.65723	0.250885	0.380484	0.868362	0.000348963
lnc-CD96-3	-0.833725	0.585351	-1.98099	0.313543	0.154355	0.240153	1.22775	0.164488	0.905359	1.55014	8.39329e-14	1.1491e-05	1.38232	0.498927	0.404439	2.3602	0.00559563	0.374698	-0.191116	0.23198	-0.645788	0.263556	0.410027	0.890974	0.00023205
lnc-CD96-4	0.0890247	0.146522	-0.198152	0.376202	0.543461	0.502927	1.22506	0.163827	0.90396	1.54615	7.56062e-14	8.00925e-06	1.3254	0.497076	0.351152	2.29965	0.00766689	0.341308	-0.206019	0.231664	-0.660073	0.248034	0.373841	0.897003	0.000322629
lnc-CD97-1	-0.0870402	0.432453	-0.934632	0.760552	0.840487	0.0635864	1.22803	0.164355	0.905905	1.55016	7.90479e-14	1.80834e-05	1.33609	0.499098	0.357875	2.3143	0.00742831	0.421472	-0.202202	0.231644	-0.656216	0.251813	0.38272	0.877875	8.21382e-05
lnc-CD99-2	0.0391806	0.246441	-0.443836	0.522197	0.87368	0.42522	1.23079	0.163985	0.909386	1.5522	6.11733e-14	9.92356e-06	1.32327	0.497964	0.347279	2.29926	0.0078755	0.353155	-0.203442	0.231717	-0.657598	0.250714	0.379956	0.887693	0.000297487
lnc-CDC25B-1	-0.511378	0.467977	-1.4286	0.405841	0.274507	0.259444	1.22625	0.163725	0.905359	1.54715	6.90559e-14	1.16636e-05	1.30939	0.497424	0.334458	2.28432	0.00847978	0.320557	-0.230473	0.232871	-0.686892	0.225945	0.322319	0.756955	0.000247128
lnc-CDC26-2	1.12452	0.516177	0.112827	2.1362	0.0293654	0.351217	1.25931	0.164152	0.937575	1.58104	1.69864e-14	8.48862e-06	1.53145	0.506123	0.539463	2.52343	0.00247946	0.405884	-0.174123	0.232307	-0.629438	0.281191	0.453533	0.972286	0.000307473
lnc-CDC27-1	-0.274742	0.299221	-0.861204	0.31172	0.358518	0.477206	1.25138	0.165782	0.926455	1.57631	4.40759e-14	1.72479e-05	1.39327	0.502016	0.409335	2.3772	0.00551432	0.301601	-0.174346	0.233596	-0.632185	0.283493	0.45545	0.80535	0.000307976
lnc-CDC40-1	-1.60148	1.025	-3.61044	0.407485	0.11819	0.387142	1.23394	0.163828	0.912847	1.55504	4.996e-14	1.07271e-05	1.37937	0.498817	0.401702	2.35703	0.00568753	0.33488	-0.180131	0.232198	-0.63523	0.274967	0.437886	0.906786	0.000325936
lnc-CDC40-5	-0.668389	0.94259	-2.51583	1.17905	0.478263	0.862574	1.22971	0.164226	0.907837	1.55159	6.99441e-14	8.50361e-06	1.33767	0.497568	0.362454	2.31288	0.0071792	0.337013	-0.206266	0.231803	-0.660591	0.248058	0.373554	0.878308	0.000361269
lnc-CDC5L-4	-0.466741	0.55026	-1.54523	0.611749	0.396316	0.0090671	1.24412	0.165048	0.920627	1.5676	4.77396e-14	3.52251e-06	1.31392	0.497614	0.338614	2.28923	0.00827986	0.288851	-0.205238	0.231734	-0.659429	0.248952	0.3758	0.856153	1.93117e-05
lnc-CDH10-2	-0.308377	0.2562	-0.810518	0.193765	0.228722	0.330285	1.25021	0.165357	0.926111	1.5743	4.00791e-14	1.47279e-05	1.36472	0.498267	0.388136	2.34131	0.00616382	0.316264	-0.211272	0.231856	-0.665702	0.243158	0.362179	0.90346	0.000246403
lnc-CDH11-1	0.284516	0.6009	-0.893227	1.46226	0.635869	0.136606	1.22992	0.164138	0.908216	1.55163	6.71685e-14	8.61174e-06	1.31891	0.497547	0.343738	2.29409	0.00802943	0.35458	-0.214396	0.23288	-0.670832	0.24204	0.357243	0.994749	0.000138194
lnc-CDH11-3	0.320819	0.426318	-0.514748	1.15639	0.451729	0.0867706	1.21579	0.165003	0.89239	1.53919	1.72862e-13	4.51302e-06	1.34033	0.497508	0.365228	2.31542	0.00705833	0.298042	-0.207248	0.231548	-0.661073	0.246577	0.370758	0.874328	0.000110503
lnc-CDH16-2	-0.330159	0.620682	-1.54667	0.886356	0.594775	0.461622	1.22437	0.16403	0.902872	1.54586	8.38218e-14	1.41186e-05	1.34748	0.498682	0.370086	2.32488	0.00689047	0.359581	-0.203575	0.231579	-0.657461	0.250311	0.37936	0.839178	0.000343708
lnc-CDH4-2	-1.21025	0.49036	-2.17134	-0.249166	0.0135835	0.00459565	1.2647	0.165345	0.940629	1.58877	2.03171e-14	5.88264e-06	1.47837	0.501145	0.496146	2.4606	0.00317786	0.546256	-0.266816	0.23296	-0.723409	0.189777	0.252073	0.565915	1.83543e-05
lnc-CDH5-1	0.166474	0.137632	-0.103281	0.436228	0.226451	0.484882	1.2347	0.163919	0.913425	1.55598	4.9849e-14	8.74579e-06	1.31535	0.497563	0.34015	2.29056	0.00820305	0.330368	-0.154661	0.235024	-0.6153	0.305978	0.510498	0.718797	0.000266772
lnc-CDH5-8	0.464349	0.69223	-0.892396	1.82109	0.502347	0.0988758	1.22909	0.163652	0.908338	1.54984	5.89528e-14	8.92265e-06	1.31601	0.497551	0.340831	2.29119	0.00816955	0.36428	-0.191952	0.232225	-0.647104	0.2632	0.408477	0.779317	0.000116891
lnc-CDH6-2	-0.312334	0.651189	-1.58864	0.963973	0.631486	0.0865636	1.23634	0.164188	0.914536	1.55814	5.07372e-14	6.4147e-06	1.32897	0.497361	0.354155	2.30378	0.00753936	0.335257	-0.202327	0.231643	-0.656338	0.251685	0.382421	0.860929	0.000119668
lnc-CDH6-3	1.62317	0.760594	0.132434	3.11391	0.0328359	0.0364605	1.25792	0.164382	0.935739	1.5801	1.9762e-14	2.93332e-05	1.29638	0.497547	0.321207	2.27156	0.00917283	0.359347	-0.181024	0.231807	-0.635358	0.273309	0.434846	0.83705	7.0401e-05
lnc-CDIPT-1	-0.0766192	0.24091	-0.548794	0.395556	0.750454	0.343186	1.22996	0.163696	0.909127	1.5508	5.75096e-14	1.01729e-05	1.33152	0.497388	0.356662	2.30639	0.00742774	0.341046	-0.205345	0.231747	-0.65956	0.24887	0.375576	0.832408	0.000273242
lnc-CDK1-2	1.02937	0.701991	-0.346502	2.40525	0.142549	0.174238	1.22891	0.163448	0.908552	1.54926	5.54001e-14	8.23955e-06	1.30645	0.497368	0.331627	2.28127	0.00862102	0.347268	-0.179003	0.232122	-0.633953	0.275947	0.440612	0.74887	0.00015584
lnc-CDK12-1	-0.191476	0.228725	-0.63977	0.256817	0.402511	0.715101	1.24096	0.164863	0.917833	1.56408	5.18474e-14	1.15102e-05	1.36322	0.498891	0.385411	2.34103	0.00628556	0.32585	-0.206126	0.231608	-0.660071	0.247818	0.373477	0.858275	0.000375274
lnc-CDK16-3	-0.660652	0.604101	-1.84467	0.523364	0.274125	0.0401261	1.25495	0.16583	0.929932	1.57997	3.79696e-14	4.14256e-06	1.38914	0.500486	0.408208	2.37008	0.00551021	0.479321	-0.203927	0.231653	-0.657959	0.250104	0.37869	0.842694	7.54034e-05
lnc-CDK17-11	-0.600691	0.955334	-2.47311	1.27173	0.529495	0.679561	1.23158	0.163736	0.910666	1.5525	5.40679e-14	1.01467e-05	1.31703	0.497525	0.341893	2.29216	0.0081173	0.334019	-0.207417	0.231692	-0.661526	0.246691	0.370665	0.860697	0.000382242
lnc-CDK20-12	0.315263	0.348766	-0.368306	0.998832	0.366028	0.0277852	1.21765	0.164395	0.895436	1.53985	1.29341e-13	5.0819e-06	1.2762	0.50045	0.295334	2.25706	0.0107692	0.479141	-0.239033	0.235073	-0.699767	0.221701	0.309226	0.786198	5.34148e-05
lnc-CDK20-8	0.217065	0.251714	-0.276286	0.710416	0.388497	0.0353484	1.23789	0.163869	0.916709	1.55907	4.21885e-14	6.3788e-06	1.34634	0.497898	0.370476	2.3222	0.00685012	0.382664	-0.195382	0.232052	-0.650195	0.259432	0.399802	0.9703	5.99029e-05
lnc-CDK5R2-1	0.451264	0.762887	-1.04397	1.9465	0.554171	0.480714	1.23887	0.164718	0.916033	1.56172	5.42899e-14	8.11041e-06	1.30622	0.498612	0.328956	2.28348	0.00880051	0.302639	-0.18222	0.234292	-0.641425	0.276985	0.436719	0.976665	0.000336842
lnc-CDK5R2-2	-1.2256	0.450632	-2.10882	-0.342376	0.00653347	0.0397848	1.27467	0.165734	0.949834	1.5995	1.45439e-14	8.98217e-06	1.47717	0.500472	0.496264	2.45808	0.00316178	0.452921	-0.237503	0.231907	-0.692033	0.217027	0.305774	0.591924	0.000109114
lnc-CDKN1C-2	0.112306	0.543883	-0.953686	1.1783	0.836409	0.963247	1.23077	0.163893	0.909545	1.55199	5.92859e-14	9.49843e-06	1.32641	0.497284	0.351753	2.30107	0.00764607	0.330104	-0.200575	0.231848	-0.654989	0.253839	0.386976	0.86728	0.000401699
lnc-CDKN1C-3	0.135784	0.220794	-0.296963	0.568532	0.538566	0.789342	1.21439	0.165983	0.889071	1.53971	2.54796e-13	1.07721e-05	1.30517	0.498663	0.327808	2.28253	0.00886187	0.340946	-0.222285	0.233928	-0.680776	0.236207	0.341998	0.898447	0.000415449
lnc-CDON-1	-0.469372	0.733078	-1.90618	0.967434	0.521993	0.0572936	1.23305	0.163736	0.912136	1.55397	5.04041e-14	9.19636e-06	1.33761	0.497435	0.362659	2.31257	0.00716618	0.372548	-0.222344	0.233497	-0.67999	0.235302	0.340979	0.669562	9.10036e-05
lnc-CDRT15-2	0.260085	0.294682	-0.31748	0.837651	0.377454	0.0385586	1.23142	0.163815	0.910347	1.55249	5.59552e-14	1.01049e-05	1.3595	0.498493	0.382467	2.33652	0.00638721	0.403604	-0.209688	0.231717	-0.663844	0.244468	0.365501	0.810098	6.24054e-05
lnc-CDS1-2	1.43262	0.400659	0.647347	2.2179	0.000349332	0.180122	1.26587	0.165049	0.942376	1.58936	1.72085e-14	8.63722e-06	1.43182	0.500455	0.450945	2.41269	0.00422261	0.406683	-0.272609	0.233226	-0.729724	0.184506	0.24246	0.671661	0.000218245
lnc-CDX2-3	-0.509339	0.196837	-0.895132	-0.123547	0.00966403	0.362851	1.16843	0.16581	0.843444	1.49341	1.83098e-12	2.28693e-05	1.46247	0.501144	0.480249	2.4447	0.0035198	0.317201	-0.199589	0.23126	-0.652851	0.253673	0.388111	0.733123	0.000282497
lnc-CDY2B-1	-0.940973	0.461491	-1.84548	-0.0364671	0.0414516	0.684964	1.20416	0.164158	0.88242	1.52591	2.21045e-13	9.25516e-06	1.33392	0.497454	0.358928	2.30891	0.00732945	0.309861	-0.217205	0.231828	-0.671579	0.237169	0.348798	0.871899	0.000311802
lnc-CDYL-2	-0.855094	0.938852	-2.69521	0.985022	0.362408	0.732809	1.22973	0.164248	0.907813	1.55165	7.03881e-14	8.78465e-06	1.3277	0.497096	0.353405	2.30199	0.00756476	0.339305	-0.225771	0.232731	-0.681915	0.230373	0.331999	0.895501	0.000357438
lnc-CDYL2-2	-1.12063	0.743786	-2.57843	0.33716	0.131898	0.0571778	1.23368	0.164621	0.911033	1.55633	6.67244e-14	1.03368e-05	1.35395	0.497524	0.37882	2.32908	0.00650111	0.378027	-0.205441	0.231846	-0.65985	0.248968	0.375557	0.872313	8.47513e-05
lnc-CDYL2-4	-0.434612	0.501822	-1.41817	0.548941	0.386453	0.175956	1.23697	0.164792	0.913982	1.55995	6.08402e-14	8.34132e-06	1.35429	0.498181	0.37787	2.3307	0.00655858	0.379634	-0.203908	0.231568	-0.657774	0.249957	0.378559	0.84605	0.000202691
lnc-CEACAM21-4	0.742947	0.83914	-0.901738	2.38763	0.375959	0.861254	1.23811	0.164121	0.916436	1.55978	4.56302e-14	1.169e-05	1.34833	0.49759	0.373069	2.32359	0.00673408	0.333165	-0.215162	0.232138	-0.670143	0.23982	0.353993	0.91698	0.000453936
lnc-CEBPB-5	0.308287	0.440069	-0.554234	1.17081	0.48359	0.0424196	1.22301	0.164163	0.90126	1.54477	9.33698e-14	4.52257e-06	1.31259	0.497639	0.33724	2.28795	0.00834844	0.369461	-0.191088	0.232171	-0.646135	0.263959	0.410481	0.761343	5.14486e-05
lnc-CEBPB-7	0.909533	0.73599	-0.532981	2.35205	0.216535	0.200272	1.24211	0.164034	0.920604	1.56361	3.66374e-14	9.48898e-06	1.38212	0.499219	0.403669	2.36057	0.00563037	0.411377	-0.212054	0.231784	-0.666343	0.242234	0.360255	0.820448	0.000265162
lnc-CEBPG-1	-1.06465	0.392349	-1.83364	-0.29566	0.00665712	0.0195105	1.24245	0.16416	0.920706	1.5642	3.77476e-14	1.51948e-05	1.59507	0.508558	0.598319	2.59183	0.00170998	0.631015	-0.206358	0.231619	-0.660323	0.247608	0.372964	0.756146	6.27049e-05
lnc-CECR1-1	0.796316	0.678205	-0.532941	2.12557	0.240334	0.0401388	1.24452	0.164562	0.921988	1.56706	3.95239e-14	5.13652e-06	1.3363	0.497484	0.361247	2.31135	0.0072289	0.359317	-0.211861	0.231842	-0.666263	0.242541	0.360813	0.789747	6.21712e-05
lnc-CECR2-1	-0.662784	0.424011	-1.49383	0.168263	0.118023	0.295586	1.23275	0.164547	0.910242	1.55525	6.79456e-14	7.15668e-06	1.408	0.499711	0.428586	2.38742	0.00483792	0.297046	-0.222493	0.231959	-0.677124	0.232138	0.337462	0.930809	0.000185608
lnc-CELA3A-1	0.516188	0.195243	0.13352	0.898857	0.00819742	0.0217635	1.2476	0.164599	0.924988	1.5702	3.4639e-14	1.58157e-05	1.52904	0.50257	0.54402	2.51406	0.00234668	0.516798	-0.279082	0.2334	-0.736538	0.178374	0.231805	0.606711	7.72271e-05
lnc-CELA3A-2	0.290986	0.281523	-0.26079	0.842761	0.301318	0.0382188	1.23012	0.164105	0.908477	1.55176	6.58362e-14	9.60755e-06	1.37151	0.499428	0.392653	2.35038	0.00602955	0.437762	-0.202247	0.231612	-0.656199	0.251705	0.382546	0.832682	5.80072e-05
lnc-CELF2-3	-0.317925	0.946458	-2.17295	1.5371	0.736939	0.593809	1.2283	0.164075	0.906722	1.54988	7.08322e-14	1.01951e-05	1.32602	0.49733	0.35127	2.30077	0.00766969	0.324717	-0.202438	0.231661	-0.656485	0.25161	0.382199	0.860583	0.000339577
lnc-CELF4-9	0.261577	1.02247	-1.74243	2.26558	0.798083	0.0930366	1.23447	0.164735	0.911593	1.55734	6.69464e-14	4.93921e-06	1.32933	0.497344	0.35455	2.3041	0.00752098	0.345012	-0.201567	0.231721	-0.655732	0.252599	0.384373	0.899793	0.000112875
lnc-CEMP1-1	0.0903342	0.438614	-0.769333	0.950001	0.836827	0.331293	1.22924	0.163874	0.908055	1.55043	6.32827e-14	8.03317e-06	1.31818	0.499356	0.33946	2.2969	0.00829646	0.375287	-0.19839	0.23261	-0.654298	0.257517	0.393721	0.804049	0.000254822
lnc-CEMP1-10	-0.717037	0.475131	-1.64828	0.214202	0.131264	0.97402	1.23596	0.164778	0.913002	1.55892	6.35048e-14	9.94667e-06	1.27172	0.498949	0.293795	2.24964	0.0108097	0.312452	-0.185767	0.231759	-0.640006	0.268472	0.422811	0.839484	0.000411516
lnc-CEMP1-4	0.103734	1.23187	-2.31068	2.51815	0.93289	0.70766	1.22976	0.164035	0.908255	1.55126	6.52811e-14	8.88568e-06	1.32976	0.498042	0.353612	2.3059	0.00758584	0.322133	-0.201732	0.231932	-0.65631	0.252846	0.384415	0.857808	0.000374621
lnc-CEMP1-5	-0.859205	0.342754	-1.53099	-0.18742	0.0121839	0.0957812	1.24222	0.164707	0.919397	1.56504	4.62963e-14	1.03845e-05	1.48578	0.50077	0.504286	2.46727	0.00300735	0.46485	-0.248102	0.231994	-0.702801	0.206597	0.284873	0.693139	0.000149842
lnc-CENPC1-1	-1.8792	1.18526	-4.20226	0.443857	0.112857	0.517639	1.25137	0.164508	0.928943	1.5738	2.80886e-14	8.68413e-06	1.35146	0.497357	0.376659	2.32626	0.00658197	0.324677	-0.18778	0.231832	-0.642162	0.266602	0.41795	0.863251	0.000339813
lnc-CENPJ-1	-0.386821	0.488719	-1.34469	0.57105	0.428652	0.0205148	1.22632	0.163742	0.905389	1.54725	6.92779e-14	1.32395e-05	1.34525	0.497742	0.369699	2.32081	0.00687753	0.382347	-0.225629	0.233261	-0.682812	0.231554	0.333403	0.648392	3.46781e-05
lnc-CEP120-5	-0.646058	1.26659	-3.12853	1.83641	0.609998	0.0623663	1.22172	0.164638	0.899035	1.5444	1.16573e-13	2.64052e-05	1.34323	0.498415	0.366352	2.3201	0.00703891	0.383084	-0.199811	0.231747	-0.654026	0.254404	0.38858	0.88076	8.45437e-05
lnc-CEP44-4	-0.743724	0.634951	-1.98821	0.500757	0.241474	0.127826	1.24371	0.164774	0.920758	1.56666	4.41869e-14	5.97503e-06	1.42568	0.504164	0.437538	2.41383	0.00468674	0.498934	-0.2284	0.232706	-0.684496	0.227695	0.326348	0.768122	0.000137494
lnc-CEP44-5	-1.64648	0.801021	-3.21645	-0.0765043	0.0398334	0.534684	1.21971	0.163708	0.89885	1.54057	9.29257e-14	6.34919e-06	1.33413	0.496979	0.360071	2.30819	0.00726419	0.319486	-0.194757	0.231415	-0.648323	0.258809	0.400018	0.818762	0.000245042
lnc-CEP85-1	-0.0867232	0.45329	-0.975156	0.801709	0.848275	0.993783	1.22994	0.163929	0.908646	1.55124	6.23945e-14	9.28746e-06	1.33557	0.499059	0.357433	2.31371	0.00744672	0.330527	-0.201774	0.231657	-0.655813	0.252265	0.383752	0.861582	0.000393003
lnc-CERK-1	0.312294	0.207057	-0.0935309	0.718119	0.131491	0.848647	1.23498	0.163653	0.914228	1.55574	4.4742e-14	9.79287e-06	1.35329	0.497387	0.378433	2.32816	0.00651229	0.330919	-0.260029	0.234881	-0.720387	0.200329	0.268264	0.880935	0.000420804
lnc-CETN3-1	-0.0867448	1.03062	-2.10673	1.93324	0.932923	0.0309967	1.22936	0.164331	0.907278	1.55144	7.37188e-14	2.12086e-05	1.32796	0.497298	0.35327	2.30264	0.0075774	0.345045	-0.200681	0.232822	-0.657004	0.255642	0.388716	0.959838	4.79132e-05
lnc-CETN3-3	-0.650289	0.560923	-1.74968	0.449099	0.246326	0.0727853	1.2361	0.164382	0.913915	1.55828	5.4956e-14	1.15973e-05	1.37058	0.498642	0.393258	2.3479	0.00598463	0.401091	-0.216354	0.232002	-0.67107	0.238362	0.351052	0.78707	0.000132933
lnc-CFH-3	-0.363359	1.31216	-2.93514	2.20842	0.781844	0.555679	1.22603	0.164542	0.903531	1.54852	9.24816e-14	1.46047e-05	1.32087	0.497844	0.345116	2.29663	0.00797361	0.315507	-0.204106	0.231687	-0.658204	0.249993	0.378343	0.854748	0.000367547
lnc-CFHR5-2	-0.285096	0.530309	-1.32448	0.75429	0.590851	0.0750675	1.22847	0.16366	0.907697	1.54923	6.08402e-14	1.24423e-05	1.31452	0.497769	0.338916	2.29013	0.0082702	0.284832	-0.216394	0.232963	-0.672993	0.240206	0.352954	0.722366	9.95584e-05
lnc-CGNL1-2	-0.344076	0.560612	-1.44286	0.754704	0.539381	0.772038	1.23075	0.163665	0.909969	1.55152	5.4845e-14	1.02535e-05	1.32234	0.497316	0.347617	2.29706	0.00783845	0.336805	-0.212944	0.232418	-0.668475	0.242586	0.359555	0.902633	0.00040951
lnc-CH25H-2	0.0972212	0.598617	-1.07605	1.27049	0.870983	0.548143	1.23199	0.164185	0.910192	1.55378	6.20615e-14	8.28065e-06	1.32563	0.497413	0.35072	2.30054	0.00769765	0.324029	-0.202645	0.231646	-0.656663	0.251373	0.381681	0.868174	0.000340047
lnc-CHAD-4	-1.27012	0.535857	-2.32038	-0.219857	0.0177758	0.437322	1.28432	0.168308	0.954446	1.6142	2.33147e-14	9.89121e-06	1.45463	0.499948	0.474751	2.43451	0.00361931	0.376153	-0.257939	0.232329	-0.713296	0.197418	0.2669	0.718824	0.000405592
lnc-CHADL-2	0.230376	0.135553	-0.0353028	0.496056	0.0892196	0.370876	1.26164	0.166378	0.935545	1.58774	3.37508e-14	5.72963e-06	1.58503	0.521942	0.562044	2.60802	0.00239108	0.525879	-0.162736	0.232956	-0.619322	0.29385	0.484821	0.966819	0.000246477
lnc-CHCHD6-2	-0.50208	0.635527	-1.74769	0.743531	0.429515	0.306999	1.22683	0.163558	0.906258	1.54739	6.33937e-14	1.24931e-05	1.34186	0.497702	0.366385	2.31734	0.00701528	0.340615	-0.19783	0.23177	-0.652091	0.256431	0.393348	0.886366	0.00028355
lnc-CHCHD7-3	0.225497	0.213976	-0.193889	0.644883	0.291956	0.437689	1.23314	0.163902	0.911894	1.55438	5.32907e-14	1.03182e-05	1.34376	0.497473	0.368734	2.31879	0.00690946	0.340979	-0.236408	0.234192	-0.695415	0.2226	0.312753	0.776441	0.000347997
lnc-CHD1-1	0.123484	0.534217	-0.923562	1.17053	0.817199	0.010203	1.23087	0.163844	0.909739	1.55199	5.80647e-14	1.10543e-05	1.32546	0.497389	0.350594	2.30032	0.00770268	0.347584	-0.193738	0.234897	-0.654127	0.26665	0.409496	0.557212	1.89053e-05
lnc-CHD2-6	0.154837	0.257217	-0.3493	0.658973	0.547195	0.0854182	1.22478	0.163826	0.903688	1.54587	7.64944e-14	1.81299e-05	1.34562	0.498248	0.36907	2.32217	0.00691939	0.391719	-0.203042	0.231604	-0.656978	0.250893	0.380661	0.835425	0.000118552
lnc-CHD9-3	0.26772	0.238504	-0.199738	0.735178	0.26165	0.393811	1.24504	0.16491	0.921822	1.56826	4.36318e-14	1.34952e-05	1.31438	0.497267	0.339751	2.289	0.00821266	0.360727	-0.243955	0.234686	-0.703932	0.216022	0.298576	0.964032	0.000271026
lnc-CHD9-5	-2.59446	0.81036	-4.18274	-1.00618	0.00136661	0.00787451	1.26275	0.163631	0.942037	1.58346	1.18794e-14	1.28858e-05	1.51331	0.500582	0.532192	2.49444	0.0025019	0.555021	-0.260253	0.232592	-0.716125	0.195619	0.263172	0.744318	4.3178e-05
lnc-CHD9-7	-0.124382	0.59674	-1.29397	1.04521	0.834888	0.976722	1.23205	0.16427	0.910088	1.55401	6.37268e-14	9.93425e-06	1.33421	0.498244	0.357671	2.31075	0.00741013	0.33604	-0.20428	0.231749	-0.6585	0.24994	0.378063	0.870533	0.000412728
lnc-CHFR-2	-2.76448	1.40376	-5.5158	-0.0131635	0.0489139	0.00936011	1.24973	0.165435	0.925481	1.57397	4.21885e-14	6.05133e-06	1.42705	0.499863	0.44734	2.40677	0.00430519	0.490497	-0.231564	0.232042	-0.686359	0.223231	0.318309	0.767202	2.48346e-05
lnc-CHGA-1	0.275507	0.783556	-1.26024	1.81125	0.72513	0.603396	1.22845	0.163897	0.907221	1.54968	6.61693e-14	9.04344e-06	1.32419	0.497403	0.349298	2.29908	0.007763	0.33065	-0.202967	0.231673	-0.657038	0.251104	0.380979	0.873141	0.000359882
lnc-CHIC1-2	-0.575203	0.220387	-1.00715	-0.143252	0.00905512	0.776412	1.30495	0.16847	0.974753	1.63514	9.4369e-15	2.05473e-05	1.40042	0.497477	0.425386	2.37546	0.00487696	0.346138	-0.232215	0.232333	-0.68758	0.22315	0.317556	0.999764	0.000542167
lnc-CHIC1-3	-0.279567	0.21836	-0.707545	0.148411	0.200439	0.890245	1.2459	0.16511	0.922292	1.56951	4.4964e-14	1.06496e-05	1.35178	0.497745	0.376216	2.32734	0.00661147	0.329058	-0.192429	0.231763	-0.646676	0.261819	0.40638	0.869988	0.000409193
lnc-CHIT1-1	0.329535	0.564588	-0.777037	1.43611	0.55944	0.238455	1.23356	0.16409	0.911953	1.55517	5.58442e-14	9.83047e-06	1.32024	0.497365	0.34542	2.29506	0.00794347	0.347818	-0.200547	0.231646	-0.654565	0.25347	0.386627	0.870229	0.000184854
lnc-CHMP3-2	-0.0406131	0.994312	-1.98943	1.9082	0.967419	0.00228192	1.23087	0.164322	0.908807	1.55294	6.86118e-14	3.64994e-06	1.32852	0.497995	0.35247	2.30457	0.00763626	0.421279	-0.203006	0.231794	-0.657314	0.251302	0.381137	0.779258	5.48404e-06
lnc-CHMP7-1	-0.337284	0.390465	-1.10258	0.428014	0.387698	0.695836	1.21809	0.164176	0.896305	1.53986	1.17684e-13	1.30235e-05	1.26095	0.503112	0.274865	2.24703	0.0122004	0.313698	-0.21658	0.232365	-0.672007	0.238847	0.351302	0.885835	0.000412253
lnc-CHN2-1	-0.524212	0.577383	-1.65586	0.607438	0.363926	0.0107461	1.23954	0.165091	0.915965	1.56311	5.9952e-14	3.91773e-06	1.34226	0.497604	0.366977	2.31755	0.00698722	0.38675	-0.225541	0.233085	-0.682379	0.231297	0.333227	0.655713	1.74358e-05
lnc-CHORDC1-1	0.00288148	0.243196	-0.473774	0.479537	0.990547	0.283667	1.23047	0.164042	0.908955	1.55199	6.33937e-14	7.9298e-06	1.32812	0.50084	0.346494	2.30975	0.00800665	0.402144	-0.202987	0.233283	-0.660214	0.254239	0.384228	0.770274	0.000238063
lnc-CHRDL2-5	0.670085	0.779427	-0.857563	2.19773	0.389946	0.245945	1.23579	0.163765	0.914819	1.55676	4.4853e-14	7.9346e-06	1.34056	0.497482	0.365508	2.3156	0.00704563	0.353757	-0.22524	0.233147	-0.682199	0.231719	0.334	0.746839	0.000223607
lnc-CHRFAM7A-1	-0.0619224	0.755661	-1.54299	1.41915	0.934691	0.592879	1.22922	0.164489	0.906832	1.55162	7.83817e-14	8.29395e-06	1.32727	0.497253	0.352673	2.30187	0.00760307	0.33166	-0.204046	0.232254	-0.659256	0.251164	0.379648	0.899883	0.000353762
lnc-CHRFAM7A-2	0.365612	0.178535	0.0156909	0.715533	0.0405746	0.0872608	1.25291	0.165435	0.928663	1.57716	3.63043e-14	6.67607e-06	1.50563	0.507511	0.510924	2.50033	0.00301024	0.522548	-0.159227	0.233039	-0.615976	0.297521	0.49444	0.970374	0.000121048
lnc-CHRM2-1	0.922016	0.766632	-0.580554	2.42459	0.229098	0.767147	1.23834	0.16487	0.9152	1.56148	5.87308e-14	8.45845e-06	1.31745	0.497425	0.342514	2.29239	0.00808411	0.316205	-0.211933	0.231672	-0.666002	0.242136	0.360298	0.891528	0.000330849
lnc-CHRM3-1	-0.548816	0.721776	-1.96347	0.865838	0.447034	0.630269	1.22662	0.164212	0.904774	1.54847	8.03801e-14	9.45589e-06	1.35868	0.498868	0.380912	2.33644	0.00645911	0.360427	-0.206798	0.231671	-0.660865	0.247269	0.372052	0.849561	0.000340862
lnc-CHST13-2	0.102577	0.474217	-0.826872	1.03203	0.828748	0.0200937	1.22957	0.163717	0.908694	1.55045	5.89528e-14	7.55194e-06	1.32024	0.498349	0.34349	2.29698	0.00806779	0.413124	-0.196883	0.233217	-0.653979	0.260213	0.398554	0.67025	3.37021e-05
lnc-CHST2-2	-0.377301	0.702375	-1.75393	0.999328	0.591144	0.870234	1.23138	0.164112	0.909728	1.55303	6.22835e-14	9.38246e-06	1.3056	0.498941	0.327693	2.28351	0.00887738	0.328667	-0.196249	0.231973	-0.650907	0.258409	0.397552	0.880114	0.000397502
lnc-CHST4-3	0.579204	0.481729	-0.364968	1.52338	0.22923	0.799564	1.22891	0.164069	0.90734	1.55048	6.87228e-14	8.23189e-06	1.31169	0.497394	0.336817	2.28657	0.00836112	0.336063	-0.20375	0.231552	-0.657583	0.250084	0.378897	0.897072	0.000354109
lnc-CHST6-2	0.838968	0.248578	0.351763	1.32617	0.000737986	0.566409	1.26458	0.165374	0.940452	1.58871	2.06501e-14	1.0912e-05	1.72613	0.517613	0.711629	2.74064	0.000853634	0.254613	-0.150487	0.23228	-0.605749	0.304774	0.517069	0.863368	0.000304407
lnc-CHST7-1	0.37684	0.301231	-0.213562	0.967243	0.210934	0.984922	1.23292	0.164006	0.911474	1.55436	5.58442e-14	1.02985e-05	1.34744	0.497518	0.372326	2.32256	0.00676226	0.329617	-0.215499	0.231963	-0.670137	0.239139	0.352876	0.872299	0.000426161
lnc-CHST8-1	-0.156001	0.48938	-1.11517	0.803165	0.749899	0.815765	1.23316	0.16446	0.910826	1.5555	6.4615e-14	1.00711e-05	1.33589	0.498051	0.359729	2.31205	0.00731313	0.325348	-0.207743	0.232157	-0.662762	0.247275	0.370872	0.869493	0.000382729
lnc-CHSY1-3	-0.338677	0.417417	-1.1568	0.479446	0.417157	0.149409	1.23421	0.164004	0.91277	1.55565	5.25135e-14	8.92355e-06	1.34629	0.497853	0.37052	2.32207	0.00684692	0.374246	-0.206071	0.231734	-0.660262	0.24812	0.373866	0.826383	0.000170182
lnc-CHURC1-1	-0.0719879	0.267922	-0.597105	0.45313	0.788169	0.0130724	1.23239	0.164153	0.910653	1.55412	6.02851e-14	1.53026e-05	1.32839	0.497242	0.353812	2.30296	0.00755102	0.315172	-0.20561	0.231902	-0.660129	0.24891	0.375283	0.966595	2.21932e-05
lnc-CIAO1-1	0.478328	0.45878	-0.420865	1.37752	0.29713	0.952831	1.23579	0.164241	0.913887	1.5577	5.30687e-14	7.43318e-06	1.34291	0.497654	0.367526	2.31829	0.00696568	0.333324	-0.214191	0.232012	-0.668926	0.240544	0.355909	0.867113	0.000322405
lnc-CIB2-5	-1.03394	0.529322	-2.07139	0.00350988	0.0507801	0.0561603	1.23276	0.16373	0.911861	1.55367	5.10703e-14	1.5426e-05	1.43243	0.500229	0.452004	2.41287	0.0041891	0.436082	-0.215838	0.2316	-0.669767	0.23809	0.351366	0.79105	0.000126661
lnc-CIDEA-2	1.06514	0.644375	-0.197812	2.32809	0.0983348	0.460973	1.24969	0.164637	0.927008	1.57237	3.18634e-14	1.43432e-05	1.30141	0.49781	0.325718	2.2771	0.00894194	0.331284	-0.200691	0.231956	-0.655317	0.253934	0.386922	0.924489	0.000340139
lnc-CISD2-1	0.148995	0.45569	-0.744141	1.04213	0.743693	0.11012	1.22801	0.164015	0.906543	1.54947	7.03881e-14	7.01244e-06	1.31747	0.498215	0.34099	2.29395	0.0081839	0.384826	-0.207325	0.232068	-0.662171	0.247521	0.371654	0.945111	0.000126496
lnc-CIT-1	-0.139956	0.534344	-1.18725	0.907338	0.793382	0.439613	1.23086	0.163924	0.909571	1.55214	5.973e-14	9.48732e-06	1.33643	0.498405	0.359576	2.31329	0.00733113	0.361304	-0.209538	0.233131	-0.666467	0.247391	0.36876	0.806876	0.00031818
lnc-CIT-2	0.207696	0.577103	-0.923406	1.3388	0.718927	0.788816	1.22895	0.163698	0.908111	1.5498	6.02851e-14	9.6546e-06	1.31858	0.497841	0.342828	2.29433	0.00808275	0.336559	-0.20263	0.231584	-0.656527	0.251267	0.381589	0.859567	0.000402188
lnc-CKAP2L-1	0.194573	0.405934	-0.601043	0.990189	0.63171	0.814247	1.23134	0.163931	0.910042	1.55264	5.85088e-14	9.68799e-06	1.31657	0.497687	0.341121	2.29202	0.00815999	0.337553	-0.21089	0.232386	-0.666359	0.244579	0.364145	0.875815	0.000409796
lnc-CKAP4-1	0.386831	0.856325	-1.29153	2.0652	0.651461	0.18899	1.22799	0.164119	0.906324	1.54966	7.30527e-14	7.5336e-06	1.32855	0.497323	0.353812	2.30328	0.00755364	0.320893	-0.190064	0.233349	-0.647418	0.267291	0.415356	0.762588	0.00017625
lnc-CKB-2	-0.0465306	0.462976	-0.953948	0.860887	0.919945	0.39245	1.23156	0.164332	0.909472	1.55364	6.66134e-14	7.53954e-06	1.32885	0.497456	0.353856	2.30385	0.0075559	0.34339	-0.202339	0.231654	-0.656373	0.251695	0.382416	0.875397	0.000287284
lnc-CKS1B-3	-0.0810478	0.317233	-0.702812	0.540717	0.79835	0.286401	1.23595	0.165336	0.911902	1.56001	7.69385e-14	6.21826e-06	1.34481	0.501848	0.361203	2.32841	0.00736863	0.411815	-0.197128	0.232704	-0.653219	0.258963	0.396928	0.955681	0.000250658
lnc-CLASP2-8	-0.879763	0.634632	-2.12362	0.364091	0.165668	0.238008	1.24977	0.164742	0.926881	1.57266	3.29736e-14	7.60529e-06	1.34617	0.497436	0.371214	2.32113	0.00680544	0.339582	-0.210497	0.231675	-0.664572	0.243578	0.363568	0.843874	0.000250212
lnc-CLCNKB-1	0.135407	0.408032	-0.664321	0.935134	0.74	0.751179	1.2317	0.164094	0.910079	1.55332	6.09512e-14	9.77052e-06	1.32178	0.497624	0.346457	2.29711	0.00790303	0.335768	-0.199051	0.231935	-0.653634	0.255533	0.390772	0.860561	0.000381598
lnc-CLDN10-2	-0.416168	0.46596	-1.32943	0.497097	0.371782	9.30849e-05	1.24172	0.165189	0.91796	1.56549	5.60663e-14	2.27771e-06	1.3596	0.498806	0.381953	2.33724	0.00641654	0.494693	-0.201349	0.231658	-0.65539	0.252692	0.384757	0.853748	3.36548e-07
lnc-CLDN14-1	0.695054	0.561609	-0.40568	1.79579	0.21586	0.125023	1.21973	0.163819	0.89865	1.54081	9.64784e-14	6.83463e-06	1.33683	0.497139	0.362453	2.3112	0.00716577	0.315079	-0.201008	0.231488	-0.654715	0.2527	0.385214	0.861686	0.000138276
lnc-CLDN15-1	-1.09678	0.476103	-2.02993	-0.163637	0.0212415	0.040253	1.24994	0.163985	0.928538	1.57135	2.4869e-14	1.27585e-05	1.44131	0.499987	0.46135	2.42126	0.00394296	0.418269	-0.142532	0.233442	-0.60007	0.315006	0.541487	0.903042	0.000110588
lnc-CLDN8-1	0.796869	1.0264	-1.21483	2.80857	0.437527	0.537232	1.23483	0.164046	0.91331	1.55636	5.17364e-14	1.23002e-05	1.3238	0.497086	0.34953	2.29807	0.00774195	0.329415	-0.205382	0.231598	-0.659305	0.248542	0.375185	0.891947	0.000383117
lnc-CLDN9-1	-0.245107	0.243858	-0.723061	0.232846	0.314839	0.705421	1.24576	0.165025	0.922315	1.5692	4.38538e-14	1.30077e-05	1.36459	0.498437	0.387669	2.34151	0.0061864	0.318228	-0.192064	0.231617	-0.646025	0.261898	0.406975	0.809187	0.000394504
lnc-CLDND2-1	-1.41199	0.641805	-2.6699	-0.154075	0.0278048	0.781352	1.24525	0.163998	0.923821	1.56668	3.11973e-14	1.13854e-05	1.41471	0.499095	0.436501	2.39292	0.00458905	0.289226	-0.21777	0.231552	-0.671603	0.236064	0.346972	0.780164	0.000401861
lnc-CLEC12B-1	0.282644	0.7688	-1.22418	1.78946	0.71314	0.721198	1.23237	0.164101	0.910736	1.554	5.91749e-14	9.93147e-06	1.3455	0.499661	0.366182	2.32482	0.00708498	0.320881	-0.20434	0.231647	-0.658359	0.249679	0.377713	0.866559	0.000370804
lnc-CLEC18B-3	0.071627	0.758627	-1.41526	1.55851	0.924778	0.145716	1.23123	0.164129	0.909541	1.55292	6.30607e-14	1.38926e-05	1.32478	0.498027	0.348665	2.3009	0.00781275	0.374142	-0.201665	0.23188	-0.656142	0.252811	0.384466	0.817021	0.00015121
lnc-CLEC2D-3	0.0818954	0.945961	-1.77215	1.93594	0.93101	0.710515	1.22998	0.16399	0.908568	1.5514	6.36158e-14	1.00214e-05	1.32878	0.497507	0.353686	2.30388	0.00756526	0.337838	-0.202566	0.231646	-0.656583	0.251451	0.381866	0.86625	0.000375384
lnc-CLEC2D-8	0.737196	0.198641	0.347866	1.12653	0.000206288	0.869318	1.25249	0.165673	0.927773	1.5772	4.03011e-14	2.11515e-05	1.51621	0.500865	0.53453	2.49788	0.00246848	0.323438	-0.317564	0.233463	-0.775142	0.140015	0.173756	0.70865	0.000756903
lnc-CLEC3A-2	0.104947	0.586383	-1.04434	1.25424	0.857959	0.755823	1.23092	0.163984	0.909513	1.55232	6.08402e-14	9.97316e-06	1.32834	0.49725	0.353751	2.30294	0.00755401	0.330417	-0.207641	0.233341	-0.664982	0.2497	0.373541	0.897912	0.000391031
lnc-CLEC4D-1	1.85121	1.08664	-0.278565	3.98099	0.088454	0.391507	1.23657	0.162036	0.918985	1.55416	2.32037e-14	9.81701e-06	1.30628	0.497631	0.33094	2.28162	0.00866505	0.35864	-0.194626	0.23224	-0.649808	0.260557	0.402011	0.895163	0.000281855
lnc-CLGN-1	0.267954	0.599617	-0.907273	1.44318	0.654965	0.948229	1.23303	0.163776	0.912034	1.55402	5.11813e-14	9.38859e-06	1.31754	0.497823	0.341827	2.29326	0.00813034	0.327302	-0.20962	0.23216	-0.664645	0.245405	0.366572	0.863967	0.000397498
lnc-CLGN-2	-0.208625	0.140934	-0.484851	0.0676015	0.138794	0.612375	1.267	0.167815	0.938092	1.59592	4.35207e-14	5.91217e-06	1.45892	0.504987	0.469161	2.44867	0.00386444	0.371603	-0.196368	0.231776	-0.65064	0.257905	0.396867	0.9181	0.000257182
lnc-CLGN-3	-0.150021	0.996507	-2.10314	1.8031	0.880333	0.59798	1.23004	0.163896	0.908813	1.55127	6.13953e-14	9.9144e-06	1.32668	0.497266	0.352054	2.3013	0.00763172	0.328868	-0.205422	0.232357	-0.660835	0.24999	0.376653	0.83985	0.000356705
lnc-CLIC6-2	0.708137	0.793237	-0.846579	2.26285	0.372008	0.948611	1.23063	0.164405	0.908404	1.55286	7.13873e-14	8.80948e-06	1.31209	0.497682	0.336653	2.28753	0.00837893	0.329518	-0.217124	0.232192	-0.672213	0.237964	0.349734	0.86974	0.000385064
lnc-CLINT1-1	-1.34492	0.634664	-2.58884	-0.101002	0.0340814	0.101006	1.22853	0.163275	0.908515	1.54854	5.29576e-14	1.03516e-05	1.3158	0.497491	0.340736	2.29087	0.00817216	0.28405	-0.178761	0.232121	-0.63371	0.276188	0.441228	0.97709	0.000114876
lnc-CLK1-2	0.965288	0.784133	-0.571584	2.50216	0.218313	0.965195	1.23575	0.163742	0.914818	1.55667	4.45199e-14	9.25373e-06	1.33708	0.497498	0.362002	2.31216	0.00719654	0.32522	-0.201705	0.231444	-0.655326	0.251916	0.383477	0.833266	0.000391731
lnc-CLK3-1	-0.271514	0.465766	-1.1844	0.641371	0.559934	0.946675	1.23244	0.164263	0.910488	1.55439	6.25056e-14	1.05533e-05	1.33543	0.497531	0.360287	2.31057	0.00727222	0.326354	-0.201449	0.231769	-0.655708	0.252811	0.38475	0.876001	0.000434069
lnc-CLLU1.1-1	-0.467824	0.683304	-1.80708	0.871427	0.493565	0.826865	1.23006	0.163995	0.908635	1.55148	6.35048e-14	1.0172e-05	1.33675	0.497404	0.361852	2.31164	0.00720008	0.338815	-0.198892	0.231737	-0.653089	0.255305	0.390745	0.878119	0.0004149
lnc-CLLU1.1-7	0.573934	0.811985	-1.01753	2.1654	0.479673	0.371126	1.24402	0.165456	0.919733	1.56831	5.52891e-14	1.5474e-05	1.31026	0.497902	0.334391	2.28613	0.00849927	0.351757	-0.196162	0.231824	-0.650529	0.258205	0.397459	0.846338	0.00024808
lnc-CLMP-2	-0.164446	0.713886	-1.56364	1.23475	0.817818	0.188011	1.23171	0.164075	0.910133	1.55329	6.05072e-14	7.80628e-06	1.34004	0.500267	0.359537	2.32055	0.00739184	0.41452	-0.20403	0.231748	-0.658248	0.250187	0.378644	0.844195	0.000183535
lnc-CLNK-2	0.546528	0.30441	-0.0501055	1.14316	0.0725955	0.350159	1.22186	0.163604	0.901204	1.54252	8.11573e-14	1.37272e-05	1.29534	0.49728	0.320692	2.26999	0.00919129	0.318022	-0.260342	0.233961	-0.718897	0.198213	0.265812	0.737607	0.000326986
lnc-CLOCK-1	-0.43322	0.741043	-1.88564	1.0192	0.558812	0.0760406	1.23543	0.164288	0.91343	1.55743	5.4845e-14	6.31575e-06	1.34381	0.497928	0.367885	2.31973	0.0069591	0.389287	-0.22552	0.235016	-0.686143	0.235104	0.337261	0.64501	9.60928e-05
lnc-CLPTM1L-1	0.0215969	0.36341	-0.690674	0.733868	0.952611	0.587778	1.23037	0.163878	0.909172	1.55156	6.00631e-14	9.50583e-06	1.32479	0.499219	0.34634	2.30324	0.00796079	0.357115	-0.202337	0.231709	-0.656478	0.251804	0.382534	0.859279	0.000354428
lnc-CLRN2-1	-0.473754	0.404126	-1.26583	0.31832	0.24108	0.0417596	1.21643	0.165099	0.892839	1.54001	1.73417e-13	1.82725e-05	1.42367	0.503718	0.436399	2.41094	0.00470861	0.520311	-0.208218	0.231859	-0.662652	0.246217	0.369166	0.875017	5.85864e-05
lnc-CLSTN3-1	-0.390164	0.377287	-1.12963	0.349305	0.301075	0.0018605	1.21991	0.164215	0.898059	1.54177	1.09579e-13	2.08575e-05	1.38427	0.500455	0.403398	2.36515	0.00567439	0.524578	-0.226313	0.232719	-0.682433	0.229807	0.330815	0.633395	4.12971e-06
lnc-CLUL1-1	-0.59585	0.717251	-2.00164	0.809937	0.40612	0.604903	1.23811	0.164399	0.915895	1.56033	5.02931e-14	8.93869e-06	1.36625	0.499463	0.38732	2.34518	0.00622977	0.367075	-0.216563	0.232282	-0.671828	0.238701	0.351167	0.855018	0.000373011
lnc-CLVS1-3	1.419	0.933157	-0.409959	3.24795	0.12835	0.65579	1.26042	0.166308	0.934461	1.58638	3.4861e-14	7.93431e-06	1.38442	0.498401	0.407571	2.36127	0.00547416	0.361017	-0.217888	0.231638	-0.671889	0.236114	0.346889	0.876781	0.000353149
lnc-CMAHP-2	0.145651	0.74986	-1.32405	1.61535	0.84599	0.196765	1.23125	0.164046	0.909725	1.55277	6.11733e-14	1.06825e-05	1.32496	0.497466	0.349948	2.29998	0.00773498	0.347429	-0.202423	0.231649	-0.656446	0.2516	0.382208	0.864388	0.00018072
lnc-CMC1-7	0.0681397	0.599066	-1.10601	1.24229	0.909441	0.448416	1.23002	0.163857	0.908861	1.55117	6.06182e-14	8.92919e-06	1.32678	0.497294	0.352104	2.30146	0.00763031	0.335735	-0.201539	0.23184	-0.655937	0.252859	0.384682	0.842319	0.000310992
lnc-CMIP-1	-0.939785	0.673242	-2.25932	0.379746	0.162742	0.054871	1.24544	0.164706	0.922619	1.56825	3.9857e-14	5.39744e-06	1.35101	0.497635	0.37566	2.32635	0.00663051	0.368687	-0.237719	0.23286	-0.694115	0.218678	0.307318	0.71172	7.59231e-05
lnc-CMPK2-2	-0.173191	0.314342	-0.78929	0.442909	0.581659	0.522785	1.24212	0.165716	0.917319	1.56692	6.60583e-14	8.10557e-06	1.35007	0.498897	0.372254	2.3279	0.00680749	0.35756	-0.198495	0.231683	-0.652585	0.255595	0.391581	0.861067	0.000346987
lnc-CMPK2-3	1.18885	0.82221	-0.42265	2.80035	0.148199	0.0930741	1.23834	0.164881	0.91518	1.5615	5.88418e-14	1.03533e-05	1.37811	0.498663	0.400751	2.35547	0.0057165	0.275243	-0.210663	0.231775	-0.664933	0.243608	0.363397	0.887789	9.77095e-05
lnc-CNBD1-4	-1.41931	1.08153	-3.53908	0.700454	0.189414	0.411428	1.23158	0.165235	0.907724	1.55543	9.09273e-14	7.33552e-06	1.37269	0.498448	0.39575	2.34963	0.00588847	0.356202	-0.232031	0.232493	-0.68771	0.223648	0.318274	0.778085	0.000248441
lnc-CNGB1-1	0.600186	0.41868	-0.220412	1.42078	0.15171	0.0542212	1.22392	0.165404	0.899732	1.5481	1.36668e-13	6.67057e-06	1.36733	0.498311	0.390663	2.344	0.0060707	0.265701	-0.197525	0.231539	-0.651333	0.256283	0.393606	0.808711	6.69176e-05
lnc-CNIH3-2	0.0844393	0.294891	-0.493537	0.662415	0.774617	0.935675	1.22635	0.164405	0.904121	1.54858	8.69305e-14	1.1364e-05	1.32465	0.497372	0.349822	2.29949	0.00773773	0.330262	-0.212319	0.234133	-0.67121	0.246573	0.364497	0.86461	0.000428009
lnc-CNN1-3	-0.61134	0.607817	-1.80264	0.57996	0.314514	0.566463	1.23485	0.164611	0.912215	1.55748	6.30607e-14	8.53699e-06	1.40286	0.50269	0.41761	2.38812	0.00525921	0.400391	-0.217417	0.231971	-0.672071	0.237237	0.348625	0.800092	0.000328577
lnc-CNOT6-4	0.319505	0.470235	-0.602139	1.24115	0.496847	0.744639	1.23337	0.164278	0.911394	1.55535	6.00631e-14	9.65839e-06	1.3403	0.497796	0.364634	2.31596	0.0070927	0.325177	-0.204423	0.231759	-0.658661	0.249816	0.37775	0.888081	0.000375003
lnc-CNPPD1-1	-0.841262	0.486512	-1.79481	0.112283	0.0837784	0.0292422	1.25375	0.163801	0.932709	1.5748	1.94289e-14	8.87247e-06	1.34197	0.497458	0.366971	2.31697	0.00698293	0.345076	-0.21303	0.23163	-0.667016	0.240955	0.357728	0.755545	7.79628e-05
lnc-CNPY1-2	-0.157436	0.293409	-0.732506	0.417634	0.59156	0.554334	1.22971	0.163909	0.908454	1.55097	6.26166e-14	9.33869e-06	1.33988	0.497737	0.364335	2.31543	0.00710363	0.342988	-0.195573	0.231939	-0.650164	0.259018	0.399111	0.88742	0.000330598
lnc-CNRIP1-1	-0.0253311	0.871715	-1.73386	1.6832	0.976818	0.272277	1.22989	0.164789	0.90691	1.55287	8.42659e-14	6.26043e-06	1.32665	0.497956	0.350674	2.30263	0.00771738	0.361152	-0.202784	0.231681	-0.65687	0.251302	0.381425	0.883835	0.00023369
lnc-CNST-1	-0.352933	0.568631	-1.46743	0.761564	0.534816	0.0284248	1.23309	0.163935	0.911783	1.5544	5.40679e-14	9.12338e-06	1.3208	0.49757	0.345585	2.29602	0.00794241	0.306957	-0.206976	0.231798	-0.661293	0.24734	0.371902	0.810036	5.26149e-05
lnc-CNTN6-7	0.294415	0.672373	-1.02341	1.61224	0.661477	0.676823	1.23145	0.163776	0.910452	1.55244	5.51781e-14	9.26205e-06	1.30537	0.499894	0.325594	2.28514	0.00902014	0.311663	-0.197827	0.231938	-0.652418	0.256763	0.393697	0.886922	0.00037307
lnc-CNTRL-1	-0.107682	0.134705	-0.371698	0.156334	0.424062	0.447439	1.23581	0.164231	0.913924	1.5577	5.27356e-14	1.17053e-05	1.35074	0.498024	0.374634	2.32685	0.00668374	0.307221	-0.197777	0.231624	-0.651752	0.256198	0.393177	0.83979	0.000320688
lnc-COG5-1	0.832629	0.794073	-0.723725	2.38898	0.294383	0.761998	1.24467	0.164455	0.922346	1.567	3.77476e-14	1.15269e-05	1.3709	0.499003	0.392869	2.34892	0.00600932	0.336946	-0.207607	0.231763	-0.661855	0.246641	0.370376	0.876644	0.000394045
lnc-COG5-4	-1.02953	0.446682	-1.90501	-0.154048	0.0211758	0.051353	1.25354	0.16687	0.926483	1.5806	5.81757e-14	1.03587e-05	1.47181	0.500419	0.491005	2.45261	0.00326994	0.47213	-0.235656	0.231766	-0.689909	0.218597	0.309256	0.783893	0.000115867
lnc-COIL-3	-0.548969	0.437512	-1.40648	0.308539	0.209569	0.366371	1.239	0.164912	0.915778	1.56222	5.77316e-14	8.03327e-06	1.43525	0.504207	0.447023	2.42348	0.00441957	0.416032	-0.174179	0.232608	-0.630082	0.281725	0.453974	0.909425	0.000266321
lnc-COL14A1-2	-0.246404	0.647782	-1.51603	1.02323	0.703662	0.206279	1.23505	0.164676	0.912288	1.55781	6.38378e-14	6.24977e-06	1.32381	0.497357	0.349007	2.29861	0.00777502	0.325379	-0.199449	0.231811	-0.65379	0.254892	0.389571	0.895489	0.000186773
lnc-COL1A1-2	0.690687	0.559616	-0.406141	1.78751	0.217123	0.69693	1.22707	0.163511	0.906595	1.54755	6.16174e-14	9.46474e-06	1.35212	0.497792	0.376463	2.32777	0.006603	0.322091	-0.153077	0.235019	-0.613706	0.307552	0.514828	0.907909	0.000359687
lnc-COL1A1-4	-0.838462	0.468164	-1.75605	0.0791222	0.0732999	0.0718615	1.22584	0.1648	0.902839	1.54884	1.01918e-13	1.27331e-05	1.40763	0.499214	0.429194	2.38608	0.00480678	0.426607	-0.216922	0.231532	-0.670716	0.236872	0.34881	0.763807	0.00010922
lnc-COL1A1-6	-1.09076	0.450605	-1.97393	-0.207588	0.0154928	0.0856319	1.23329	0.165107	0.909687	1.55689	8.03801e-14	1.2465e-05	1.46267	0.500206	0.482286	2.44306	0.00345412	0.425	-0.201629	0.231326	-0.65502	0.251763	0.383416	0.776711	0.000136212
lnc-COL22A1-4	-0.812316	1.13191	-3.03081	1.40618	0.472972	0.297443	1.23402	0.164016	0.912557	1.55549	5.31797e-14	1.04532e-05	1.34713	0.497895	0.371276	2.32299	0.00681698	0.374415	-0.213846	0.232044	-0.668645	0.240952	0.35675	0.785456	0.000297426
lnc-COL24A1-1	-0.0489195	0.50642	-1.04148	0.943645	0.923045	0.794439	1.22972	0.164049	0.908189	1.55125	6.57252e-14	1.02972e-05	1.32924	0.497618	0.353929	2.30456	0.00755785	0.335994	-0.201899	0.231764	-0.656148	0.25235	0.383677	0.872142	0.000393444
lnc-COL25A1-1	0.630063	0.393418	-0.141022	1.40115	0.109264	0.367679	1.25728	0.165129	0.93363	1.58092	2.66454e-14	8.31016e-06	1.42389	0.501408	0.441144	2.40663	0.00451456	0.387099	-0.232354	0.232683	-0.688404	0.223696	0.317995	0.811001	0.000330536
lnc-COL28A1-1	-0.0222861	0.400537	-0.807324	0.762752	0.955628	0.0122157	1.2304	0.16392	0.909125	1.55168	6.09512e-14	9.4732e-06	1.32791	0.497345	0.353132	2.30269	0.00758516	0.353524	-0.204148	0.233181	-0.661175	0.252879	0.381307	0.653353	2.24648e-05
lnc-COL4A2-2	0.886822	0.683469	-0.452752	2.2264	0.194448	0.262932	1.23391	0.162973	0.914494	1.55334	3.69704e-14	1.18019e-05	1.38437	0.498911	0.40652	2.36221	0.00552391	0.309158	-0.182645	0.23232	-0.637983	0.272693	0.431762	0.842799	0.00025138
lnc-COL4A2-5	-0.766213	0.58279	-1.90846	0.376035	0.1886	0.853495	1.22307	0.163432	0.902751	1.54339	7.22755e-14	9.39954e-06	1.37076	0.498297	0.394119	2.34741	0.00594326	0.355623	-0.203469	0.231933	-0.658049	0.251112	0.380338	0.941663	0.00038966
lnc-COL4A3-2	0.732357	0.864388	-0.961812	2.42653	0.396853	0.911203	1.24954	0.165388	0.925383	1.57369	4.18554e-14	1.17488e-05	1.36362	0.49888	0.38583	2.3414	0.00626922	0.347865	-0.200637	0.231581	-0.654527	0.253253	0.386281	0.868782	0.000433445
lnc-COL6A1-5	0.987233	0.446802	0.111518	1.86295	0.0271361	0.679141	1.19868	0.164142	0.876965	1.52039	2.82108e-13	1.10707e-05	1.33535	0.497303	0.360651	2.31004	0.00724911	0.332563	-0.222601	0.23185	-0.67702	0.231817	0.337002	0.93692	0.000358007
lnc-COL6A3-6	0.327552	0.865135	-1.36808	2.02319	0.704975	0.396414	1.2348	0.164409	0.912568	1.55704	5.88418e-14	1.3159e-05	1.32358	0.497366	0.348758	2.2984	0.00778687	0.336841	-0.191579	0.23355	-0.649328	0.26617	0.412049	0.806989	0.000290463
lnc-COL8A1-3	0.368111	0.981242	-1.55509	2.29131	0.707551	0.155788	1.22393	0.164637	0.901249	1.54661	1.05249e-13	5.38921e-06	1.33976	0.498354	0.36301	2.31652	0.00717993	0.288769	-0.192122	0.233351	-0.649481	0.265236	0.410326	0.720077	0.000161374
lnc-COL8A1-5	-0.94871	0.287637	-1.51247	-0.384952	0.000972759	0.728207	1.3289	0.17152	0.992724	1.66507	9.32587e-15	1.54697e-05	1.60505	0.503339	0.618525	2.59158	0.00142862	0.292235	-0.196346	0.230881	-0.648864	0.256173	0.395092	0.671325	0.0002962
lnc-COL8A2-1	0.20715	0.632691	-1.0329	1.4472	0.743357	0.178573	1.23661	0.165126	0.91297	1.56025	6.95e-14	5.02249e-06	1.32794	0.497285	0.353283	2.3026	0.00757636	0.333888	-0.198993	0.231917	-0.653542	0.255555	0.390872	0.912075	0.000168529
lnc-COL9A2-1	-0.160679	0.155369	-0.465196	0.143839	0.301054	0.984497	1.24712	0.165312	0.923111	1.57112	4.55191e-14	9.5303e-06	1.41062	0.50375	0.423289	2.39795	0.00510647	0.329656	-0.151068	0.237334	-0.616234	0.314099	0.524438	0.861576	0.00036702
lnc-COMMD10-5	-0.0958373	0.128805	-0.348291	0.156616	0.456847	0.0284265	1.20807	0.166836	0.881076	1.53506	4.45199e-13	1.75721e-06	1.33829	0.497338	0.363525	2.31306	0.00712585	0.299346	-0.207056	0.231572	-0.660928	0.246817	0.371251	0.888026	3.83004e-05
lnc-COMMD10-7	-0.806468	0.996584	-2.75974	1.1468	0.418381	0.232047	1.21944	0.164387	0.897246	1.54163	1.18794e-13	1.63861e-05	1.29542	0.498931	0.317536	2.27331	0.00942071	0.284252	-0.199471	0.231832	-0.653852	0.254911	0.389561	0.903149	0.000221102
lnc-COMMD3-1	1.03252	0.931343	-0.792874	2.85792	0.267585	0.315495	1.25376	0.165993	0.928421	1.5791	4.25215e-14	2.57177e-05	1.3507	0.497718	0.375188	2.32621	0.00665199	0.317485	-0.195176	0.231792	-0.64948	0.259129	0.399772	0.848565	0.000291853
lnc-COMMD3-2	-0.328736	0.734806	-1.76893	1.11146	0.654602	0.286625	1.23449	0.164529	0.912016	1.55696	6.22835e-14	7.72941e-06	1.35246	0.500326	0.37184	2.33308	0.00686841	0.399339	-0.210065	0.232182	-0.665133	0.245004	0.365602	0.798158	0.000246835
lnc-COMMD6-1	-0.520068	0.705649	-1.90311	0.862979	0.461118	0.16309	1.23739	0.164734	0.91452	1.56027	5.85088e-14	6.429e-06	1.38879	0.504125	0.400722	2.37686	0.0058719	0.477883	-0.205219	0.231668	-0.659279	0.248842	0.375709	0.834555	0.000157436
lnc-COMMD6-3	-0.118095	0.705026	-1.49992	1.26373	0.866974	0.00562894	1.23007	0.163963	0.908713	1.55143	6.27276e-14	1.11332e-05	1.33817	0.50141	0.355429	2.32092	0.00761178	0.542811	-0.200263	0.232095	-0.655162	0.254635	0.38822	0.999468	1.18382e-05
lnc-COPS3-1	-0.520231	0.491364	-1.48329	0.442824	0.289714	0.130964	1.22655	0.163443	0.906203	1.54689	6.17284e-14	1.36693e-05	1.31032	0.497116	0.33599	2.28465	0.00839288	0.305216	-0.211029	0.231794	-0.665337	0.243279	0.362604	0.888567	0.000172442
lnc-COPZ2-1	-0.944351	0.513063	-1.94994	0.0612345	0.0656783	0.315951	1.25355	0.166173	0.927854	1.57924	4.57412e-14	6.35104e-06	1.37557	0.49807	0.399374	2.35177	0.00574824	0.354271	-0.222128	0.231996	-0.676832	0.232577	0.338334	0.868113	0.000240082
lnc-COQ5-1	-0.126697	0.325338	-0.764348	0.510953	0.696956	0.00468838	1.22072	0.165615	0.896123	1.54532	1.69531e-13	1.59593e-06	1.30271	0.501162	0.320448	2.28497	0.00933942	0.543192	-0.217504	0.234798	-0.677698	0.242691	0.354267	0.75144	1.01706e-05
lnc-COQ7-1	0.0548944	0.524597	-0.973297	1.08309	0.916661	0.439629	1.23092	0.164017	0.909453	1.55239	6.15064e-14	1.07678e-05	1.32384	0.498444	0.346904	2.30077	0.00790884	0.358609	-0.201032	0.232174	-0.656085	0.254022	0.386564	0.830327	0.000307937
lnc-CORIN-1	0.177956	0.217396	-0.248133	0.604044	0.413027	0.010801	1.2409	0.164519	0.918447	1.56335	4.60743e-14	4.04101e-06	1.36307	0.499185	0.384684	2.34145	0.00632213	0.462256	-0.215069	0.232007	-0.669795	0.239658	0.353932	0.734579	2.12708e-05
lnc-CORO2B-1	-0.277607	0.829597	-1.90359	1.34837	0.737905	0.0351441	1.22955	0.164053	0.908015	1.55109	6.63913e-14	1.06175e-05	1.32036	0.49774	0.344811	2.29591	0.00798468	0.28622	-0.19352	0.233219	-0.650621	0.26358	0.406663	0.937875	5.01711e-05
lnc-CORO6-1	0.533225	0.785012	-1.00537	2.07182	0.496975	0.300131	1.23074	0.163837	0.909623	1.55185	5.82867e-14	1.07871e-05	1.34627	0.498073	0.370065	2.32247	0.00687255	0.373725	-0.202519	0.231717	-0.656676	0.251637	0.382121	0.887982	0.000287481
lnc-COX10-1	-0.347682	0.379916	-1.0923	0.39694	0.36011	0.0774168	1.22444	0.163678	0.903636	1.54524	7.38298e-14	8.4243e-06	1.25389	0.503408	0.26723	2.24055	0.0127454	0.485645	-0.205215	0.231604	-0.65915	0.24872	0.375584	0.876527	0.000109848
lnc-COX10-3	-0.320462	0.485437	-1.2719	0.630977	0.509157	0.972805	1.23208	0.163657	0.91132	1.55284	5.14033e-14	1.08749e-05	1.29853	0.49903	0.320446	2.27661	0.00926542	0.337621	-0.202492	0.231599	-0.656418	0.251435	0.381945	0.842131	0.00044741
lnc-COX11-1	-0.0348886	0.262621	-0.549617	0.47984	0.894314	0.195484	1.23	0.163864	0.90883	1.55116	6.08402e-14	9.06544e-06	1.31626	0.504266	0.327917	2.3046	0.0090476	0.455612	-0.202184	0.231656	-0.656221	0.251854	0.382785	0.85269	0.000196425
lnc-COX19-4	-0.814004	0.298296	-1.39865	-0.229355	0.00635563	0.000286934	1.27828	0.165811	0.953297	1.60326	1.26565e-14	5.38757e-06	1.63073	0.509569	0.631989	2.62946	0.0013733	0.864828	-0.209232	0.231741	-0.663436	0.244972	0.366594	0.764291	2.53255e-06
lnc-COX4I1-1	-0.273236	0.524587	-1.30141	0.754935	0.602465	0.648091	1.23001	0.163966	0.908645	1.55138	6.30607e-14	1.03378e-05	1.32399	0.497253	0.349388	2.29858	0.00775391	0.334006	-0.212876	0.232397	-0.668366	0.242613	0.359665	0.898644	0.00040026
lnc-COX7C-12	-0.231621	0.219401	-0.661639	0.198397	0.291107	0.451502	1.23677	0.163621	0.91608	1.55746	4.07452e-14	9.72658e-06	1.36293	0.498232	0.386416	2.33945	0.00622784	0.353031	-0.25452	0.236277	-0.717614	0.208574	0.281386	0.725291	0.000344658
lnc-COX7C-2	-0.442706	1.20776	-2.80988	1.92447	0.713955	0.952655	1.22809	0.164077	0.906509	1.54968	7.16094e-14	1.00924e-05	1.3246	0.497345	0.34982	2.29938	0.00773697	0.327111	-0.205808	0.231773	-0.660076	0.248459	0.374556	0.85549	0.000410339
lnc-CPEB2-2	-0.697061	0.588114	-1.84974	0.455621	0.235919	0.376055	1.2294	0.163861	0.908241	1.55056	6.25056e-14	9.03011e-06	1.32388	0.497208	0.349365	2.29839	0.00775355	0.32868	-0.24252	0.233497	-0.700166	0.215126	0.298972	0.735466	0.000264147
lnc-CPEB2-4	0.792513	1.13095	-1.42411	3.00914	0.48346	0.7261	1.24084	0.165183	0.917084	1.56459	5.82867e-14	8.79064e-06	1.34283	0.49765	0.367451	2.3182	0.0069687	0.338512	-0.183524	0.233161	-0.640511	0.273464	0.431217	0.894669	0.000374309
lnc-CPEB4-3	-1.39982	0.649005	-2.67185	-0.127793	0.0310157	0.00138165	1.24178	0.164813	0.918756	1.56481	4.90719e-14	1.04328e-05	1.4525	0.500697	0.471149	2.43385	0.00372034	0.564764	-0.190308	0.2323	-0.645608	0.264992	0.412653	0.970933	5.38131e-06
lnc-CPEB4-4	-0.87382	0.563352	-1.97797	0.230329	0.120876	0.503048	1.24015	0.165083	0.916597	1.56371	5.80647e-14	8.19822e-06	1.33844	0.497484	0.363392	2.3135	0.00713615	0.347115	-0.249653	0.233968	-0.708222	0.208915	0.285953	0.825488	0.000325829
lnc-CPLX1-1	-0.981112	0.583634	-2.12501	0.16279	0.0927552	0.582857	1.23692	0.163305	0.916849	1.55699	3.60822e-14	1.04548e-05	1.38091	0.497894	0.405055	2.35676	0.00554569	0.330578	-0.243062	0.232272	-0.698306	0.212183	0.295352	0.754642	0.000385424
lnc-CPLX1-2	-0.697379	0.61712	-1.90691	0.512155	0.258454	0.351244	1.25775	0.166415	0.931582	1.58392	4.09672e-14	6.67506e-06	1.35546	0.49801	0.379381	2.33154	0.00649355	0.340571	-0.2268	0.232542	-0.682573	0.228973	0.329407	0.779688	0.00028163
lnc-CPM-2	-1.06448	0.718964	-2.47363	0.344662	0.138719	0.0217717	1.23095	0.164646	0.90825	1.55365	7.63833e-14	1.00714e-05	1.37096	0.49814	0.394624	2.3473	0.00592036	0.402901	-0.22801	0.232459	-0.683621	0.227601	0.326661	0.761613	4.31032e-05
lnc-CPN2-1	1.00975	0.917412	-0.788346	2.80784	0.27105	0.424175	1.25301	0.165318	0.928997	1.57703	3.475e-14	7.51465e-06	1.37451	0.499175	0.396141	2.35287	0.0058952	0.381876	-0.200193	0.231566	-0.654053	0.253667	0.387303	0.832236	0.000320481
lnc-CPN2-2	0.26495	0.705993	-1.11877	1.64867	0.707447	0.926351	1.23296	0.163943	0.911642	1.55429	5.4512e-14	1.04677e-05	1.31675	0.498087	0.340514	2.29298	0.00820278	0.334294	-0.204146	0.231625	-0.658123	0.249831	0.378121	0.863213	0.000423129
lnc-CPN2-3	-0.523851	0.332931	-1.17638	0.128683	0.115615	0.717893	1.24671	0.165726	0.921897	1.57153	5.36238e-14	6.44894e-06	1.48085	0.506004	0.489098	2.4726	0.00342741	0.376636	-0.169295	0.232234	-0.624466	0.285875	0.46601	0.783803	0.000273212
lnc-CPN2-4	-0.950371	0.905568	-2.72525	0.82451	0.29396	0.0083795	1.23443	0.164067	0.912863	1.556	5.31797e-14	6.62365e-06	1.33416	0.497366	0.359341	2.30898	0.00730848	0.355279	-0.216306	0.231877	-0.670777	0.238166	0.3509	0.736719	1.5835e-05
lnc-CPN2-5	0.0158701	0.701158	-1.35838	1.39012	0.981942	0.55607	1.23031	0.163946	0.908984	1.55164	6.17284e-14	8.96545e-06	1.32706	0.497517	0.351942	2.30217	0.00764497	0.340465	-0.202958	0.232022	-0.657713	0.251796	0.381717	0.895752	0.00034289
lnc-CPNE8-1	-0.415591	0.567612	-1.52809	0.696908	0.464062	0.170345	1.24195	0.165155	0.918253	1.56565	5.4845e-14	5.87276e-06	1.35035	0.49857	0.373168	2.32753	0.00676003	0.380601	-0.210295	0.231904	-0.664818	0.244229	0.364504	0.781394	0.000174815
lnc-CPT2-3	0.291611	0.4927	-0.674062	1.25728	0.553941	0.544473	1.23129	0.163919	0.910012	1.55256	5.83977e-14	1.00329e-05	1.35426	0.499274	0.375705	2.33282	0.00667844	0.307521	-0.20631	0.231635	-0.660307	0.247686	0.373107	0.863221	0.000348433
lnc-CPVL-3	0.617229	0.89777	-1.14237	2.37683	0.491759	0.178642	1.23119	0.164049	0.909661	1.55272	6.13953e-14	8.92153e-06	1.3076	0.498083	0.331374	2.28382	0.00865821	0.364399	-0.20247	0.23162	-0.656437	0.251496	0.382037	0.866516	0.000158097
lnc-CPVL-4	-0.965055	0.41955	-1.78736	-0.142751	0.0214362	0.418391	1.25691	0.165614	0.932314	1.58151	3.20854e-14	5.4186e-06	1.51037	0.502663	0.525169	2.49557	0.00265811	0.385521	-0.171663	0.231557	-0.625507	0.282182	0.458488	0.778592	0.000204747
lnc-CRAMP1L-1	-0.403986	0.29783	-0.987722	0.17975	0.174962	0.704187	1.22206	0.16388	0.900862	1.54326	8.84848e-14	1.32643e-05	1.34865	0.497215	0.374124	2.32317	0.00667973	0.34319	-0.266855	0.235055	-0.727555	0.193845	0.256256	0.797502	0.000475074
lnc-CRB2-3	0.233506	0.754042	-1.24439	1.7114	0.756811	0.160623	1.23132	0.163866	0.910151	1.55249	5.72875e-14	1.04571e-05	1.33487	0.497878	0.359044	2.31069	0.00733779	0.298788	-0.201376	0.231698	-0.655495	0.252744	0.384776	0.849409	0.000159959
lnc-CREB3L1-2	0.0626139	0.568931	-1.05247	1.1777	0.912366	0.165973	1.23036	0.163894	0.90913	1.55158	6.05072e-14	9.31165e-06	1.32701	0.497272	0.35237	2.30164	0.00761751	0.336092	-0.199774	0.23313	-0.6567	0.257152	0.391488	0.75083	0.000166231
lnc-CREB3L4-4	-0.125337	0.542953	-1.18951	0.938831	0.817436	0.670641	1.23074	0.164051	0.909209	1.55228	6.27276e-14	9.42692e-06	1.33613	0.498676	0.358746	2.31352	0.00737629	0.315462	-0.200766	0.231783	-0.655052	0.253519	0.38639	0.855294	0.000361815
lnc-CREB5-1	0.283675	0.847414	-1.37723	1.94457	0.737811	0.73088	1.22758	0.163742	0.906653	1.54851	6.52811e-14	1.10973e-05	1.32292	0.497448	0.347936	2.29789	0.00782786	0.324511	-0.200954	0.231668	-0.655015	0.253107	0.38571	0.863197	0.000396042
lnc-CREB5-2	-0.592856	0.750726	-2.06425	0.878539	0.429697	0.872493	1.22272	0.163967	0.901349	1.54409	8.84848e-14	9.23881e-06	1.31125	0.497647	0.335885	2.28662	0.00841597	0.313581	-0.190571	0.232119	-0.645516	0.264375	0.411645	0.862242	0.000383744
lnc-CREG2-1	0.479393	0.573358	-0.644368	1.60315	0.403091	0.458042	1.23122	0.163583	0.910604	1.55184	5.20695e-14	9.74071e-06	1.34271	0.49755	0.367528	2.31789	0.00696234	0.344087	-0.209939	0.231699	-0.664062	0.244184	0.364892	0.836443	0.000325719
lnc-CREM-1	-0.521422	0.676443	-1.84723	0.804381	0.440808	0.241636	1.23596	0.163992	0.914545	1.55738	4.81837e-14	8.22242e-06	1.3278	0.49726	0.353185	2.30241	0.00758001	0.325677	-0.202182	0.231599	-0.656107	0.251743	0.382672	0.854133	0.000226667
lnc-CRHR1-6	-0.367303	0.347931	-1.04923	0.314629	0.291115	0.852822	1.25203	0.165568	0.927521	1.57654	3.9635e-14	1.48797e-05	1.34452	0.497275	0.369876	2.31916	0.00685579	0.333329	-0.163578	0.234434	-0.62306	0.295904	0.485329	0.848832	0.000458254
lnc-CRIM1-2	-0.977418	0.530568	-2.01731	0.0624758	0.0654443	0.994309	1.22892	0.164129	0.907237	1.55061	7.01661e-14	7.52251e-06	1.38917	0.497968	0.413172	2.36517	0.00527601	0.344234	-0.205751	0.23141	-0.659307	0.247804	0.373939	0.802366	0.000321807
lnc-CRIPT-1	1.76694	0.919147	-0.0345544	3.56844	0.0545592	0.507819	1.23831	0.164252	0.916379	1.56024	4.72955e-14	7.48541e-06	1.30756	0.497483	0.332511	2.28261	0.00858	0.332662	-0.186656	0.231854	-0.641081	0.267769	0.420785	0.849531	0.000289882
lnc-CROCC-1	-0.661557	0.543217	-1.72624	0.403129	0.223281	0.149096	1.22207	0.163714	0.901199	1.54295	8.34888e-14	1.75853e-05	1.39395	0.499988	0.413995	2.37391	0.00530386	0.415475	-0.202074	0.231579	-0.65596	0.251812	0.382884	0.889141	0.000210998
lnc-CROT-1	0.365018	0.848277	-1.29757	2.02761	0.666974	0.607591	1.23202	0.163768	0.91104	1.553	5.35127e-14	8.39849e-06	1.33681	0.497728	0.361281	2.31234	0.0072351	0.350266	-0.206405	0.23182	-0.660763	0.247954	0.373269	0.860315	0.00033703
lnc-CRTC3-2	-0.552701	0.660932	-1.8481	0.742701	0.403017	0.947031	1.2379	0.16499	0.914529	1.56128	6.23945e-14	9.29099e-06	1.33572	0.497286	0.36106	2.31039	0.00723076	0.337813	-0.212416	0.231901	-0.666933	0.2421	0.359677	0.861913	0.000389952
lnc-CRYBA4-1	0.16869	0.17204	-0.168502	0.505883	0.326824	0.471784	1.23602	0.164935	0.912753	1.55929	6.68354e-14	9.33501e-06	1.41421	0.505489	0.423472	2.40495	0.00514661	0.272145	-0.19598	0.231604	-0.649915	0.257955	0.397448	0.839593	0.000281289
lnc-CRYBA4-6	0.27213	0.629354	-0.961382	1.50564	0.665454	0.200011	1.23173	0.163932	0.91043	1.55303	5.75096e-14	1.036e-05	1.3113	0.498709	0.333849	2.28875	0.00855379	0.375925	-0.1846	0.235501	-0.646174	0.276973	0.433121	0.710274	0.000183788
lnc-CRYBB1-2	0.380815	0.556913	-0.710714	1.47235	0.494103	0.343157	1.22925	0.163272	0.909246	1.54926	5.11813e-14	8.5203e-06	1.33456	0.497225	0.360015	2.3091	0.00727443	0.340573	-0.208235	0.231805	-0.662564	0.246095	0.369016	0.856458	0.000232127
lnc-CRYGS-1	0.721136	1.19955	-1.62994	3.07221	0.547725	0.481639	1.23283	0.164109	0.911181	1.55448	5.80647e-14	1.05878e-05	1.32064	0.497459	0.345635	2.29564	0.00793634	0.338798	-0.195233	0.231967	-0.64988	0.259415	0.39999	0.827362	0.00032248
lnc-CSF1-1	-0.45287	0.630116	-1.68788	0.782135	0.47232	0.811793	1.22628	0.164285	0.904283	1.54827	8.37108e-14	8.5536e-06	1.3438	0.497839	0.368053	2.31955	0.00694929	0.319056	-0.210121	0.231835	-0.66451	0.244268	0.364758	0.860478	0.00036115
lnc-CSMD1-2	-0.17354	0.683848	-1.51386	1.16678	0.799673	0.73335	1.23267	0.164178	0.910889	1.55446	5.9952e-14	1.14752e-05	1.32925	0.497327	0.354507	2.30399	0.00752239	0.330793	-0.207036	0.23233	-0.662395	0.248323	0.372861	0.894091	0.00040815
lnc-CSMD1-5	-0.847775	0.746775	-2.31143	0.615877	0.256271	0.00142257	1.23912	0.165007	0.915709	1.56252	5.93969e-14	4.3469e-06	1.40789	0.502095	0.423798	2.39197	0.00504693	0.634377	-0.182359	0.232185	-0.637433	0.272715	0.432217	0.957532	3.36113e-06
lnc-CSNK1D-3	-0.555972	0.287025	-1.11853	0.00658664	0.0527434	0.121132	1.244	0.163992	0.922578	1.56542	3.30846e-14	8.2857e-06	1.41323	0.498932	0.435337	2.39111	0.00461852	0.415433	-0.221392	0.231801	-0.675713	0.232929	0.339528	0.794654	0.000159509
lnc-CSNK1G2-AS1-1	-0.263886	0.517868	-1.27889	0.751118	0.610359	0.0440858	1.23732	0.164623	0.914661	1.55997	5.63993e-14	5.14574e-06	1.33812	0.497714	0.362614	2.31362	0.00717686	0.372449	-0.209396	0.232003	-0.664113	0.245322	0.366762	0.775633	6.71561e-05
lnc-CSPP1-1	1.02417	0.931254	-0.801051	2.8494	0.271429	0.524986	1.23862	0.164122	0.916943	1.56029	4.45199e-14	1.29333e-05	1.30155	0.497842	0.325797	2.2773	0.00893892	0.340528	-0.199108	0.231725	-0.653281	0.255065	0.390207	0.880582	0.000374633
lnc-CST9-1	0.571068	0.590011	-0.585332	1.72747	0.333097	0.501894	1.24149	0.16463	0.918822	1.56416	4.66294e-14	1.33916e-05	1.31538	0.497431	0.340436	2.29033	0.00818473	0.346076	-0.201914	0.231558	-0.65576	0.251932	0.383219	0.858245	0.000344593
lnc-CST9LP1-1	-0.812895	0.574046	-1.938	0.312215	0.156752	0.419142	1.24446	0.164478	0.922088	1.56683	3.84137e-14	9.42838e-06	1.33405	0.497428	0.359108	2.30899	0.00732066	0.342393	-0.193855	0.231983	-0.648533	0.260824	0.403356	0.906386	0.000354713
lnc-CSTB-1	-0.491473	0.292815	-1.06538	0.0824344	0.0932612	0.0389268	1.23725	0.164996	0.913865	1.56064	6.4504e-14	8.90887e-06	1.41876	0.499977	0.43882	2.39869	0.00454478	0.44722	-0.267223	0.234607	-0.727045	0.192598	0.254693	0.661907	7.08913e-05
lnc-CT62-1	0.527051	0.869326	-1.1768	2.2309	0.544332	0.651575	1.23107	0.164217	0.909213	1.55293	6.55032e-14	8.7574e-06	1.31956	0.497411	0.344656	2.29447	0.00798119	0.324203	-0.212951	0.23222	-0.668094	0.242192	0.359131	0.847982	0.000349433
lnc-CTA-299D3.8.1-3	-0.1359	0.581771	-1.27615	1.00435	0.815297	0.173991	1.23242	0.16429	0.910415	1.55442	6.30607e-14	6.80694e-06	1.33301	0.497859	0.35722	2.30879	0.00741791	0.364023	-0.208999	0.233215	-0.666092	0.248094	0.370166	0.745655	0.000170259
lnc-CTAGE5-1	1.07646	0.469785	0.155693	1.99722	0.0219416	0.384111	1.21869	0.164455	0.896363	1.54101	1.25899e-13	9.38542e-06	1.27727	0.498055	0.301103	2.25344	0.0103318	0.301784	-0.191035	0.231578	-0.644919	0.26285	0.409414	0.882746	0.000268663
lnc-CTC1-1	0.282127	0.266262	-0.239738	0.803991	0.289335	0.502166	1.25063	0.166106	0.925065	1.57619	5.10703e-14	1.45369e-05	1.37791	0.499828	0.398266	2.35756	0.00583756	0.290854	-0.204683	0.231585	-0.658581	0.249214	0.376783	0.830714	0.000305463
lnc-CTC-203F4.1.1-3	0.168013	0.680664	-1.16606	1.50209	0.805035	0.325495	1.22801	0.164079	0.906423	1.5496	7.19425e-14	1.25902e-05	1.32998	0.497356	0.355184	2.30478	0.0074928	0.342447	-0.202153	0.231664	-0.656205	0.2519	0.382874	0.878243	0.00025437
lnc-CTD-2006C1.2.1-1	-0.906225	0.407487	-1.70488	-0.107566	0.0261526	0.526211	1.23409	0.164033	0.912595	1.55559	5.34017e-14	1.34191e-05	1.37307	0.497738	0.39752	2.34862	0.00580464	0.369701	-0.243789	0.232745	-0.699961	0.212382	0.294891	0.891345	0.000487758
lnc-CTD-2031P19.3.1-1	-0.498935	0.701784	-1.87441	0.876537	0.477114	0.837831	1.2331	0.163972	0.911722	1.55448	5.4734e-14	1.004e-05	1.34509	0.497938	0.369149	2.32103	0.00690649	0.319323	-0.184497	0.23306	-0.641286	0.272293	0.428579	0.847079	0.000397217
lnc-CTD-2144E22.5.1-6	-0.590218	0.517507	-1.60451	0.424077	0.254077	0.346537	1.23599	0.164861	0.912868	1.55911	6.51701e-14	8.2798e-06	1.37803	0.499227	0.399563	2.3565	0.00577435	0.388612	-0.228593	0.232786	-0.684846	0.227659	0.326105	0.82296	0.000271824
lnc-CTD-2210P24.4.1-1	-0.24298	0.502316	-1.2275	0.741541	0.628585	0.515002	1.23163	0.163729	0.910722	1.55253	5.38458e-14	9.46814e-06	1.35181	0.499698	0.372424	2.3312	0.00682505	0.369591	-0.211139	0.232277	-0.666394	0.244116	0.363352	0.830373	0.000345067
lnc-CTD-2260A17.2.1-1	-0.332217	0.407203	-1.13032	0.465885	0.414584	0.429649	1.2347	0.16452	0.912249	1.55715	6.15064e-14	1.2079e-05	1.30499	0.498101	0.328731	2.28125	0.00879469	0.336824	-0.203288	0.231459	-0.65694	0.250363	0.379786	0.828174	0.000327512
lnc-CTD-2368P22.1.1-2	-0.122618	0.936372	-1.95787	1.71264	0.895815	0.161866	1.22993	0.163885	0.908718	1.55114	6.15064e-14	1.12158e-05	1.33358	0.49951	0.354559	2.3126	0.00759016	0.403553	-0.203367	0.231722	-0.657534	0.2508	0.380143	0.84535	0.000167958
lnc-CTD-2523D13.1.1-1	-0.29813	0.301028	-0.888134	0.291874	0.321992	0.382902	1.22754	0.164539	0.905047	1.55003	8.62643e-14	9.22355e-06	1.34668	0.497627	0.371349	2.32201	0.00680574	0.316972	-0.224643	0.232367	-0.680074	0.230789	0.333666	0.882092	0.000287794
lnc-CTD-2547L24.3.1-1	0.176934	0.529498	-0.860864	1.21473	0.738263	0.897705	1.23308	0.164007	0.911632	1.55453	5.54001e-14	1.03749e-05	1.33173	0.49741	0.356822	2.30663	0.00742128	0.328833	-0.194019	0.23315	-0.650984	0.262946	0.405317	0.866166	0.000409754
lnc-CTD-3203P2.2.1-4	-0.739228	0.33378	-1.39342	-0.085032	0.0267794	0.0941167	1.25319	0.164967	0.92986	1.57652	3.04201e-14	7.31837e-06	1.45304	0.500108	0.472843	2.43323	0.0036673	0.455922	-0.289307	0.235142	-0.750177	0.171562	0.218565	0.68914	0.000141366
lnc-CTDSP2-1	-0.776205	0.548355	-1.85096	0.298551	0.156917	0.0704441	1.23287	0.164401	0.91065	1.55509	6.42819e-14	6.92517e-06	1.38483	0.498712	0.407371	2.36229	0.00548952	0.414689	-0.247088	0.233794	-0.705317	0.21114	0.290574	0.648617	7.59014e-05
lnc-CTDSP2-2	0.468656	0.233284	0.0114276	0.925884	0.0445425	0.0836171	1.24015	0.165287	0.916189	1.5641	6.23945e-14	1.24987e-05	1.35217	0.497746	0.37661	2.32774	0.00659575	0.33211	-0.225072	0.231873	-0.679535	0.229391	0.331714	0.759477	0.000162174
lnc-CTDSP2-4	-1.72936	0.853165	-3.40153	-0.0571869	0.0426631	0.528666	1.2309	0.163701	0.910057	1.55175	5.50671e-14	1.54364e-05	1.37849	0.498227	0.401984	2.355	0.00566105	0.361945	-0.250511	0.23347	-0.708103	0.207081	0.283275	0.870409	0.000504888
lnc-CTH-1	2.2697	0.808403	0.685257	3.85414	0.00499074	0.590254	1.26014	0.166416	0.933973	1.58631	3.66374e-14	6.47989e-06	1.47955	0.499576	0.500403	2.45871	0.00306027	0.389563	-0.245688	0.231812	-0.700032	0.208656	0.28921	0.808954	0.000288013
lnc-CTNNBIP1-1	0.302489	0.232045	-0.152311	0.757289	0.192377	0.00851441	1.25625	0.165319	0.932227	1.58026	2.9865e-14	3.67167e-06	1.34312	0.497301	0.368423	2.31781	0.0069171	0.363867	-0.183836	0.232258	-0.639053	0.271382	0.428644	0.974582	2.27806e-05
lnc-CTR9-3	0.100495	0.205828	-0.302921	0.50391	0.625375	0.0378719	1.22417	0.164115	0.902507	1.54582	8.70415e-14	4.99306e-06	1.3235	0.497347	0.348721	2.29829	0.00778798	0.350772	-0.213442	0.232703	-0.669531	0.242646	0.359021	0.981297	5.74079e-05
lnc-CTSC-5	-0.476831	0.757669	-1.96183	1.00817	0.529127	0.0630937	1.22748	0.163728	0.906578	1.54838	6.52811e-14	7.87113e-06	1.29937	0.499156	0.321044	2.2777	0.0092375	0.423691	-0.194137	0.232068	-0.648983	0.260708	0.402844	0.784443	8.54049e-05
lnc-CTSL1-1	0.211047	0.205454	-0.191635	0.613729	0.304315	0.935814	1.20976	0.164902	0.886552	1.53296	2.19713e-13	1.28412e-05	1.34062	0.497562	0.365413	2.31582	0.00705218	0.322527	-0.203778	0.231521	-0.657549	0.249994	0.378767	0.796385	0.000448844
lnc-CTSL2-3	-0.198332	0.280364	-0.747834	0.351171	0.479313	0.884216	1.23738	0.164575	0.914814	1.55994	5.54001e-14	8.60377e-06	1.37341	0.501349	0.390787	2.35604	0.00615449	0.346245	-0.188577	0.232621	-0.644505	0.267351	0.417558	0.895707	0.000367324
lnc-CTTN-3	-0.735668	0.473454	-1.66362	0.192284	0.120224	0.030495	1.2493	0.164988	0.925925	1.57267	3.67484e-14	7.43953e-06	1.45358	0.503659	0.466431	2.44074	0.0039011	0.559537	-0.227176	0.232119	-0.682121	0.22777	0.327727	0.689374	6.69825e-05
lnc-CTTN-4	-0.646859	0.800056	-2.21494	0.921223	0.418793	0.0634396	1.23772	0.164806	0.914709	1.56074	5.90639e-14	1.50849e-05	1.33693	0.49764	0.361568	2.31228	0.00721986	0.30012	-0.205913	0.231859	-0.660348	0.248523	0.374491	0.915626	7.81179e-05
lnc-CTU2-6	0.185174	0.592897	-0.976883	1.34723	0.754797	0.808804	1.23221	0.163927	0.910915	1.5535	5.61773e-14	1.0064e-05	1.33372	0.497656	0.358335	2.30911	0.00736203	0.335782	-0.194258	0.233241	-0.651401	0.262886	0.404922	0.885591	0.000418853
lnc-CTXN1-1	-0.0223917	0.548791	-1.098	1.05322	0.967454	0.488024	1.22993	0.164294	0.907924	1.55194	7.09433e-14	8.05627e-06	1.32781	0.49735	0.353019	2.3026	0.00759046	0.324078	-0.2025	0.231675	-0.656574	0.251574	0.382079	0.859963	0.00032523
lnc-CWC25-1	-0.072456	0.470817	-0.99524	0.850328	0.877693	0.101579	1.23162	0.164132	0.909923	1.55331	6.19504e-14	1.38899e-05	1.32458	0.497584	0.34933	2.29982	0.0077674	0.360296	-0.19938	0.232579	-0.655226	0.256466	0.391302	0.745888	0.000116669
lnc-CWC27-3	0.114991	0.719383	-1.29497	1.52496	0.873001	0.439147	1.23162	0.164017	0.910155	1.55309	5.9508e-14	8.23029e-06	1.33516	0.499607	0.355952	2.31437	0.00753043	0.377649	-0.200933	0.231919	-0.655486	0.253621	0.386276	0.902712	0.000307799
lnc-CWF19L2-1	0.478735	0.362321	-0.231401	1.18887	0.186401	0.0693249	1.25069	0.164651	0.92798	1.5734	3.05311e-14	6.20127e-06	1.38676	0.499137	0.408468	2.36505	0.00546423	0.459788	-0.218459	0.232012	-0.673194	0.236275	0.346404	0.819071	0.000119434
lnc-CX3CR1-2	-0.728748	0.482599	-1.67463	0.217129	0.131031	0.65313	1.23762	0.16412	0.91595	1.55929	4.66294e-14	8.20576e-06	1.39999	0.499624	0.420744	2.37923	0.00507736	0.361992	-0.220605	0.232145	-0.675602	0.234391	0.341965	0.838181	0.000333563
lnc-CXADR-4	0.00154739	0.388677	-0.760246	0.763341	0.996823	0.592083	1.23043	0.164196	0.908615	1.55225	6.69464e-14	8.52458e-06	1.32743	0.497281	0.352779	2.30208	0.00759913	0.333099	-0.202596	0.232203	-0.657705	0.252514	0.382939	0.898125	0.000354061
lnc-CXCL12-1	0.851893	0.647567	-0.417315	2.1211	0.188332	0.718991	1.22922	0.16295	0.909847	1.5486	4.57412e-14	1.12553e-05	1.34186	0.497295	0.367177	2.31654	0.00696918	0.328336	-0.209393	0.231655	-0.663428	0.244642	0.366048	0.833916	0.00042037
lnc-CXCL14-1	-0.354324	0.629164	-1.58746	0.878815	0.573322	0.355309	1.23842	0.164701	0.915609	1.56122	5.50671e-14	1.45668e-05	1.35213	0.499106	0.373898	2.33036	0.00674659	0.297955	-0.204126	0.231702	-0.658254	0.250001	0.378325	0.901216	0.000267854
lnc-CXCL2-1	-0.490528	0.394763	-1.26425	0.283193	0.214019	0.234259	1.24598	0.165477	0.921654	1.57031	5.08482e-14	6.18335e-06	1.4371	0.504323	0.448646	2.42556	0.00437789	0.446988	-0.155066	0.234557	-0.614789	0.304657	0.508547	0.971363	0.000199065
lnc-CXCL3-2	-0.290897	0.71197	-1.68633	1.10454	0.682848	0.469306	1.23416	0.164426	0.911889	1.55643	6.10623e-14	8.46002e-06	1.33775	0.497872	0.361937	2.31356	0.00721118	0.354462	-0.202594	0.231672	-0.656663	0.251475	0.381854	0.870262	0.000330389
lnc-CXorf48-5	-0.153778	0.216603	-0.578312	0.270756	0.477733	0.212661	1.24003	0.165034	0.916573	1.5635	5.73985e-14	6.31378e-06	1.3682	0.50045	0.387336	2.34906	0.00625816	0.404846	-0.17667	0.234572	-0.636423	0.283083	0.451354	0.95854	0.000196874
lnc-CXorf56-1	1.18461	0.395553	0.409338	1.95988	0.00274613	0.397673	1.1951	0.163853	0.873956	1.51625	3.01426e-13	9.41141e-06	1.33075	0.49765	0.355373	2.30612	0.00749377	0.319506	-0.364819	0.238962	-0.833176	0.103537	0.12684	0.929611	0.000356755
lnc-CXorf69-1	-0.508089	0.759095	-1.99589	0.97971	0.503281	0.98621	1.22906	0.163724	0.908169	1.54995	6.05072e-14	1.05551e-05	1.32856	0.497141	0.354182	2.30294	0.00753105	0.331129	-0.197837	0.231731	-0.652021	0.256347	0.393251	0.872542	0.000441074
lnc-CYB561D2-3	0.47227	0.370823	-0.254529	1.19907	0.202814	0.972383	1.22824	0.163823	0.907154	1.54933	6.50591e-14	9.00978e-06	1.32629	0.497336	0.351534	2.30106	0.00765779	0.336578	-0.208369	0.231862	-0.66281	0.246072	0.368825	0.908357	0.000392548
lnc-CYB561D2-4	-0.369952	0.42002	-1.19318	0.453272	0.378428	0.0351833	1.21788	0.163929	0.896583	1.53917	1.09135e-13	2.68081e-05	1.31616	0.497304	0.341459	2.29085	0.00813091	0.31131	-0.200421	0.2316	-0.654349	0.253507	0.386833	0.878708	6.34207e-05
lnc-CYB5A-1	-1.11344	0.612209	-2.31334	0.086471	0.0689542	0.170121	1.26406	0.166253	0.938212	1.58991	2.88658e-14	3.21308e-05	1.40647	0.499298	0.427864	2.38508	0.00484904	0.287675	-0.224627	0.231887	-0.679117	0.229863	0.3327	0.907995	0.000233354
lnc-CYB5R2-6	1.15517	0.970451	-0.746877	3.05722	0.23391	0.74718	1.2321	0.163358	0.911924	1.55228	4.61853e-14	9.24861e-06	1.31832	0.497326	0.343575	2.29306	0.00802994	0.327116	-0.212995	0.231647	-0.667015	0.241025	0.357845	0.844637	0.000384968
lnc-CYGB-1	-0.396488	0.467298	-1.31238	0.519399	0.396176	0.232336	1.24019	0.164924	0.916943	1.56343	5.4845e-14	6.27609e-06	1.34888	0.497767	0.373276	2.32449	0.00673106	0.371428	-0.21408	0.232031	-0.668852	0.240693	0.356198	0.828968	0.000203108
lnc-CYLC2-4	-0.203646	0.269934	-0.732707	0.325415	0.450593	0.170149	1.21818	0.164733	0.895311	1.54105	1.41553e-13	6.33454e-06	1.3449	0.497604	0.369612	2.32018	0.0068769	0.304863	-0.236469	0.236205	-0.699421	0.226484	0.31677	0.904808	0.00019375
lnc-CYorf15A.1-2	0.154446	0.0677291	0.0216992	0.287192	0.0225871	0.77331	1.30401	0.168734	0.973301	1.63472	1.08802e-14	3.00048e-05	1.30836	0.49708	0.334099	2.28261	0.00848619	0.381316	-0.189776	0.231872	-0.644236	0.264684	0.413098	0.888707	0.000625686
lnc-CYorf17-1	0.639231	0.485838	-0.312993	1.59146	0.188265	0.328073	1.2397	0.164219	0.917838	1.56157	4.38538e-14	1.05014e-05	1.26652	0.499209	0.28809	2.24495	0.0111789	0.388911	-0.203726	0.231821	-0.658086	0.250634	0.379504	0.97946	0.000248489
lnc-CYP1B1-3	0.348495	0.70139	-1.0262	1.72319	0.619285	0.332593	1.23332	0.163871	0.912139	1.5545	5.22915e-14	1.12766e-05	1.30445	0.499345	0.325748	2.28314	0.00899317	0.381664	-0.20347	0.231641	-0.657478	0.250538	0.379735	0.878989	0.0002576
lnc-CYP27A1-2	-1.33505	0.59708	-2.50531	-0.164798	0.0253538	0.150634	1.23952	0.165046	0.916036	1.563	5.90639e-14	6.39681e-06	1.44517	0.500001	0.465184	2.42515	0.00384839	0.406913	-0.205299	0.231346	-0.658729	0.248132	0.374859	0.779738	0.000117711
lnc-CYP3A43-1	-0.641227	0.693075	-1.99963	0.717175	0.354866	0.0958946	1.22332	0.163779	0.902315	1.54432	8.06022e-14	1.82407e-05	1.29075	0.498754	0.313207	2.26829	0.00965506	0.265299	-0.196193	0.23177	-0.650454	0.258069	0.397277	0.905324	0.000143763
lnc-CYP3A7-2	-0.446105	0.337045	-1.1067	0.21449	0.185643	0.527875	1.22141	0.163086	0.901767	1.54105	6.91669e-14	1.10923e-05	1.28532	0.497873	0.309508	2.26113	0.00983368	0.344841	-0.264635	0.235787	-0.726768	0.197498	0.261714	0.971076	0.000423358
lnc-CYP4A22-2	-0.776564	0.492694	-1.74223	0.189098	0.114989	0.122829	1.23271	0.163772	0.911722	1.5537	5.19584e-14	9.61085e-06	1.33969	0.49736	0.364883	2.3145	0.00706842	0.33943	-0.23532	0.232591	-0.69119	0.220549	0.311665	0.758754	0.000149473
lnc-CYP4A22-4	-0.40465	0.812871	-1.99785	1.18855	0.618623	0.892098	1.2305	0.163854	0.909349	1.55164	5.92859e-14	1.05549e-05	1.33301	0.497377	0.358164	2.30785	0.00736068	0.335072	-0.201613	0.231757	-0.655849	0.252623	0.384339	0.880762	0.000437142
lnc-CYP7A1-1	-0.183638	0.850367	-1.85033	1.48305	0.829026	0.828401	1.23316	0.164444	0.910859	1.55547	6.42819e-14	9.65946e-06	1.33057	0.497455	0.355573	2.30556	0.00747857	0.338884	-0.203027	0.231628	-0.657009	0.250955	0.380746	0.867708	0.000407635
lnc-CYP7B1-2	0.898462	1.06846	-1.19568	2.99261	0.400407	0.0671228	1.23899	0.164522	0.916536	1.56145	5.04041e-14	1.47156e-05	1.33323	0.497302	0.358537	2.30793	0.00734185	0.321474	-0.216345	0.2323	-0.671645	0.238955	0.35169	0.984305	7.58535e-05
lnc-CYP8B1-1	0.810455	0.712194	-0.58542	2.20633	0.255134	0.517052	1.25217	0.165034	0.928711	1.57563	3.26406e-14	2.12523e-05	1.30504	0.497596	0.329767	2.28031	0.00872401	0.349153	-0.195095	0.231748	-0.649313	0.259124	0.399879	0.864336	0.000440931
lnc-CYTH4-4	-0.138617	0.621673	-1.35707	1.07984	0.823556	0.0851597	1.23033	0.163972	0.908952	1.55171	6.21725e-14	9.32842e-06	1.3369	0.499111	0.358661	2.31514	0.00739389	0.408453	-0.202821	0.231692	-0.656928	0.251286	0.38136	0.86481	0.000100817
lnc-CYTL1-1	-0.756711	0.574928	-1.88355	0.370127	0.188112	0.00327976	1.24306	0.164461	0.920723	1.5654	4.08562e-14	6.01158e-06	1.39761	0.49992	0.41779	2.37744	0.00517909	0.520019	-0.190458	0.231718	-0.644618	0.263702	0.411113	0.926655	1.00376e-05
lnc-DAAM1-3	-0.315147	0.998774	-2.27271	1.64242	0.752357	0.130912	1.23049	0.164048	0.908961	1.55202	6.33937e-14	9.57368e-06	1.3319	0.497451	0.356916	2.30689	0.00741838	0.352151	-0.206696	0.231943	-0.661296	0.247904	0.372849	0.797141	0.000145418
lnc-DAAM2-3	0.267685	0.397871	-0.512127	1.0475	0.501078	0.621505	1.22004	0.164149	0.898314	1.54177	1.06581e-13	8.54256e-06	1.30101	0.498767	0.323445	2.27858	0.00909523	0.351559	-0.197139	0.231758	-0.651377	0.257098	0.394977	0.871824	0.000367039
lnc-DAGLA-1	-0.321169	0.695685	-1.68469	1.04235	0.644326	0.894669	1.23273	0.164088	0.911119	1.55433	5.79536e-14	9.43271e-06	1.33983	0.497971	0.363825	2.31583	0.00713282	0.33132	-0.20277	0.231648	-0.656791	0.251251	0.381389	0.857066	0.000383926
lnc-DAOA-3	0.123626	0.969332	-1.77623	2.02348	0.898515	0.135413	1.23098	0.16392	0.909701	1.55226	5.92859e-14	1.19288e-05	1.32446	0.497801	0.348792	2.30014	0.00779949	0.365983	-0.200646	0.232192	-0.655735	0.254442	0.387512	0.789068	0.00014741
lnc-DAOA-4	0.265874	0.113948	0.0425399	0.489208	0.0196329	0.178843	1.22186	0.164735	0.898986	1.54474	1.19682e-13	9.30523e-06	1.22548	0.500087	0.245326	2.20563	0.0142646	0.36211	-0.114165	0.234795	-0.574356	0.346025	0.626801	0.52632	0.000184555
lnc-DAOA-5	0.185915	0.996124	-1.76645	2.13828	0.851944	0.36167	1.23486	0.165784	0.909929	1.55979	9.4369e-14	2.09986e-05	1.33277	0.498038	0.356633	2.30891	0.00744977	0.308803	-0.205306	0.23208	-0.660176	0.249563	0.376354	0.921543	0.000270795
lnc-DARS2-1	0.504758	0.462304	-0.401342	1.41086	0.274908	0.381689	1.24429	0.16422	0.922427	1.56616	3.54161e-14	7.8412e-06	1.28836	0.498869	0.310592	2.26612	0.00980715	0.293561	-0.200214	0.231796	-0.654525	0.254097	0.387724	0.903087	0.000305429
lnc-DBC1-1	0.585515	0.400668	-0.19978	1.37081	0.14392	0.630709	1.20392	0.163556	0.883354	1.52448	1.82743e-13	1.24509e-05	1.28219	0.498284	0.305572	2.25881	0.0100759	0.333962	-0.184871	0.231846	-0.63928	0.269538	0.425226	0.841731	0.000498275
lnc-DBH-3	-0.648738	0.450311	-1.53133	0.233856	0.149685	0.283974	1.22384	0.163866	0.902665	1.54501	8.11573e-14	1.22965e-05	1.40972	0.50005	0.429643	2.3898	0.00481489	0.39199	-0.236935	0.232839	-0.693292	0.219421	0.308871	0.795239	0.000265205
lnc-DBN1-2	1.59927	0.719112	0.189834	3.0087	0.026152	0.430869	1.23136	0.164265	0.909405	1.55331	6.57252e-14	8.13207e-06	1.32158	0.496737	0.347989	2.29516	0.00780214	0.34108	-0.154988	0.232211	-0.610114	0.300138	0.504488	0.813434	0.000249086
lnc-DBNL-1	0.821276	0.341181	0.152572	1.48998	0.0160775	0.0293713	1.19866	0.162852	0.879472	1.51784	1.83409e-13	4.57966e-06	1.28385	0.497529	0.308711	2.25899	0.00986712	0.393332	-0.23567	0.231907	-0.6902	0.21886	0.309522	0.989773	4.62129e-05
lnc-DBT-6	-1.59432	0.913908	-3.38554	0.196911	0.0810713	0.877845	1.24413	0.163646	0.923391	1.56487	2.90878e-14	1.38063e-05	1.33941	0.497311	0.364699	2.31412	0.0070747	0.321948	-0.2142	0.231887	-0.66869	0.240289	0.355628	0.908124	0.000523032
lnc-DBX1-4	-1.57972	0.489897	-2.5399	-0.619536	0.00126154	0.207	1.2939	0.167411	0.965782	1.62202	1.08802e-14	1.31701e-05	1.57607	0.502618	0.590962	2.56119	0.00171426	0.448676	-0.230662	0.231456	-0.684307	0.222984	0.318974	0.782334	0.000422969
lnc-DBX1-6	1.28628	0.640871	0.0301922	2.54236	0.0447417	0.9572	1.24054	0.164963	0.917222	1.56386	5.4734e-14	1.02869e-05	1.3254	0.497494	0.350326	2.30047	0.00771843	0.316869	-0.190452	0.231686	-0.644547	0.263644	0.411062	0.819147	0.000412459
lnc-DCAF16-1	-0.00528306	0.476468	-0.939144	0.928578	0.991153	0.936965	1.23033	0.164001	0.908899	1.55177	6.28386e-14	9.51976e-06	1.3282	0.502237	0.34383	2.31256	0.00817972	0.330093	-0.202658	0.231643	-0.656669	0.251353	0.381643	0.868112	0.000402096
lnc-DCAF8L1-2	0.326552	0.548954	-0.749378	1.40248	0.551935	0.465052	1.23211	0.163855	0.910959	1.55326	5.4956e-14	1.09863e-05	1.316	0.497683	0.340558	2.29144	0.00818719	0.348089	-0.204512	0.231661	-0.658561	0.249536	0.37734	0.865204	0.000335146
lnc-DCAF8L1-6	-1.78642	1.08135	-3.90583	0.332997	0.0985306	0.364484	1.20741	0.164741	0.884524	1.5303	2.31593e-13	6.7023e-06	1.29046	0.497467	0.315447	2.26548	0.00948468	0.356223	-0.211892	0.231738	-0.66609	0.242307	0.360528	0.885457	0.00025697
lnc-DCLK2-3	0.51479	0.523053	-0.510375	1.53996	0.325016	0.817903	1.23564	0.163473	0.915241	1.55604	4.07452e-14	1.0011e-05	1.34896	0.49775	0.373392	2.32453	0.00672581	0.337682	-0.199952	0.23165	-0.653977	0.254073	0.388047	0.878794	0.000422612
lnc-DCPS-1	0.00794372	0.202115	-0.388195	0.404082	0.968649	0.168561	1.23052	0.163946	0.909188	1.55184	6.11733e-14	8.43958e-06	1.32812	0.497589	0.352867	2.30338	0.00760509	0.356359	-0.202228	0.231904	-0.656751	0.252295	0.38319	0.92027	0.000168842
lnc-DCST2-1	-0.825695	0.371697	-1.55421	-0.0971822	0.0263226	0.00332705	1.24233	0.162921	0.923009	1.56165	2.43139e-14	2.09313e-05	1.35045	0.496881	0.376583	2.32432	0.00657064	0.386259	-0.220455	0.231497	-0.67418	0.23327	0.340944	0.752514	2.38102e-05
lnc-DCT-10	0.135327	0.674462	-1.18659	1.45725	0.840976	0.672271	1.22808	0.164154	0.906344	1.54981	7.36078e-14	8.80856e-06	1.32151	0.498111	0.345228	2.29779	0.00797705	0.345006	-0.198147	0.232749	-0.654327	0.258032	0.394583	0.83747	0.000373812
lnc-DCT-11	-0.42961	0.568911	-1.54465	0.685434	0.450162	0.0205455	1.22283	0.164237	0.90093	1.54473	9.65894e-14	2.33913e-05	1.35068	0.498235	0.374157	2.3272	0.00670949	0.41923	-0.206581	0.231819	-0.660938	0.247776	0.372859	0.833406	4.22304e-05
lnc-DCT-8	-0.608581	0.592703	-1.77026	0.553096	0.30452	0.558908	1.23456	0.164142	0.912844	1.55627	5.42899e-14	8.9178e-06	1.34846	0.497674	0.373036	2.32388	0.00673801	0.349445	-0.211446	0.231858	-0.665878	0.242987	0.361788	0.849836	0.000346217
lnc-DCTD-4	1.20683	0.477884	0.270194	2.14347	0.011558	0.223508	1.24914	0.163619	0.928453	1.56983	2.26485e-14	2.17961e-05	1.42236	0.498095	0.446115	2.39861	0.00429547	0.305313	-0.189987	0.231069	-0.642874	0.2629	0.410958	0.783858	0.000319799
lnc-DCTD-7	1.42693	0.809937	-0.160516	3.01438	0.0781063	0.00280792	1.23535	0.163767	0.914377	1.55633	4.58522e-14	1.23838e-05	1.30522	0.497841	0.32947	2.28097	0.00874764	0.337068	-0.170213	0.232702	-0.6263	0.285874	0.464494	0.69261	5.55894e-06
lnc-DCTN5-2	0.277412	0.75677	-1.20583	1.76065	0.713937	0.141924	1.23112	0.1638	0.910078	1.55216	5.65104e-14	1.00118e-05	1.32882	0.497266	0.354202	2.30345	0.00753417	0.327041	-0.213108	0.233485	-0.670731	0.244515	0.361388	0.968441	0.000148353
lnc-DCTN6-1	0.411884	0.427765	-0.426521	1.25029	0.335611	0.369731	1.25808	0.167077	0.930618	1.58555	5.07372e-14	6.50188e-06	1.32588	0.497578	0.350646	2.30112	0.0077064	0.325309	-0.169994	0.234181	-0.628981	0.288992	0.467894	0.916403	0.000282395
lnc-DCUN1D4-1	0.165622	0.555914	-0.923951	1.25519	0.765759	0.700717	1.23251	0.164192	0.9107	1.55432	6.07292e-14	1.00191e-05	1.34047	0.499206	0.36204	2.31889	0.00724874	0.321139	-0.211068	0.233432	-0.668586	0.24645	0.365892	0.926949	0.000367617
lnc-DCUN1D5-1	-0.247698	0.349545	-0.932794	0.437397	0.478553	0.653285	1.22906	0.163521	0.908567	1.54956	5.63993e-14	9.32875e-06	1.34912	0.498332	0.37241	2.32584	0.00678377	0.314386	-0.177598	0.234245	-0.63671	0.281514	0.448349	0.808585	0.000361729
lnc-DDX1-5	0.537964	0.912195	-1.24991	2.32583	0.55536	0.450649	1.23137	0.163777	0.910376	1.55237	5.54001e-14	9.3617e-06	1.31481	0.497595	0.339539	2.29008	0.00823392	0.351222	-0.200679	0.231701	-0.654805	0.253447	0.386429	0.876667	0.000295762
lnc-DDX20-1	-0.913486	0.597383	-2.08433	0.257363	0.126228	0.956537	1.23476	0.164289	0.912762	1.55676	5.65104e-14	1.06136e-05	1.276	0.498634	0.29869	2.2533	0.010498	0.338085	-0.219115	0.232142	-0.674105	0.235875	0.345228	0.920199	0.000461471
lnc-DDX20-3	1.39665	0.898407	-0.364197	3.15749	0.120045	0.0159661	1.22417	0.1635	0.903716	1.54462	7.02771e-14	6.63765e-06	1.31182	0.497365	0.337002	2.28664	0.00835101	0.333335	-0.202614	0.231577	-0.656497	0.251269	0.381612	0.871527	2.48474e-05
lnc-DDX28-1	-0.292065	0.520603	-1.31243	0.728298	0.574789	0.0738047	1.23281	0.164129	0.911125	1.5545	5.86198e-14	8.61275e-06	1.35539	0.49962	0.376154	2.33463	0.00667085	0.43388	-0.209351	0.231857	-0.663782	0.24508	0.366562	0.791215	0.000103042
lnc-DDX51-6	-0.288911	0.651599	-1.56602	0.9882	0.657486	0.182165	1.23036	0.16384	0.909236	1.55148	5.93969e-14	9.20012e-06	1.34171	0.498261	0.36514	2.31829	0.00708563	0.37651	-0.206909	0.231911	-0.661446	0.247629	0.372291	0.84068	0.000173866
lnc-DDX58-2	-0.0079505	0.901645	-1.77514	1.75924	0.992965	0.529373	1.23042	0.163935	0.909115	1.55173	6.11733e-14	9.05357e-06	1.32713	0.498292	0.350497	2.30377	0.00773644	0.31202	-0.202521	0.23218	-0.657584	0.252543	0.383066	0.902599	0.000337106
lnc-DDX60-3	0.299072	0.394021	-0.473195	1.07134	0.447837	0.0327435	1.22994	0.164307	0.907906	1.55198	7.11653e-14	1.06115e-05	1.38496	0.50346	0.398192	2.37172	0.00594362	0.529664	-0.219383	0.232534	-0.67514	0.236375	0.345454	0.673834	5.17124e-05
lnc-DDX6-1	0.406216	0.296687	-0.17528	0.987711	0.170945	0.747889	1.2443	0.165951	0.919044	1.56956	6.4837e-14	9.37193e-06	1.35042	0.497775	0.374801	2.32604	0.00666936	0.307894	-0.206527	0.231577	-0.660409	0.247354	0.372483	0.858176	0.000336075
lnc-DEFA1B-1	-0.802005	0.577366	-1.93362	0.32961	0.164809	0.0240857	1.22929	0.162855	0.910104	1.54848	4.40759e-14	1.29716e-05	1.38388	0.498886	0.406084	2.36168	0.00553812	0.445485	-0.248578	0.23422	-0.70764	0.210485	0.288553	0.582695	5.09979e-05
lnc-DEFB108B-2	-1.12494	0.713851	-2.52406	0.274179	0.115054	0.034275	1.24196	0.164336	0.91987	1.56406	4.10783e-14	7.52036e-06	1.34998	0.497504	0.374892	2.32507	0.00665745	0.355356	-0.230942	0.232134	-0.685916	0.224033	0.319803	0.752985	5.71138e-05
lnc-DEFB112-1	-1.18227	0.740008	-2.63266	0.268118	0.110122	0.186249	1.23344	0.163879	0.912239	1.55463	5.20695e-14	1.01236e-05	1.36221	0.497482	0.387162	2.33726	0.0061775	0.348949	-0.214566	0.231556	-0.668407	0.239275	0.354119	0.849278	0.000201678
lnc-DEFB132-1	0.176949	0.7694	-1.33105	1.68495	0.818105	0.0811415	1.22967	0.16391	0.908411	1.55093	6.28386e-14	8.01469e-06	1.3222	0.497788	0.346556	2.29785	0.0079037	0.370886	-0.199213	0.232113	-0.654146	0.255721	0.390751	0.777674	9.81862e-05
lnc-DEGS1-1	-0.627569	0.570892	-1.7465	0.491359	0.271647	0.630957	1.23613	0.164735	0.913252	1.559	6.20615e-14	8.34246e-06	1.36876	0.498551	0.391619	2.3459	0.00604227	0.363261	-0.190778	0.231813	-0.645124	0.263567	0.410518	0.840274	0.000332783
lnc-DEK-4	0.340558	0.882174	-1.38847	2.06959	0.699464	0.553119	1.2372	0.165155	0.913504	1.5609	6.82787e-14	1.34076e-05	1.32707	0.497296	0.352388	2.30175	0.00761747	0.330618	-0.205688	0.231813	-0.660034	0.248658	0.374917	0.898266	0.000326455
lnc-DENND2A-1	0.624982	0.413231	-0.184936	1.4349	0.130425	0.710788	1.21467	0.163629	0.893958	1.53537	1.14242e-13	8.74955e-06	1.26955	0.498835	0.291848	2.24725	0.0109271	0.345529	-0.19031	0.231752	-0.644535	0.263915	0.411543	0.867372	0.000380713
lnc-DENND5B-1	-0.597384	0.57553	-1.7254	0.530635	0.299283	0.684682	1.23293	0.164503	0.910507	1.55535	6.63913e-14	8.85542e-06	1.35662	0.498031	0.380493	2.33274	0.00645045	0.342842	-0.217748	0.232111	-0.672678	0.237182	0.348183	0.858146	0.000367114
lnc-DEPDC7-2	0.417625	0.242472	-0.05761	0.892861	0.0850027	0.308057	1.20603	0.165008	0.88262	1.52944	2.69229e-13	2.15394e-05	1.41248	0.49992	0.432657	2.39231	0.00472191	0.373492	-0.235916	0.232591	-0.691785	0.219954	0.310442	0.769659	0.000334437
lnc-DET1-1	-0.263748	0.363265	-0.975735	0.448239	0.46781	0.438384	1.24865	0.166314	0.922682	1.57462	6.01741e-14	6.70625e-06	1.38219	0.502605	0.397099	2.36727	0.0059587	0.395478	-0.18107	0.233569	-0.638857	0.276717	0.438203	0.961741	0.00029364
lnc-DFFB-1	0.919333	0.589697	-0.236451	2.07512	0.118998	0.475102	1.24109	0.163963	0.919732	1.56246	3.75255e-14	9.02221e-06	1.34982	0.497302	0.375122	2.32451	0.00664202	0.338999	-0.180736	0.23196	-0.635369	0.273896	0.435879	0.929716	0.000346559
lnc-DGCR14-4	-0.0445852	0.450505	-0.927559	0.838389	0.921164	0.353822	1.22937	0.164219	0.90751	1.55124	7.09433e-14	7.73399e-06	1.32711	0.497292	0.352433	2.30178	0.00761525	0.333562	-0.203088	0.231684	-0.65718	0.251004	0.380718	0.880183	0.000277498
lnc-DGCR6-2	-0.495729	0.475286	-1.42727	0.435814	0.296943	0.0201259	1.23725	0.164718	0.914412	1.5601	5.85088e-14	5.96359e-06	1.3704	0.499004	0.392368	2.34843	0.00602779	0.433193	-0.208877	0.231705	-0.66301	0.245256	0.367334	0.802565	3.39123e-05
lnc-DGKH-2	0.802645	0.934102	-1.02816	2.63345	0.390192	0.688663	1.24429	0.165225	0.920451	1.56812	5.04041e-14	1.37734e-05	1.31133	0.497786	0.335689	2.28697	0.00843037	0.335132	-0.185951	0.2327	-0.642033	0.270132	0.424232	0.867947	0.000406556
lnc-DHRS12-1	-0.0296623	0.540442	-1.08891	1.02958	0.95623	0.0628405	1.2307	0.164053	0.909166	1.55224	6.29496e-14	7.12209e-06	1.3295	0.498732	0.352003	2.307	0.00768143	0.407546	-0.202026	0.231939	-0.656619	0.252566	0.383737	0.941369	8.19079e-05
lnc-DHRS7-1	-0.0340051	0.586827	-1.18416	1.11615	0.953791	0.18649	1.22995	0.164056	0.908405	1.55149	6.52811e-14	7.36774e-06	1.32743	0.497263	0.352815	2.30205	0.00759691	0.329858	-0.202397	0.231692	-0.656504	0.25171	0.382357	0.848267	0.000182733
lnc-DHRS7B-2	-0.269006	0.50084	-1.25063	0.712622	0.591192	0.150254	1.23306	0.164235	0.911161	1.55495	6.00631e-14	7.81075e-06	1.35404	0.499674	0.374693	2.33338	0.00673158	0.416179	-0.209109	0.232	-0.663821	0.245603	0.367412	0.815541	0.000156486
lnc-DHRS7B-5	0.149006	0.15732	-0.159335	0.457348	0.34356	0.317422	1.21413	0.164979	0.890782	1.53749	1.84852e-13	7.29291e-06	1.31252	0.497647	0.337151	2.28789	0.0083531	0.337568	-0.21067	0.231522	-0.664444	0.243104	0.362856	0.843835	0.000278607
lnc-DHRSX-1	0.140816	0.1484	-0.150042	0.431674	0.342673	0.200575	1.22873	0.163507	0.908258	1.5492	5.69544e-14	8.98188e-06	1.28999	0.499098	0.311774	2.2682	0.0097481	0.382083	-0.198157	0.231685	-0.65225	0.255936	0.392392	0.858998	0.000191308
lnc-DHX30-1	-0.751607	0.288402	-1.31687	-0.186349	0.00915782	0.0714834	1.25959	0.165288	0.935631	1.58355	2.53131e-14	1.11133e-05	1.47529	0.500007	0.495292	2.45528	0.00317227	0.46269	-0.255874	0.232185	-0.710948	0.1992	0.27045	0.7123	0.000170906
lnc-DHX34-2	-0.521442	0.531768	-1.56369	0.520803	0.326799	0.0716226	1.2252	0.163846	0.904069	1.54633	7.56062e-14	1.38061e-05	1.37955	0.499916	0.399736	2.35937	0.00578774	0.443629	-0.216605	0.232065	-0.671444	0.238234	0.350623	0.760884	9.87473e-05
lnc-DHX36-1	0.419598	0.741474	-1.03367	1.87286	0.571464	0.658956	1.23041	0.164042	0.908898	1.55193	6.35048e-14	8.81187e-06	1.3272	0.497221	0.352669	2.30174	0.00760219	0.330371	-0.209242	0.231987	-0.663927	0.245444	0.36708	0.859536	0.000345385
lnc-DHX37-10	-0.082276	0.379627	-0.826331	0.661779	0.82842	0.792706	1.2284	0.164116	0.906739	1.55006	7.16094e-14	1.07467e-05	1.30406	0.508497	0.307422	2.30069	0.0103315	0.314765	-0.201892	0.231676	-0.655968	0.252184	0.383513	0.87234	0.000400234
lnc-DHX37-11	0.117133	0.857167	-1.56288	1.79715	0.891307	0.161227	1.23061	0.163773	0.909616	1.5516	5.72875e-14	1.02311e-05	1.32555	0.497456	0.350552	2.30054	0.00770677	0.349858	-0.203811	0.231801	-0.658131	0.25051	0.379266	0.909353	0.000165204
lnc-DHX37-3	0.118386	0.50496	-0.871318	1.10809	0.814639	0.285784	1.23026	0.163741	0.909331	1.55118	5.76206e-14	9.45507e-06	1.33073	0.497501	0.355645	2.30581	0.00747679	0.311114	-0.197314	0.232731	-0.653458	0.258829	0.396537	0.778233	0.000239894
lnc-DHX37-6	-0.741818	0.702904	-2.11949	0.635849	0.29126	0.177359	1.23797	0.164589	0.915385	1.56056	5.40679e-14	8.83436e-06	1.35954	0.498124	0.383232	2.33584	0.00634661	0.379188	-0.221788	0.232247	-0.676983	0.233408	0.339595	0.769872	0.000208174
lnc-DHX37-9	0.147197	0.595847	-1.02064	1.31504	0.804878	0.181383	1.23094	0.163891	0.909715	1.55216	5.88418e-14	1.04855e-05	1.32148	0.497793	0.345828	2.29714	0.00793824	0.363425	-0.20204	0.231607	-0.655981	0.251902	0.383024	0.857072	0.000181139
lnc-DHX38-2	-0.968682	1.07082	-3.06744	1.13008	0.365666	0.827678	1.21682	0.163848	0.895684	1.53796	1.11466e-13	1.5287e-05	1.30498	0.497885	0.329143	2.28082	0.00876604	0.323587	-0.197963	0.231669	-0.652027	0.2561	0.392824	0.872971	0.000519654
lnc-DHX38-5	-0.244986	0.355676	-0.942098	0.452126	0.490956	0.799414	1.22542	0.164529	0.90295	1.54789	9.4702e-14	9.12308e-06	1.33337	0.497308	0.358664	2.30808	0.00733644	0.328732	-0.219483	0.232856	-0.675873	0.236907	0.345902	0.836728	0.0003506
lnc-DHX40-1	-0.960498	0.428842	-1.80101	-0.119984	0.0251072	0.171443	1.25183	0.16471	0.929001	1.57465	2.95319e-14	1.61467e-05	1.35268	0.497996	0.376629	2.32874	0.00660253	0.281873	-0.192575	0.231606	-0.646514	0.261364	0.405704	0.738772	0.000165095
lnc-DHX57-2	1.44936	0.819393	-0.156619	3.05534	0.0769234	0.312139	1.24416	0.163568	0.923577	1.56475	2.81997e-14	7.48017e-06	1.33615	0.497543	0.360983	2.31132	0.00724222	0.324544	-0.196204	0.231998	-0.650913	0.258504	0.397712	0.902264	0.00024538
lnc-DIAPH2-11	0.00567284	0.778628	-1.52041	1.53176	0.994187	0.0585837	1.23031	0.164313	0.908263	1.55236	7.01661e-14	5.34884e-06	1.32727	0.497648	0.3519	2.30264	0.00765109	0.369459	-0.202416	0.234054	-0.661153	0.256321	0.387134	0.66372	7.82137e-05
lnc-DIO3.1-3	-0.266212	0.61677	-1.47506	0.942634	0.666015	0.326384	1.22869	0.164079	0.9071	1.55028	6.9722e-14	8.40974e-06	1.3329	0.49737	0.358072	2.30773	0.00736452	0.323729	-0.199969	0.231794	-0.654278	0.254339	0.388302	0.866136	0.00025525
lnc-DIRAS1-2	-0.723896	0.437974	-1.58231	0.134516	0.0983652	0.662472	1.22074	0.163095	0.901083	1.54041	7.16094e-14	9.9135e-06	1.397	0.499198	0.418585	2.37541	0.0051344	0.348788	-0.220005	0.231872	-0.674465	0.234455	0.342711	0.799764	0.000344108
lnc-DIRAS2-4	-1.22432	0.850983	-2.89222	0.443573	0.150231	0.245922	1.24216	0.165835	0.917129	1.56719	6.87228e-14	9.36051e-06	1.36799	0.498068	0.391793	2.34418	0.00602187	0.34893	-0.191212	0.231542	-0.645025	0.262602	0.408906	0.827967	0.000250345
lnc-DIRC2-1	0.198342	0.216303	-0.225604	0.622288	0.359161	0.8299	1.23762	0.163956	0.916271	1.55897	4.40759e-14	1.14787e-05	1.32759	0.497311	0.35288	2.3023	0.0075955	0.326366	-0.241776	0.235534	-0.703415	0.219863	0.304657	0.829477	0.000474173
lnc-DIRC3-1	0.254365	0.501026	-0.727629	1.23636	0.611673	0.341186	1.22177	0.164708	0.89895	1.5446	1.19127e-13	6.41506e-06	1.31242	0.498161	0.336042	2.2888	0.00842539	0.352682	-0.205148	0.231676	-0.659226	0.248929	0.375889	0.891572	0.000254922
lnc-DISP1-1	-0.0984343	0.233071	-0.555246	0.358377	0.67278	0.0538976	1.22059	0.165146	0.896911	1.54427	1.45772e-13	3.09134e-06	1.31824	0.497702	0.342759	2.29371	0.00808144	0.37805	-0.212982	0.232912	-0.669482	0.243518	0.360491	0.971337	6.95664e-05
lnc-DISP2-2	-0.161139	0.501148	-1.14337	0.821092	0.747801	0.969303	1.23516	0.164703	0.912348	1.55797	6.41709e-14	1.04303e-05	1.32961	0.497361	0.354799	2.30442	0.00751028	0.328392	-0.207462	0.232117	-0.662402	0.247479	0.371438	0.867697	0.000398657
lnc-DKK3-8	0.231192	0.488641	-0.726527	1.18891	0.636118	0.284204	1.23246	0.163921	0.911178	1.55373	5.54001e-14	1.09446e-05	1.30972	0.498781	0.332126	2.28731	0.00864359	0.368382	-0.198959	0.231737	-0.653155	0.255238	0.390587	0.843549	0.000237928
lnc-DLG1-1	-0.0697978	0.38227	-0.819034	0.679439	0.855122	0.902271	1.22925	0.164042	0.907738	1.55077	6.70575e-14	9.57314e-06	1.3252	0.497366	0.350381	2.30002	0.00771173	0.334013	-0.20558	0.232171	-0.660627	0.249467	0.375905	0.87552	0.000404911
lnc-DLGAP1-3	-0.0495644	0.697411	-1.41646	1.31734	0.943343	0.282006	1.23118	0.164298	0.909162	1.5532	6.70575e-14	7.15021e-06	1.33179	0.501049	0.34975	2.31382	0.00786061	0.405396	-0.202291	0.231703	-0.656421	0.251838	0.382628	0.887415	0.000238466
lnc-DLK1-11	0.495991	0.627229	-0.733355	1.72534	0.429081	0.871242	1.2269	0.163784	0.905888	1.54791	6.83897e-14	8.67275e-06	1.3289	0.497279	0.354248	2.30354	0.00753248	0.33877	-0.207454	0.231796	-0.661766	0.246857	0.370794	0.88424	0.000363962
lnc-DLK1-13	-0.968531	0.476513	-1.90248	-0.0345814	0.0420994	0.121533	1.24213	0.164795	0.919142	1.56513	4.79616e-14	1.20119e-05	1.49143	0.504205	0.503209	2.47966	0.00309654	0.498274	-0.200923	0.231798	-0.655239	0.253394	0.386052	0.857632	0.000208369
lnc-DLK1-3	0.056766	0.586936	-1.09361	1.20714	0.922952	0.717418	1.22977	0.163971	0.908391	1.55114	6.38378e-14	9.08835e-06	1.32779	0.497275	0.353153	2.30244	0.00758193	0.328603	-0.201557	0.231908	-0.656088	0.252974	0.384778	0.850316	0.000380059
lnc-DLK1-4	0.20047	0.1704	-0.133508	0.534447	0.239409	0.0440514	1.22275	0.164348	0.900637	1.54487	1.00697e-13	5.93803e-06	1.34769	0.498376	0.370886	2.32448	0.00684788	0.263334	-0.194089	0.231989	-0.648779	0.260601	0.4028	0.830829	5.55349e-05
lnc-DLK1-6	-0.100376	0.575644	-1.22862	1.02786	0.861573	0.278366	1.23193	0.164263	0.909978	1.55388	6.39488e-14	1.30056e-05	1.32893	0.497317	0.354208	2.30366	0.00753555	0.322354	-0.202413	0.231636	-0.656412	0.251585	0.382204	0.863212	0.000238598
lnc-DLK1-9	0.446693	0.323601	-0.187554	1.08094	0.167469	0.363907	1.22047	0.164252	0.898541	1.5424	1.08247e-13	6.85281e-06	1.34617	0.497927	0.370248	2.32209	0.00686047	0.306044	-0.244284	0.233889	-0.702698	0.21413	0.29628	0.97039	0.000246048
lnc-DLL1-6	0.767338	0.689952	-0.584944	2.11962	0.266069	0.336071	1.24112	0.164701	0.918308	1.56392	4.86278e-14	1.13762e-05	1.30877	0.497519	0.333651	2.28389	0.00852358	0.34306	-0.194512	0.231686	-0.648609	0.259584	0.401161	0.873387	0.000246362
lnc-DLX2-5	-0.115491	0.720411	-1.52747	1.29649	0.872635	0.583273	1.2305	0.164039	0.908993	1.55201	6.31717e-14	9.69042e-06	1.32379	0.497798	0.348119	2.29945	0.00783073	0.343693	-0.201771	0.23173	-0.655954	0.252412	0.38391	0.861875	0.000354398
lnc-DLX5-2	0.0268341	0.267596	-0.497645	0.551313	0.920123	0.658174	1.23056	0.16384	0.909443	1.55168	5.87308e-14	9.46396e-06	1.32312	0.49913	0.344842	2.3014	0.00802897	0.313735	-0.203463	0.231788	-0.65776	0.250833	0.380053	0.858148	0.000373376
lnc-DMBX1-2	0.489238	0.609924	-0.706192	1.68467	0.422479	0.554352	1.2272	0.163422	0.906899	1.5475	5.93969e-14	9.41348e-06	1.30668	0.498103	0.330412	2.28294	0.00870817	0.344012	-0.208634	0.231714	-0.662784	0.245516	0.36791	0.884492	0.000359469
lnc-DMRTC1B-1	-1.11765	0.814812	-2.71466	0.479347	0.170166	0.509597	1.23269	0.164332	0.910605	1.55477	6.32827e-14	1.40256e-05	1.35113	0.497775	0.375513	2.32675	0.00664066	0.303521	-0.19372	0.231967	-0.648366	0.260927	0.403651	0.879426	0.00043742
lnc-DMTF1-1	0.551161	0.815163	-1.04653	2.14885	0.498954	0.716419	1.23282	0.163696	0.911981	1.55366	5.02931e-14	1.02882e-05	1.31139	0.497799	0.335725	2.28706	0.00842903	0.324614	-0.197953	0.231751	-0.652176	0.25627	0.393015	0.893756	0.000422833
lnc-DNAAF1-1	0.312617	0.291586	-0.258882	0.884115	0.283664	0.861752	1.24122	0.163974	0.919832	1.5626	3.74145e-14	9.67448e-06	1.34774	0.497544	0.37257	2.32291	0.00675306	0.346747	-0.222059	0.23235	-0.677457	0.233339	0.339219	0.850087	0.000407055
lnc-DNAH10OS-6	1.48634	1.21313	-0.891355	3.86404	0.220496	0.240123	1.24564	0.164074	0.924058	1.56722	3.15303e-14	1.44117e-05	1.33163	0.497253	0.357034	2.30623	0.00740687	0.318438	-0.223378	0.232124	-0.678333	0.231577	0.335888	0.924208	0.000199665
lnc-DNAH10OS-7	-0.14423	0.376681	-0.882511	0.59405	0.701796	0.0627066	1.23311	0.164288	0.911112	1.55511	6.10623e-14	7.00049e-06	1.33267	0.497484	0.357622	2.30772	0.00738809	0.350895	-0.20783	0.23202	-0.662582	0.246922	0.370392	0.77628	8.54864e-05
lnc-DNAH17-1	0.629648	0.305424	0.0310277	1.22827	0.0392503	0.805724	1.24572	0.164324	0.923652	1.56779	3.43059e-14	1.42828e-05	1.33219	0.497332	0.357442	2.30695	0.00739121	0.321197	-0.19768	0.231285	-0.65099	0.255629	0.392715	0.769898	0.000501646
lnc-DNAH6-4	-0.388948	0.738822	-1.83701	1.05912	0.598581	0.446207	1.22986	0.163692	0.909027	1.55069	5.76206e-14	1.01866e-05	1.34722	0.498546	0.370087	2.32435	0.00688625	0.363769	-0.211958	0.232281	-0.667222	0.243305	0.361502	0.834865	0.000321842
lnc-DNAH6-6	0.351276	0.678991	-0.979521	1.68207	0.604912	0.307295	1.23284	0.163932	0.911538	1.55414	5.4623e-14	1.16519e-05	1.31716	0.497598	0.341888	2.29244	0.00811995	0.349494	-0.19245	0.232392	-0.64793	0.26303	0.407598	0.789009	0.000260203
lnc-DNAH8-8	-0.29715	0.626761	-1.52558	0.931279	0.635426	0.485973	1.23531	0.164177	0.913524	1.55709	5.30687e-14	1.26058e-05	1.34097	0.498137	0.364637	2.3173	0.0071032	0.311777	-0.193488	0.232396	-0.648976	0.262	0.405083	0.802029	0.000329885
lnc-DNAH9-1	0.176729	0.249514	-0.312309	0.665768	0.478763	0.886165	1.24452	0.164964	0.9212	1.56785	4.55191e-14	1.38099e-05	1.32665	0.497141	0.352274	2.30103	0.00761766	0.353621	-0.207669	0.231739	-0.66187	0.246532	0.370182	0.845603	0.000444677
lnc-DNAI1-2	-0.0732497	0.335717	-0.731243	0.584743	0.827282	0.20635	1.23303	0.164545	0.910524	1.55553	6.70575e-14	6.32477e-06	1.33762	0.499429	0.358757	2.31648	0.00739973	0.396678	-0.205625	0.232044	-0.660422	0.249173	0.375539	0.811895	0.000189935
lnc-DNAJA1-2	-0.77348	0.364466	-1.48782	-0.0591405	0.0338184	0.00336106	1.24734	0.165382	0.923194	1.57148	4.61853e-14	7.51489e-06	1.49721	0.503232	0.51089	2.48352	0.00292815	0.614176	-0.257042	0.233206	-0.714118	0.200033	0.27037	0.579794	1.1136e-05
lnc-DNAJB5-3	-1.26798	0.808586	-2.85278	0.316818	0.116847	0.877342	1.22911	0.163734	0.908201	1.55003	6.06182e-14	9.90107e-06	1.3453	0.49761	0.370004	2.3206	0.00686078	0.318152	-0.203549	0.231836	-0.657938	0.250841	0.379951	0.865329	0.000406559
lnc-DNAJB6-3	0.097618	0.17991	-0.254999	0.450235	0.58741	0.212528	1.23321	0.164523	0.91075	1.55567	6.59472e-14	7.46095e-06	1.3796	0.506827	0.386234	2.37296	0.00648831	0.479856	-0.204344	0.231686	-0.65844	0.249751	0.377783	0.857183	0.00018903
lnc-DNAJC11-1	0.0849761	0.223688	-0.353445	0.523397	0.70403	0.437745	1.23093	0.163816	0.90986	1.55201	5.72875e-14	1.00114e-05	1.3169	0.498083	0.340678	2.29313	0.00819468	0.353465	-0.214738	0.233876	-0.673127	0.243651	0.358531	0.968589	0.000315351
lnc-DNAJC12-7	0.665886	1.14264	-1.57366	2.90543	0.560056	0.843215	1.23676	0.164624	0.914103	1.55942	5.79536e-14	8.25109e-06	1.34754	0.498622	0.370261	2.32482	0.00688134	0.339995	-0.198719	0.231748	-0.652937	0.255499	0.391181	0.884921	0.000357541
lnc-DNAJC15-6	-0.215759	0.596473	-1.38482	0.953308	0.717558	0.00928294	1.2311	0.164153	0.909363	1.55283	6.39488e-14	8.36213e-06	1.33501	0.497747	0.359449	2.31058	0.00731582	0.385228	-0.210253	0.232668	-0.666274	0.245767	0.366174	0.684506	1.82426e-05
lnc-DNAJC7-2	-1.07741	0.427447	-1.91519	-0.239626	0.0117168	0.0165734	1.26096	0.165525	0.93654	1.58539	2.57572e-14	9.61861e-06	1.57149	0.506349	0.57906	2.56391	0.00191207	0.620427	-0.229878	0.231798	-0.684193	0.224437	0.321335	0.72688	6.00506e-05
lnc-DNAJC8-1	0.0568493	0.17593	-0.287967	0.401665	0.746592	0.819848	1.23662	0.165034	0.913159	1.56008	6.72795e-14	1.29661e-05	1.33659	0.498051	0.360431	2.31275	0.00728236	0.330549	-0.199738	0.231855	-0.654166	0.254689	0.388974	0.871446	0.000412615
lnc-DNASE1L1-1	-0.242528	0.309378	-0.848897	0.363842	0.433087	0.771579	1.23293	0.164218	0.911071	1.55479	6.00631e-14	8.90644e-06	1.39172	0.503658	0.404564	2.37887	0.00572351	0.353897	-0.21843	0.232328	-0.673785	0.236925	0.347126	0.813749	0.000365243
lnc-DNASE1L1-2	0.120079	0.251802	-0.373444	0.613602	0.633448	0.727101	1.22417	0.164038	0.902662	1.54568	8.471e-14	1.29811e-05	1.30705	0.499158	0.328719	2.28538	0.00883142	0.320439	-0.228704	0.238137	-0.695445	0.238037	0.336861	0.801617	0.000421859
lnc-DNMT1-2	-0.506542	0.348502	-1.18959	0.176509	0.146089	0.0280635	1.23766	0.163449	0.917304	1.55801	3.67484e-14	1.33713e-05	1.36328	0.49782	0.387567	2.33898	0.00617214	0.397986	-0.214826	0.231786	-0.669118	0.239467	0.354016	0.799081	7.72686e-05
lnc-DOC2B-1	-0.237948	0.436474	-1.09342	0.617525	0.585643	0.400766	1.2352	0.164407	0.912966	1.55743	5.77316e-14	7.93784e-06	1.35177	0.499214	0.373331	2.33021	0.00677307	0.370215	-0.213925	0.232621	-0.669853	0.242003	0.357766	0.813185	0.000289725
lnc-DOCK3-1	0.535977	0.564065	-0.56957	1.64152	0.342008	0.966018	1.21954	0.163591	0.898912	1.54018	9.00391e-14	1.05011e-05	1.36107	0.49875	0.383538	2.3386	0.00635337	0.321153	-0.226386	0.233003	-0.683063	0.230292	0.331249	0.855817	0.000417361
lnc-DOCK5-3	0.563396	0.676636	-0.762785	1.88958	0.405046	0.528474	1.22742	0.163259	0.907441	1.5474	5.55112e-14	9.68527e-06	1.36669	0.499513	0.387663	2.34572	0.00621826	0.365969	-0.19468	0.231741	-0.648884	0.259523	0.400864	0.878001	0.000319594
lnc-DOCK6-1	-0.677504	0.557285	-1.76976	0.414755	0.224091	0.00597211	1.24626	0.164679	0.923491	1.56902	3.79696e-14	3.60708e-06	1.38949	0.500211	0.409096	2.36989	0.00547266	0.492998	-0.202517	0.231666	-0.656574	0.25154	0.382022	0.845762	1.25482e-05
lnc-DOCK8-5	-0.678504	0.614917	-1.88372	0.526711	0.26985	0.0763793	1.22857	0.164143	0.906858	1.55029	7.17204e-14	1.02668e-05	1.38052	0.499649	0.401227	2.35981	0.00572761	0.421333	-0.207029	0.231743	-0.661237	0.247179	0.371666	0.833782	9.80908e-05
lnc-DOPEY1-1	-0.947878	0.566185	-2.05758	0.161824	0.0941012	0.294518	1.22416	0.164011	0.9027	1.54561	8.40439e-14	1.21783e-05	1.42897	0.501038	0.446954	2.41099	0.00434423	0.407503	-0.234638	0.232306	-0.68995	0.220675	0.312479	0.764476	0.000280494
lnc-DPCD-2	-0.828942	0.427085	-1.66601	0.00812939	0.0522668	0.375829	1.23813	0.164982	0.914771	1.56149	6.16174e-14	9.94203e-06	1.40835	0.498988	0.430353	2.38635	0.00476634	0.382277	-0.197079	0.231741	-0.651283	0.257126	0.395088	0.860116	0.000319389
lnc-DPF3-2	-0.284284	0.579125	-1.41935	0.850779	0.623507	0.154163	1.23404	0.164319	0.91198	1.5561	5.91749e-14	1.28111e-05	1.32562	0.497325	0.350876	2.30035	0.00768762	0.335777	-0.211824	0.232458	-0.667433	0.243784	0.36217	0.967553	0.000155628
lnc-DPH1-1	-0.368469	0.682233	-1.70562	0.968684	0.589134	0.175551	1.23197	0.164001	0.910536	1.55341	5.82867e-14	9.55643e-06	1.34826	0.498767	0.370697	2.32583	0.00686772	0.387248	-0.203637	0.231706	-0.657772	0.250498	0.379476	0.85948	0.000191999
lnc-DPH5-1	1.22795	0.499993	0.247977	2.20791	0.0140523	0.352153	1.25658	0.166575	0.930094	1.58306	4.57412e-14	7.24951e-06	1.41713	0.498362	0.440355	2.3939	0.00446116	0.364628	-0.247555	0.232504	-0.703255	0.208145	0.286997	0.887186	0.000268614
lnc-DPP4-2	-0.333945	0.771264	-1.84559	1.1777	0.665026	0.151194	1.23595	0.164488	0.913557	1.55834	5.73985e-14	6.06555e-06	1.32331	0.497358	0.348502	2.29811	0.00779849	0.318118	-0.201155	0.231699	-0.655276	0.252966	0.385298	0.898045	0.000158904
lnc-DPYD-3	-0.629482	0.647238	-1.89804	0.63908	0.330768	0.0810135	1.21962	0.163848	0.898483	1.54076	9.80327e-14	1.94249e-05	1.34629	0.497669	0.37088	2.32171	0.00682638	0.366847	-0.21162	0.231896	-0.666127	0.242888	0.361472	0.819444	0.000114578
lnc-DRD2-3	1.17721	0.748468	-0.289756	2.64418	0.115758	0.339074	1.25048	0.165716	0.925678	1.57527	4.4964e-14	7.25913e-06	1.38912	0.498877	0.411337	2.3669	0.00536121	0.374035	-0.195321	0.231621	-0.64929	0.258647	0.399072	0.857542	0.000266136
lnc-DRD5-12	0.844393	0.733785	-0.593798	2.28258	0.249841	0.584539	1.238	0.163612	0.917329	1.55868	3.83027e-14	1.07782e-05	1.37751	0.499217	0.399061	2.35596	0.00579189	0.339935	-0.188949	0.232184	-0.64402	0.266122	0.415764	0.903339	0.000415485
lnc-DRGX-2	0.0674268	0.409954	-0.736068	0.870921	0.869358	0.032674	1.22854	0.164253	0.906614	1.55047	7.4607e-14	5.01743e-06	1.31846	0.500258	0.337976	2.29895	0.0083997	0.461198	-0.200441	0.232036	-0.655222	0.25434	0.387677	0.775926	4.92784e-05
lnc-DRGX-3	0.481762	0.583761	-0.662388	1.62591	0.409216	0.779632	1.24169	0.16464	0.919005	1.56438	4.62963e-14	1.1621e-05	1.36575	0.499342	0.387059	2.34444	0.00623609	0.339901	-0.21272	0.231877	-0.66719	0.24175	0.358941	0.885379	0.000398723
lnc-DROSHA-7	0.906637	0.444153	0.0361129	1.77716	0.0412239	0.80441	1.21732	0.162292	0.899231	1.5354	6.33937e-14	1.04274e-05	1.30072	0.497697	0.325249	2.27619	0.00896277	0.315052	-0.206907	0.231518	-0.660674	0.246859	0.371483	0.894068	0.000447476
lnc-DSC2-1	0.0269954	0.120082	-0.20836	0.262351	0.822128	0.515656	1.2326	0.164318	0.91054	1.55466	6.31717e-14	8.04623e-06	1.34881	0.506205	0.356671	2.34096	0.00770884	0.407514	-0.198901	0.232201	-0.654006	0.256205	0.391672	0.899772	0.000325598
lnc-DSCAM-1	-0.04382	0.932228	-1.87095	1.78331	0.962509	0.837529	1.2305	0.163921	0.909223	1.55178	6.06182e-14	9.49981e-06	1.32769	0.497292	0.353011	2.30236	0.00758895	0.332013	-0.203203	0.231935	-0.657787	0.251381	0.380964	0.861421	0.000398621
lnc-DSCR8-1	-0.475328	0.465885	-1.38845	0.437789	0.3076	0.908762	1.2341	0.164073	0.912521	1.55567	5.40679e-14	1.05369e-05	1.35563	0.498032	0.379505	2.33175	0.00648933	0.352409	-0.208252	0.231723	-0.662421	0.245917	0.368808	0.880693	0.000446156
lnc-DSCR8-4	0.365188	0.41391	-0.446061	1.17644	0.377621	0.541521	1.23477	0.165183	0.911013	1.55852	7.71605e-14	8.87647e-06	1.36593	0.499559	0.386809	2.34505	0.00625196	0.301896	-0.205082	0.23153	-0.658873	0.248709	0.375743	0.847623	0.000294162
lnc-DSEL-1	2.60182	1.13371	0.379782	4.82385	0.0217358	0.853776	1.2809	0.167252	0.953094	1.60871	1.87628e-14	9.7988e-06	1.37262	0.497667	0.397211	2.34803	0.00581368	0.334438	-0.208417	0.231607	-0.662358	0.245525	0.368188	0.86606	0.000316441
lnc-DSTN-1	-0.340791	0.687632	-1.68852	1.00694	0.620176	0.439139	1.22858	0.16399	0.907168	1.55	6.79456e-14	1.1522e-05	1.34352	0.498245	0.36698	2.32006	0.00700704	0.359517	-0.205003	0.231619	-0.658967	0.248961	0.376108	0.839649	0.00033444
lnc-DSTYK-1	-2.15119	0.842817	-3.80308	-0.499298	0.010699	0.896819	1.21294	0.162318	0.894802	1.53108	7.86038e-14	1.64114e-05	1.28593	0.497728	0.310402	2.26146	0.00977747	0.337288	-0.246195	0.231963	-0.700834	0.208444	0.288529	0.733998	0.000611574
lnc-DTHD1-1	0.112896	1.29057	-2.41658	2.64237	0.930292	0.701475	1.23199	0.164958	0.90868	1.55531	8.11573e-14	1.29013e-05	1.33052	0.498498	0.353478	2.30755	0.0076066	0.319625	-0.204353	0.232461	-0.659968	0.251262	0.379355	0.895912	0.000371165
lnc-DTNBP1-11	0.168184	0.525549	-0.861873	1.19824	0.748956	0.395843	1.23402	0.164575	0.911456	1.55658	6.4726e-14	6.81367e-06	1.32495	0.497443	0.349984	2.29993	0.00773258	0.321223	-0.197797	0.232173	-0.652848	0.257254	0.394249	0.920711	0.00026571
lnc-DTNBP1-13	-0.272065	0.580245	-1.40932	0.865195	0.639156	0.410902	1.23492	0.164505	0.912492	1.55734	6.05072e-14	8.09419e-06	1.34862	0.499241	0.370129	2.32712	0.0069059	0.372419	-0.204992	0.23163	-0.658979	0.248996	0.37616	0.856226	0.000303128
lnc-DTNBP1-3	-0.47656	0.562844	-1.57971	0.626594	0.397162	0.562253	1.23341	0.164127	0.911731	1.5551	5.69544e-14	1.36022e-05	1.33118	0.497193	0.356696	2.30566	0.00741998	0.328502	-0.228438	0.233438	-0.685969	0.229093	0.327787	0.912447	0.000447249
lnc-DTWD1-1	0.829524	0.645372	-0.435383	2.09443	0.198673	0.897099	1.25591	0.165463	0.931605	1.58021	3.19744e-14	1.23494e-05	1.38511	0.499236	0.406621	2.36359	0.00552952	0.347141	-0.20704	0.231433	-0.660641	0.246561	0.371001	0.813632	0.000465709
lnc-DTWD2-1	1.81353	1.06786	-0.279428	3.90649	0.0894527	0.473573	1.24893	0.164733	0.926055	1.5718	3.41949e-14	1.19176e-05	1.31011	0.497451	0.335123	2.2851	0.0084474	0.335901	-0.193518	0.231665	-0.647573	0.260536	0.403528	0.829936	0.000297718
lnc-DTWD2-5	0.618531	0.848013	-1.04354	2.28061	0.465764	0.271855	1.23616	0.164381	0.913984	1.55834	5.4734e-14	1.11612e-05	1.36484	0.499944	0.384964	2.34471	0.00633387	0.279506	-0.193389	0.23194	-0.647982	0.261204	0.404399	0.806203	0.000204747
lnc-DUSP1-4	0.729204	0.68629	-0.615899	2.07431	0.287994	0.00247505	1.24219	0.164804	0.919181	1.5652	4.79616e-14	3.39132e-06	1.2888	0.498705	0.311355	2.26624	0.00975798	0.232759	-0.183459	0.232502	-0.639154	0.272237	0.430075	0.915155	5.65872e-06
lnc-DUSP16-1	-0.677265	0.215962	-1.10054	-0.253987	0.00171249	0.914701	1.19539	0.166929	0.868212	1.52256	8.00693e-13	7.65161e-06	1.61518	0.505812	0.623809	2.60656	0.00140683	0.254556	-0.21388	0.231626	-0.667859	0.240099	0.355807	0.894088	0.000317956
lnc-DUSP28-1	-0.910779	0.397766	-1.69039	-0.131171	0.0220367	0.0105025	1.23121	0.164744	0.908318	1.5541	7.80487e-14	1.20102e-05	1.48525	0.50201	0.501325	2.46917	0.00309041	0.56994	-0.202307	0.231716	-0.656462	0.251847	0.382617	0.827925	2.58636e-05
lnc-DUSP4-1	-0.536427	0.739473	-1.98577	0.912914	0.468196	0.276527	1.22948	0.164066	0.90792	1.55105	6.69464e-14	1.00786e-05	1.33639	0.497393	0.361519	2.31126	0.00721418	0.343795	-0.20412	0.231597	-0.658042	0.249802	0.378125	0.86394	0.000239895
lnc-DUSP4-5	0.505878	0.519845	-0.513	1.52476	0.330488	0.437026	1.23124	0.16352	0.910745	1.55173	5.08482e-14	8.68848e-06	1.35785	0.49851	0.380791	2.33491	0.0064531	0.358273	-0.187097	0.23233	-0.642455	0.26826	0.420641	0.947181	0.000289741
lnc-DUSP6-2	-0.0184566	0.682643	-1.35641	1.3195	0.97843	0.0791796	1.23054	0.164005	0.9091	1.55199	6.22835e-14	7.33812e-06	1.32707	0.497428	0.352126	2.30201	0.00763365	0.308807	-0.20314	0.232323	-0.658486	0.252205	0.381908	0.765166	9.84219e-05
lnc-DYNLL2-5	-0.095974	0.195375	-0.478901	0.286953	0.623263	0.207259	1.2221	0.164615	0.899466	1.54474	1.13576e-13	5.9967e-06	1.31479	0.497855	0.339008	2.29057	0.0082686	0.364765	-0.212001	0.232395	-0.667486	0.243485	0.36164	0.962363	0.000200049
lnc-DYNLT1-4	-0.104888	0.221026	-0.538092	0.328315	0.635106	0.0816576	1.23389	0.163997	0.912466	1.55532	5.31797e-14	1.43986e-05	1.31565	0.497844	0.339895	2.29141	0.00822485	0.375201	-0.21348	0.23265	-0.669465	0.242505	0.358827	0.981801	0.000100698
lnc-DYRK2-6	-0.774907	0.786336	-2.3161	0.766284	0.324396	0.641311	1.22912	0.164379	0.906943	1.5513	7.58282e-14	7.90428e-06	1.36093	0.498608	0.383679	2.33819	0.0063437	0.346679	-0.188344	0.232287	-0.643619	0.266931	0.417467	0.901111	0.000304526
lnc-DYRK3-1	0.586706	0.741846	-0.867285	2.0407	0.429018	0.138738	1.22943	0.163461	0.90905	1.54981	5.42899e-14	1.05542e-05	1.31517	0.497553	0.339986	2.29036	0.0082107	0.347298	-0.210065	0.231733	-0.664253	0.244123	0.364673	0.879116	0.000166892
lnc-DYSF-4	-0.276162	0.582603	-1.41804	0.865719	0.63549	0.83772	1.23352	0.164256	0.911581	1.55545	5.92859e-14	9.82757e-06	1.33957	0.497977	0.363549	2.31558	0.00714489	0.334072	-0.20332	0.231609	-0.657265	0.250625	0.38002	0.860795	0.000414524
lnc-DZANK1-1	-0.105533	0.624075	-1.3287	1.11763	0.865715	0.292948	1.23378	0.165253	0.909893	1.55767	8.27116e-14	6.30805e-06	1.33312	0.498396	0.356279	2.30996	0.00747704	0.369113	-0.202619	0.231617	-0.656581	0.251342	0.381681	0.865581	0.000249488
lnc-DZIP1-1	0.0900033	0.163742	-0.230924	0.410931	0.582548	0.238128	1.22379	0.164191	0.901982	1.5456	9.09273e-14	6.91157e-06	1.28793	0.502648	0.302754	2.2731	0.0103987	0.427361	-0.214826	0.23276	-0.671026	0.241375	0.356033	0.973855	0.000222382
lnc-DZIP1-2	0.597044	0.715068	-0.804464	1.99855	0.403747	0.87439	1.23526	0.164325	0.913189	1.55733	5.59552e-14	9.19269e-06	1.31575	0.497381	0.3409	2.2906	0.00816053	0.333983	-0.194588	0.23186	-0.649026	0.25985	0.40133	0.904459	0.000398539
lnc-E2F2-2	-1.60937	0.565626	-2.71797	-0.50076	0.00443719	0.920966	1.24521	0.164094	0.923594	1.56683	3.24185e-14	7.22562e-06	1.33603	0.497357	0.361228	2.31083	0.00722572	0.34382	-0.26423	0.232829	-0.720567	0.192106	0.256431	0.852932	0.000303119
lnc-E2F8-1	-0.331814	0.660579	-1.62653	0.962897	0.615451	0.740697	1.23244	0.164132	0.910751	1.55414	5.9619e-14	1.01383e-05	1.33917	0.497763	0.363572	2.31477	0.00713718	0.330761	-0.214443	0.232778	-0.670679	0.241793	0.356928	0.890026	0.000389716
lnc-E2F8-2	0.273072	0.530775	-0.767229	1.31337	0.606918	0.734976	1.22657	0.163733	0.905662	1.54748	6.81677e-14	1.07137e-05	1.31797	0.497692	0.342508	2.29343	0.00809323	0.319547	-0.206559	0.231701	-0.660685	0.247567	0.372668	0.835102	0.000390641
lnc-EAF2-3	-0.468649	0.435474	-1.32216	0.384865	0.281847	0.235186	1.22546	0.163602	0.904804	1.54611	6.86118e-14	1.33168e-05	1.31444	0.497524	0.339312	2.28957	0.00824264	0.309155	-0.21432	0.231825	-0.668688	0.240048	0.355231	0.77197	0.000245226
lnc-EBF3-2	0.0445895	0.211526	-0.369994	0.459173	0.833044	0.450178	1.22824	0.164077	0.906651	1.54982	7.11653e-14	8.20076e-06	1.32389	0.497561	0.348692	2.2991	0.00779631	0.345252	-0.202901	0.231664	-0.656954	0.251152	0.381116	0.873417	0.000319321
lnc-EBPL-2	-0.322041	0.213557	-0.740606	0.096524	0.131559	0.586174	1.26633	0.167163	0.938697	1.59396	3.57492e-14	6.63709e-06	1.44414	0.50299	0.458301	2.42999	0.00409025	0.363938	-0.162764	0.23315	-0.619729	0.294201	0.485109	0.897448	0.000283542
lnc-ECD-3	2.62282	1.14322	0.382149	4.86349	0.0217768	0.258969	1.26457	0.16385	0.94343	1.58571	1.18794e-14	6.77462e-06	1.46194	0.50031	0.481347	2.44253	0.00347725	0.408727	-0.224624	0.231193	-0.677754	0.228505	0.331255	0.700124	0.000232023
lnc-ECHDC3-1	0.203309	0.397782	-0.57633	0.982947	0.609277	0.272106	1.2289	0.164027	0.907409	1.55038	6.78346e-14	8.66389e-06	1.31438	0.497971	0.338379	2.29039	0.00830334	0.366621	-0.203903	0.231622	-0.657873	0.250067	0.378682	0.870396	0.000230356
lnc-ECHDC3-4	-0.614261	0.565923	-1.72345	0.494927	0.277738	0.815517	1.22866	0.163553	0.908101	1.54922	5.80647e-14	1.03268e-05	1.33747	0.497251	0.362878	2.31207	0.00715095	0.340248	-0.210512	0.231742	-0.664719	0.243694	0.363672	0.859136	0.000421043
lnc-ECHDC3-9	-0.213609	0.218609	-0.642076	0.214857	0.328505	0.451418	1.23294	0.163524	0.912442	1.55345	4.70735e-14	1.1166e-05	1.35053	0.497499	0.375455	2.32561	0.00663462	0.356976	-0.225449	0.232635	-0.681406	0.230507	0.332489	0.807528	0.000378468
lnc-EDAR-2	0.356611	0.60721	-0.833498	1.54672	0.557006	0.646937	1.22699	0.163838	0.905874	1.54811	6.93889e-14	1.00286e-05	1.32674	0.497341	0.351974	2.30151	0.0076378	0.329561	-0.205762	0.231765	-0.660012	0.248488	0.374644	0.870916	0.000355916
lnc-EDAR-4	-0.74106	0.452485	-1.62791	0.145794	0.101472	0.000858574	1.24131	0.164412	0.919066	1.56355	4.35207e-14	9.23341e-06	1.43417	0.501294	0.451652	2.41669	0.00422392	0.580997	-0.216004	0.231789	-0.670303	0.238295	0.35139	0.765911	3.80456e-06
lnc-EDIL3-1	-3.48576	1.12457	-5.68988	-1.28164	0.00193764	0.616006	1.22719	0.16392	0.905912	1.54847	7.07212e-14	1.50746e-05	1.44808	0.498698	0.470649	2.42551	0.00368758	0.303263	-0.210442	0.231461	-0.664098	0.243214	0.36325	0.893754	0.000528398
lnc-EDNRB-2	-1.08272	0.798556	-2.64786	0.482419	0.175147	0.122308	1.23119	0.164646	0.908484	1.55389	7.56062e-14	7.672e-06	1.40435	0.500284	0.423815	2.38489	0.00499876	0.267068	-0.198486	0.231641	-0.652494	0.255522	0.391518	0.851973	0.000108569
lnc-EEF1B2-2	-0.171056	0.320347	-0.798925	0.456814	0.593362	0.346014	1.24395	0.166438	0.917737	1.57016	7.78266e-14	5.29271e-06	1.38863	0.510365	0.388329	2.38893	0.00651145	0.455836	-0.168452	0.240566	-0.639952	0.303048	0.483781	0.932525	0.000231289
lnc-EEFSEC-1	0.367718	0.683133	-0.971198	1.70663	0.590382	0.00626935	1.22759	0.164095	0.905973	1.54922	7.37188e-14	5.81453e-06	1.30841	0.498506	0.331359	2.28547	0.00867336	0.445731	-0.186927	0.233546	-0.644668	0.270815	0.423488	0.608665	1.17286e-05
lnc-EEFSEC-4	-0.310918	0.423364	-1.1407	0.51886	0.462705	0.764349	1.24007	0.165073	0.916532	1.56361	5.81757e-14	9.03589e-06	1.35796	0.498939	0.380059	2.33586	0.00649472	0.346436	-0.235812	0.235602	-0.697584	0.225961	0.316881	0.7792	0.00037865
lnc-EEPD1-1	-0.09246	0.867888	-1.79349	1.60857	0.915158	0.776634	1.23062	0.163925	0.909328	1.5519	6.03961e-14	9.78218e-06	1.33215	0.499251	0.353633	2.31066	0.00762384	0.320432	-0.202442	0.23164	-0.656449	0.251565	0.382146	0.860618	0.000390386
lnc-EFCAB1-7	0.350515	0.602357	-0.830083	1.53111	0.56063	0.153146	1.22642	0.164046	0.9049	1.54795	7.66054e-14	7.34413e-06	1.32814	0.497227	0.353594	2.30269	0.00756041	0.331675	-0.208054	0.231872	-0.662515	0.246408	0.369571	0.934549	0.000160851
lnc-EFCAB4B-5	-0.907528	0.431672	-1.75359	-0.0614661	0.0355222	0.12596	1.25077	0.165872	0.925665	1.57587	4.67404e-14	5.51541e-06	1.42345	0.499524	0.444403	2.4025	0.0043772	0.407118	-0.235951	0.23225	-0.691153	0.21925	0.309659	0.766107	0.000129068
lnc-EFCAB8-1	-0.17761	0.222453	-0.61361	0.25839	0.42463	0.668714	1.22938	0.163778	0.908385	1.55038	6.07292e-14	8.79153e-06	1.37573	0.501102	0.393592	2.35787	0.0060434	0.299519	-0.161195	0.237291	-0.626278	0.303887	0.496939	0.764689	0.000339158
lnc-EFEMP1-2	-0.0134935	1.093	-2.15573	2.12874	0.99015	0.0693353	1.23041	0.16391	0.909149	1.55166	6.07292e-14	9.08759e-06	1.32738	0.497272	0.352745	2.30202	0.00760039	0.325708	-0.202838	0.232094	-0.657734	0.252058	0.382147	0.780779	8.89752e-05
lnc-EFHA1-2	-1.15189	0.63405	-2.3946	0.0908255	0.0692604	0.957837	1.25039	0.16566	0.925707	1.57508	4.41869e-14	8.96452e-06	1.39244	0.498854	0.414707	2.37018	0.00524993	0.347142	-0.22496	0.232197	-0.680057	0.230137	0.332629	0.830507	0.000357105
lnc-EFHB-6	-0.00830729	0.291104	-0.578861	0.562247	0.977234	0.170672	1.23094	0.165028	0.907489	1.55439	8.71525e-14	2.21404e-05	1.32851	0.498727	0.351019	2.30599	0.00772651	0.282494	-0.201931	0.233044	-0.658688	0.254826	0.386219	0.752824	0.000169741
lnc-EFHC1-2	0.489876	0.313641	-0.124849	1.1046	0.118311	0.627719	1.23522	0.16372	0.914337	1.55611	4.52971e-14	1.44042e-05	1.32435	0.497276	0.349707	2.29899	0.0077399	0.329094	-0.220782	0.231818	-0.675137	0.233573	0.340897	0.874831	0.000504543
lnc-EFHD2-2	0.199948	0.817817	-1.40294	1.80284	0.806852	0.218576	1.23266	0.164145	0.910938	1.55438	5.92859e-14	7.35081e-06	1.33622	0.498507	0.359161	2.31327	0.0073526	0.378812	-0.205676	0.231929	-0.660249	0.248896	0.375182	0.804367	0.000206749
lnc-EFNB2-4	1.01843	1.0061	-0.953485	2.99035	0.311414	0.186369	1.23841	0.164203	0.916578	1.56024	4.62963e-14	1.06956e-05	1.32256	0.497425	0.347619	2.29749	0.00784193	0.324693	-0.204186	0.231697	-0.658304	0.249932	0.378175	0.882534	0.000152139
lnc-EFR3B-1	0.0316687	0.370887	-0.695256	0.758593	0.931954	0.801794	1.23161	0.164553	0.909093	1.55413	7.17204e-14	9.3875e-06	1.32494	0.498109	0.348665	2.30122	0.00781545	0.323962	-0.20357	0.231893	-0.658071	0.250931	0.380018	0.860318	0.000395033
lnc-EFR3B-3	-0.546746	0.622357	-1.76654	0.673052	0.379668	0.627938	1.23511	0.164921	0.911871	1.55835	6.93889e-14	8.41111e-06	1.32659	0.497491	0.351529	2.30166	0.00766304	0.320259	-0.202519	0.231789	-0.656818	0.25178	0.38227	0.882845	0.00034213
lnc-EGFLAM-1	-1.79338	0.87776	-3.51376	-0.073003	0.0410392	0.322126	1.24971	0.164696	0.926915	1.57251	3.25295e-14	1.29478e-05	1.37	0.497679	0.394571	2.34544	0.00590906	0.343548	-0.190039	0.231674	-0.644112	0.264034	0.412053	0.903133	0.000408197
lnc-EGFLAM-2	0.0265584	1.03062	-1.99343	2.04654	0.979441	0.160137	1.23051	0.163971	0.90913	1.55188	6.17284e-14	1.13674e-05	1.32724	0.497311	0.35253	2.30195	0.00761143	0.340197	-0.202404	0.231857	-0.656835	0.252028	0.382681	0.821431	0.00016338
lnc-EGLN1-1	0.00131752	0.182864	-0.357089	0.359724	0.994251	0.0489484	1.23052	0.164779	0.907556	1.55348	8.16014e-14	4.09549e-06	1.32752	0.497494	0.352454	2.30259	0.00762085	0.361724	-0.202292	0.237207	-0.667208	0.262624	0.393765	0.793061	6.80478e-05
lnc-EGLN1-2	-0.979015	0.560486	-2.07755	0.119517	0.0806849	0.0333823	1.22911	0.164971	0.905775	1.55245	9.30367e-14	1.18857e-05	1.40287	0.498842	0.42516	2.38059	0.00491951	0.262868	-0.185188	0.231999	-0.639898	0.269523	0.42474	0.812836	5.66471e-05
lnc-EGLN1-5	-0.348083	0.810979	-1.93757	1.24141	0.667768	0.714146	1.22916	0.163688	0.908336	1.54998	5.9508e-14	1.06915e-05	1.33646	0.497655	0.361071	2.31184	0.00724194	0.340018	-0.209671	0.232188	-0.664751	0.245409	0.366514	0.834864	0.000402773
lnc-EGR3-1	0.112336	0.47378	-0.816255	1.04093	0.812574	0.833356	1.2294	0.163974	0.908016	1.55078	6.50591e-14	9.31006e-06	1.3267	0.497327	0.351961	2.30145	0.00763791	0.328703	-0.203617	0.231699	-0.657738	0.250505	0.379511	0.878604	0.0003949
lnc-EID1-1	0.782898	0.655455	-0.501771	2.06757	0.232308	0.6236	1.23411	0.163729	0.913203	1.55501	4.79616e-14	1.05351e-05	1.33345	0.497352	0.358659	2.30824	0.00733803	0.318806	-0.175119	0.232891	-0.631577	0.281339	0.452089	0.873293	0.000384136
lnc-EID1-4	-1.33873	0.827959	-2.9615	0.284041	0.105899	0.151445	1.23292	0.162902	0.913642	1.5522	3.77476e-14	1.59965e-05	1.31338	0.496973	0.339335	2.28743	0.00822316	0.334785	-0.186198	0.231751	-0.640421	0.268026	0.421722	0.89875	0.000256167
lnc-EIF2AK4-1	-0.200871	0.865918	-1.89804	1.4963	0.816557	0.479314	1.22854	0.16411	0.906885	1.55019	7.09433e-14	1.17007e-05	1.32759	0.497233	0.353026	2.30214	0.00758635	0.330086	-0.205604	0.232041	-0.660396	0.249189	0.375583	0.844764	0.000326748
lnc-EIF2AK4-4	-0.212695	0.623194	-1.43413	1.00874	0.732879	0.21739	1.2275	0.163802	0.906449	1.54854	6.69464e-14	1.34944e-05	1.32725	0.497206	0.35274	2.30175	0.00759854	0.331238	-0.19368	0.233117	-0.650581	0.263221	0.406071	0.974828	0.000207396
lnc-EIF2B5-2	0.538189	0.515276	-0.471734	1.54811	0.296269	0.691646	1.21793	0.164405	0.895706	1.54016	1.2812e-13	1.0558e-05	1.29806	0.498207	0.321588	2.27452	0.00917524	0.305619	-0.196574	0.231711	-0.650719	0.257571	0.396238	0.891412	0.000351423
lnc-EIF2B5-3	0.24668	0.65452	-1.03616	1.52952	0.706257	0.143571	1.23133	0.163892	0.910104	1.55255	5.77316e-14	1.07986e-05	1.31763	0.497954	0.341663	2.29361	0.00814261	0.365338	-0.206867	0.231927	-0.661436	0.247702	0.372421	0.926472	0.000152814
lnc-EIF2B5-4	0.458072	0.705667	-0.92501	1.84115	0.516252	0.163777	1.23438	0.163887	0.913164	1.55559	5.00711e-14	1.21995e-05	1.31556	0.497548	0.340387	2.29074	0.00819105	0.352014	-0.190661	0.232384	-0.646126	0.264805	0.411958	0.775285	0.000163883
lnc-EIF2B5-5	0.616741	0.31318	0.00292042	1.23056	0.0489199	0.0292659	1.26646	0.167771	0.937639	1.59529	4.39648e-14	2.98854e-06	1.59054	0.516538	0.578143	2.60293	0.00207537	0.716076	-0.203897	0.231788	-0.658192	0.250398	0.379037	0.913487	4.00039e-05
lnc-EIF2B5-7	-0.661647	0.515058	-1.67114	0.347848	0.19893	0.789939	1.24091	0.164132	0.919215	1.5626	4.01901e-14	1.03799e-05	1.36145	0.497726	0.385926	2.33698	0.00623153	0.345904	-0.181172	0.23194	-0.635767	0.273423	0.434736	0.833103	0.000420178
lnc-EIF2C2-1	-0.0736547	0.188875	-0.443843	0.296533	0.696562	0.0132793	1.23541	0.164477	0.913043	1.55778	5.86198e-14	2.53418e-05	1.3189	0.49776	0.343304	2.29449	0.00805726	0.387143	-0.197395	0.231954	-0.652017	0.257227	0.394764	0.733335	2.3781e-05
lnc-EIF2D-1	-0.709933	0.509854	-1.70923	0.289362	0.163794	0.0968183	1.23566	0.164254	0.913726	1.55759	5.36238e-14	9.55024e-06	1.35195	0.497733	0.376412	2.32749	0.00660326	0.357463	-0.237215	0.233067	-0.694018	0.219587	0.308773	0.741063	0.000139958
lnc-EIF2S3-1	0.00219026	0.245116	-0.478229	0.482609	0.992871	0.54684	1.23046	0.164078	0.908877	1.55205	6.41709e-14	8.57036e-06	1.32719	0.497887	0.351353	2.30303	0.0076839	0.316509	-0.202479	0.23253	-0.658229	0.253271	0.383883	0.910389	0.000342274
lnc-EIF3A-1	-1.05053	0.483064	-1.99732	-0.103741	0.029651	0.733886	1.24615	0.166214	0.920376	1.57192	6.51701e-14	7.64307e-06	1.39837	0.497804	0.422692	2.37405	0.00496836	0.354446	-0.232674	0.232125	-0.687631	0.222283	0.316168	0.880372	0.00033578
lnc-EIF3B-3	-0.353749	0.459894	-1.25512	0.547626	0.441776	0.44541	1.23977	0.164426	0.917497	1.56203	4.69624e-14	1.48814e-05	1.30915	0.497869	0.333349	2.28496	0.00855067	0.343332	-0.199564	0.231575	-0.653443	0.254316	0.388816	0.850727	0.000344988
lnc-EIF3H-3	1.49178	0.716208	0.0880334	2.89552	0.0372622	0.651729	1.24288	0.164658	0.920151	1.5656	4.40759e-14	2.18437e-05	1.47343	0.50211	0.489311	2.45755	0.00334114	0.317221	-0.232744	0.231981	-0.687418	0.221931	0.315722	0.886065	0.000713188
lnc-EIF3M-2	1.22695	0.448353	0.348195	2.10571	0.00620829	0.783364	1.23243	0.162348	0.914236	1.55063	3.16414e-14	1.70157e-05	1.33692	0.497439	0.361955	2.31188	0.00719675	0.320676	-0.216072	0.23147	-0.669744	0.2376	0.350573	0.806377	0.000641019
lnc-EIF4E3-6	-0.11414	0.760767	-1.60522	1.37694	0.880738	0.0938881	1.22812	0.164503	0.905698	1.55054	8.29337e-14	5.08406e-06	1.32332	0.497957	0.347337	2.29929	0.00787255	0.37812	-0.207853	0.234139	-0.666758	0.251051	0.374683	0.934335	0.000112536
lnc-EIF4EBP1-1	-0.366949	0.559894	-1.46432	0.730422	0.512216	0.826895	1.23766	0.165065	0.914144	1.56119	6.4726e-14	8.88085e-06	1.34122	0.497761	0.365632	2.31682	0.00704907	0.339006	-0.204249	0.231729	-0.65843	0.249932	0.378094	0.858862	0.00037499
lnc-EIF6-1	-0.20589	0.219408	-0.635922	0.224141	0.348043	0.071828	1.23332	0.164132	0.911627	1.55501	5.72875e-14	1.09043e-05	1.40083	0.503144	0.41469	2.38698	0.00536662	0.482439	-0.188469	0.232111	-0.643399	0.266461	0.416805	0.951031	0.000117004
lnc-EIF6-2	0.86349	0.576938	-0.267287	1.99427	0.134477	0.331253	1.18671	0.165576	0.862183	1.51123	7.65721e-13	4.61104e-05	1.30533	0.497747	0.329768	2.2809	0.00872909	0.29291	-0.270837	0.236055	-0.733496	0.191821	0.251237	0.697929	0.000359655
lnc-ELAC2-4	-1.12094	0.88288	-2.85135	0.609479	0.204215	0.29443	1.2547	0.164956	0.931396	1.57801	2.81997e-14	7.16859e-06	1.36565	0.4982	0.389198	2.34211	0.00612206	0.355253	-0.181046	0.232329	-0.636401	0.27431	0.435823	0.929986	0.000274657
lnc-ELAC2-6	-0.694424	0.730613	-2.1264	0.737551	0.341875	0.0191157	1.2231	0.164232	0.901211	1.54499	9.52571e-14	1.95543e-05	1.31536	0.497341	0.340594	2.29013	0.00817407	0.302246	-0.215057	0.231845	-0.669465	0.239351	0.353621	0.75167	3.9637e-05
lnc-ELF5-2	-0.458522	0.602495	-1.63939	0.722347	0.446634	0.0143335	1.23025	0.164066	0.90869	1.55182	6.4504e-14	9.27318e-06	1.3427	0.497682	0.367265	2.31814	0.0069775	0.392156	-0.210487	0.231911	-0.665025	0.244051	0.36408	0.791442	2.56645e-05
lnc-ELFN2-1	0.0150728	0.466329	-0.898915	0.929061	0.974215	0.248478	1.23006	0.164206	0.908225	1.5519	6.83897e-14	7.10389e-06	1.32606	0.499021	0.348	2.30412	0.00787624	0.382487	-0.20261	0.231645	-0.656626	0.251407	0.381762	0.862165	0.000219949
lnc-ELK4-1	-0.846713	0.522635	-1.87106	0.177633	0.105214	0.659568	1.22788	0.16446	0.905546	1.55022	8.26006e-14	1.08748e-05	1.35546	0.497645	0.380098	2.33083	0.00645439	0.326848	-0.162598	0.232963	-0.619196	0.294	0.485203	0.927035	0.000405557
lnc-ELMO2-2	-1.16175	0.545222	-2.23037	-0.0931371	0.0331066	0.0859739	1.24384	0.164243	0.921925	1.56575	3.64153e-14	9.0039e-06	1.43451	0.499273	0.45595	2.41306	0.00406348	0.426759	-0.134756	0.233217	-0.591854	0.322342	0.56339	0.969372	0.000119646
lnc-ELMOD2-3	0.567248	0.709867	-0.824065	1.95856	0.424237	0.540968	1.24431	0.164761	0.921388	1.56724	4.27436e-14	1.63017e-05	1.3464	0.49774	0.370847	2.32195	0.00682991	0.318827	-0.183456	0.232868	-0.639869	0.272956	0.430806	0.828593	0.000374205
lnc-ELOVL2-1	-0.215685	0.760505	-1.70625	1.27488	0.776711	0.886043	1.23143	0.163967	0.910057	1.5528	5.90639e-14	9.76549e-06	1.32433	0.497409	0.349429	2.29924	0.00775712	0.329385	-0.202323	0.231628	-0.656307	0.25166	0.3824	0.866749	0.000400418
lnc-ELOVL3-3	-0.615856	1.15236	-2.87444	1.64273	0.593044	0.265735	1.22295	0.164126	0.901264	1.54463	9.24816e-14	1.81308e-05	1.33332	0.497339	0.358556	2.30809	0.00734215	0.335965	-0.210763	0.23208	-0.665631	0.244106	0.363801	0.807908	0.000258059
lnc-EMCN-2	-0.574628	0.985069	-2.50533	1.35607	0.559666	0.491032	1.23188	0.163736	0.910963	1.5528	5.32907e-14	1.07508e-05	1.31511	0.497757	0.339523	2.29069	0.0082401	0.315682	-0.201595	0.23171	-0.655739	0.252548	0.384282	0.889429	0.000378789
lnc-EMCN-3	0.809483	0.558523	-0.285203	1.90417	0.147246	0.0770988	1.25674	0.166306	0.930782	1.58269	4.13003e-14	4.13547e-06	1.45116	0.50533	0.460736	2.44159	0.00408247	0.5015	-0.193666	0.231749	-0.647885	0.260554	0.403341	0.932245	9.43536e-05
lnc-EML5-1	0.419162	0.991166	-1.52349	2.36181	0.67237	0.0414094	1.22775	0.164041	0.906237	1.54927	7.18314e-14	6.47624e-06	1.32778	0.49725	0.353187	2.30237	0.00757961	0.332934	-0.198617	0.231902	-0.653137	0.255904	0.39174	0.81796	5.79875e-05
lnc-EMR1-1	-2.44811	0.865605	-4.14466	-0.751551	0.00468103	0.625647	1.21631	0.165148	0.892629	1.54	1.77192e-13	1.28976e-05	1.3879	0.49782	0.412196	2.36361	0.00530402	0.331549	-0.234091	0.231586	-0.687991	0.219809	0.312104	0.785619	0.000447935
lnc-EMX2-4	0.520592	0.478368	-0.416993	1.45818	0.276478	0.351446	1.24445	0.164806	0.921435	1.56746	4.31877e-14	7.07769e-06	1.33925	0.497559	0.364051	2.31444	0.00711019	0.334624	-0.196349	0.23183	-0.650728	0.258029	0.39702	0.882612	0.000263515
lnc-EMX2-5	-0.46355	0.459123	-1.36341	0.436315	0.312667	0.0696316	1.23648	0.164889	0.913307	1.55966	6.43929e-14	7.719e-06	1.3751	0.499477	0.396147	2.35406	0.00590362	0.417703	-0.18671	0.232297	-0.642003	0.268583	0.421538	0.98805	9.46482e-05
lnc-ENDOU-1	-0.170216	0.592923	-1.33232	0.991892	0.774051	0.0829231	1.22887	0.163855	0.907715	1.55002	6.39488e-14	1.25959e-05	1.34003	0.499215	0.361585	2.31847	0.00726879	0.417018	-0.205625	0.231872	-0.660086	0.248836	0.375184	0.799316	0.000103094
lnc-ENOSF1-3	-0.290623	0.237989	-0.757074	0.175827	0.222025	0.479652	1.25476	0.165827	0.929742	1.57977	3.83027e-14	1.54836e-05	1.34772	0.497476	0.372689	2.32276	0.0067461	0.310656	-0.191493	0.231857	-0.645924	0.262939	0.408856	0.853088	0.000300076
lnc-ENPP1-4	0.99764	0.665302	-0.306328	2.30161	0.133736	0.422768	1.2397	0.164197	0.917882	1.56152	4.35207e-14	1.4243e-05	1.34543	0.49725	0.370835	2.32002	0.00681531	0.32371	-0.214256	0.231729	-0.668437	0.239925	0.355176	0.915775	0.000381513
lnc-ENPP4-3	0.552562	0.381997	-0.196139	1.30126	0.148035	0.707411	1.22671	0.164331	0.904626	1.54879	8.33777e-14	8.12904e-06	1.32922	0.497502	0.354131	2.3043	0.00754496	0.313097	-0.203568	0.231531	-0.65736	0.250223	0.379277	0.846836	0.000335651
lnc-ENTHD1-1	-0.570487	0.556964	-1.66212	0.521142	0.305703	0.438822	1.2438	0.164753	0.92089	1.56671	4.37428e-14	9.01792e-06	1.34816	0.497578	0.372927	2.3234	0.00673951	0.357604	-0.228254	0.232833	-0.684598	0.228089	0.32692	0.811501	0.000358825
lnc-ENTPD7-1	-0.14165	0.544846	-1.20953	0.926229	0.794878	0.0314341	1.2296	0.163963	0.908241	1.55096	6.41709e-14	1.17999e-05	1.33471	0.498024	0.3586	2.31082	0.00736203	0.39811	-0.207001	0.232247	-0.662197	0.248195	0.37277	0.745294	4.97134e-05
lnc-EOMES-1	-0.421055	0.882594	-2.15091	1.3088	0.633315	0.855847	1.23333	0.164261	0.911389	1.55528	5.9841e-14	8.35652e-06	1.34182	0.498071	0.365621	2.31802	0.00705922	0.339198	-0.199314	0.231759	-0.653553	0.254925	0.389785	0.87181	0.000357444
lnc-EPAS1-3	-0.0825154	0.452393	-0.96919	0.804159	0.855271	0.253042	1.23244	0.164392	0.910242	1.55465	6.52811e-14	1.41408e-05	1.34344	0.504879	0.353898	2.33299	0.00779274	0.24829	-0.205962	0.232336	-0.661332	0.249408	0.375357	0.93589	0.000219248
lnc-EPB41L1-2	-1.05955	0.515566	-2.07004	-0.0490596	0.0398673	0.290665	1.25408	0.165377	0.92995	1.57821	3.37508e-14	8.2246e-06	1.47209	0.502064	0.488058	2.45611	0.00336714	0.402105	-0.167508	0.232165	-0.622543	0.287527	0.4706	0.928923	0.000280743
lnc-EPG5-7	0.449919	0.588637	-0.703789	1.60363	0.444665	0.440133	1.23482	0.163967	0.913448	1.55619	5.04041e-14	1.19019e-05	1.29489	0.499147	0.316584	2.27321	0.00948076	0.36569	-0.200581	0.231726	-0.654755	0.253593	0.386711	0.884415	0.00033163
lnc-EPGN-4	0.247115	0.158844	-0.0642132	0.558444	0.119777	0.070238	1.25695	0.164844	0.933866	1.58004	2.44249e-14	4.74173e-06	1.50445	0.509413	0.506015	2.50288	0.00314403	0.591584	-0.227348	0.232407	-0.682856	0.22816	0.327959	0.805796	0.000100768
lnc-EPHA1-1	-0.350839	0.360775	-1.05795	0.356267	0.330822	3.62734e-05	1.23658	0.164038	0.91507	1.55809	4.76286e-14	5.94491e-06	1.36959	0.499206	0.39116	2.34801	0.00607829	0.531056	-0.22427	0.232744	-0.68044	0.231899	0.33525	0.568322	1.85392e-07
lnc-EPHA5-1	-0.216333	0.90581	-1.99169	1.55902	0.811238	0.833678	1.22691	0.164464	0.904571	1.54926	8.64864e-14	1.16136e-05	1.32304	0.49756	0.347839	2.29824	0.00783604	0.327317	-0.204346	0.231699	-0.658468	0.249776	0.377806	0.861212	0.00040648
lnc-EPHA7-3	-0.202155	1.29629	-2.74284	2.33853	0.876073	0.94478	1.22849	0.164317	0.906439	1.55055	7.63833e-14	9.92811e-06	1.32116	0.498917	0.343297	2.29902	0.0080958	0.333447	-0.200693	0.232006	-0.655417	0.254031	0.38702	0.867345	0.000405077
lnc-EPHB2-1	-0.309288	0.169749	-0.64199	0.0234146	0.0684508	0.894731	1.19981	0.163879	0.878616	1.52101	2.4547e-13	1.77761e-05	1.33949	0.497174	0.365043	2.31393	0.00705577	0.318368	-0.285647	0.235769	-0.747746	0.176452	0.225683	0.864417	0.000599344
lnc-EPN1-5	0.106783	0.630261	-1.12851	1.34207	0.865461	0.0342431	1.23	0.163933	0.908694	1.5513	6.23945e-14	8.20281e-06	1.3314	0.497819	0.355698	2.30711	0.00748461	0.285095	-0.204501	0.2319	-0.659016	0.250013	0.377856	0.950019	5.05975e-05
lnc-EPN2-1	-0.555555	0.504238	-1.54384	0.432733	0.270561	0.146874	1.21813	0.164732	0.895265	1.541	1.41775e-13	1.43839e-05	1.33157	0.497498	0.356487	2.30664	0.00743903	0.330823	-0.206685	0.231679	-0.660767	0.247397	0.372329	0.859692	0.000144514
lnc-EPS8L1-2	0.180852	0.593246	-0.981889	1.34359	0.76048	0.307372	1.22683	0.164141	0.905123	1.54854	7.76046e-14	7.1622e-06	1.31869	0.498131	0.342374	2.29501	0.00811419	0.358588	-0.201803	0.23169	-0.655907	0.252301	0.383752	0.863527	0.000250171
lnc-ERAL1-4	-0.695087	0.983637	-2.62298	1.23281	0.479784	0.196366	1.2245	0.163513	0.904017	1.54498	6.9611e-14	1.4027e-05	1.3517	0.498413	0.374825	2.32857	0.00668783	0.381373	-0.209692	0.231816	-0.664043	0.244659	0.365698	0.795293	0.000205131
lnc-ERC1-1	0.035967	0.514907	-0.973231	1.04517	0.944312	0.242495	1.22993	0.164047	0.908402	1.55146	6.50591e-14	7.69645e-06	1.32292	0.501407	0.340183	2.30566	0.0083293	0.413698	-0.2026	0.231639	-0.656605	0.251405	0.381773	0.863427	0.000214397
lnc-ERCC4-3	-0.293579	0.222833	-0.730324	0.143166	0.187677	0.631452	1.24641	0.164234	0.924518	1.5683	3.21965e-14	1.24795e-05	1.29804	0.49756	0.322839	2.27324	0.00908584	0.334336	-0.19157	0.231701	-0.645696	0.262557	0.408353	0.860211	0.000377039
lnc-ERCC5-4	-0.252546	0.93965	-2.09423	1.58913	0.78811	0.0526427	1.23175	0.164156	0.910008	1.55349	6.21725e-14	7.64985e-06	1.33852	0.498927	0.360637	2.31639	0.0073011	0.420375	-0.197593	0.232395	-0.653078	0.257892	0.395187	0.990127	7.517e-05
lnc-ERGIC2-2	-0.411561	0.437811	-1.26966	0.446534	0.347196	0.0913283	1.23674	0.164045	0.915219	1.55826	4.72955e-14	6.06754e-06	1.32435	0.497193	0.349871	2.29883	0.00772962	0.331413	-0.226568	0.232719	-0.682689	0.229554	0.330272	0.737669	9.55942e-05
lnc-ERH-2	0.0440697	0.963107	-1.84359	1.93172	0.963503	0.639579	1.22987	0.164277	0.907894	1.55185	7.07212e-14	1.16899e-05	1.32762	0.497285	0.352961	2.30228	0.00759098	0.332639	-0.202599	0.231655	-0.656635	0.251438	0.381809	0.871859	0.00036626
lnc-ERICH1-3	-0.415118	0.585562	-1.5628	0.732562	0.478372	0.0641905	1.24101	0.165226	0.91717	1.56485	5.87308e-14	5.26556e-06	1.33303	0.49737	0.358201	2.30786	0.00735882	0.345972	-0.201839	0.231586	-0.655741	0.252062	0.383453	0.854029	9.12027e-05
lnc-ERICH1-4	-1.94483	0.740149	-3.39549	-0.494162	0.00859857	0.451585	1.20755	0.164331	0.885464	1.52963	2.00839e-13	1.79803e-05	1.47639	0.4998	0.496798	2.45598	0.00313725	0.404787	-0.290996	0.233715	-0.749069	0.167078	0.2131	0.850008	0.000483522
lnc-ERICH1-6	-0.216594	0.668901	-1.52761	1.09443	0.746085	0.0377437	1.23172	0.163798	0.910678	1.55276	5.4845e-14	7.97763e-06	1.33019	0.497339	0.355426	2.30496	0.00748141	0.349082	-0.202753	0.231654	-0.656786	0.25128	0.381443	0.864714	5.85006e-05
lnc-ERICH1-7	-1.02535	0.806533	-2.60612	0.555425	0.20362	0.021624	1.22682	0.16297	0.907409	1.54624	5.15143e-14	1.34917e-05	1.35539	0.497818	0.379684	2.3311	0.00647588	0.389119	-0.231253	0.232813	-0.687557	0.225052	0.320564	0.691537	4.42346e-05
lnc-ERICH1-9	-0.197255	0.333367	-0.850643	0.456133	0.554049	0.766204	1.22792	0.16361	0.907249	1.54859	6.13953e-14	9.66568e-06	1.32403	0.49724	0.349461	2.2986	0.00775011	0.331168	-0.206725	0.231752	-0.66095	0.2475	0.372387	0.881225	0.000400662
lnc-ERLIN2-1	0.691701	0.919753	-1.11098	2.49438	0.452021	0.142257	1.24549	0.165731	0.920661	1.57032	5.68434e-14	4.28877e-06	1.34059	0.497578	0.365355	2.31582	0.00705514	0.369223	-0.1983	0.231749	-0.652521	0.25592	0.392182	0.923581	0.000141149
lnc-ERP44-2	0.368735	0.237061	-0.095896	0.833365	0.119841	0.0603985	1.18052	0.166171	0.854829	1.50621	1.20981e-12	2.64324e-06	1.30226	0.497735	0.326714	2.2778	0.00888712	0.335604	-0.232709	0.232088	-0.687594	0.222175	0.316017	0.930713	8.43463e-05
lnc-ERP44-3	0.659989	0.580311	-0.4774	1.79738	0.255412	0.515651	1.22334	0.163688	0.902515	1.54416	7.80487e-14	1.04809e-05	1.3495	0.497798	0.373829	2.32516	0.0067095	0.320625	-0.19089	0.232048	-0.645696	0.263917	0.410719	0.879999	0.000400033
lnc-ERV3-1-2	-0.926659	0.622323	-2.14639	0.293072	0.136479	0.495699	1.2408	0.162755	0.921801	1.55979	2.4647e-14	1.37632e-05	1.32855	0.496832	0.354782	2.30233	0.00749407	0.350697	-0.18408	0.231828	-0.638453	0.270294	0.427174	0.905875	0.000490748
lnc-ERVFRD-1-1	1.35577	0.805951	-0.223862	2.93541	0.0925296	0.00711004	1.24035	0.164061	0.918793	1.5619	4.01901e-14	1.46466e-05	1.35039	0.497385	0.375529	2.32524	0.00662814	0.300705	-0.199356	0.23154	-0.653167	0.254455	0.389238	0.832352	1.43124e-05
lnc-ESPN-3	-0.413976	0.653371	-1.69456	0.866609	0.526342	0.113388	1.21945	0.16443	0.897176	1.54173	1.20459e-13	2.42472e-05	1.34389	0.497931	0.367961	2.31981	0.006956	0.367623	-0.213628	0.232201	-0.668734	0.241477	0.357564	0.758348	0.000135367
lnc-ESR2-1	0.627203	0.986927	-1.30714	2.56154	0.525096	0.535356	1.24204	0.165369	0.917919	1.56615	5.88418e-14	7.50947e-06	1.33744	0.497452	0.362448	2.31243	0.00717584	0.341508	-0.197697	0.231813	-0.652042	0.256648	0.393754	0.903816	0.000327719
lnc-ETAA1-5	1.71245	0.819762	0.105749	3.31916	0.036711	0.319541	1.27272	0.166671	0.946047	1.59938	2.24265e-14	2.93227e-05	1.32322	0.497576	0.347985	2.29845	0.00782975	0.32481	-0.225099	0.231635	-0.679096	0.228897	0.331158	0.840901	0.0003493
lnc-ETF1-1	-1.42853	0.572562	-2.55073	-0.30633	0.0125964	0.427953	1.28019	0.166831	0.953205	1.60717	1.67644e-14	1.06812e-05	1.44764	0.499369	0.468899	2.42639	0.00374419	0.382587	-0.174517	0.231858	-0.628949	0.279915	0.451636	0.937775	0.000442242
lnc-ETFA-5	-1.41193	0.973031	-3.31904	0.495171	0.146761	0.448419	1.22674	0.163705	0.905889	1.5476	6.69464e-14	9.60582e-06	1.39275	0.499513	0.413721	2.37178	0.0053	0.300674	-0.242764	0.232757	-0.698959	0.21343	0.29695	0.928558	0.000331749
lnc-ETNK1-3	-0.811577	0.755719	-2.29276	0.669606	0.282862	0.129218	1.23048	0.16366	0.909707	1.55124	5.54001e-14	8.26913e-06	1.38898	0.500432	0.40815	2.36981	0.00551071	0.433044	-0.210386	0.231711	-0.664531	0.243758	0.363894	0.78348	0.000122224
lnc-ETNK2-7	0.158354	0.656922	-1.12919	1.4459	0.809513	0.143551	1.22985	0.163823	0.908766	1.55094	6.03961e-14	8.88644e-06	1.32561	0.497274	0.350976	2.30025	0.00768137	0.343724	-0.200444	0.231812	-0.654788	0.2539	0.387214	0.821221	0.000154198
lnc-ETV6-1	-0.26177	0.581097	-1.4007	0.87716	0.652368	0.0629395	1.23621	0.164841	0.913126	1.55929	6.40599e-14	4.84784e-06	1.33088	0.497295	0.356205	2.30556	0.00744509	0.342673	-0.19992	0.231667	-0.653979	0.25414	0.38816	0.892946	7.84718e-05
lnc-EVI5L-3	-0.802612	0.559814	-1.89983	0.294603	0.151654	0.539319	1.23621	0.16462	0.913565	1.55886	5.93969e-14	1.01734e-05	1.35544	0.497672	0.380019	2.33086	0.00645831	0.336758	-0.204344	0.231828	-0.658719	0.250031	0.378076	0.892876	0.000381098
lnc-EVPL-1	-0.613403	0.304901	-1.211	-0.015807	0.0442403	0.143176	1.26394	0.167441	0.935761	1.59212	4.39648e-14	1.8165e-05	1.44563	0.500589	0.464493	2.42676	0.00387875	0.23576	-0.169833	0.231799	-0.624151	0.284486	0.463759	0.845908	0.000135052
lnc-EVX1-10	0.0242968	0.421045	-0.800937	0.84953	0.953983	0.989822	1.23005	0.163982	0.90865	1.55145	6.32827e-14	9.76409e-06	1.32599	0.497871	0.350176	2.30179	0.00773757	0.332456	-0.205327	0.23622	-0.668311	0.257656	0.384727	0.87244	0.000408018
lnc-EVX1-13	0.0145028	0.133405	-0.246967	0.275972	0.913431	0.903655	1.22678	0.167163	0.899146	1.55441	2.15494e-13	1.2851e-05	1.3306	0.498139	0.354265	2.30693	0.00755941	0.329275	-0.203406	0.231754	-0.657636	0.250824	0.380117	0.86867	0.00040105
lnc-EVX1-20	0.123013	0.574164	-1.00233	1.24835	0.830355	0.931598	1.23065	0.163871	0.909468	1.55183	5.91749e-14	1.00404e-05	1.35249	0.511106	0.350737	2.35424	0.00814027	0.337152	-0.197013	0.233159	-0.653996	0.25997	0.398127	0.85907	0.000418821
lnc-EVX1-3	-0.134557	0.215373	-0.55668	0.287566	0.532127	0.175539	1.23752	0.164801	0.914513	1.56052	5.9508e-14	5.55181e-06	1.31432	0.497498	0.339242	2.2894	0.00824521	0.304992	-0.206697	0.231751	-0.660922	0.247527	0.37245	0.87565	0.000155725
lnc-EVX1-5	-0.311887	0.131221	-0.569076	-0.0546989	0.0174631	0.077153	1.25961	0.166492	0.933296	1.58593	3.86358e-14	3.75952e-06	1.42844	0.498848	0.450717	2.40616	0.00419015	0.39695	-0.255397	0.23287	-0.711813	0.20102	0.272757	0.747588	7.18297e-05
lnc-EVX1-7	-0.587539	0.278755	-1.13389	-0.0411889	0.0350549	0.11367	1.25916	0.165771	0.934259	1.58407	3.06422e-14	6.89887e-06	1.35737	0.497606	0.382081	2.33266	0.00637576	0.353016	-0.300175	0.23626	-0.763235	0.162885	0.203896	0.701726	0.000171479
lnc-EVX1-8	-0.292207	0.313316	-0.906296	0.321882	0.351014	0.286079	1.24997	0.165467	0.925661	1.57428	4.21885e-14	6.35899e-06	1.35762	0.498236	0.381097	2.33414	0.00643293	0.371759	-0.233741	0.233929	-0.692235	0.224752	0.3177	0.782023	0.000256376
lnc-EWSR1-4	0.873464	0.503022	-0.112441	1.85937	0.0824872	0.657873	1.23614	0.164215	0.914286	1.558	5.17364e-14	1.02093e-05	1.33432	0.496976	0.360263	2.30837	0.0072557	0.328514	-0.221602	0.231689	-0.675703	0.2325	0.338838	0.888398	0.000379501
lnc-EXOC2-11	0.548581	0.485679	-0.403332	1.50049	0.258681	0.16986	1.24284	0.164489	0.920449	1.56524	4.16334e-14	7.90817e-06	1.37416	0.498906	0.396324	2.352	0.00588089	0.404484	-0.202278	0.231603	-0.656212	0.251657	0.382456	0.833545	0.000204902
lnc-EXOC2-24	-0.620982	0.541992	-1.68327	0.441303	0.251903	0.246617	1.20202	0.164587	0.879438	1.52461	2.80886e-13	3.0475e-05	1.3177	0.497391	0.342832	2.29257	0.0080677	0.313981	-0.214653	0.231913	-0.669193	0.239888	0.354667	0.84806	0.000260926
lnc-EXOC2-4	-0.555313	0.703791	-1.93472	0.824092	0.430094	0.517552	1.23674	0.164451	0.914425	1.55906	5.4623e-14	1.22544e-05	1.33464	0.49724	0.360067	2.30921	0.00727266	0.327509	-0.217636	0.232317	-0.672969	0.237696	0.348857	0.927665	0.000364507
lnc-EXOC2-5	-1.06698	0.795949	-2.62702	0.493048	0.180077	0.234135	1.24158	0.163784	0.920566	1.56259	3.44169e-14	8.57447e-06	1.34461	0.49734	0.369842	2.31938	0.00685919	0.338362	-0.204224	0.231613	-0.658177	0.249729	0.377914	0.851189	0.000226115
lnc-EXOC2-6	0.284888	0.593781	-0.878902	1.44868	0.631379	0.582828	1.23702	0.164835	0.913949	1.56009	6.16174e-14	8.27466e-06	1.30956	0.498646	0.332228	2.28688	0.00863376	0.312124	-0.203412	0.231559	-0.657258	0.250435	0.379701	0.850732	0.000352999
lnc-EXOC8-1	-0.0339462	0.189188	-0.404748	0.336856	0.857599	0.0637874	1.23021	0.163949	0.908872	1.55154	6.20615e-14	8.83562e-06	1.33466	0.498865	0.3569	2.31241	0.00746425	0.263894	-0.200256	0.23202	-0.655007	0.254495	0.388084	0.783047	8.12898e-05
lnc-EXOSC6-2	0.246457	0.932989	-1.58217	2.07508	0.791658	0.234501	1.23069	0.163901	0.909446	1.55193	5.973e-14	1.01933e-05	1.32216	0.49762	0.346845	2.29748	0.00788457	0.355099	-0.202022	0.231638	-0.656025	0.251981	0.383129	0.860061	0.00021419
lnc-EYA4-1	-0.478914	0.670419	-1.79291	0.835083	0.47501	0.5737	1.22535	0.164086	0.903746	1.54695	8.16014e-14	7.78386e-06	1.33056	0.497213	0.356037	2.30508	0.00744999	0.333118	-0.19699	0.231887	-0.651481	0.257501	0.395599	0.8763	0.000318589
lnc-EYS-2	0.0440262	0.278594	-0.502009	0.590061	0.874433	0.993357	1.23228	0.164252	0.910348	1.55421	6.27276e-14	1.04447e-05	1.32712	0.497243	0.352544	2.3017	0.00760863	0.331857	-0.202077	0.231677	-0.656155	0.252002	0.38308	0.868872	0.000415364
lnc-EZH2-3	1.87567	0.805729	0.296474	3.45487	0.0199163	0.406083	1.23697	0.164138	0.915266	1.55868	4.84057e-14	8.94582e-06	1.46189	0.503773	0.474517	2.44927	0.0037092	0.40098	-0.184651	0.231959	-0.639283	0.269981	0.426003	0.839218	0.000282642
lnc-EZH2-4	-0.426448	0.709987	-1.818	0.9651	0.548078	0.334728	1.22878	0.163923	0.907501	1.55007	6.57252e-14	9.13457e-06	1.3184	0.497517	0.343289	2.29352	0.00804991	0.345547	-0.205721	0.231824	-0.660088	0.248645	0.374862	0.910512	0.000272181
lnc-EZH2-7	0.136162	0.190382	-0.236979	0.509304	0.474481	0.106195	1.23482	0.164274	0.912848	1.55679	5.60663e-14	8.72159e-06	1.2979	0.499064	0.319749	2.27604	0.00930439	0.262592	-0.222848	0.233358	-0.680222	0.234526	0.339597	0.715496	0.000142614
lnc-F13A1-1	0.200798	0.861264	-1.48725	1.88885	0.81565	0.253653	1.23215	0.164025	0.910664	1.55363	5.82867e-14	7.75792e-06	1.32838	0.49735	0.353591	2.30317	0.00756451	0.331393	-0.205535	0.232005	-0.660257	0.249187	0.375669	0.826968	0.00022625
lnc-F2RL2-1	0.970598	0.859781	-0.714542	2.65574	0.258944	0.268114	1.24441	0.164087	0.922809	1.56602	3.35287e-14	5.64591e-06	1.30986	0.497452	0.334873	2.28485	0.00845995	0.327028	-0.194656	0.231904	-0.64918	0.259868	0.401255	0.92404	0.000198732
lnc-F3-2	-0.272138	0.323221	-0.90564	0.361365	0.399813	0.133741	1.22412	0.16388	0.902918	1.54532	8.04912e-14	9.08264e-06	1.34775	0.497843	0.371997	2.3235	0.00678572	0.301309	-0.200532	0.231582	-0.654425	0.253361	0.386533	0.82133	0.000172739
lnc-F7-7	-0.951966	0.556296	-2.04229	0.138355	0.0870337	0.136206	1.22264	0.164429	0.900362	1.54491	1.04028e-13	1.44044e-05	1.38414	0.498508	0.407082	2.3612	0.00549367	0.370484	-0.225746	0.232223	-0.680895	0.229403	0.330997	0.796165	0.000170308
lnc-FAM105B-4	-0.175129	0.466275	-1.08901	0.738753	0.707221	0.709617	1.2339	0.164024	0.912417	1.55538	5.36238e-14	9.18867e-06	1.30635	0.500431	0.325524	2.28718	0.00904227	0.312737	-0.1961	0.232215	-0.651232	0.259033	0.398404	0.874987	0.000385228
lnc-FAM108A1-1	-0.0718299	0.195996	-0.455974	0.312314	0.714001	0.806218	1.2284	0.163898	0.907161	1.54963	6.63913e-14	9.33859e-06	1.33164	0.497352	0.356847	2.30643	0.00741833	0.326509	-0.194855	0.232618	-0.650777	0.261067	0.402221	0.852773	0.000390645
lnc-FAM109B-1	-0.653511	0.424695	-1.4859	0.178876	0.123859	0.325118	1.24993	0.164704	0.927114	1.57274	3.23075e-14	7.49587e-06	1.345	0.497244	0.370424	2.31958	0.00683211	0.360158	-0.238289	0.23281	-0.694588	0.218009	0.306054	0.793796	0.000279138
lnc-FAM110B-3	0.392319	0.57	-0.724861	1.5095	0.491277	0.628585	1.23353	0.163391	0.913286	1.55377	4.36318e-14	1.08771e-05	1.32542	0.49726	0.350809	2.30003	0.00768858	0.330519	-0.192243	0.232051	-0.647054	0.262568	0.407415	0.815832	0.000372088
lnc-FAM110B-5	-0.177538	0.595163	-1.34404	0.988961	0.765473	0.30601	1.23408	0.164519	0.911629	1.55653	6.32827e-14	7.35317e-06	1.32279	0.497557	0.347595	2.29798	0.00784738	0.314613	-0.203526	0.231669	-0.657589	0.250536	0.37966	0.851553	0.000258875
lnc-FAM110B-7	1.02748	1.08868	-1.10629	3.16124	0.345278	0.534101	1.24461	0.164325	0.922538	1.56668	3.61933e-14	1.37217e-05	1.33503	0.497464	0.360015	2.31004	0.00728201	0.330855	-0.202476	0.231896	-0.656985	0.252033	0.382591	0.918035	0.000344687
lnc-FAM115A-2	0.139698	0.233907	-0.318752	0.598147	0.55035	0.884198	1.22544	0.164539	0.90295	1.54793	9.49241e-14	8.3728e-06	1.38333	0.506177	0.391236	2.37541	0.0062782	0.321951	-0.203533	0.231555	-0.657373	0.250307	0.379411	0.843908	0.000355008
lnc-FAM120A-4	-0.992584	0.518615	-2.00905	0.0238831	0.0556314	0.954664	1.25231	0.165353	0.928221	1.57639	3.63043e-14	1.12968e-05	1.44181	0.5005	0.460852	2.42277	0.00396733	0.34787	-0.189676	0.231979	-0.644346	0.264995	0.413562	0.873654	0.000439782
lnc-FAM120AOS-4	0.515354	0.368347	-0.206592	1.2373	0.161783	0.0528784	1.25235	0.165919	0.927157	1.57755	4.41869e-14	4.63178e-06	1.5243	0.517254	0.510497	2.5381	0.00320977	0.697211	-0.236652	0.233159	-0.693634	0.220331	0.310115	0.756432	8.13716e-05
lnc-FAM120B-4	-0.824723	0.462143	-1.73051	0.0810607	0.0743323	0.203067	1.2241	0.164117	0.902441	1.54577	8.73746e-14	1.08386e-05	1.38456	0.498356	0.407803	2.36132	0.00546505	0.383903	-0.224312	0.23187	-0.678768	0.230145	0.333342	0.774612	0.000190301
lnc-FAM123A-1	-0.291555	0.696792	-1.65724	1.07413	0.675636	0.142473	1.22915	0.163822	0.90806	1.55023	6.23945e-14	1.09361e-05	1.33953	0.498093	0.363282	2.31577	0.00716	0.379433	-0.202886	0.231637	-0.656886	0.251113	0.381095	0.858754	0.000154389
lnc-FAM125A-1	0.171824	0.17769	-0.176443	0.52009	0.333552	0.255474	1.24923	0.165614	0.924628	1.57382	4.59632e-14	5.73788e-06	1.40325	0.503341	0.416726	2.38978	0.00530536	0.430736	-0.193156	0.231584	-0.647051	0.26074	0.404244	0.831781	0.000214485
lnc-FAM125B-3	-0.603363	0.476138	-1.53658	0.329852	0.205084	0.873372	1.24324	0.164366	0.921086	1.56539	3.90799e-14	9.87765e-06	1.3997	0.500305	0.419122	2.38028	0.00514682	0.335361	-0.21254	0.231892	-0.667039	0.241959	0.359379	0.882465	0.00038043
lnc-FAM125B-7	0.936989	0.67035	-0.376874	2.25085	0.162185	0.713072	1.25113	0.164924	0.927882	1.57437	3.29736e-14	1.59692e-05	1.29783	0.497797	0.322163	2.27349	0.00913013	0.322664	-0.178996	0.232276	-0.634249	0.276257	0.440935	0.857571	0.000491928
lnc-FAM126B-2	-1.049	0.661952	-2.3464	0.248407	0.113035	0.849286	1.22289	0.16494	0.899608	1.54616	1.22458e-13	8.60111e-06	1.31212	0.497691	0.336663	2.28758	0.00837873	0.317291	-0.197319	0.231773	-0.651586	0.256947	0.394576	0.892279	0.000355392
lnc-FAM127A-1	0.44085	0.32871	-0.20341	1.08511	0.179872	0.374151	1.23825	0.164336	0.916161	1.56035	4.88498e-14	1.51658e-05	1.33796	0.497227	0.363413	2.31251	0.00712714	0.316803	-0.265972	0.236485	-0.729474	0.19753	0.260721	0.998335	0.000362549
lnc-FAM131B-2	-1.03769	0.953179	-2.90588	0.830512	0.276305	0.908917	1.22496	0.163627	0.90426	1.54566	7.08322e-14	1.04967e-05	1.32829	0.497241	0.353715	2.30286	0.00755541	0.326192	-0.227402	0.232805	-0.68369	0.228887	0.328672	0.883291	0.000425256
lnc-FAM132B-1	0.197976	0.688109	-1.15069	1.54665	0.773569	0.0309823	1.22991	0.163839	0.90879	1.55103	6.06182e-14	8.58049e-06	1.32477	0.497371	0.349945	2.2996	0.007732	0.349369	-0.200672	0.231764	-0.654921	0.253577	0.386575	0.822144	4.71306e-05
lnc-FAM135B-5	-2.02324	0.810605	-3.61199	-0.434478	0.0125618	0.342999	1.22159	0.163022	0.902074	1.54111	6.70575e-14	2.14367e-05	1.3355	0.497003	0.361394	2.30961	0.00720732	0.342731	-0.228438	0.231876	-0.682906	0.226031	0.324539	0.827357	0.00048972
lnc-FAM13C-2	0.449474	0.246249	-0.0331648	0.932113	0.0679582	0.172011	1.20774	0.163129	0.888015	1.52747	1.32561e-13	6.43114e-06	1.26427	0.498913	0.286415	2.24212	0.0112755	0.384012	-0.280731	0.236924	-0.745093	0.183631	0.236056	0.986386	0.000186768
lnc-FAM149B1-1	0.0891459	0.296255	-0.491504	0.669796	0.763484	0.720039	1.22977	0.163567	0.909182	1.55035	5.54001e-14	1.08974e-05	1.32423	0.497387	0.349364	2.29909	0.00775944	0.328475	-0.211551	0.233496	-0.669194	0.246092	0.364928	0.835297	0.000420541
lnc-FAM149B1-2	0.859001	0.529049	-0.177916	1.89592	0.104446	0.263813	1.20609	0.162756	0.887092	1.52508	1.25899e-13	5.98863e-06	1.35321	0.497504	0.37812	2.3283	0.00652826	0.313818	-0.205377	0.231891	-0.659875	0.249122	0.375801	0.933867	0.000213516
lnc-FAM151B-2	0.387594	0.342086	-0.282882	1.05807	0.257201	0.245623	1.24554	0.165342	0.921476	1.56961	4.95159e-14	6.80884e-06	1.39574	0.501337	0.413143	2.37835	0.00536851	0.420762	-0.20208	0.231614	-0.656035	0.251875	0.382942	0.835965	0.000223144
lnc-FAM155B-1	0.545304	0.662671	-0.753506	1.84412	0.410571	0.253502	1.22816	0.163507	0.907691	1.54863	5.85088e-14	7.84914e-06	1.34448	0.497569	0.369259	2.3197	0.00689052	0.323577	-0.202503	0.231671	-0.65657	0.251564	0.382066	0.891119	0.000205435
lnc-FAM160A1-1	-0.233489	0.254425	-0.732153	0.265176	0.358771	0.299161	1.21346	0.165447	0.889188	1.53773	2.22711e-13	6.23643e-06	1.29962	0.498242	0.323083	2.27616	0.00909639	0.351043	-0.20472	0.231625	-0.658698	0.249257	0.376781	0.88052	0.000242819
lnc-FAM160A1-2	-0.761696	0.419839	-1.58457	0.0611742	0.0696384	0.000195988	1.25993	0.164429	0.937652	1.5822	1.82077e-14	2.78494e-06	1.37996	0.498115	0.403668	2.35625	0.00559952	0.457655	-0.221111	0.231871	-0.675569	0.233347	0.340288	0.740746	8.72007e-07
lnc-FAM160A1-5	-0.216624	0.818276	-1.82042	1.38717	0.791216	0.0405963	1.23092	0.163967	0.909545	1.55229	6.05072e-14	8.76879e-06	1.33343	0.497808	0.357748	2.30912	0.00739285	0.383641	-0.202969	0.231662	-0.657018	0.251079	0.380951	0.867193	6.13711e-05
lnc-FAM160A1-6	-0.488635	0.500384	-1.46937	0.4921	0.328807	0.00162952	1.24744	0.165158	0.923735	1.57114	4.25215e-14	2.07459e-06	1.38275	0.500303	0.402169	2.36332	0.005713	0.542298	-0.187948	0.23213	-0.642914	0.267018	0.418131	0.983696	4.00946e-06
lnc-FAM160A1-9	-0.653427	0.588451	-1.80677	0.499917	0.266819	0.150915	1.23182	0.163733	0.910904	1.55273	5.34017e-14	1.02451e-05	1.38467	0.499765	0.405144	2.36419	0.00559474	0.40568	-0.231267	0.232891	-0.687724	0.22519	0.320696	0.698203	0.000175688
lnc-FAM163A-1	-0.529793	0.435533	-1.38342	0.323836	0.223823	0.0118651	1.23467	0.163644	0.913932	1.5554	4.52971e-14	1.12126e-05	1.43063	0.504705	0.441425	2.41983	0.00458852	0.594589	-0.201653	0.231723	-0.655821	0.252516	0.384173	0.863387	3.09919e-05
lnc-FAM164A-4	0.633342	0.619708	-0.581264	1.84795	0.306781	0.24547	1.22978	0.164227	0.907903	1.55166	6.9833e-14	9.67203e-06	1.36188	0.498494	0.38485	2.33891	0.00629533	0.305956	-0.223773	0.23253	-0.679522	0.231977	0.335878	0.93585	0.000223933
lnc-FAM166A-1	-0.840582	0.472633	-1.76693	0.0857616	0.0753203	0.00690757	1.24841	0.164839	0.925331	1.57149	3.63043e-14	5.8115e-06	1.47472	0.504049	0.486803	2.46264	0.00343628	0.574595	-0.208636	0.231374	-0.66212	0.244848	0.367201	0.723545	1.6608e-05
lnc-FAM167B-1	-0.251373	0.52691	-1.2841	0.781353	0.633313	0.0374306	1.23426	0.16435	0.912141	1.55638	5.91749e-14	6.30849e-06	1.32825	0.497146	0.353862	2.30264	0.00754566	0.336523	-0.206353	0.231811	-0.660695	0.247989	0.373372	0.822105	5.68046e-05
lnc-FAM172A-10	0.370297	1.13266	-1.84967	2.59027	0.743723	0.969081	1.23252	0.163958	0.911168	1.55387	5.59552e-14	9.57335e-06	1.32786	0.4973	0.353166	2.30255	0.00758217	0.330592	-0.201378	0.231685	-0.655474	0.252717	0.384744	0.867288	0.000396875
lnc-FAM172A-2	0.837486	0.216547	0.413061	1.26191	0.000109979	0.202491	1.16674	0.166496	0.840419	1.49307	2.42362e-12	7.40136e-06	1.5119	0.501068	0.529827	2.49398	0.00254988	0.211515	-0.14227	0.231822	-0.596634	0.312093	0.53941	0.65056	0.000220156
lnc-FAM173B-1	-0.301275	0.648899	-1.57309	0.970543	0.642443	0.637811	1.22822	0.164295	0.906204	1.55023	7.68274e-14	9.16535e-06	1.34616	0.498844	0.368443	2.32387	0.00696407	0.351934	-0.208666	0.23196	-0.663298	0.245967	0.368346	0.836712	0.000331395
lnc-FAM174B-1	-0.824043	0.409442	-1.62653	-0.0215504	0.044157	0.122133	1.23958	0.164332	0.917495	1.56167	4.58522e-14	1.34571e-05	1.26501	0.498166	0.288626	2.2414	0.0111062	0.374815	-0.228126	0.231614	-0.682081	0.225829	0.324654	0.890515	0.000133413
lnc-FAM174B-2	-0.163424	0.443226	-1.03213	0.705282	0.71234	0.423568	1.22796	0.163972	0.906581	1.54934	6.95e-14	1.09405e-05	1.33529	0.497741	0.359734	2.31084	0.00730311	0.351672	-0.208326	0.232207	-0.663443	0.246791	0.369636	0.841279	0.00029507
lnc-FAM174B-5	-1.01603	0.706758	-2.40125	0.369194	0.150551	0.0695225	1.2485	0.165331	0.924454	1.57254	4.30767e-14	1.9325e-05	1.34216	0.498039	0.366019	2.3183	0.0070413	0.280518	-0.20314	0.231645	-0.657156	0.250875	0.380515	0.838538	9.85785e-05
lnc-FAM175B-6	-0.830735	0.639075	-2.0833	0.42183	0.193635	0.0887585	1.23908	0.163936	0.917776	1.56039	4.08562e-14	8.2493e-06	1.33593	0.49717	0.361496	2.31037	0.00720814	0.336505	-0.257823	0.235514	-0.719423	0.203777	0.273638	0.601012	0.000124265
lnc-FAM177B-3	0.674444	0.327092	0.0333546	1.31553	0.0392137	0.00407337	1.2732	0.168228	0.943477	1.60292	3.78586e-14	1.48704e-06	1.50587	0.505019	0.516053	2.49569	0.00286547	0.602654	-0.213405	0.231834	-0.667791	0.240982	0.357309	0.818806	7.76708e-06
lnc-FAM182B-6	1.12887	1.06641	-0.961258	3.219	0.289796	0.0397685	1.24699	0.165189	0.923224	1.57075	4.39648e-14	2.34126e-05	1.30691	0.497694	0.331453	2.28238	0.00864095	0.376194	-0.210195	0.231839	-0.664592	0.244202	0.364597	0.91492	5.00673e-05
lnc-FAM182B-8	0.428665	0.668641	-0.881847	1.73918	0.521459	0.441533	1.23414	0.163331	0.914013	1.55426	4.15223e-14	8.55727e-06	1.35156	0.498727	0.374073	2.32905	0.00672793	0.368428	-0.205997	0.231663	-0.660049	0.248055	0.373891	0.824937	0.000306259
lnc-FAM189A1-1	0.439337	0.589255	-0.715582	1.59426	0.455921	0.704903	1.23529	0.163608	0.914623	1.55595	4.34097e-14	1.20802e-05	1.29576	0.499034	0.317669	2.27385	0.009417	0.34445	-0.194012	0.231932	-0.648591	0.260566	0.402871	0.841762	0.000423904
lnc-FAM189A1-3	-0.224453	0.370581	-0.95078	0.501873	0.544728	0.908998	1.24202	0.165419	0.917809	1.56624	5.9841e-14	9.0161e-06	1.35833	0.499738	0.378862	2.3378	0.00656607	0.338605	-0.209925	0.231967	-0.664571	0.244721	0.365476	0.872082	0.000356798
lnc-FAM18A-1	-0.742568	0.497349	-1.71735	0.232219	0.135424	0.902212	1.22566	0.165028	0.902212	1.54911	1.11133e-13	1.30552e-05	1.33801	0.497537	0.362856	2.31316	0.00716088	0.347981	-0.211294	0.231813	-0.665639	0.243051	0.36204	0.867081	0.00053337
lnc-FAM18A-6	-0.96796	0.312207	-1.57987	-0.356045	0.00193274	0.876116	1.2762	0.1656	0.951635	1.60077	1.28786e-14	1.63554e-05	1.457	0.499325	0.478343	2.43566	0.0035235	0.284757	-0.165323	0.231656	-0.61936	0.288715	0.47544	0.79055	0.000573289
lnc-FAM190A-2	0.313974	1.083	-1.80866	2.43661	0.771884	0.766869	1.23353	0.164194	0.91172	1.55535	5.79536e-14	8.75248e-06	1.32247	0.497513	0.347366	2.29758	0.00785668	0.328389	-0.208989	0.23267	-0.665015	0.247036	0.369068	0.850131	0.000376789
lnc-FAM190B-2	-0.210277	0.600871	-1.38796	0.967408	0.726373	0.0901117	1.22642	0.164106	0.904783	1.54807	7.81597e-14	1.77673e-05	1.34052	0.498675	0.363133	2.3179	0.00718471	0.405864	-0.204893	0.231802	-0.659216	0.24943	0.376742	0.833772	0.00011212
lnc-FAM190B-3	-0.603253	0.58749	-1.75471	0.548206	0.3045	0.440402	1.24849	0.165519	0.924082	1.57291	4.59632e-14	9.9381e-06	1.35317	0.497978	0.377154	2.32919	0.00658097	0.350049	-0.207145	0.231825	-0.661513	0.247223	0.371568	0.890061	0.000404495
lnc-FAM198B-1	0.289832	0.612898	-0.911426	1.49109	0.636293	0.701904	1.23428	0.164327	0.912204	1.55635	5.86198e-14	1.06052e-05	1.33197	0.497344	0.357193	2.30675	0.00740267	0.325886	-0.186314	0.234228	-0.645392	0.272764	0.426359	0.822076	0.000374637
lnc-FAM199X-1	0.576535	0.429814	-0.265885	1.41895	0.179804	0.211054	1.2148	0.163875	0.89361	1.53599	1.23568e-13	8.66127e-06	1.30806	0.497429	0.333114	2.283	0.00854764	0.338487	-0.233763	0.232675	-0.689798	0.222271	0.315052	0.942707	0.000250504
lnc-FAM19A1-1	0.231126	0.5912	-0.927604	1.38986	0.695838	0.426376	1.23628	0.164822	0.913238	1.55933	6.35048e-14	7.40314e-06	1.32194	0.497546	0.346771	2.29711	0.00788566	0.321314	-0.206489	0.231959	-0.66112	0.248143	0.373361	0.857569	0.000304064
lnc-FAM19A3-7	0.19691	0.614103	-1.00671	1.40053	0.748478	0.523363	1.23192	0.164271	0.90995	1.55388	6.41709e-14	8.15547e-06	1.33119	0.497414	0.35628	2.30611	0.00744559	0.340112	-0.210649	0.232977	-0.667276	0.245978	0.36591	0.813388	0.000314694
lnc-FAM205B-1	0.677016	0.635148	-0.567851	1.92188	0.286461	0.0326227	1.24288	0.164133	0.92119	1.56458	3.66374e-14	5.22103e-06	1.33481	0.497296	0.360123	2.30949	0.00727198	0.34022	-0.217785	0.232193	-0.672876	0.237306	0.348272	0.779113	5.56707e-05
lnc-FAM207A-1	0.233443	0.249634	-0.25583	0.722717	0.349715	0.38053	1.23786	0.164722	0.915009	1.56071	5.69544e-14	9.22882e-06	1.38592	0.501277	0.403438	2.36841	0.00569607	0.393465	-0.201505	0.231527	-0.65529	0.252279	0.384119	0.820362	0.000316004
lnc-FAM20C-3	0.609097	0.361252	-0.0989435	1.31714	0.0917817	0.701763	1.2424	0.165225	0.91856	1.56623	5.50671e-14	1.04496e-05	1.39715	0.499328	0.418484	2.37582	0.00514109	0.358587	-0.193384	0.231552	-0.647219	0.26045	0.403625	0.820195	0.000421263
lnc-FAM210A-8	0.855799	0.745537	-0.605426	2.31702	0.251011	0.453315	1.24068	0.164119	0.919012	1.56235	4.04121e-14	1.34712e-05	1.35751	0.497911	0.381623	2.3334	0.00640271	0.297038	-0.192209	0.231885	-0.646695	0.262277	0.407162	0.897457	0.000344285
lnc-FAM213A-1	0.0751081	0.310725	-0.533902	0.684118	0.808998	0.869991	1.23277	0.164052	0.91123	1.5543	5.71765e-14	1.06904e-05	1.32979	0.497359	0.354984	2.3046	0.0075019	0.332748	-0.208438	0.232965	-0.665041	0.248165	0.370938	0.890638	0.000411527
lnc-FAM213B-1	-0.0697191	0.202742	-0.467086	0.327647	0.730936	0.337163	1.22566	0.164313	0.903611	1.54771	8.69305e-14	1.53457e-05	1.31287	0.499039	0.334775	2.29097	0.00851833	0.290704	-0.210686	0.23277	-0.666907	0.245536	0.365401	0.783685	0.000273247
lnc-FAM21C-4	-0.767109	0.527265	-1.80053	0.26631	0.145701	0.563342	1.23377	0.163288	0.913732	1.55381	4.16334e-14	1.20839e-05	1.31604	0.49751	0.340937	2.29114	0.00816304	0.319345	-0.203118	0.231713	-0.657267	0.251031	0.380707	0.857723	0.000431298
lnc-FAM22B-3	-0.293314	0.165907	-0.618485	0.031858	0.0770709	0.215561	1.25351	0.164989	0.93014	1.57689	3.01981e-14	1.90685e-05	1.36588	0.49748	0.390842	2.34093	0.0060399	0.293748	-0.201842	0.231309	-0.655199	0.251515	0.382876	0.79087	0.000206848
lnc-FAM22F-1	-0.858675	0.650741	-2.1341	0.416754	0.18699	0.0493252	1.24622	0.164491	0.923822	1.56861	3.55271e-14	6.72427e-06	1.3615	0.497957	0.38552	2.33747	0.00625381	0.383837	-0.201165	0.231553	-0.655001	0.252671	0.384976	0.843818	8.60859e-05
lnc-FAM27B-2	-0.121597	0.306118	-0.721578	0.478384	0.691204	0.448076	1.23634	0.164797	0.913339	1.55933	6.27276e-14	6.93473e-06	1.34049	0.498274	0.363887	2.31709	0.00713966	0.360325	-0.178634	0.239157	-0.647374	0.290105	0.455104	0.975832	0.0002879
lnc-FAM3A-1	-0.405042	0.545219	-1.47365	0.663567	0.457543	0.676282	1.24102	0.16479	0.918038	1.564	5.04041e-14	9.73668e-06	1.3741	0.501168	0.391826	2.35637	0.00611055	0.37556	-0.210891	0.231868	-0.665345	0.243562	0.36307	0.843669	0.000411758
lnc-FAM43A-3	0.751431	0.657021	-0.536306	2.03917	0.25275	0.624665	1.24609	0.164639	0.923407	1.56878	3.77476e-14	8.7945e-06	1.33062	0.497166	0.356189	2.30504	0.00744171	0.327949	-0.223765	0.232359	-0.679181	0.231651	0.335542	0.846065	0.00037754
lnc-FAM43A-4	-0.0582887	0.319717	-0.684923	0.568346	0.855337	0.300572	1.23117	0.164023	0.909695	1.55265	6.09512e-14	1.02627e-05	1.31709	0.500496	0.336136	2.29804	0.00849913	0.392201	-0.196717	0.2339	-0.655152	0.261718	0.400331	0.754515	0.00023531
lnc-FAM43A-8	-0.794396	0.529742	-1.83267	0.243879	0.13372	0.446198	1.23908	0.165546	0.914619	1.56355	7.16094e-14	8.48036e-06	1.38625	0.498566	0.409078	2.36342	0.00542798	0.35145	-0.218464	0.231731	-0.672649	0.235721	0.345811	0.805152	0.000307202
lnc-FAM46A-1	-1.57022	0.642237	-2.82898	-0.311457	0.0144884	0.0728278	1.2629	0.165896	0.937752	1.58805	2.68674e-14	4.64416e-06	1.35142	0.498071	0.375221	2.32762	0.00666142	0.332632	-0.1853	0.232	-0.640011	0.269411	0.42446	0.88143	8.30841e-05
lnc-FAM49B-2	-0.246494	0.352229	-0.93685	0.443862	0.484045	0.560359	1.23996	0.164452	0.917641	1.56228	4.69624e-14	1.18186e-05	1.31867	0.497435	0.343713	2.29362	0.00802696	0.345543	-0.173673	0.235159	-0.634577	0.28723	0.460189	0.794856	0.000321162
lnc-FAM49B-7	0.280711	0.302615	-0.312403	0.873825	0.353606	0.766928	1.22158	0.16398	0.900185	1.54297	9.35918e-14	9.69179e-06	1.34752	0.498136	0.371188	2.32385	0.00682804	0.337694	-0.217838	0.232298	-0.673133	0.237457	0.34837	0.848689	0.000362472
lnc-FAM53A-1	-0.162786	0.349463	-0.847722	0.522149	0.641345	0.596286	1.23406	0.164062	0.912503	1.55562	5.39568e-14	8.81025e-06	1.33641	0.497571	0.361193	2.31163	0.00723398	0.353065	-0.225131	0.236555	-0.688771	0.238509	0.341246	0.794314	0.000364646
lnc-FAM53B-2	0.255472	0.94776	-1.6021	2.11305	0.787504	0.591812	1.2377	0.166113	0.912122	1.56327	9.27036e-14	8.31679e-06	1.34417	0.501117	0.361999	2.32634	0.00731073	0.372569	-0.201565	0.231712	-0.655713	0.252582	0.384358	0.878869	0.000352174
lnc-FAM54A-1	1.04956	0.749561	-0.419548	2.51868	0.161442	0.939915	1.23093	0.163962	0.909574	1.55229	6.02851e-14	7.79632e-06	1.30071	0.498036	0.32458	2.27685	0.00900977	0.318504	-0.219604	0.231874	-0.67407	0.234861	0.343597	0.853027	0.000339326
lnc-FAM54A-2	-0.826082	1.09166	-2.9657	1.31354	0.449219	0.524434	1.22779	0.163481	0.907377	1.54821	5.89528e-14	1.1488e-05	1.36288	0.499339	0.384198	2.34157	0.00634542	0.369046	-0.214188	0.231933	-0.668769	0.240394	0.355753	0.830716	0.000371569
lnc-FAM55B-4	-0.1494	0.763553	-1.64594	1.34714	0.844873	0.347321	1.22902	0.164052	0.907481	1.55055	6.80567e-14	1.15482e-05	1.33529	0.498872	0.35752	2.31306	0.00743689	0.372143	-0.207722	0.233073	-0.664537	0.249093	0.372805	0.787158	0.000267482
lnc-FAM55C-1	-0.149172	0.809886	-1.73652	1.43818	0.853865	0.187799	1.22831	0.164193	0.906502	1.55013	7.38298e-14	1.57947e-05	1.32836	0.497269	0.353727	2.30299	0.00755576	0.338849	-0.207513	0.233133	-0.664444	0.249419	0.373409	0.753748	0.000191554
[truncated: 3,291 more rows]
