# Supplementary material for: Comprehensive identification of long noncoding RNAs in colorectal cancer
Source: Oncotarget. 2018 Jun 12;9(45):27605–29. doi: 10.18632/oncotarget.25218 (PMC6021240; doi:10.18632/oncotarget.25218)
Supplement: Supplementary file 8 [file oncotarget-09-27605-s008.xlsx]

## Sheet: Sheet1
	lnc-FAM172A-2	lnc-C8orf42-3	lnc-RNMT-1	lnc-CDS1-2	lnc-ARIH1-2	lnc-C1orf31-5	lnc-PLA2G7-2	lnc-PTGIR-4	lnc-C17orf97-3	lnc-GSTA2-1	lnc-ACOT12-9	lnc-FBXL7-2	lnc-CCNL1-1	lnc-SNX29P2-1	lnc-HPCAL1-1	lnc-APC-8	lnc-C7orf44-1	lnc-KCNJ5-1	lnc-SEPT9-2	lnc-PIK3C3-5	lnc-RBMX-4	lnc-NOD1-4	lnc-CXorf56-1	lnc-BHLHE41-2	lnc-PPIL1-1	lnc-multi-CNTNAP3B-1	lnc-E2F2-2	lnc-MYLK3-1	lnc-EDIL3-1	lnc-REPIN1-1	lnc-TMEM136-2	lnc-LRRC32-6	lnc-EMR1-1	lnc-EIF3M-2	lnc-CTH-1	lnc-NPY5R-3	lnc-multi-ZFP37-2	lnc-SPIN1-1	lnc-RBKS-3	lnc-PPP2R4-5	lnc-MBOAT1-10	lnc-FAM72C-5	lnc-ATP6V1B2-5	lnc-QRFP-5	lnc-ALG13-7	lnc-RP11-210M15-2-1-3	lnc-PCSK9-1	lnc-PAK3-5	lnc-FARSB-1
BP HALLMARK_ADIPOGENESIS	0	0	0	0	0	0	0	0	0	0	0	0	0	0	0	0	0	0	0	0	0	0	0	0	0	0	0	0	0	0	0	0	0	0	0	0	0	0	0	0	0	0	0	0	0	0	0	0	0
BP HALLMARK_ALLOGRAFT_REJECTION	2.27875	2.21154	0	0	0	0	0	0	2.08648	0	0	0	0	0	-2.76322	2.38871	0	2.57623	2.46434	0	0	2.10008	-1.86812	1.87299	0	0	0	0	0	0	0	-2.66106	0	0	0	0	2.01997	0	2.15954	2.51352	0	2.3812	0	0	2.17255	-2.37314	-2.12243	-2.15565	-2.6859
BP HALLMARK_ANGIOGENESIS	2.42193	2.42297	0	0	0	0	0	0	2.06361	0	0	0	0	0	-2.226	0	0	2.09694	0	0	2.01277	0	0	2.37082	0	0	0	0	0	0	0	-2.03548	0	0	0	0	0	0	2.07916	2.25626	-1.87371	2.32394	0	0	2.3644	0	0	0	-2.08606
BP HALLMARK_COMPLEMENT	2.22918	2.16052	0	0	0	0	0	0	1.99187	0	1.87982	0	0	0	-2.50721	0	0	2.145	0	0	0	0	0	2.02551	0	0	0	0	0	0	0	-2.30323	0	0	0	0	0	0	2.23508	2.31358	0	2.29224	0	0	2.05857	0	0	-2.04343	-2.53779
BP HALLMARK_DNA_REPAIR	0	0	0	0	-2.20754	0	0	0	0	0	-2.21259	0	0	0	0	0	0	0	0	0	0	0	0	0	0	0	0	0	0	0	0	0	0	0	0	0	0	0	0	0	0	0	0	0	0	0	0	-1.94632	0
BP HALLMARK_INFLAMMATORY_RESPONSE	2.30236	2.39914	0	0	0	0	0	0	1.96738	0	0	0	0	0	-2.69156	2.21295	0	2.15511	1.96911	0	0	0	-2.18145	2.20473	0	0	0	0	0	-2.12981	0	-2.67021	-2.02942	0	0	0	0	0	2.78209	2.57185	0	2.53314	0	0	2.19387	-2.28302	-1.8976	-1.97907	-2.76123
BP HALLMARK_MITOTIC_SPINDLE	0	0	-2.54056	0	-1.88396	-2.4724	-2.04223	-2.10957	0	0	0	-2.59505	-2.02792	-2.61119	0	-2.10961	0	0	-2.18091	-2.43374	0	0	0	0	-2.27065	0	-2.40847	-2.43961	0	0	0	0	0	-2.15567	0	0	0	-2.11486	0	0	0	0	-2.53057	2.11779	0	-1.92891	0	-2.04421	0
BP HALLMARK_MYOGENESIS	2.231	2.30272	2.05637	1.84144	2.08193	1.96092	0	0	2.52655	0	2.39944	2.09449	0	2.29465	0	2.62473	0	0	0	0	1.89355	0	-2.06897	2.25328	0	0	0	0	0	0	0	0	0	0	0	1.98097	2.43817	0	2.56637	2.23732	0	1.91493	0	-2.44173	2.26722	0	0	0	-2.17944
BP HALLMARK_UNFOLDED_PROTEIN_RESPONSE	0	0	-1.97829	0	-2.12242	0	-1.87492	-2.13931	0	0	0	-2.28309	0	-2.4238	0	-2.25172	0	0	0	0	0	-2.20493	0	0	0	0	-2.00028	-2.28226	0	0	0	0	0	0	0	0	0	-2.03146	0	0	0	0	-1.86881	0	0	0	0	-2.01507	0
BP HALLMARK_UV_RESPONSE_DN	2.35051	2.2324	-1.84921	2.50624	0	0	-1.95739	0	1.93617	0	2.73901	0	-2.27515	0	-2.99501	0	-2.14567	0	-1.97414	0	2.76361	0	0	2.40259	-2.21194	0	-2.08442	-2.08809	0	0	0	-2.32068	-2.34522	0	0	0	0	0	2.14192	0	-2.8188	2.30486	-2.14045	0	2.66968	0	0	-2.14457	0
BP HALLMARK_UV_RESPONSE_UP	0	0	0	0	0	0	0	0	0	0	0	0	0	0	0	0	0	0	0	0	0	-1.88828	0	0	0	0	0	0	0	0	0	0	0	0	0	0	0	0	0	0	0	0	0	0	0	0	0	0	0
CA HALLMARK_APICAL_JUNCTION	2.13748	2.26922	0	0	0	0	0	0	2.18895	0	0	0	0	0	0	2.13456	0	0	0	0	0	0	-2.15814	2.06219	0	0	0	0	0	0	0	0	0	0	0	0	2.13365	0	1.93826	2.35047	0	1.85987	0	-2.13407	1.92333	0	0	0	-2.32276
CA HALLMARK_APICAL_SURFACE	0	0	0	0	0	0	0	0	0	0	0	0	0	0	0	0	0	0	0	0	0	0	0	0	0	0	0	0	0	0	0	0	0	0	0	0	0	0	0	0	0	0	0	0	0	0	0	0	0
CA HALLMARK_EPITHELIAL_MESENCHYMAL_TRANSITION	3.3305	3.14595	0	3.06476	0	0	0	0	3.20678	0	3.43192	0	0	0	-3.50708	3.15464	0	3.01751	0	0	3.4929	0	-2.70606	3.36438	0	0	-2.30666	-2.09313	0	-2.45403	0	-2.90846	-2.61886	0	0	0	3.0641	0	3.22665	3.26021	-3.11221	3.3768	0	-2.76692	3.47002	0	0	-2.98273	-3.17932
CA KEGG_AXON_GUIDANCE	0	0	0	0	0	0	0	0	0	0	0	0	0	0	0	0	0	0	0	0	0	0	0	0	0	0	0	0	0	0	0	0	0	0	0	0	0	0	0	0	0	0	0	0	0	0	0	0	0
CA KEGG_CELL_ADHESION_MOLECULES_CAMS	2.15891	2.24433	0	0	0	0	0	0	2.17574	0	0	0	0	0	0	2.53944	0	2.21955	2.16017	0	0	0	-1.87721	1.93157	0	0	0	0	0	0	0	-1.86223	0	0	0	0	2.18649	0	2.04744	2.2066	0	2.02476	0	-2.247	2.05099	0	0	0	-2.37
CA KEGG_ECM_RECEPTOR_FOCAL ADHESION	2.49613	2.49303	0	2.05708	0	0	0	0	2.35544	0	2.47423	0	0	0	-2.5365	2.12279	0	2.18214	0	0	2.11416	0	0	2.50682	0	0	0	0	0	0	0	-2.03992	0	0	0	0	0	0	2.21116	2.30382	0	2.27714	0	0	2.61727	0	0	0	-2.11987
CA KEGG_GAP_JUNCTION	0	0	0	0	0	0	0	0	1.96662	0	1.95289	0	0	0	0	0	0	0	0	0	0	0	0	0	0	0	0	0	0	0	0	0	0	0	0	0	0	0	1.82671	0	0	0	0	0	1.85841	0	0	0	0
CA KEGG_REGULATION_OF_ACTIN_CYTOSKELETON	2.00431	2.11909	0	0	0	0	0	0	1.98256	0	0	0	0	0	-2.01164	0	0	0	0	0	0	0	0	1.9272	0	0	0	0	0	0	0	0	0	0	0	0	0	0	0	1.90594	0	0	0	-1.83702	1.91937	0	0	0	-1.85701
CA KEGG_TIGHT_JUNCTION	0	0	0	0	0	0	0	0	0	0	0	0	0	0	0	0	0	0	0	0	0	0	0	0	0	0	0	0	0	0	0	0	0	0	0	0	0	0	0	0	0	0	0	0	0	0	0	0	0
CC HALLMARK_APOPTOSIS	1.90228	1.85511	0	0	0	0	0	0	0	0	0	0	0	0	-2.1061	0	0	0	0	0	0	0	0	1.92707	0	0	0	0	0	0	0	-2.14481	0	0	0	0	0	0	1.97124	1.89477	0	1.98389	0	0	0	-2.03687	0	0	-2.03675
CC HALLMARK_G2M_CHECKPOINT	-2.82518	-3.03624	-3.00031	-2.47201	-2.81622	-2.76777	-2.29921	-2.47579	-3.27083	0	-2.99378	-3.08585	0	-3.25857	0	-3.54147	0	-2.50169	0	-2.49156	0	0	0	0	-2.05602	-2.24642	-2.69464	-2.72307	0	0	0	0	0	-3.04279	0	0	-2.85906	-2.58814	-3.35561	-2.76644	0	0	-2.63181	2.63661	0	-2.2293	2.55444	-2.13083	2.93057
CC KEGG_APOPTOSIS	0	0	0	0	0	0	0	0	0	0	0	0	0	0	0	0	0	0	0	0	0	0	0	0	0	0	0	0	0	0	0	0	0	0	0	0	0	0	0	0	0	0	0	0	0	0	0	0	0
CC KEGG_CELL_CYCLE	-1.86765	0	-2.37387	0	-2.48346	-2.17172	0	0	-2.44414	0	-2.39799	-2.47956	0	-2.68412	0	-2.85996	0	0	0	-1.96564	0	0	0	0	0	0	-2.27613	-2.0986	0	0	0	0	0	-2.46563	0	0	0	-2.02484	-2.58799	0	0	0	-2.12093	2.10504	0	-2.05339	0	0	2.1345
BP KEGG_COLORECTAL_CANCER	0	0	0	0	0	0	0	0	0	0	0	0	0	0	0	0	0	0	0	0	0	0	0	0	-1.85026	0	0	0	0	0	0	0	0	0	0	0	0	0	0	0	0	0	0	0	0	0	0	0	0
IMUN KEGG_HEMATOPOIETIC_CELL_LINEAGE	2.16841	2.23801	1.92174	0	1.88839	0	0	0	2.02261	0	0	0	0	2.02293	0	2.71534	0	1.94942	2.47548	0	0	0	-2.00535	0	0	0	0	0	0	-1.92087	0	-1.87301	0	0	0	0	2.38034	0	2.42387	2.40249	0	0	0	-2.36154	0	0	-2.01878	0	-2.68535
IMUN HALLMARK_IFN_A_G_RESPONSE	2.12068	0	0	0	0	-2.1449	0	-2.36567	0	0	0	-1.95784	0	0	-3.00903	0	0	2.55557	0	0	0	0	0	1.8973	-2.00455	0	-2.19851	-2.14283	0	0	0	-2.96702	-2.71483	0	0	0	0	-1.7921	1.99261	2.35459	0	2.50876	-2.59803	0	0	-2.95936	-2.36089	-2.75074	-2.32069
IMUN HALLMARK_IL2_STAT5_SIGNALING	2.00894	2.11712	0	0	0	0	0	0	0	0	0	0	0	0	-2.32553	0	0	1.98757	0	0	0	0	0	1.9174	0	0	0	0	0	0	0	-2.25258	0	0	0	0	0	0	2.14071	2.23759	0	2.11522	0	0	0	-2.03579	0	-1.88692	-2.36678
IMUN HALLMARK_IL6_JAK_STAT3_SIGNALING	2.0359	2.21457	0	0	0	0	0	0	0	0	0	0	0	0	-2.58323	2.13024	0	2.15716	0	0	0	0	-2.0296	1.90667	0	0	0	0	0	0	0	-2.23204	-1.92601	0	0	0	0	0	2.2182	2.3305	0	2.23252	0	0	0	-2.29709	0	-2.03137	-2.43164
IMUN KEGG_ANTIGEN_PROCESSING_AND_PRESENTATION	0	0	0	0	0	0	0	0	0	0	0	0	0	0	0	0	0	2.14619	0	0	0	0	0	0	0	0	0	0	0	0	0	-2.09351	0	0	0	0	0	0	0	1.89326	0	1.9516	0	0	0	-1.88914	0	-1.96848	0
IMUN KEGG_NATURAL_KILLER_CELL_MEDIATED_CYTOTOXICITY	0	0	0	0	0	0	0	0	0	0	0	0	0	0	0	0	0	2.17478	0	0	0	0	0	0	0	0	0	0	0	0	0	-1.9769	0	0	0	0	0	0	0	2.10789	0	0	0	0	0	0	0	0	-2.04409
META HALLMARK_BILE_ACID_METABOLISM	0	0	0	0	0	0	0	0	0	0	0	0	0	0	0	0	0	0	0	0	0	0	0	0	0	0	0	0	0	0	0	0	0	0	0	0	0	0	0	0	0	0	0	0	0	2.58801	0	0	0
META HALLMARK_CHOLESTEROL_HOMEOSTASIS	0	0	0	0	0	0	0	0	0	0	0	0	0	0	0	0	0	0	0	0	0	0	0	0	0	0	0	0	0	-1.97211	0	0	0	0	0	0	0	0	0	0	0	0	0	0	0	0	0	0	0
META HALLMARK_GLYCOLYSIS_HYPOXIA	0	0	0	0	0	0	0	0	0	0	0	0	0	0	0	0	0	0	0	0	0	-1.84767	0	0	0	0	0	0	0	-2.00737	0	0	0	0	0	0	0	0	0	0	0	0	0	0	0	0	0	0	-1.90139
META HALLMARK_HEME_METABOLISM	0	0	0	0	0	0	0	0	0	0	0	0	0	0	0	0	0	0	0	0	0	0	0	0	0	0	0	0	0	0	0	0	0	0	0	0	0	0	0	0	0	0	0	0	0	0	0	0	0
META HALLMARK_KEGG_FATTY ACID	0	0	0	0	0	0	0	0	0	0	0	0	0	0	0	0	0	0	0	0	0	0	0	0	0	0	0	0	0	0	0	0	0	0	0	0	-1.8903	0	0	0	0	0	0	0	0	0	0	0	0
META HALLMARK_OXIDATIVE_PHOSPHORYLATION	-2.50395	-2.35408	0	0	-1.91556	0	0	0	-2.60003	0	0	0	0	0	0	0	0	-2.03847	0	0	-2.53968	0	0	0	0	0	0	0	0	0	0	0	0	0	0	0	-2.49954	0	0	-2.20936	0	0	0	0	-2.06962	0	0	0	0
META HALLMARK_PEROXISOME	0	0	0	0	0	0	0	0	0	0	0	0	0	0	0	0	0	0	0	0	0	0	0	0	0	0	0	0	0	0	0	0	0	0	0	0	-1.90006	0	0	0	0	0	0	0	0	0	0	0	0
META HALLMARK_PROTEIN_SECRETION	0	0	-2.27757	0	-2.0457	0	-2.19204	-1.84843	0	0	0	-2.13597	-2.42981	0	-2.06273	0	-2.25551	0	-2.28904	-1.85907	0	0	0	0	-2.22795	0	-2.06945	-2.13504	0	-2.39067	0	-2.16569	-1.94217	-2.50062	0	-2.36218	-2.36817	-2.19054	0	0	-2.0738	0	-2.14066	0	0	0	0	0	0
META HALLMARK_REACTIVE_OXIGEN_SPECIES_PATHWAY	0	0	0	0	0	0	0	0	0	0	0	0	0	0	0	0	0	0	0	0	0	0	0	0	0	0	0	0	0	0	0	0	0	0	0	0	0	0	0	0	0	0	0	0	0	0	0	0	0
META HALLMARK_XENOBIOTIC_METABOLISM	0	0	0	0	0	0	0	0	0	2.21629	0	0	0	0	0	0	0	0	0	0	0	0	0	0	0	0	0	0	0	0	0	0	0	0	0	0	0	0	0	0	0	0	0	0	0	2.14605	0	0	0
META KEGG_BUTANOATE_METABOLISM	-1.80838	-1.7597	0	0	0	0	0	0	0	0	0	0	0	0	0	0	0	0	0	0	0	0	0	-1.79986	0	0	0	0	0	0	0	0	0	0	0	0	0	0	0	-1.92042	0	0	0	0	0	1.8902	0	0	0
META KEGG_FRUCTOSE_AND_MANNOSE_METABOLISM	0	0	0	0	0	0	0	0	0	0	0	0	0	0	0	0	0	0	0	0	0	0	0	0	0	0	0	0	0	0	0	0	0	0	0	0	0	0	0	0	0	0	0	0	0	0	0	0	0
META KEGG_GLYCOLYSIS_GLUCONEOGENESIS	0	0	0	0	0	0	0	0	0	0	0	0	0	0	0	0	0	0	0	0	0	0	0	0	0	0	0	0	0	0	0	0	0	0	0	0	0	0	0	0	0	0	0	0	0	0	0	0	0
META KEGG_INOSITOL_PHOSPHATE_METABOLISM	0	0	0	0	0	0	0	0	0	0	0	0	0	0	0	0	0	0	0	0	0	0	0	0	0	0	0	0	0	0	0	0	0	0	0	0	0	0	0	0	0	0	0	0	0	0	0	0	0
META KEGG_NITROGEN_METABOLISM	0	0	0	0	0	0	0	0	0	0	0	0	0	0	0	0	0	0	0	0	0	0	0	0	0	0	0	0	0	0	0	0	0	0	0	0	0	0	0	0	0	0	0	0	0	0	0	0	0
SP HALLMARK_ANDROGEN_RESPONSE	0	0	0	0	0	0	-1.89824	0	0	0	2.07588	0	-2.15798	0	0	0	-2.15773	0	-2.01315	0	0	0	0	0	-2.03058	0	0	0	0	-2.16992	0	-1.93643	0	0	0	0	0	-1.7846	0	0	-2.17485	0	-1.88922	0	0	0	0	0	0
SP HALLMARK_E2F_TARGETS	-3.10115	-3.47082	-2.92598	-2.84192	-2.92616	-2.66033	-2.2791	-2.4923	-3.578	0	-3.22478	-3.15399	0	-3.4381	2.1697	-3.70534	0	-2.80248	0	-2.1931	0	0	0	-2.44671	0	-2.23634	-2.6445	-2.63543	0	0	0	0	0	-3.12619	0	0	-2.95972	-2.41146	-3.509	-2.94659	0	-2.01889	-2.53652	2.89567	-2.69775	0	2.84529	-1.94262	3.08326
SP HALLMARK_HEDGEHOG_SIGNALING	0	1.92142	0	0	0	0	0	0	0	0	0	0	0	0	0	0	0	0	0	0	0	0	0	0	0	0	0	0	0	0	0	0	0	0	0	0	0	0	0	0	0	0	0	0	0	0	0	0	0
SP HALLMARK_KRAS_SIGNALING_DN	0	0	2.43823	0	2.57046	2.29489	2.14315	2.21001	0	0	0	2.25095	1.93977	2.40914	0	1.96571	2.00442	0	2.13678	2.08754	0	0	0	0	2.17145	0	2.42995	2.30178	0	0	0	0	0	2.28419	0	1.84534	1.97239	2.29527	0	0	0	0	2.27411	-2.26826	0	2.17377	0	2.2864	0
SP HALLMARK_KRAS_SIGNALING_UP	2.22059	2.23008	0	1.98245	0	0	0	0	1.97756	0	2.15	0	0	0	-2.61906	0	0	2.04779	0	0	0	0	0	2.1669	0	0	0	0	0	-2.03961	0	-2.2609	-2.17416	0	0	0	0	0	2.25959	2.08298	-2.25706	2.2291	0	0	2.27466	0	0	-2.03227	-1.90458
SP HALLMARK_MTORC1_SIGNALING	0	0	-1.96074	0	-2.06621	0	0	-2.33339	-2.07338	0	-2.26017	-2.36222	0	-2.53393	0	-2.56955	0	0	0	0	0	-2.26352	0	0	0	0	-2.01895	-2.22605	0	-1.93497	0	0	0	0	0	0	0	-2.08296	0	0	0	0	-2.17027	0	0	0	0	0	0
SP HALLMARK_MYC_TARGETS_V1	-2.92999	-3.2718	-2.55277	-2.58689	-2.83975	-2.17047	-1.92527	-2.11541	-3.45351	0	-3.25479	-2.60005	0	-2.94755	2.20553	-3.69893	0	-3.03962	-1.92625	0	0	0	0	-2.59244	0	0	-2.3424	-2.37346	0	0	0	0	0	-2.93599	0	0	-2.88313	-2.0411	-3.32618	-3.00001	0	-2.307	0	2.37445	-2.75748	0	2.23968	-1.93614	3.31951
SP HALLMARK_MYC_TARGETS_V2	-2.82118	-2.85602	0	-2.99003	-2.14348	0	0	0	-3.03976	0	-3.19717	-2.03162	0	-2.41994	2.30398	-3.07404	0	-2.81431	0	0	0	0	0	-2.39181	0	0	0	0	0	2.01003	0	0	0	0	0	0	0	0	-2.9007	-2.24208	0	-2.00148	0	0	-2.75528	0	2.33424	0	2.54619
SP HALLMARK_NOTCH_SIGNALING	0	0	0	0	0	0	0	0	0	0	0	0	0	0	0	0	0	0	0	0	0	0	0	0	0	0	0	0	0	0	0	0	0	0	0	0	0	0	0	0	0	0	0	0	0	0	0	0	0
SP HALLMARK_P53_PATHWAY	0	0	0	0	0	0	0	0	0	0	0	0	0	0	0	0	0	0	0	0	0	0	0	0	0	0	0	0	0	0	0	0	0	0	0	0	0	0	0	0	0	0	0	0	0	0	0	0	-1.81509
SP HALLMARK_PI3K_AKT_MTOR_SIGNALING	0	0	0	0	0	0	0	0	0	0	0	0	0	0	0	0	0	0	0	0	0	0	0	0	0	0	0	0	0	0	0	0	0	0	0	0	0	0	0	0	0	0	0	0	0	0	0	0	0
SP HALLMARK_TGF_BETA_SIGNALING	1.82287	2.07681	0	0	0	0	0	0	0	0	1.87202	0	-1.85755	0	-2.36475	0	0	0	0	0	2.29561	0	0	2.14729	-2.22543	0	-2.04261	0	0	0	0	-2.02448	-2.12111	0	0	0	0	0	0	0	-2.35753	1.91041	-1.91398	0	2.16575	0	0	0	0
SP HALLMARK_WNT_BETA_CATENIN_SIGNALING	0	0	0	0	0	0	0	0	0	0	0	0	0	0	0	0	0	0	0	0	0	0	0	0	0	0	0	0	0	0	0	0	0	0	0	0	0	0	0	0	0	0	0	0	0	0	0	0	0
SP KEGG MAPK SIGNALING PATHWAY	0	0	0	0	0	0	0	0	0	0	0	0	0	0	0	0	0	0	0	0	0	0	0	0	0	0	0	0	0	0	0	0	0	0	0	0	0	0	1.99539	0	0	0	0	0	0	0	0	0	-1.87043
SP KEGG_CALCIUM_SIGNALING_PATHWAY	0	0	2.33014	0	2.58819	2.26512	2.15488	2.13384	0	0	0	2.28515	0	2.40488	0	2.07365	0	0	2.04377	2.05188	0	0	0	0	2.15681	0	2.32992	2.09773	0	0	0	0	0	2.14692	0	1.89904	1.96225	2.25124	0	0	0	0	2.26717	-2.54621	0	0	0	2.09055	0
SP KEGG_HEDGEHOG_WNT_SP	0	0	0	0	0	0	0	0	0	0	0	0	0	0	0	0	0	0	0	0	0	0	0	0	0	0	0	0	0	0	0	0	0	0	0	0	0	0	0	0	0	0	0	0	0	0	0	0	0
SP KEGG_JAK_STAT_SIGNALING_PATHWAY	0	1.92557	0	0	0	0	0	0	0	0	0	0	0	0	0	0	0	0	0	0	0	0	0	0	0	0	0	0	0	0	0	-1.90109	0	0	0	0	0	0	0	1.9493	0	0	0	0	0	0	0	0	0
SP KEGG_NOTCH_SIGNALING_PATHWAY	0	0	0	0	0	0	0	0	0	-1.79138	0	0	0	0	0	0	0	0	0	0	0	0	0	0	0	0	0	0	0	0	0	0	0	0	0	0	0	0	0	0	0	0	0	0	0	0	0	0	0
SP KEGG_P53_SIGNALING_PATHWAY	0	0	0	0	0	0	0	0	0	0	0	0	0	0	0	0	0	0	0	0	0	0	0	0	0	0	0	0	0	0	0	0	0	0	0	0	0	0	0	0	0	0	0	0	0	0	0	0	0
SP KEGG_TOLL_LIKE_RECEPTOR_SIGNALING_PATHWAY	0	1.9012	0	0	0	0	0	0	0	0	0	0	0	0	-2.4354	0	0	2.15259	0	0	0	0	0	0	0	0	0	0	0	0	0	-2.24941	-1.85593	0	0	0	0	0	0	2.13175	0	2.08172	0	0	0	-2.04749	0	-1.97418	-1.89393
SP KEGG_VEGF_SIGNALING_PATHWAY	0	0	0	0	0	0	0	0	0	0	0	0	0	0	0	0	0	0	0	0	0	0	0	0	0	0	0	0	0	0	0	0	0	0	0	0	0	0	0	1.83878	0	0	0	0	0	0	0	0	0
SP NFKB/TNFA	2.34423	2.51574	0	0	0	0	0	-2.15246	0	0	2.26345	0	0	0	-2.61037	0	0	0	0	0	2.0197	0	-2.38241	2.47652	0	0	0	-2.24242	0	-2.35006	0	-2.68156	-2.49409	0	0	0	0	0	3.20866	2.58971	0	2.60946	0	0	2.38288	-2.58187	0	-2.37437	-2.9685
VEGF_A_UP.V1_UP	0	0	0	0	0	0	0	0	2.16322	0	0	0	0	1.93307	0	2.39206	0	0	1.9347	0	0	0	0	0	0	0	0	0	0	0	0	0	0	0	0	0	2.12779	0	2.12449	2.10758	0	0	0	0	0	0	0	0	-2.11797
VEGF_A_UP.V1_DN	0	0	-2.48877	0	-2.4247	-2.22818	-2.16285	0	-2.16869	0	0	-2.49297	-1.92723	-2.66738	0	-2.67983	-2.17615	0	-2.15179	-2.0115	0	0	0	0	0	0	-2.32583	-2.80775	0	-2.17425	0	-2.05647	0	-2.89622	0	-2.34591	-2.29263	-2.11047	0	0	0	0	-2.35883	1.94026	0	0	0	0	1.90256
[truncated: 233 more columns]
