# Supplementary material for: Comprehensive identification of long noncoding RNAs in colorectal cancer
Source: Oncotarget. 2018 Jun 12;9(45):27605–29. doi: 10.18632/oncotarget.25218 (PMC6021240; doi:10.18632/oncotarget.25218)
Supplement: Supplementary file 9 [file oncotarget-09-27605-s009.xlsx]

## Sheet: Sheet1
BP HALLMARK_ADIPOGENESIS	FABP4	ADIPOQ	PPARG	LIPE	DGAT1	LPL	CPT2	CD36	GPAM	ADIPOR2	ACAA2	ETFB	ACOX1	ACADM	HADH	IDH1	SORBS1	ACADS	UCK1	SCP2	DECR1	CDKN2C	TALDO1	TST	MCCC1	PGM1	REEP5	BCL2L13	SLC25A10	ME1	PHYH	PIM3	YWHAG	NDUFAB1	GPD2	ADIG	ECHS1	QDPR	CS	ECH1	SLC25A1	ACADL	TOB1	GRPEL1	CRAT	GBE1	SDPR	SCARB1	PEMT
BP HALLMARK_ALLOGRAFT_REJECTION	PTPRC	IL12B	TGFB1	IL12A	CD3E	CD3D	CD28	LYN	HCLS1	IL18	CRTAM	IFNG	CD3G	CD86	IL10	UBE2N	BCL10	CD4	LCK	NCK1	C2	HLA-A	ITGB2	HLA-DQA1	CD1D	CD80	HLA-DRA	THY1	TLR1	HLA-G	HLA-DMB	IL7	IL4	TNF	CD247	IL2	HLA-DMA	STAT1	IRF4	SRGN	INHBA	TLR3	ZAP70	CD74	CD40	TRAF2	B2M	BCL3	LTB
BP HALLMARK_ANGIOGENESIS	VCAN	POSTN	FSTL1	LRPAP1	STC1	LPL	VEGFA	PF4	THBD	FGFR1	TNFRSF21	CCND2	COL5A2	ITGAV	SERPINA5	KCNJ8	APP	JAG1	COL3A1	SPP1	NRP1	OLR1	PDGFA	PTK2	SLCO2A1	PGLYRP1	VAV2	S100A4	MSX1	VTN	TIMP1	APOH	PRG2	JAG2	LUM	CXCL6
BP HALLMARK_COMPLEMENT	C2	C1S	CFB	C1R	SERPINE1	MMP14	SERPING1	CTSL1	F5	MMP13	F7	CTSS	LGMN	PLG	C1QA	CASP1	GZMA	ADAM9	CALM3	C1QC	TIMP1	DPP4	KLK1	KLKB1	CD59	CR2	MMP15	LAP3	SPOCK2	F10	CTSB	SERPINA1	CTSO	CD40LG	CBLB	PDP1	C4BPB	PLEK	GP9	PLAUR	C3	F2	CASP4	STX4	CTSC	USP15	CR1	DUSP6	SERPINB2
BP HALLMARK_DNA_REPAIR	POLR2H	POLR2A	POLR2G	POLR2E	POLR2J	POLR2F	POLR2C	POLR2K	GTF2H3	POLR2D	ERCC3	DDB2	POLR1C	XPC	PCNA	POLR2I	SUPT4H1	POLD3	POLR3GL	POLR3C	GTF2B	POLR1D	NCBP2	RDBP	GTF2F1	ERCC5	LIG1	ERCC1	ERCC4	POLD4	COBRA1	RFC2	ELL	TAF10	RRM2B	SUPT5H	RPA3	SNAPC5	SSRP1	RFC3	RPA2	TCEB3	TAF12	TH1L	TAF13	TAF6	TAF9	GTF2A2	VPS37D
BP HALLMARK_INFLAMMATORY_RESPONSE	CXCL10	CCL2	CCL5	FPR1	CCL20	IL1A	IL8	CCL7	CCL22	CXCL11	CCR7	EDN1	CD40	CXCL9	IL6	IL1B	TLR2	IL1R1	CD69	ICAM1	CCRL2	AQP9	EREG	C3AR1	GNA15	CMKLR1	PTGER4	LIF	IL15	NAMPT	OPRK1	ITGB8	PTAFR	ADM	PLAUR	NFKB1	INHBA	OSM	TNFSF10	TNFSF15	IFNGR2	EMR1	IL12B	CSF1	CXCL6	TNFRSF9	LYN	ACVR2A	LDLR
BP HALLMARK_MITOTIC_SPINDLE	ARHGEF2	CLASP1	KIF11	KIF23	ALS2	ARF6	MYO9B	MYH9	TUBGCP3	CKAP5	RACGAP1	PREX1	ARHGEF3	NUMA1	SPTBN1	KIF2C	KIF5B	TTK	APC	CEP250	PAFAH1B1	CDC42EP2	KIF3B	CCDC88A	KIF15	BIRC5	CNTROB	NF1	TSC1	CDC27	CNTRL	TUBGCP5	KIF4A	MAPRE1	FGD6	BRCA2	PLK1	RASA1	NEK2	WASF1	TOP2A	TRIO	ARHGEF11	KATNB1	PRC1	ANLN	CDK5RAP2	SMC3	TUBGCP2
BP HALLMARK_MYOGENESIS	ACTA1	TNNI2	MYL1	TNNC1	TNNC2	MYH3	MYLPF	TNNT3	TNNT2	CASQ2	ACTC1	MYOM1	MYL4	MYBPH	MYH7	MYH8	ACTN2	TNNI1	CRYAB	SGCG	HRC	TNNT1	DES	MYOZ1	RYR1	CSRP3	ADAM12	ATP2A1	CKM	SVIL	MYOM2	MYL6B	TPM2	MYL2	CKMT2	BIN1	MYH1	ENO3	FLII	FXYD1	TPM3	DMD	IGFBP3	CHRNB1	SPEG	FHL1	ACTN3	TCAP	MYLK
BP HALLMARK_UNFOLDED_PROTEIN_RESPONSE	ATF4	HERPUD1	PARN	EXOSC4	HSP90B1	XBP1	EXOSC9	HSPA5	ATF3	EXOSC1	EXOSC5	ASNS	ARFGAP1	WFS1	SRPRB	DNAJB9	TSPYL2	NFYA	CALR	KHSRP	DNAJC3	EXOSC2	NOP14	ATF6	HYOU1	RRP9	NOP56	CXXC1	IGFBP1	CNOT4	DCP2	PDIA6	ATP6V0D1	PREB	SEC31A	GOSR2	SERP1	NFYB	NHP2	DCTN1	SLC7A5	SSR1	EDEM1	EDC4	EIF2AK3	MTHFD2	SRPR	NOLC1	ERN1
BP HALLMARK_UV_RESPONSE_DN	TJP1	NFIB	TGFBR3	TFPI	MMP16	ABCC1	MAP2K5	AGGF1	PLCB4	MET	IRS1	PTPRM	AKT3	SIPA1L1	NR1D2	ATRN	ANXA2	ADD3	CDKN1B	ATXN1	CAP2	PRDM2	FAM179B	SDC2	SMAD3	SLC7A1	GCNT1	RUNX1	RND3	PPAP2B	NR3C1	YTHDC1	PPARG	LPHN2	DLG1	ATP2B4	NIPBL	PEX14	MYC	RASA2	FZD2	BMPR1A	LPAR1	PRKCA	MGMT	PRKCE	RXRA	LTBP1	LDLR
BP HALLMARK_UV_RESPONSE_UP	NXF1	SLC6A8	BAK1	CDC5L	HSPA2	POLR2H	ALAS1	TUBA4A	C4BPB	CCNE1	EPHX1	GRPEL1	ICAM1	FEN1	ARRB2	JUNB	CTSL2	DGAT1	ATF3	CASP3	RASGRP1	TMBIM6	FOS	TAP1	E2F5	RAB27A	CCND3	SLC25A4	SPR	CDKN2B	SHOX2	OLFM1	IGFBP2	LYN	CLTB	BCL2L11	LHX2	NFKBIA	MSX1	H2AFX	NR4A1	GLS	CDC34	MMP14	STK25	PDAP1	ABCB1	BSG	SEPW1
CA HALLMARK_APICAL_JUNCTION	ACTN1	CLDN7	ACTN3	CLDN19	DLG1	TJP1	COL17A1	PVRL1	CLDN9	CDH3	CTNND1	CDH1	LIMA1	VCL	SHROOM2	PVRL3	PVRL2	CLDN14	PTPRC	THY1	VASP	ITGB1	ZYX	ACTN4	CLDN4	CADM3	ITGA3	NF2	B4GALT1	NEXN	CDH6	ADAM15	PTK2	HADH	LAMB3	CLDN11	CDH4	IRS1	SORBS3	CLDN8	EVL	CLDN15	THBS3	PVRL4	JAM3	CDH11	ITGB4	RASA1	AKT2
CA HALLMARK_APICAL_SURFACE	B4GALT1	RHCG	MAL	LYPD3	PKHD1	ATP6V0A4	AIM1	SHROOM2	SRPX	MDGA1	TMEM8B	THY1	PCSK9	EPHB4	DCBLD2	GHRL	LYN	GAS1	FLOT2	PLAUR	AKAP7	ATP8B1	EFNA5	SLC34A3	APP	GSTM3	HSPB1	SLC2A4	IL2RB	RTN4RL1	NCOA6	SULF2	ADAM10	BRCA1	GATA3	AFAP1L2	IL2RG	CD160	ADIPOR2	SLC22A12	NTNG1	SCUBE1	CX3CL1	CROCC
CA HALLMARK_EPITHELIAL_MESENCHYMAL_TRANSITION	COL3A1	COL5A2	COL5A1	FBN1	COL1A1	FN1	COL6A3	SERPINE1	COL1A2	COL4A1	COL4A2	VCAN	IGFBP3	TGFBI	SPARC	LUM	LAMC1	LOX	LAMC2	CTGF	TAGLN	COL7A1	LOXL2	COL6A2	ITGAV	THBS2	COL16A1	NNMT	TPM1	CDH2	MMP2	COL11A1	THBS1	FAP	BGN	SERPINH1	FSTL1	POSTN	THY1	SPP1	TNC	TFPI2	NID2	ITGB5	MMP3	VIM	LOXL1	FBLN5	COL12A1
CA KEGG_AXON_GUIDANCE	ABL1	ABLIM1	ABLIM2	ABLIM3	ARHGEF12	CDC42	CDK5	CFL1	CFL2	CHP	CHP2	CXCL12	CXCR4	DCC	DPYSL2	DPYSL5	EFNA1	EFNA2	EFNA3	EFNA4	EFNA5	EFNB1	EFNB2	EFNB3	EPHA1	EPHA2	EPHA3	EPHA4	EPHA5	EPHA6	EPHA7	EPHA8	EPHB1	EPHB2	EPHB3	EPHB4	EPHB6	FES	FYN	GNAI1	GNAI2	GNAI3	GSK3B	HRAS	ITGB1	KRAS	L1CAM	LIMK1	LIMK2
CA KEGG_CELL_ADHESION_MOLECULES_CAMS	ALCAM	CADM1	CADM3	CD2	CD22	CD226	CD274	CD276	CD28	CD34	CD4	CD40	CD40LG	CD58	CD6	CD80	CD86	CD8A	CD8B	CD99	CDH1	CDH15	CDH2	CDH3	CDH4	CDH5	CLDN1	CLDN10	CLDN11	CLDN14	CLDN15	CLDN16	CLDN17	CLDN18	CLDN19	CLDN2	CLDN20	CLDN22	CLDN23	CLDN3	CLDN4	CLDN5	CLDN6	CLDN7	CLDN8	CLDN9	CNTN1	CNTN2	CNTNAP1
CA KEGG_ECM_RECEPTOR_FOCAL ADHESION	AGRN	CD36	CD44	CD47	CHAD	COL11A1	COL11A2	COL1A1	COL1A2	COL2A1	COL3A1	COL4A1	COL4A2	COL4A4	COL4A6	COL5A1	COL5A2	COL5A3	COL6A1	COL6A2	COL6A3	COL6A6	COMP	DAG1	FN1	GP1BA	GP1BB	GP5	GP6	GP9	HMMR	HSPG2	IBSP	ITGA1	ITGA10	ITGA11	ITGA2	ITGA2B	ITGA3	ITGA4	ITGA5	ITGA6	ITGA7	ITGA8	ITGA9	ITGAV	ITGB1	ITGB3	ITGB4
CA KEGG_GAP_JUNCTION	ADCY1	ADCY2	ADCY3	ADCY4	ADCY5	ADCY6	ADCY7	ADCY8	ADCY9	ADRB1	CDK1	CSNK1D	DRD1	DRD2	EGF	EGFR	GJA1	GJD2	GNA11	GNAI1	GNAI2	GNAI3	GNAQ	GNAS	GRB2	GRM1	GRM5	GUCY1A2	GUCY1A3	GUCY1B3	HRAS	HTR2A	HTR2B	HTR2C	ITPR1	ITPR2	ITPR3	KRAS	LPAR1	MAP2K1	MAP2K2	MAP2K5	MAP3K2	MAPK1	MAPK3	MAPK7	NRAS	PDGFA	PDGFB
CA KEGG_REGULATION_OF_ACTIN_CYTOSKELETON	ABI2	ACTB	ACTG1	ACTN1	ACTN2	ACTN3	ACTN4	APC	APC2	ARAF	ARHGAP35	ARHGEF1	ARHGEF12	ARHGEF4	ARHGEF6	ARHGEF7	ARPC1A	ARPC1B	ARPC2	ARPC3	ARPC4	ARPC5	ARPC5L	BAIAP2	BCAR1	BDKRB1	BDKRB2	BRAF	BRK1	CD14	CDC42	CFL1	CFL2	CHRM1	CHRM2	CHRM3	CHRM4	CHRM5	CRK	CRKL	CSK	CYFIP1	CYFIP2	DIAPH1	DIAPH2	DIAPH3	DOCK1	EGF	EGFR
CA KEGG_TIGHT_JUNCTION	ACTB	ACTG1	ACTN1	ACTN2	ACTN3	ACTN4	AKT1	AKT2	AKT3	AMOTL1	ASH1L	CASK	CDC42	CDK4	CGN	CLDN1	CLDN10	CLDN11	CLDN14	CLDN15	CLDN16	CLDN17	CLDN18	CLDN19	CLDN2	CLDN20	CLDN22	CLDN23	CLDN3	CLDN4	CLDN5	CLDN6	CLDN7	CLDN8	CLDN9	CRB3	CSDA	CSNK2A1	CSNK2A2	CSNK2B	CTNNA1	CTNNA2	CTNNA3	CTNNB1	CTTN	EPB41	EPB41L1	EPB41L2	EPB41L3
CC HALLMARK_APOPTOSIS	CASP3	CASP9	DFFA	CASP7	CFLAR	BIRC3	PMAIP1	CASP8	JUN	BCL2L11	MCL1	IL1B	SPTAN1	DIABLO	BAX	BIK	IL1A	BID	CDKN1A	GADD45A	DDIT3	CDKN1B	TNF	GSN	TNFSF10	CASP6	SQSTM1	FASLG	EGR3	CD44	FAS	IL18	IGFBP6	PRF1	DAP	CCND1	BTG3	F2R	SATB1	BNIP3L	CASP4	TNFRSF12A	CREBBP	RHOB	GPX3	PDGFRB	TSPO	CCND2	XIAP
CC HALLMARK_G2M_CHECKPOINT	AURKA	CCNA2	TOP2A	CCNB2	CENPA	BIRC5	CDC20	PLK1	TTK	PRC1	NDC80	KIF11	NUSAP1	CKS2	KIF2C	MKI67	AURKB	TPX2	SMC4	BUB1	CENPF	RACGAP1	CENPE	KIF23	UBE2C	MCM6	MCM3	PTTG1	CDK1	KIF4A	ESPL1	MAD2L1	NEK2	KIF22	HMMR	KPNA2	CDKN3	CDC25A	H2AFX	CDC25B	PLK4	CDC6	CCNF	MCM5	LMNB1	E2F3	KIF15	CHEK1	UBE2S
CC KEGG_APOPTOSIS	AIFM1	AKT1	AKT2	AKT3	APAF1	ATM	BAD	BAX	BCL2	BCL2L1	BID	BIRC2	BIRC3	CAPN1	CAPN2	CASP10	CASP3	CASP6	CASP7	CASP8	CASP9	CFLAR	CHP	CHP2	CHUK	CSF2RB	CYCS	DFFA	DFFB	ENDOD1	ENDOG	EXOG	FADD	FAS	FASLG	IKBKB	IKBKG	IL1A	IL1B	IL1R1	IL1RAP	IL3	IL3RA	IRAK1	IRAK2	IRAK3	IRAK4	LOC651610	MAP3K14
CC KEGG_CELL_CYCLE	ABL1	ANAPC1	ANAPC10	ANAPC11	ANAPC13	ANAPC2	ANAPC4	ANAPC5	ANAPC7	ATM	ATR	BUB1	BUB1B	BUB3	CCNA1	CCNA2	CCNB1	CCNB2	CCNB3	CCND1	CCND2	CCND3	CCNE1	CCNE2	CCNH	CDC14A	CDC14B	CDC16	CDC20	CDC23	CDC25A	CDC25B	CDC25C	CDC26	CDC27	CDC45	CDC6	CDC7	CDK1	CDK2	CDK4	CDK6	CDK7	CDKN1A	CDKN1B	CDKN1C	CDKN2A	CDKN2B	CDKN2C
BP KEGG_COLORECTAL_CANCER	AKT1	AKT2	AKT3	APC	APC2	APPL1	ARAF	AXIN1	AXIN2	BAD	BAX	BCL2	BIRC5	BRAF	CASP3	CASP9	CCND1	CTNNB1	CYCS	DCC	FOS	GSK3B	JUN	KRAS	LEF1	MAP2K1	MAPK1	MAPK10	MAPK3	MAPK8	MAPK9	MLH1	MSH2	MSH3	MSH6	MYC	PIK3CA	PIK3CB	PIK3CD	PIK3CG	PIK3R1	PIK3R2	PIK3R3	PIK3R5	RAC1	RAC2	RAC3	RAF1	RALGDS
IMUN KEGG_HEMATOPOIETIC_CELL_LINEAGE	ANPEP	CD14	CD19	CD1A	CD1B	CD1C	CD1D	CD1E	CD2	CD22	CD33	CD34	CD36	CD37	CD38	CD3D	CD3E	CD3G	CD4	CD44	CD5	CD55	CD59	CD7	CD8A	CD8B	CD9	CR1	CR2	CSF1	CSF1R	CSF2	CSF2RA	CSF3	CSF3R	DNTT	EPO	EPOR	FCER2	FCGR1A	FLT3	FLT3LG	GP1BA	GP1BB	GP5	GP9	GYPA	HLA-DRA	HLA-DRB1
IMUN HALLMARK_IFN_A_G_RESPONSE	MX1	ISG15	OAS1	IFIT3	IFI44	IFI35	IRF7	RSAD2	IFI44L	IFITM1	IFI27	IRF9	OASL	EIF2AK2	IFIT2	CXCL10	TAP1	SP110	DDX60	UBE2L6	USP18	PSMB8	IFIH1	BST2	LGALS3BP	ADAR	ISG20	GBP2	IRF1	PLSCR1	PSMB9	HERC6	SAMD9	CMPK2	IFITM3	RTP4	STAT2	SAMD9L	LY6E	IFITM2	PRIC285	CXCL11	TRIM21	PARP14	TRIM26	PARP12	NMI	RNF31	HLA-C
IMUN HALLMARK_IL2_STAT5_SIGNALING	SOCS2	CISH	PIM1	IL2RA	TNFRSF4	SOCS1	TNFRSF9	XBP1	RRAGD	HK2	PHLDA1	IL2RB	CTLA4	NFIL3	CD83	IKZF2	IL10	TNFRSF18	DHRS3	ECM1	ADAM19	SLC2A3	HIPK2	BATF3	BHLHE40	PTGER2	DENND5A	ITIH5	PHTF2	GADD45B	NRP1	NCOA3	CD79B	AHR	TNFRSF1B	NDRG1	BCL2L1	GABARAPL1	LIF	TIAM1	BMPR2	MAP3K8	RHOB	MYC	S100A1	METTL20	CAPG	ST3GAL4	PENK
IMUN HALLMARK_IL6_JAK_STAT3_SIGNALING	IL4R	IL6ST	STAT1	IL1R1	CSF2RB	SOCS3	STAT3	OSMR	IL2RG	IFNGR1	TYK2	IL13RA1	TLR2	IFNGR2	IL10RB	IL6	IL1R2	IL3RA	IFNAR1	TNFRSF1A	MYD88	ACVR1B	CSF3R	ITGB3	REG1A	CXCL1	A2M	CSF2RA	IL15RA	IRF9	PDGFC	HAX1	BAK1	EBI3	INHBE	CRLF2	TNFRSF1B	CD14	PTPN1	PTPN2	IL1B	CSF1	IL18R1	TNF	PF4	CXCL13	LTBR	FAS	IL17RA
IMUN KEGG_ANTIGEN_PROCESSING_AND_PRESENTATION	B2M	CALR	CANX	CD4	CD74	CD8A	CD8B	CIITA	CREB1	CTSB	CTSL1	CTSS	HLA-A	HLA-B	HLA-C	HLA-DMA	HLA-DMB	HLA-DOA	HLA-DOB	HLA-DPA1	HLA-DPB1	HLA-DQA1	HLA-DQA2	HLA-DQB1	HLA-DRA	HLA-DRB1	HLA-DRB3	HLA-DRB4	HLA-DRB5	HLA-E	HLA-F	HLA-G	HSP90AA1	HSP90AB1	HSPA1A	HSPA1B	HSPA1L	HSPA2	HSPA4	HSPA5	HSPA6	HSPA8	IFI30	IFNA1	IFNA10	IFNA13	IFNA14	IFNA16	IFNA17
IMUN KEGG_NATURAL_KILLER_CELL_MEDIATED_CYTOTOXICITY	ARAF	BID	BRAF	CASP3	CD244	CD247	CD48	CHP	CHP2	CSF2	FAS	FASLG	FCER1G	FCGR3A	FCGR3B	FYN	GRB2	GZMB	HCST	HLA-A	HLA-B	HLA-C	HLA-E	HLA-G	HRAS	ICAM1	ICAM2	IFNA1	IFNA10	IFNA13	IFNA14	IFNA16	IFNA17	IFNA2	IFNA21	IFNA4	IFNA5	IFNA6	IFNA7	IFNA8	IFNAR1	IFNAR2	IFNB1	IFNG	IFNGR1	IFNGR2	ITGAL	ITGB2	KIR2DL1
META HALLMARK_BILE_ACID_METABOLISM	SCP2	ABCD3	SLC27A2	HSD3B7	HSD17B4	AKR1D1	ABCD2	PEX1	CYP8B1	PNPLA8	PHYH	SLC27A5	CYP7B1	CYP27A1	PEX26	AGXT	PEX7	CROT	CYP39A1	ABCA3	CYP7A1	HACL1	PIPOX	PEX6	SOD1	GNPAT	HSD3B1	ABCA2	HAO1	PEX16	ABCD1	ACSL1	MLYCD	ABCG8	AQP9	ISOC1	NR1H4	PEX19	NPC1	HSD17B11	AMACR	CYP46A1	PEX13	IDH1	PEX11A	HSD17B6	EPHX2	PRDX5	PXMP2
META HALLMARK_CHOLESTEROL_HOMEOSTASIS	FDPS	CYP51A1	IDI1	FDFT1	DHCR7	SQLE	HMGCS1	NSDHL	LSS	MVD	LDLR	TM7SF2	ALDOC	EBP	SCD	PMVK	MVK	LPL	SC5DL	FADS2	HMGCR	HSD17B7	ANXA13	SREBF2	PCYT2	ACSS2	ATF3	ADH4	ETHE1	ECH1	CBS	GUSB	FASN	LGALS3	ATF5	ANXA5	TP53INP1	CHKA	GSTM2	ACAT2	AVPR1A	PLSCR1	CLU	ERRFI1	TRIB3	CXCL16	TNFRSF12A	ACTG1	JAG1
META HALLMARK_GLYCOLYSIS_HYPOXIA	PGK1	ADM	PDK1	ADORA2B	GBE1	AK4	PFKL	AKAP12	ALDOA	ENO2	ALDOB	PGM1	ALDOC	NDRG1	AMPD3	HK2	ANGPTL4	ANKZF1	GPI	ANXA2	MXI1	ATF3	SLC2A1	ATP7A	P4HA1	B3GALT6	B4GALNT2	P4HA2	BCAN	ENO1	BCL2	PFKP	BGN	BHLHE40	FAM162A	BNIP3L	PFKFB3	BRS3	VEGFA	BTG1	CA12	TPI1	CASP6	ERO1L	CAV1	KDM3A	CCNG2	CCRN4L	LDHA
META HALLMARK_HEME_METABOLISM	ALAS2	PPOX	FECH	HMBS	GYPB	ALAD	RHD	GYPA	SELENBP1	BLVRB	GYPE	GYPC	EPB42	SLC4A1	RHCE	RHAG	TAL1	mars-08	SPTB	UROD	HBQ1	DCAF11	ERMAP	EIF2AK1	CPOX	MPP1	GLRX5	TSPAN5	OSBP2	ANK1	NFE2	AHSP	SPTA1	MAP2K3	BNIP3L	SLC22A4	CLIC2	TRAK2	GCLC	KEL	RANBP10	TRIM10	TSPO2	UROS	XK	SNCA	MARK3	UBAC1	CA1
META HALLMARK_KEGG_FATTY ACID	ACAA1	ACAA2	ACADL	ACADM	ACOT8	ACOX1	ACSL1	ALDH3A2	CCDC58	CPT2	CYP4A11	DECR1	ECH1	ECI1	ELOVL5	FABP1	FABP2	HADH	HIBCH	HMGCL	HSD17B11	IDH1	ME1	MGLL	MLYCD	PCBD1	RETSAT	S100A10	SUCLG1	VNN1	EHHADH	ALDH9A1	HADHB	ECHS1	ACADS	CA2	HSD17B10	ALDH1A1	ACADVL	HSD17B4	CA4	ADH1C	ADH7	PTS	MAOA	HAO2	HSD17B7	MCEE	ACAT2
META HALLMARK_OXIDATIVE_PHOSPHORYLATION	NDUFS3	UQCRB	NDUFS2	SDHA	UQCRC1	NDUFA9	NDUFS4	NDUFS1	NDUFA2	NDUFS8	SDHB	NNT	ATP5O	ATP5G3	NDUFS7	ATP5A1	NDUFV1	COX5B	UQCRH	NDUFA1	ATP5C1	ATP5B	COX7B	SDHD	CYCS	NDUFA6	NDUFAB1	COX8A	ACO2	ATP5G1	CYC1	NDUFB6	ATP5E	COX5A	UQCRC2	COX6A1	ATP5D	COX6C	ATP5J	NDUFB3	IDH3B	OGDH	NDUFB8	SURF1	COX6B1	NDUFB5	NDUFA4	NDUFB1	COX4I1
META HALLMARK_PEROXISOME	ABCD3	ACOT8	ACOX1	ACSL1	ECH1	ECI2	EHHADH	GSTK1	HSD17B4	MLYCD	PEX11A	RETSAT	SLC27A2	PEX13	PEX14	SCP2	HSD3B7	GNPAT	ABCD2	SLC25A17	PEX2	ACAA1	HAO2	HSD17B11	CRAT	PEX11B	LONP2	IDH1	FIS1	PEX6	ABCB4	SOD1	ABCB1	ISOC1	YWHAH	EPHX2	ABCD1	HMGCL	ACSL5	ALDH9A1	DHCR24	ELOVL5	NUDT19	PRDX5	CTPS	IDE	SLC23A2	PEX5	BCL10
META HALLMARK_PROTEIN_SECRETION	ARCN1	TMED10	COPB2	RAB14	ATP7A	COPB1	LAMP2	EGFR	IGF2R	COPE	PPT1	AP3S1	BET1	CLCN3	AP2S1	CLTC	AP2M1	RER1	KIF1B	ARF1	OCRL	ICA1	MON2	ARFGEF2	TMED2	NAPG	TMX1	PAM	SCAMP1	SH3GL2	RAB2A	COG2	VAMP3	ERGIC3	DOPEY1	VAMP4	VPS4B	NAPA	GNAS	STX7	SEC22B	VPS45	STX16	YKT6	SNX2	ARFGEF1	CLTA	CLN5	M6PR
META HALLMARK_REACTIVE_OXIGEN_SPECIES_PATHWAY	GSR	PRDX2	TXNRD1	SOD1	GCLC	CAT	GPX4	MPO	PRDX1	PRDX6	GCLM	TXN	SOD2	PRDX4	SELS	PDLIM1	TXNRD2	HBXIP	G6PD	MSRA	MBP	SRXN1	NQO1	OXSR1	GLRX2	HMOX2	FES	PFKP	NDUFB4	GPX3	SCAF4	CDKN2D	MGST1	ABCC1	FTL	ATOX1	STK25	EGLN2	ERCC2	SBNO2	JUNB	PPP2R4	LSP1	NDUFA6	HHEX	GLRX	NDUFS2	PRNP	IPCEF1
META HALLMARK_XENOBIOTIC_METABOLISM	CYP1A1	FAH	DCXR	CYP1A2	GSTA3	CYP2J2	CYP27A1	ADH1C	UGDH	ASL	NQO1	ALAS1	GSTM4	CYP2C18	PTS	CYB5A	ACOX2	EPHX1	LCAT	SLC35D1	GSS	FMO3	IDH1	AKR1C3	SLC22A1	GSTO1	ARG1	CDO1	FMO1	ALDH9A1	POR	NDRG2	UPB1	ECH1	PTGES	PDK4	AHCY	COMT	AOX1	CFB	DDAH2	HGFAC	F11	CYP26A1	MCCC2	SERPINA6	GNMT	BLVRB	HACL1
META KEGG_BUTANOATE_METABOLISM	AACS	ABAT	ACADS	ACAT1	ACAT2	ACSM1	ACSM2A	ACSM3	ACSM4	ACSM5	AKR1B10	ALDH1B1	ALDH2	ALDH3A2	ALDH5A1	ALDH7A1	ALDH9A1	BDH1	BDH2	ECHS1	EHHADH	GAD1	GAD2	HADH	HADHA	HMGCL	HMGCS1	HMGCS2	L2HGDH	OXCT1	OXCT2	PDHA1	PDHA2	PDHB
META KEGG_FRUCTOSE_AND_MANNOSE_METABOLISM	AKR1B1	AKR1B10	ALDOA	ALDOB	ALDOC	FBP1	FBP2	FPGT	FUK	GMDS	GMPPA	GMPPB	HK1	HK2	HK3	KHK	MPI	MTMR1	MTMR2	MTMR6	MTMR7	PFKFB1	PFKFB2	PFKFB3	PFKFB4	PFKL	PFKM	PFKP	PHPT1	PMM1	PMM2	SORD	TPI1	TSTA3
META KEGG_GLYCOLYSIS_GLUCONEOGENESIS	ACSS1	ACSS2	ADH1A	ADH1B	ADH1C	ADH4	ADH5	ADH6	ADH7	AKR1A1	ALDH1A3	ALDH1B1	ALDH2	ALDH3A1	ALDH3A2	ALDH3B1	ALDH3B2	ALDH7A1	ALDH9A1	ALDOA	ALDOB	ALDOC	BPGM	DLAT	DLD	ENO1	ENO2	ENO3	FBP1	FBP2	G6PC	G6PC2	GALM	GAPDH	GCK	GPI	HK1	HK2	HK3	LDHA	LDHAL6A	LDHAL6B	LDHB	LDHC	PCK1	PCK2	PDHA1	PDHA2	PDHB
META KEGG_INOSITOL_PHOSPHATE_METABOLISM	ALDH6A1	CDIPT	IMPA1	IMPA2	INPP1	INPP4A	INPP4B	INPP5A	INPP5B	INPP5E	INPP5J	INPP5K	INPPL1	IPMK	IPPK	ISYNA1	ITPK1	ITPKA	ITPKB	MINPP1	MIOX	OCRL	PI4KA	PI4KB	PIK3C2A	PIK3C2B	PIK3C2G	PIK3C3	PIK3CA	PIK3CB	PIK3CD	PIK3CG	PIKFYVE	PIP4K2A	PIP4K2B	PIP4K2C	PIP5K1A	PIP5K1B	PIP5K1C	PLCB1	PLCB2	PLCB3	PLCB4	PLCD1	PLCD3	PLCD4	PLCE1	PLCG1	PLCG2
META KEGG_NITROGEN_METABOLISM	AMT	ASNS	CA1	CA12	CA13	CA14	CA2	CA3	CA4	CA5A	CA5B	CA6	CA7	CA8	CA9	CPS1	CTH	GLS	GLS2	GLUD1	GLUD2	GLUL	HAL
SP HALLMARK_ANDROGEN_RESPONSE	KLK3	KLK2	ACSL3	PIAS1	CAMKK2	NKX3-1	TMPRSS2	APPBP2	CENPN	BMPR1B	MAF	FADS1	ZBTB10	HMGCR	SPCS3	INSIG1	NGLY1	UBE2J1	ELK4	ABCC4	ELOVL5	ALDH1A3	TARP	AZGP1	ABHD2	SAT1	DBI	DHCR24	SORD	STK39	TPD52	IDI1	B2M	MAP7	DNAJB9	FKBP5	HERC3	PGM3	HOMER2	ELL2	UAP1	SEC24D	LMAN1	PMEPA1	INPP4B	RRP12	SEPP1	NDRG1	KRT19
SP HALLMARK_E2F_TARGETS	AURKA	BRCA2	CCP110	CENPE	CKS2	DCLRE1B	DNMT1	DONSON	EED	GINS1	GINS4	H2AFZ	LIG1	MAD2L1	MCM2	MCM4	MCM5	MCM7	MELK	MMS22L	NAA38	NASP	NUDT21	NUP205	ORC6	PCNA	PLK4	POLE	PRIM2	RAD51AP1	RFC2	RPA2	RPA3	SUV39H1	TMPO	UBE2T	WDR90	CDK1	MCM3	TOP2A	MCM6	BIRC5	CCNB2	RRM2	HMGB2	BUB1B	RFC3	EZH2	CHEK1
SP HALLMARK_HEDGEHOG_SIGNALING	SHH	PTCH1	NRCAM	NRP1	SCG2	AMOT	UNC5C	GPR56	HEY1	GLI1	THY1	SLIT1	CDK6	HEY2	NRP2	TLE3	TLE1	L1CAM	PLG	NKX6-1	NF1	RASA1	ETS2	RTN1	CRMP1	MYH9	VEGFA	CELSR1	CNTFR	ACHE	PML	CDK5R1	VLDLR	OPHN1	LDB1	DPYSL2
SP HALLMARK_KRAS_SIGNALING_DN	CDH16	SPTBN2	FGFR3	NOS1	PDE6B	SIDT1	NTF3	SCN10A	TAS2R4	DTNB	HTR1D	MAST3	SLC6A3	CLDN8	TGM1	PCDHB1	THRB	YPEL1	RYR2	GDNF	CAMK1D	AMBN	LFNG	SERPINA10	ALOX12B	CALCB	FGGY	SPRR3	ATP6V1B1	EDN1	UPK3B	GAMT	PRODH	RYR1	GPR19	SLC29A3	EDN2	GPRC5C	C5	FAM164C	EDAR	KCNMB1	FAM46C	STAG3	KRT4	SLC25A23	INSL5	GP1BA	MLL2
SP HALLMARK_KRAS_SIGNALING_UP	ANGPTL4	ITGA2	SPRY2	HBEGF	RBP4	HSD11B1	ETV4	GLRX	DUSP6	SCG5	ETV5	ITGB2	AKT2	PPBP	G0S2	GABRA3	IRF8	BIRC3	FGF9	DCBLD2	INHBA	TFPI	TSPAN1	ADAM8	SLPI	PRKG2	MMP11	MMP10	TMEM158	TNFAIP3	PRDM1	GALNT3	ETS1	MMP9	WNT7A	IGFBP3	SPP1	ETV1	CLEC4A	CCND2	TSPAN7	ITGBL1	EMP1	CDADC1	KIF5C	TRIB2	SDCCAG8	PCP4	CFHR2
SP HALLMARK_MTORC1_SIGNALING	FADS1	DDIT4	CALR	HK2	PGK1	SLC7A5	CTSC	ACSL3	SLC1A5	M6PR	TFRC	DDIT3	TMEM97	IFRD1	PLOD2	TUBA4A	PSAT1	CORO1A	LDHA	MTHFD2	FADS2	VLDLR	WARS	SCD	P4HA1	ACTR2	IDH1	SLC2A1	GBE1	SERPINH1	NUPR1	PSMG1	PSPH	NAMPT	CDKN1A	BHLHE40	HSPA9	HSPA5	EGLN3	LGMN	PNP	XBP1	SLA	DDX39A	HSPE1	ACLY	SLC7A11	SSR1	GLA
SP HALLMARK_MYC_TARGETS_V1	PCNA	PSMD8	PSMD7	SET	SNRPA1	RAN	SRSF2	G3BP1	STARD7	NPM1	BUB3	EIF3D	XPO1	FBL	EIF4A1	CANX	NAP1L1	CBX3	CCT3	C1QBP	U2AF1	UBE2L3	SSBP1	SRSF1	TCP1	MCM2	EIF3B	PSMD14	SNRPA	PWP1	APEX1	TXNL4A	HNRNPR	PSMB2	HPRT1	MCM6	NME1	SNRPD1	EEF1B2	HSPD1	CAD	RPL18	PGK1	DDX18	RPS2	LDHA	RUVBL2	RNPS1	EIF2S1
SP HALLMARK_MYC_TARGETS_V2	SLC19A1	MRTO4	TMEM97	RRP9	PES1	TFB2M	EXOSC5	IPO4	NDUFAF4	NOC4L	MYC	SRM	PA2G4	GNL3	NOLC1	WDR43	RABEPK	NOP16	TBRG4	DDX18	NIP7	WDR74	BYSL	HSPD1	PLK4	NOP2	PPAN	NOP56	RCL1	NPM1	AIMP2	RRP12	PPRC1	TCOF1	MCM5	HK2	CBX3	PLK1	PHB	MCM4	CDK4	DUSP2	MYBBP1A	UTP20	PRMT3	FARSA	MAP3K6	LAS1L	PUS1
SP HALLMARK_NOTCH_SIGNALING	JAG1	NOTCH3	NOTCH2	APH1A	HES1	CCND1	FZD1	PSEN2	FZD7	DTX1	DLL1	FZD5	MAML2	NOTCH1	PSENEN	WNT5A	CUL1	WNT2	DTX4	SAP30	PPARD	KAT2A	HEYL	SKP1	RBX1	TCF7L2	ARRB1	LFNG	PRKCA	DTX2	ST3GAL6	FBXW11
SP HALLMARK_P53_PATHWAY	CDKN1A	BTG2	MDM2	CCNG1	FAS	TOB1	GADD45A	PHLDA3	TAP1	CDKN2B	SFN	ZMAT3	DDB2	EI24	PERP	DDIT4	ATF3	BAX	SESN1	FDXR	PIDD	SAT1	CDKN2A	AEN	PPM1D	FOXO3	BTG1	TXNIP	SLC19A2	IER3	TP53	NOTCH1	RRAD	DCXR	NINJ1	FOS	S100A10	FBXW7	PLK3	XPC	AK1	TRIAP1	BAK1	CCND2	APAF1	PDGFA	NDRG1	RALGDS	SERPINB5
SP HALLMARK_PI3K_AKT_MTOR_SIGNALING	MAPK8	PIK3R3	GRB2	NFKBIB	MAP2K6	MAPK9	AKT1	MAPK1	PLCG1	TRIB3	GSK3B	MAP2K3	CDKN1A	RAC1	RIPK1	AKT1S1	ACTR2	PRKAR2A	YWHAB	HRAS	PDK1	PIKFYVE	TBK1	ACTR3	E2F1	MYD88	ITPR2	SQSTM1	RPS6KA1	PTPN11	MAPKAP1	PLCB1	RAF1	CAMK4	RPTOR	CFL1	CDK4	TRAF2	GNGT1	UBE2N	ADCY2	CDKN1B	VAV3	FGF6	ECSIT	RALB	ARF1	MKNK1	CDK1
SP HALLMARK_TGF_BETA_SIGNALING	TGFBR1	SMAD7	TGFB1	SMURF2	SMURF1	BMPR2	SKIL	SKI	ACVR1	PMEPA1	NCOR2	SERPINE1	JUNB	SMAD1	SMAD6	PPP1R15A	TGIF1	FURIN	SMAD3	FKBP1A	MAP3K7	BMPR1A	CTNNB1	HIPK2	KLF10	BMP2	ENG	APC	PPM1A	XIAP	CDH1	ID1	LEFTY2	CDKN1C	TRIM33	RAB31	TJP1	SLC20A1	CDK9	ID3	NOG	ARID4B	IFNGR2	ID2	PPP1CA	SPTBN1	WWTR1	BCAR3	THBS1
SP HALLMARK_WNT_BETA_CATENIN_SIGNALING	MYC	CTNNB1	JAG2	NOTCH1	DLL1	AXIN2	PSEN2	FZD1	NOTCH4	LEF1	AXIN1	NKD1	WNT5B	CUL1	JAG1	MAML1	KAT2A	GNAI1	WNT6	PTCH1	NCOR2	DKK4	HDAC2	DKK1	TCF7	WNT1	NUMB	ADAM17	DVL2	PPARD	NCSTN	HDAC5	CCND2	FRAT1	CSNK1E	RBPJ	FZD8	TP53	SKP2	HEY2	HEY1	HDAC11
SP KEGG MAPK SIGNALING PATHWAY	AKT1	AKT2	AKT3	ARRB1	ARRB2	ATF2	ATF4	BDNF	BRAF	CACNA1A	CACNA1B	CACNA1C	CACNA1D	CACNA1E	CACNA1F	CACNA1G	CACNA1H	CACNA1I	CACNA1S	CACNA2D1	CACNA2D2	CACNA2D3	CACNA2D4	CACNB1	CACNB2	CACNB3	CACNB4	CACNG1	CACNG2	CACNG3	CACNG4	CACNG5	CACNG6	CACNG7	CACNG8	CASP3	CD14	CDC25B	CDC42	CHP	CHP2	CHUK	CRK	CRKL	DAXX	DDIT3	DUSP1	DUSP10	DUSP14
SP KEGG_CALCIUM_SIGNALING_PATHWAY	ADCY1	ADCY2	ADCY3	ADCY4	ADCY7	ADCY8	ADCY9	ADORA2A	ADORA2B	ADRA1A	ADRA1B	ADRA1D	ADRB1	ADRB2	ADRB3	AGTR1	ATP2A1	ATP2A2	ATP2A3	ATP2B1	ATP2B2	ATP2B3	ATP2B4	AVPR1A	AVPR1B	BDKRB1	BDKRB2	BST1	CACNA1A	CACNA1B	CACNA1C	CACNA1D	CACNA1E	CACNA1F	CACNA1G	CACNA1H	CACNA1I	CACNA1S	CALM1	CALM2	CALM3	CALML3	CALML5	CALML6	CAMK2A	CAMK2B	CAMK2D	CAMK2G	CAMK4
SP KEGG_HEDGEHOG_WNT_SP	BMP2	BMP4	BMP5	BMP6	BMP7	BMP8A	BMP8B	BTRC	CSNK1A1	CSNK1A1L	CSNK1D	CSNK1E	CSNK1G1	CSNK1G2	CSNK1G3	DHH	FBXW11	GAS1	GLI1	GLI2	GLI3	GSK3B	HHIP	IHH	LRP2	PRKACA	PRKACB	PRKACG	PRKX	PTCH1	PTCH2	RAB23	SHH	SMO	STK36	SUFU	WNT1	WNT10A	WNT10B	WNT11	WNT16	WNT2	WNT2B	WNT3	WNT3A	WNT4	WNT5A	WNT5B	WNT6
SP KEGG_JAK_STAT_SIGNALING_PATHWAY	AKT1	AKT2	AKT3	BCL2L1	CBL	CBLB	CBLC	CCND1	CCND2	CCND3	CISH	CLCF1	CNTF	CNTFR	CREBBP	CRLF2	CSF2	CSF2RA	CSF2RB	CSF3	CSF3R	CSH1	CTF1	EP300	EPO	EPOR	GH1	GH2	GHR	GRB2	IFNA1	IFNA10	IFNA13	IFNA14	IFNA16	IFNA17	IFNA2	IFNA21	IFNA4	IFNA5	IFNA6	IFNA7	IFNA8	IFNAR1	IFNAR2	IFNB1	IFNE	IFNG	IFNGR1
SP KEGG_NOTCH_SIGNALING_PATHWAY	ADAM17	APH1A	CIR1	CREBBP	CTBP1	CTBP2	DLL1	DLL3	DLL4	DTX1	DTX2	DTX3	DTX3L	DTX4	DVL1	DVL2	DVL3	EP300	HDAC1	HDAC2	HES1	HES5	JAG1	JAG2	KAT2A	KAT2B	LFNG	MAML1	MAML2	MAML3	MFNG	NCOR2	NCSTN	NOTCH1	NOTCH2	NOTCH3	NOTCH4	NUMB	NUMBL	PSEN1	PSEN2	PSENEN	PTCRA	RBPJ	RBPJL	RFNG	SNW1
SP KEGG_P53_SIGNALING_PATHWAY	APAF1	ATM	ATR	BAI1	BAX	BBC3	BID	CASP3	CASP8	CASP9	CCNB1	CCNB2	CCNB3	CCND1	CCND2	CCND3	CCNE1	CCNE2	CCNG1	CCNG2	CD82	CDK1	CDK2	CDK4	CDK6	CDKN1A	CDKN2A	CHEK1	CHEK2	CYCS	DDB2	EI24	FAS	GADD45A	GADD45B	GADD45G	GTSE1	IGF1	IGFBP3	LOC651610	MDM2	MDM4	PERP	PIDD	PMAIP1	PPM1D	PTEN	RCHY1	RFWD2
SP KEGG_TOLL_LIKE_RECEPTOR_SIGNALING_PATHWAY	AKT1	AKT2	AKT3	CASP8	CCL3	CCL4	CCL5	CD14	CD40	CD80	CD86	CHUK	CTSK	CXCL10	CXCL11	CXCL9	FADD	FOS	IFNA1	IFNA10	IFNA13	IFNA14	IFNA16	IFNA17	IFNA2	IFNA21	IFNA4	IFNA5	IFNA6	IFNA7	IFNA8	IFNAR1	IFNAR2	IFNB1	IKBKB	IKBKE	IKBKG	IL12A	IL12B	IL1B	IL6	IL8	IRAK1	IRAK4	IRF3	IRF5	IRF7	JUN	LBP
SP KEGG_VEGF_SIGNALING_PATHWAY	AKT1	AKT2	AKT3	BAD	CASP9	CDC42	CHP	CHP2	HRAS	HSPB1	JMJD7-PLA2G4B	KDR	KRAS	MAP2K1	MAP2K2	MAPK1	MAPK11	MAPK12	MAPK13	MAPK14	MAPK3	MAPKAPK2	MAPKAPK3	NFAT5	NFATC1	NFATC2	NFATC3	NFATC4	NOS3	NRAS	PIK3CA	PIK3CB	PIK3CD	PIK3CG	PIK3R1	PIK3R2	PIK3R3	PIK3R5	PLA2G10	PLA2G12A	PLA2G12B	PLA2G1B	PLA2G2A	PLA2G2C	PLA2G2D	PLA2G2E	PLA2G2F	PLA2G3	PLA2G4A
SP NFKB/TNFA	ICAM1	TNFAIP2	CCL2	PTX3	CCL20	RELA	IL8	IRF1	OLR1	CXCL6	IL6	CXCL2	CD83	CXCL3	IL1B	NFKB1	NFKBIA	JUNB	ATF3	TNFAIP3	PTGS2	CXCL1	IER3	MAFF	NFKB2	HBEGF	KLF6	BIRC3	PLAUR	ZFP36	JUN	EGR3	BCL2A1	PPP1R15A	ZC3H12A	SOD2	NR4A2	IL1A	RELB	TRAF1	BTG2	DUSP1	MAP3K8	ETS2	F3	SDC4	EGR1	TNF	KDM6B
SP VEGF_A_UP.V1_UP	MYL9	MN1	CCL2	FGA	ICAM1	TAGLN	TMEM8B	DDIT3	PKD1	SMG6	TNNC2	CHRNA1	SPINK2	OR7E24	CORO2B	MYO1A	RELB	DUSP8	IL32	HTR2A	EMILIN1	PLA2G4C	ITGB4	SDC4	ETFB	KIAA1462	IRF9	HLA-DMA	PPFIA4	SLC12A2	ZNF205	THY1	PSMB8	RFPL1	CCDC57	LTB	AKR1B10	GUCY2D	NFKB2	RHBDD3	IRF5	APOBEC3G	COLQ	PPP6R2	DBH	UBE2L6	ENPP2	TNFSF12	MGAT5
SP VEGF_A_UP.V1_DN	FABP4	RGS4	AMPH	IL1RL1	SERPINB2	CDC45	DHFR	VEGFC	MEST	GABBR2	ITGA2	ACE	NEK7	KIF22	RGS2	TSPAN8	INHBB	PNO1	RRP12	RRM2	SETBP1	NOC2L	STEAP1	DKK1	UAP1	BCL10	PHKA1	SPTLC2	RIF1	MT1X	CSE1L	RPGR	C19orf6	DDX21	PLK4	ZNF117	PPIG	IPO5	NRP1	PTPRE	PGAP1	KIF23	TWF1	SAT1	TRMU	SMC4	AMD1	SULT1B1	ADAM9
[truncated: 286 more columns]
